# Supplementary material for: Expression Quantitative Trait Loci (eQTL) Mapping in Puerto Rican Children
Source: PLoS One. 2015 Mar 27;10(3):e0122464. doi: 10.1371/journal.pone.0122464 (PMC4376710; doi:10.1371/journal.pone.0122464)
Supplement: S1 Table — For each probe/gene, only the top SNP was retained. (CSV) [file pone.0122464.s002.csv]

index	SNP	gene	beta	t.stat	p.value	FDR	R2	CHR	A1	A2	MAF	NCHROBS	chrmProbe	pos
1	rs6877400	2000292_SCGB3A1	1.867755972	28.48863428	6.24E-51	6.07E-44	0.871480643	5	G	A	0.09917	242	chr5	179928717
2	rs2836	5560360_RIPK5	-0.691026095	-28.15917121	1.82E-50	6.07E-44	0.793648159	1	C	A	0.2708	240	chr1	203378384
3	rs8458	6560279_VAV3	1.314293542	26.1773822	1.42E-47	2.95E-41	0.757080418	1	G	A	0.4708	240	chr1	107915379
4	rs14139	460411_IPO8	0.739465822	25.39463984	2.19E-46	2.93E-40	0.683901698	12	A	G	0.4959	242	chr12	30673865
5	rs11539046	3930008_RPL14	2.011811674	25.24483827	3.72E-46	4.21E-40	0.802480293	3	G	A	0.2851	242	chr3	40478813
6	rs3773922	5550133_TFG	-0.793370845	-24.89038115	1.32E-45	1.37E-39	0.775324674	3	A	G	0.438	242	chr3	101932191
7	rs7143764	6370612_CHURC1	1.242404627	24.53594564	4.72E-45	3.67E-39	0.705209669	14	G	A	0.2893	242	chr14	64449036
8	rs10044354	2260731_ERAP2	1.149044982	23.93680312	4.21E-44	2.91E-38	0.839570013	5	A	G	0.3512	242	chr5	96346251
9	rs13290413	5390553_LOC253039	0.918523224	23.87762415	5.23E-44	3.43E-38	0.770964254	9	C	A	0.4669	242	chr9	122557525
10	rs10843881	4890750_DDX11	0.494274925	23.57416347	1.61E-43	1.00E-37	0.822240369	12	A	G	0.3926	242	chr12	31132612
11	rs10876864	6590377_RPS26	-1.103758562	-22.61252686	6.08E-42	3.03E-36	0.76928956	12	A	G	0.4669	242	chr12	54687352
12	rs10088428	160446_HMBOX1	-0.743486317	-22.35505481	1.64E-41	7.55E-36	0.733465266	8	A	G	0.2769	242	chr8	28965442
13	rs6464103	5720682_TMEM176A	1.140050031	21.69319734	2.16E-40	8.66E-35	0.714009324	7	G	A	0.2603	242	chr7	150109318
14	rs323719	630086_CCDC23	0.800848765	21.53946002	3.95E-40	1.49E-34	0.703999764	1	A	G	0.1942	242	chr1	43043515
15	rs2340518	4900154_DPRXP4	0.871324607	21.29272193	1.05E-39	3.64E-34	0.750167918	17	G	A	0.157	242	chr17	26337204
16	rs104664	5290382_FAM118A	1.145818752	21.13041153	2.01E-39	6.42E-34	0.796453828	22	G	A	0.1446	242	chr22	44090518
17	rs4731533	2230431_IRF5	0.965481955	21.00401986	3.34E-39	9.90E-34	0.756769009	7	A	G	0.5	236	chr7	128389378
18	rs2395943	3440086_PEX6	-0.766590162	-20.98996278	3.53E-39	1.02E-33	0.748527017	6	A	G	0.343	242	chr6	43048651
19	rs2056613	2650110_WDR48	-0.408748823	-20.97674543	3.72E-39	1.05E-33	0.612867237	3	C	A	0.425	240	chr3	39100297
20	rs1541533	5490458_SNORD14A	0.817658098	20.70966663	1.09E-38	2.80E-33	0.659965685	11	G	A	0.07851	242	chr11	17052787
21	rs2136600	4390390_PPIL3	-0.36553413	-20.29456807	5.94E-38	1.42E-32	0.103522165	2	A	G	0.3678	242	chr2	201450590
22	rs1926196	6480059_ACTA2	0.580038454	20.25384297	7.02E-38	1.62E-32	0.358348823	10	A	G	0.3802	242	chr10	90743728
23	rs4731533	4260373_IRF5	0.795787434	20.25002132	7.13E-38	1.62E-32	0.735435842	7	A	G	0.5	236	chr7	128389378
24	rs8076632	5050520_SPATA20	-0.676943145	-20.23085069	7.72E-38	1.72E-32	0.657627391	17	C	G	0.4832	238	chr17	45980927
25	rs2011318	6020692_HS.137971	-0.900190841	-20.11735864	1.23E-37	2.60E-32	0.322434841	5	A	G	0.1446	242	chr5	10499124
26	rs2888	6580349_LEMD3	-0.646361268	-20.0787109	1.44E-37	3.00E-32	0.289473419	12	A	G	0.3099	242	chr12	63928252
27	rs760554	4010634_CRYBB2	0.631704727	19.99038446	2.08E-37	4.25E-32	0.786852617	22	C	A	0.2754	236	chr22	24202592
28	rs12203963	1050475_SNHG5	0.74693325	19.36420135	2.84E-36	5.37E-31	0.39660605	6	G	A	0.4917	240	chr6	86280035
29	rs2074038	3390379_ACCS	1.10588101	19.31047518	3.57E-36	6.63E-31	0.676294638	11	A	C	0.1074	242	chr11	44044565
30	rs17561351	4890707_PVRL2	0.986488198	19.10815452	8.40E-36	1.50E-30	0.490153948	19	G	A	0.07851	242	chr19	50064169
31	rs2256974	650112_LST1	-0.634012285	-19.05592145	1.05E-35	1.81E-30	0.55376633	6	A	C	0.275	240	chr6	31663371
32	rs2952272	7050021_PRKAR1A	-1.366936832	-18.91909921	1.88E-35	3.12E-30	0.581495283	17	C	A	0.2975	242	chr17	64036160
33	rs6512264	5310397_LRRC25	0.677952578	18.6153619	6.92E-35	1.12E-29	0.461947855	19	C	A	0.2851	242	chr19	18363728
34	rs1338516	1030367_HS.559665	-0.579079491	-18.6055261	7.22E-35	1.12E-29	0.563041385	1	A	G	0.4091	242	chr1	65287192
35	rs7271036	4570500_CPNE1	-0.378329101	-18.1193072	5.96E-34	8.63E-29	0.362666712	20	G	A	0.1281	242	chr20	33930629
36	rs1063355	7160474_HLA-DQB1	-1.475645807	-18.09079537	6.75E-34	9.66E-29	0.754776352	6	A	C	0.4339	242	chr6	32735692
37	rs1393261	4120367_LPCAT2	-0.737383198	-17.96571789	1.17E-33	1.60E-28	0.652231254	16	A	G	0.4835	242	chr16	54175952
38	rs10774671	3450180_OAS1	-0.806054155	-17.92633734	1.39E-33	1.80E-28	0.451398929	12	G	A	0.3583	240	chr12	111841576
39	rs649539	520609_KIAA1324	-0.885948549	-17.86589317	1.81E-33	2.30E-28	0.548211056	1	A	G	0.4256	242	chr1	109507916
40	rs2074038	4860070_PHACS	0.756479117	17.82886678	2.13E-33	2.66E-28	0.666343194	11	A	C	0.1074	242	chr11	44044565
41	rs2101269	2470131_TREML3	0.834188314	17.7123607	3.57E-33	4.27E-28	0.545200804	6	G	A	0.2975	242	chr6	41304705
42	rs73902908	6180184_CPNE1	-0.449619716	-17.68997297	3.94E-33	4.54E-28	0.435558399	20	A	C	0.1322	242	chr20	33828526
43	rs3445	2510161_B3GALT4	0.477008125	17.58778618	6.20E-33	6.77E-28	0.392281577	6	A	G	0.09917	242	chr6	33354496
44	rs332146	6660673_WAC	-0.488422945	-17.54885259	7.37E-33	7.84E-28	0.41022934	10	A	G	0.1681	238	chr10	28909190
45	rs17718122	630474_ZP3	0.723449403	17.15382296	4.31E-32	3.89E-27	0.592610576	7	G	A	0.2851	242	chr7	76047395
46	rs12459634	5670139_TMEM149	-0.595488028	-17.10133253	5.45E-32	4.82E-27	0.426261463	19	G	A	0.1208	240	chr19	40922014
47	rs1045599	2000209_ZSWIM7	-0.457778686	-16.97804089	9.51E-32	8.28E-27	0.443366713	17	G	A	0.4008	242	chr17	15820635
48	rs273660	7320364_SIGLEC7	0.707671015	16.9644139	1.01E-31	8.74E-27	0.718798842	19	G	A	0.1694	242	chr19	56347762
49	rs7306772	7320717_GALNT4	-0.56746762	-16.91827966	1.25E-31	1.06E-26	0.628266644	12	A	C	0.2899	238	chr12	88438273
50	rs2833	4390646_ZHX2	0.631978398	16.88742308	1.43E-31	1.21E-26	0.705005958	8	A	G	0.4504	242	chr8	124055830
51	rs2709373	3520440_FAM119A	-0.483015972	-16.79808161	2.15E-31	1.81E-26	0.697830608	2	G	A	0.1208	240	chr2	208094269
52	rs2431530	4210670_PAM	0.583100278	16.76832481	2.46E-31	2.05E-26	0.657415975	5	A	G	0.2899	238	chr5	102145906
53	rs1046403	3400408_NT5C3L	0.407700098	16.72271244	3.02E-31	2.49E-26	0.501566135	17	G	A	0.1958	240	chr17	37237346
54	rs658642	2060181_SNHG8	-0.691060099	-16.67969853	3.68E-31	2.78E-26	0.423871395	4	A	G	0.2397	242	chr4	119419722
55	rs4821669	6280086_LGALS2	0.834230983	16.39783534	1.33E-30	9.39E-26	0.631482836	22	G	A	0.4628	242	chr22	36300754
56	rs6867790	7150563_ENC1	0.740902986	16.24086956	2.75E-30	1.86E-25	0.571188375	5	A	G	0.1198	242	chr5	73965406
57	rs1964995	3060520_LOC642073	1.076216973	16.18983274	3.48E-30	2.26E-25	0.578487454	6	G	A	0.4463	242	chr6	32557389
58	rs72731415	3190730_SRP14	0.369331813	16.17162634	3.78E-30	2.44E-25	0.564934662	15	G	A	0.219	242	chr15	38118991
59	rs7313235	3170601_CLEC12A	1.061090038	16.15754279	4.04E-30	2.59E-25	0.556871063	12	A	G	0.3432	236	chr12	10023550
60	rs1662955	7040546_LCLAT1	0.329914191	15.81446924	1.98E-29	1.19E-24	0.426565508	2	G	A	0.2314	242	chr2	30524477
61	rs6643	3440338_RNF181	-0.421235965	-15.76313011	2.52E-29	1.49E-24	0.524353668	2	G	A	0.1281	242	chr2	85677762
62	rs7313235	3780358_CLEC12A	1.02861772	15.75516798	2.62E-29	1.54E-24	0.592191962	12	A	G	0.3432	236	chr12	10023550
63	rs56261297	3800392_GRINA	-0.522802107	-15.43491051	1.17E-28	6.65E-24	0.286627462	8	A	G	0.4208	240	chr8	145138841
64	rs1170444	5900286_ZFP90	-0.265270075	-15.28783667	2.35E-28	1.31E-23	0.317770268	16	A	G	0.3167	240	chr16	67130788
65	rs12061255	7550427_HSPC157	0.570432667	15.16113377	4.29E-28	2.30E-23	0.541064311	1	A	G	0.2375	240	chr1	22223134
66	rs12645398	2650408_N4BP2	-0.431825692	-14.98986578	9.67E-28	4.96E-23	0.588110284	4	A	C	0.3843	242	chr4	39841700
67	rs41279096	50414_C12ORF43	-0.440294549	-14.98888726	9.72E-28	4.96E-23	0.42704964	12	A	G	0.1542	240	chr12	119924646
68	rs1063964	6770392_SRI	0.310080352	14.98043609	1.01E-27	5.12E-23	0.435508992	7	A	G	0.2975	242	chr7	87673405
69	rs4723242	3940520_NT5C3	0.557150414	14.97630992	1.03E-27	5.18E-23	0.370121968	7	A	G	0.2314	242	chr7	33061085
70	rs1026920	5420487_FAM164A	-0.386363393	-14.92269818	1.33E-27	6.53E-23	0.535165865	8	G	A	0.2754	236	chr8	79794565
71	rs10483877	580465_VASH1	0.53180838	14.87934722	1.64E-27	7.97E-23	0.524772004	14	G	A	0.2975	242	chr14	76252055
72	rs1137895	6620161_SPIB	0.733814795	14.81364582	2.24E-27	1.08E-22	0.626981398	19	G	C	0.3512	242	chr19	55623776
73	rs1063964	2900626_SRI	0.299811344	14.70805855	3.72E-27	1.74E-22	0.469820526	7	A	G	0.2975	242	chr7	87673405
74	rs2001483	5910619_STX2	0.364988317	14.70768567	3.73E-27	1.74E-22	0.261886195	12	G	A	0.4711	242	chr12	129884598
75	rs7313235	1340500_CLEC12A	0.917269351	14.64689088	4.99E-27	2.30E-22	0.538748972	12	A	G	0.3432	236	chr12	10023550
76	rs11556769	1190707_PRPF31	-0.315702485	-14.53117324	8.71E-27	3.97E-22	0.253814579	19	A	G	0.09583	240	chr19	59319727
77	rs2280836	3130349_CPSF1	0.361284049	14.51449741	9.43E-27	4.29E-22	0.344143719	8	A	G	0.4569	232	chr8	145592364
78	rs6843595	2750475_D4S234E	-0.820992871	-14.42619514	1.44E-26	6.49E-22	0.592932408	4	G	A	0.2542	240	chr4	4402631
79	rs61741618	2750575_HS.534439	-0.862385367	-14.25497076	3.31E-26	1.42E-21	0.403184217	14	C	A	0.1116	242	chr14	22086536
80	rs4559	1660397_STAT6	0.3369437	14.18483508	4.65E-26	1.96E-21	0.319785448	12	G	A	0.3636	242	chr12	55775915
81	rs1046294	7380546_FXYD5	-0.244941736	-14.16354134	5.16E-26	2.16E-21	0.159756401	19	G	A	0.3306	242	chr19	40352386
82	rs6663	5390754_KCTD10	0.487402296	14.15503417	5.37E-26	2.24E-21	0.531125776	12	A	G	0.1942	242	chr12	108370986
83	rs9276	1050360_HLA-DPB1	0.725287269	14.06919855	8.16E-26	3.30E-21	0.634013589	6	A	G	0.1694	242	chr6	33161555
84	rs3826061	5810598_HS.556082	0.407167827	14.05016585	8.95E-26	3.61E-21	0.571546313	16	G	A	0.3761	234	chr16	87454722
85	rs1981760	940220_NOD2	0.486291558	14.04461328	9.20E-26	3.69E-21	0.428328605	16	G	A	0.2875	240	chr16	49280575
86	rs10403731	7400243_KIAA0892	-0.295937272	-13.92591564	1.64E-25	6.47E-21	0.456882938	19	A	G	0.2603	242	chr19	19330296
87	rs12192697	4570451_LOC401233	0.652968185	13.91492469	1.73E-25	6.78E-21	0.551269766	6	G	A	0.4292	240	chr6	2969391
88	rs404399	1070390_HS.436572	0.450454212	13.79072959	3.18E-25	1.21E-20	0.380037256	17	A	G	0.4583	240	chr17	10560102
89	rs1047881	5080201_LOC642946	0.441573151	13.78679415	3.24E-25	1.23E-20	0.59798685	1	A	G	0.4339	242	chr1	211097781
90	rs831486	7210717_FGD2	0.643923811	13.77219151	3.48E-25	1.28E-20	0.632046967	6	A	G	0.4628	242	chr6	37109245
91	rs9392465	450292_TUBB2A	-1.212703839	-13.75096143	3.86E-25	1.41E-20	0.490745555	6	A	C	0.4875	240	chr6	3107377
92	rs2863095	3060184_MRPL43	-0.219921797	-13.74846047	3.91E-25	1.41E-20	0.33326637	10	A	G	0.2149	242	chr10	102736493
93	rs2863095	6620181_MRPL43	0.311700174	13.7467786	3.94E-25	1.41E-20	0.541490334	10	A	G	0.2149	242	chr10	102736493
94	rs72794132	4280273_GM2A	0.564843647	13.68213003	5.42E-25	1.89E-20	0.437797663	5	A	G	0.1488	242	chr5	150599186
95	rs239937	2850100_RNASET2	-0.258495126	-13.62435306	7.20E-25	2.50E-20	0.169254139	6	G	A	0.3926	242	chr6	167331277
96	rs1058003	3440017_TRPC4AP	0.323117455	13.57289027	9.27E-25	3.21E-20	0.495420516	20	G	A	0.3167	240	chr20	33054078
97	rs7736263	1500131_CPEB4	0.553129054	13.47254726	1.52E-24	5.16E-20	0.598070265	5	A	C	0.1694	242	chr5	173271828
98	rs1719273	5890564_ANKDD1A	0.548330755	13.46943794	1.54E-24	5.22E-20	0.555906534	15	C	A	0.2562	242	chr15	62971545
99	rs2709373	1940019_FAM119A	-0.314506262	-13.43384223	1.84E-24	6.18E-20	0.522072426	2	G	A	0.1208	240	chr2	208094269
100	rs2863095	6940521_MRPL43	0.264240157	13.34166399	2.90E-24	9.15E-20	0.361417875	10	A	G	0.2149	242	chr10	102736493
101	rs35088455	3990403_MXRA7	0.408271617	13.25309135	4.50E-24	1.39E-19	0.627233549	17	G	A	0.219	242	chr17	72218028
102	rs6560632	3370255_INPP5E	-0.38370189	-13.13904724	7.92E-24	2.38E-19	0.633728011	9	C	A	0.4628	242	chr9	138491607
103	rs17718122	3440538_ZP3	0.483196543	13.12675959	8.42E-24	2.53E-19	0.493169105	7	G	A	0.2851	242	chr7	76047395
104	rs4796398	1850414_EIF5A	0.397900059	13.10328824	9.46E-24	2.80E-19	0.397564138	17	G	A	0.45	240	chr17	7148921
105	rs10998636	1580035_VPS26A	-0.851788118	-13.05112932	1.23E-23	3.54E-19	0.269237974	10	G	C	0.04132	242	chr10	70627866
106	rs73366229	780762_CSNK1D	0.372120847	13.04533812	1.26E-23	3.64E-19	0.140970993	17	G	A	0.07983	238	chr17	77795493
107	rs7187776	6370097_TUFM	0.233578668	13.0198604	1.43E-23	4.08E-19	0.42093501	16	G	A	0.3967	242	chr16	28765146
108	rs4560	4120154_EIF2AK1	0.288955221	12.97181793	1.82E-23	5.10E-19	0.443628002	7	A	G	0.3512	242	chr7	6029809
109	rs1935	5290592_NRBF2	-0.393170566	-12.95903444	1.94E-23	5.42E-19	0.369053256	10	C	G	0.325	240	chr10	64597829
110	rs2702204	290156_SMG7	-0.576332478	-12.90736477	2.51E-23	6.93E-19	0.520327057	1	G	A	0.2934	242	chr1	181724019
111	rs11724119	4070050_SCLT1	-0.405703044	-12.90165315	2.58E-23	7.12E-19	0.533896193	4	A	G	0.4793	242	chr4	129987792
112	rs7841	2230382_HS.4988	-0.615486983	-12.89796073	2.63E-23	7.23E-19	0.466759393	2	A	G	0.075	240	chr2	134928331
113	rs7522860	2640086_C1ORF85	-0.336021536	-12.82336797	3.82E-23	1.04E-18	0.434588549	1	A	G	0.4917	242	chr1	154541905
114	rs8521	650678_TAGLN	-0.623859535	-12.79563035	4.39E-23	1.19E-18	0.523847348	11	G	A	0.3739	238	chr11	116572909
115	rs12437405	2680288_TRAPPC6B	-0.334887879	-12.77042449	4.98E-23	1.34E-18	0.400213629	14	G	A	0.2647	238	chr14	38688163
116	rs9849087	3130768_GOLGB1	-0.603894311	-12.74727038	5.59E-23	1.50E-18	0.441162353	3	G	A	0.1157	242	chr3	122947910
117	rs2482	1030209_EMR3	-0.776625098	-12.71244962	6.65E-23	1.76E-18	0.2438647	19	A	G	0.09583	240	chr19	14591109
118	rs7089	4280661_TMUB2	-0.275712852	-12.67803973	7.90E-23	2.07E-18	0.474435542	17	G	A	0.4917	240	chr17	39624543
119	rs166538	2480170_VHL	0.59288814	12.67734243	7.93E-23	2.07E-18	0.389664001	3	G	A	0.4256	242	chr3	10173846
120	rs750783	5810411_SNORD89	0.386567767	12.62901806	1.01E-22	2.56E-18	0.328638003	2	G	A	0.3884	242	chr2	101255738
121	rs11660414	3140110_C18ORF10	-0.760578604	-12.61710637	1.07E-22	2.70E-18	0.306603636	18	A	G	0.1625	240	chr18	32630563
122	rs10749291	1820706_SFXN4	-0.238936798	-12.60285355	1.15E-22	2.89E-18	0.353846408	10	A	G	0.4835	242	chr10	120910578
123	rs1042815	3460097_HOXB2	-0.523342163	-12.59693302	1.19E-22	2.97E-18	0.41750826	17	G	A	0.405	242	chr17	43975287
124	rs13320	6100010_THEM4	-0.233808503	-12.59576717	1.19E-22	2.99E-18	0.499785816	1	G	A	0.4752	242	chr1	150113141
125	rs860335	460020_AKAP10	0.358715513	12.58683966	1.25E-22	3.12E-18	0.595399359	17	G	A	0.4876	242	chr17	19778271
126	rs4723242	7000398_NT5C3	0.472848009	12.50126416	1.92E-22	4.63E-18	0.330133098	7	A	G	0.2314	242	chr7	33061085
127	rs7764	4150465_POLR3E	-0.20489557	-12.44253614	2.58E-22	6.10E-18	0.265096489	16	A	G	0.4959	242	chr16	22252692
128	rs4347733	6180377_CARD8	-0.267196418	-12.40652474	3.09E-22	7.25E-18	0.339311507	19	A	G	0.2917	240	chr19	53403772
129	rs1531133	5090731_CRIPT	-0.220834156	-12.38946815	3.37E-22	7.82E-18	0.126245114	2	A	G	0.4917	240	chr2	46697135
130	rs2246577	4010021_FN3KRP	-0.266947103	-12.34137375	4.29E-22	9.79E-18	0.436118331	17	A	G	0.3926	242	chr17	78273683
131	rs71838950	620544_HLA-DRB6	1.919666396	12.31357248	4.94E-22	1.11E-17	0.587658734	6	A	G	0.3884	242	chr6	32628488
132	rs12434868	5820240_FNTB	0.458997654	12.26361575	6.35E-22	1.41E-17	0.284917111	14	A	G	0.1033	242	chr14	64569902
133	rs72698512	2760068_HS.481464	0.367982342	12.26064286	6.45E-22	1.43E-17	0.513456721	5	A	C	0.1597	238	chr5	520143
134	rs4147594	7160400_MGST3	-0.24153805	-12.20844721	8.39E-22	1.82E-17	0.34260482	1	A	G	0.4008	242	chr1	163867230
135	rs2297256	5570195_BRWD1	0.3505245	12.1963921	8.92E-22	1.90E-17	0.455409907	21	A	G	0.4625	240	chr21	39480291
136	rs869205	1400672_AMFR	-0.533085813	-12.19472068	8.99E-22	1.91E-17	0.391745383	16	A	G	0.3595	242	chr16	54951536
137	rs28680621	540524_NMRAL1	-0.355841229	-12.18140706	9.62E-22	2.03E-17	0.491844039	16	A	G	0.1942	242	chr16	4458995
138	rs16825688	1820632_PTGS2	-0.733262545	-12.17978018	9.70E-22	2.05E-17	0.324490812	1	C	A	0.1208	240	chr1	184898910
139	rs4886699	150241_MAN2C1	0.422079282	12.16189158	1.06E-21	2.23E-17	0.503866078	15	C	A	0.3292	240	chr15	73479356
140	rs8031979	1660687_NARG2	0.286552059	12.15005558	1.13E-21	2.35E-17	0.32190305	15	G	A	0.2941	238	chr15	58509036
141	rs3744800	7160612_USP36	0.334402219	12.14825975	1.14E-21	2.37E-17	0.375887228	17	A	G	0.4875	240	chr17	74305420
142	rs2303231	1740139_USP10	-0.642981307	-12.14784987	1.14E-21	2.37E-17	0.308877658	16	C	A	0.1488	242	chr16	83366123
143	rs3795446	6220180_CABC1	0.20093231	12.1300471	1.25E-21	2.58E-17	0.274447914	1	G	A	0.3554	242	chr1	225247604
144	rs4849261	3130682_RPL23AP7	0.453224545	12.08944204	1.53E-21	3.15E-17	0.499622547	2	A	G	0.2149	242	chr2	114166498
145	rs16910109	4640427_HIATL1	0.413442415	12.06867578	1.70E-21	3.49E-17	0.235991905	9	G	A	0.157	242	chr9	96248052
146	rs17856037	10452_EAPP	-0.578069441	-12.04598839	1.91E-21	3.90E-17	0.273576061	14	A	G	0.09091	242	chr14	34055409
147	rs1186222	580484_HIP1	-0.336815461	-12.02931623	2.08E-21	4.22E-17	0.436493249	7	A	G	0.4587	242	chr7	75085265
148	rs3751488	7000692_MRPL52	-0.452676252	-11.99469186	2.47E-21	5.01E-17	0.541765432	14	A	G	0.1777	242	chr14	22373934
149	rs474488	4890328_SIDT2	-0.38847377	-11.98291469	2.63E-21	5.29E-17	0.40776261	11	A	G	0.2161	236	chr11	116574187
150	rs1047911	2750309_MRPL53	-0.231659483	-11.98025175	2.66E-21	5.36E-17	0.245035203	2	A	C	0.3917	240	chr2	74553286
151	rs11880207	2810605_ZNF266	-0.304238512	-11.97946263	2.67E-21	5.37E-17	0.167903152	19	G	A	0.4125	240	chr19	9392693
152	rs2288236	2320750_MRVI1	-0.413548038	-11.96061146	2.94E-21	5.90E-17	0.403189067	11	G	A	0.35	240	chr11	10560224
153	rs1550452	4050717_MYOM2	1.564195633	11.93732866	3.31E-21	6.55E-17	0.617617083	8	A	G	0.4339	242	chr8	2070552
154	rs7522860	6550367_PAQR6	-0.227757151	-11.92042155	3.61E-21	7.11E-17	0.457507668	1	A	G	0.4917	242	chr1	154541905
155	rs10933529	4150100_PASK	-0.460569661	-11.91061862	3.79E-21	7.45E-17	0.481369191	2	A	G	0.3719	242	chr2	241676955
156	rs1058007	2850259_TMX4	0.338718296	11.88022148	4.42E-21	8.63E-17	0.381331336	20	A	G	0.3099	242	chr20	7910128
157	rs7426	240110_RABEP1	0.273586505	11.87438335	4.55E-21	8.87E-17	0.040693651	17	G	A	0.4917	242	chr17	5229707
158	rs61741618	6860240_HS.546375	-0.563312038	-11.87337047	4.58E-21	8.89E-17	0.304467091	14	C	A	0.1116	242	chr14	22086536
159	rs7943191	4560719_EEF1G	-0.295407425	-11.86862629	4.69E-21	9.08E-17	0.172575429	11	G	A	0.2231	242	chr11	62085127
160	rs2241976	4730131_PSD4	-0.231910701	-11.86182688	4.85E-21	9.38E-17	0.320478575	2	A	G	0.4167	240	chr2	113659941
161	rs3862518	5900735_ANXA11	0.369168171	11.7692724	7.77E-21	1.47E-16	0.276638877	10	G	A	0.157	242	chr10	81907937
162	rs12978357	3290576_VRK3	-0.346193104	-11.7645571	7.95E-21	1.50E-16	0.233192815	19	G	A	0.1667	240	chr19	55170094
163	rs6921137	5550564_MTRF1L	0.174109199	11.76419938	7.97E-21	1.50E-16	0.321455635	6	A	C	0.1983	242	chr6	153349891
164	rs4822099	6580132_NDUFA6	0.320442855	11.76211037	8.05E-21	1.52E-16	0.286481055	22	A	G	0.1281	242	chr22	40989908
165	rs19573	450598_PHF5A	0.403068163	11.75862734	8.20E-21	1.54E-16	0.323929274	22	C	A	0.3208	240	chr22	40195755
166	rs11079013	4880370_JUP	1.049697015	11.74983016	8.57E-21	1.60E-16	0.402579687	17	A	C	0.05785	242	chr17	37200732
167	rs12128955	5090020_SMG5	-0.190253955	-11.73923165	9.05E-21	1.69E-16	0.34330598	1	A	G	0.4876	242	chr1	154510445
168	rs10933529	2140382_PASK	-0.501109506	-11.67999933	1.22E-20	2.22E-16	0.455504233	2	A	G	0.3719	242	chr2	241676955
169	rs7563410	5670114_TTC32	0.480067588	11.62105382	1.65E-20	2.90E-16	0.313683239	2	A	C	0.1116	242	chr2	19960417
170	rs4304304	3360228_RPS20	-0.515273135	-11.60267197	1.81E-20	3.16E-16	0.195908725	8	A	C	0.0875	240	chr8	57213813
171	rs6689324	5570601_RNPEP	-0.281696883	-11.58746018	1.96E-20	3.39E-16	0.179844547	1	G	A	0.4958	238	chr1	200221320
172	rs2498778	1300253_MGC23270	-0.284005417	-11.5725439	2.11E-20	3.63E-16	0.522412837	14	A	G	0.4153	236	chr14	104354204
173	rs12061255	6960300_HS.279842	0.391459931	11.54971714	2.37E-20	4.07E-16	0.457867056	1	A	G	0.2375	240	chr1	22223134
174	rs17465699	60139_HS.145307	0.302312127	11.46784966	3.60E-20	6.10E-16	0.467459865	12	A	G	0.1736	242	chr12	88524814
175	rs62074125	6560307_ARL17P1	0.653462351	11.44198042	4.11E-20	6.87E-16	0.582145579	17	C	A	0.1322	242	chr17	42207775
176	rs4964571	6330348_NT5DC3	0.286848208	11.43667725	4.23E-20	7.03E-16	0.504891629	12	A	G	0.1542	240	chr12	102751403
177	rs12376337	5690228_CDK5RAP2	-0.469746079	-11.41806519	4.65E-20	7.65E-16	0.530485535	9	A	G	0.2353	238	chr9	122202616
178	rs12061255	3460022_HSPC157	0.443811048	11.39415447	5.25E-20	8.58E-16	0.487415192	1	A	G	0.2375	240	chr1	22223134
179	rs1200428	940504_RUNX2	-0.458996525	-11.34216803	6.85E-20	1.11E-15	0.412663357	6	A	C	0.1917	240	chr6	45626180
180	rs1129332	6760554_RER1	-0.418969493	-11.32919109	7.32E-20	1.18E-15	0.419627905	1	A	G	0.1529	242	chr1	2326070
181	rs2303711	3450093_NSUN2	0.189066795	11.32715635	7.39E-20	1.19E-15	0.119288708	5	A	G	0.3554	242	chr5	6655544
182	rs10773826	7400343_STX2	0.2399168	11.31233357	7.97E-20	1.27E-15	0.203168284	12	C	G	0.4708	240	chr12	129887127
183	rs3739	380070_RPS23	-0.822907012	-11.31228043	7.98E-20	1.27E-15	0.494883184	5	G	A	0.281	242	chr5	81605067
184	rs1894644	7560164_GCAT	0.747019076	11.30596402	8.24E-20	1.31E-15	0.389369368	22	A	G	0.1405	242	chr22	36532498
185	rs2260187	6270475_DUS3L	-0.185284253	-11.28634906	9.11E-20	1.43E-15	0.293127366	19	G	A	0.343	242	chr19	5750806
186	rs4878690	7650615_GRHPR	0.283779454	11.25885788	1.05E-19	1.63E-15	0.423012673	9	A	G	0.3235	238	chr9	37412656
187	rs10774671	7040035_OAS1	0.38872363	11.23406568	1.19E-19	1.83E-15	0.068654891	12	G	A	0.3583	240	chr12	111841576
188	rs2110735	6520180_IL18RAP	-0.600529464	-11.14871469	1.84E-19	2.77E-15	0.324092597	2	A	G	0.3	240	chr2	102417357
189	rs2572010	2810674_TRIM4	-0.215525606	-11.13024247	2.02E-19	3.01E-15	0.285400753	7	G	A	0.4215	242	chr7	99326479
190	rs161824	6290228_UTS2	0.918556985	11.11656911	2.17E-19	3.22E-15	0.596754517	1	A	G	0.1017	236	chr1	7901309
191	rs12707954	2350477_LRRC6	0.426241916	11.09310588	2.45E-19	3.62E-15	0.445044296	8	A	G	0.4792	240	chr8	133790448
192	rs2252690	3830471_KIAA0748	0.466213025	10.99326972	4.08E-19	5.80E-15	0.425622914	12	G	A	0.3067	238	chr12	53629350
193	rs11999246	6760021_SNHG7	-0.561614943	-10.98479946	4.26E-19	6.03E-15	0.246105401	9	A	G	0.07983	238	chr9	138743522
194	rs7591899	5260291_POMC	0.623085493	10.9532687	5.01E-19	7.02E-15	0.401722753	2	A	G	0.09091	242	chr2	25242663
195	rs9352004	3360504_EEF1A1	0.259582214	10.90236612	6.51E-19	8.95E-15	0.127182129	6	A	G	0.4959	242	chr6	74295232
196	rs4777593	5960682_RBPMS2	1.058674124	10.90123216	6.54E-19	8.98E-15	0.484794997	15	A	G	0.1116	242	chr15	62862463
197	rs2227892	4540326_PYGB	0.243079122	10.89389018	6.79E-19	9.31E-15	0.227612418	20	G	A	0.3802	242	chr20	25212814
198	rs3743343	5490500_AAGAB	-0.21557277	-10.88348046	7.17E-19	9.79E-15	0.39941439	15	G	A	0.3223	242	chr15	65273829
199	rs72982981	6580059_UCP2	-0.366628518	-10.87558502	7.46E-19	1.01E-14	0.184483601	11	A	G	0.2839	236	chr11	73361721
200	rs60027384	3400164_C21ORF2	0.270193601	10.86222595	7.99E-19	1.08E-14	0.262267108	21	G	A	0.3625	240	chr21	44583783
201	rs11600990	520750_PRDX5	0.541102146	10.82170226	9.84E-19	1.32E-14	0.334526627	11	A	G	0.1116	242	chr11	63839383
202	rs1662955	6520369_LCLAT1	0.248860116	10.81127797	1.04E-18	1.38E-14	0.360784243	2	G	A	0.2314	242	chr2	30524477
203	rs7747253	1980592_HLA-H	-0.799483062	-10.79124107	1.15E-18	1.53E-14	0.439740934	6	C	A	0.2669	236	chr6	30027758
204	rs10111	6760762_CCDC84	0.290800601	10.7758236	1.25E-18	1.64E-14	0.131924234	11	A	G	0.2149	242	chr11	118391327
205	rs7591899	5080072_POMC	0.496464412	10.77498352	1.25E-18	1.65E-14	0.437717561	2	A	G	0.09091	242	chr2	25242663
206	rs73005748	6560020_COMMD2	-0.384704905	-10.76881602	1.29E-18	1.69E-14	0.405290549	3	G	A	0.09917	242	chr3	150944438
207	rs9104	4610674_BTN3A2	-0.612410863	-10.75848893	1.36E-18	1.78E-14	0.459912571	6	A	G	0.1917	240	chr6	26486128
208	rs2267990	4670441_FBLN5	-0.339466176	-10.7521084	1.41E-18	1.83E-14	0.471606469	14	A	G	0.438	242	chr14	91409661
209	rs7126061	6900053_PPFIBP2	-0.300508078	-10.75136	1.41E-18	1.84E-14	0.367196004	11	G	A	0.2792	240	chr11	7504999
210	rs7342665	4900440_CIB1	-0.205128169	-10.73529697	1.53E-18	1.99E-14	0.322761847	15	G	A	0.2292	240	chr15	88579394
211	rs12335	2600452_SURF6	-0.252473771	-10.72473886	1.62E-18	2.08E-14	0.229796923	9	G	A	0.4959	242	chr9	135187655
212	rs7588	5130468_DCTN5	0.231960942	10.7130295	1.72E-18	2.21E-14	0.363457321	16	A	G	0.1777	242	chr16	23588666
213	rs928554	160121_SYNE2	0.306365349	10.66215996	2.23E-18	2.83E-14	0.486734534	14	G	A	0.2521	242	chr14	63763948
214	rs35327136	240152_MGC57346	0.320666693	10.65490742	2.32E-18	2.93E-14	0.331611278	17	A	C	0.1333	240	chr17	40843357
215	rs1555394	3460056_C1ORF57	0.384867896	10.61897496	2.79E-18	3.48E-14	0.415585343	1	G	A	0.2731	238	chr1	231127134
216	rs10783847	870056_FAM119B	0.273126279	10.60845003	2.94E-18	3.65E-14	0.510883643	12	A	G	0.2479	242	chr12	56482714
217	rs35522855	3290259_NAPSB	-0.448176891	-10.58048851	3.40E-18	4.17E-14	0.480830542	19	G	A	0.2479	242	chr19	55538373
218	rs3197990	4760112_ATP5J2	-0.335621063	-10.53896269	4.20E-18	5.09E-14	0.184951054	7	A	G	0.04959	242	chr7	98893834
219	rs13960	3710039_MRPL54	-0.17901402	-10.53165637	4.37E-18	5.28E-14	0.182362855	19	G	A	0.4359	234	chr19	3713698
220	rs10995	2320356_VASP	0.381182826	10.52422253	4.54E-18	5.47E-14	0.212499425	19	G	A	0.1792	240	chr19	50721994
221	rs941758	1410278_PF4V1	0.625181273	10.47962213	5.70E-18	6.80E-14	0.430257018	4	C	A	0.4421	242	chr4	74937805
222	rs6482601	20521_MASTL	-0.159840233	-10.47195562	5.93E-18	7.06E-14	0.280531019	10	A	G	0.453	234	chr10	27504606
223	rs450021	3390687_MEFV	-0.290561687	-10.46145981	6.26E-18	7.41E-14	0.416829391	16	C	A	0.3833	240	chr16	3232086
224	rs9926107	1260315_PMM2	0.450681853	10.4583595	6.36E-18	7.52E-14	0.37237868	16	A	G	0.15	240	chr16	8799646
225	rs221045	6250546_ARHGEF19	0.216756848	10.44270778	6.90E-18	8.14E-14	0.360748393	1	G	A	0.314	242	chr1	16402636
226	rs1341267	3180563_GPR180	0.250926556	10.43171832	7.30E-18	8.58E-14	0.097536569	13	C	A	0.3388	242	chr13	94082981
227	rs3893882	3800132_TMPRSS9	1.250785169	10.38605456	9.23E-18	1.07E-13	0.300212296	19	A	G	0.05372	242	chr19	2360920
228	rs1045911	3840167_TMEM14C	0.369455395	10.38501222	9.28E-18	1.07E-13	0.324636926	6	C	A	0.1818	242	chr6	10831435
229	rs7807	1690709_UBE3C	-0.211489893	-10.38182697	9.43E-18	1.09E-13	0.409623594	7	C	A	0.2966	236	chr7	156754403
230	rs10889147	7200041_PPT1	-0.403930451	-10.36347001	1.04E-17	1.19E-13	0.346449114	1	G	A	0.1529	242	chr1	40334058
231	rs1637001	2190541_GATS	0.270462147	10.35708894	1.07E-17	1.22E-13	0.251452919	7	G	A	0.2562	242	chr7	99646087
232	rs3795974	6200670_LPIN1	-0.17240198	-10.34997198	1.11E-17	1.26E-13	0.133414363	2	A	G	0.438	242	chr2	11842401
233	rs55763308	3830070_HS.193767	-0.358769303	-10.31195558	1.35E-17	1.51E-13	0.185275513	7	G	A	0.4545	242	chr7	130265507
234	rs470929	4830204_MBP	-0.530172392	-10.29671036	1.46E-17	1.62E-13	0.274150509	18	A	G	0.4	240	chr18	72852447
235	rs385203	1990672_PLA2G4C	0.411338582	10.28902571	1.52E-17	1.68E-13	0.504744826	19	G	A	0.4008	242	chr19	53298343
236	rs71414876	3450326_NAGK	-0.317037152	-10.28634971	1.54E-17	1.70E-13	0.205631375	2	A	G	0.1529	242	chr2	71138857
237	rs7500321	1230192_SPNS1	0.287327548	10.27044469	1.67E-17	1.84E-13	0.302957651	16	G	A	0.2107	242	chr16	28884521
238	rs17032426	2000546_C3ORF10	-0.272766741	-10.24528295	1.90E-17	2.08E-13	0.273076234	3	A	G	0.1653	242	chr3	10142112
239	rs56090440	6900450_QDPR	-0.299959857	-10.21387219	2.24E-17	2.39E-13	0.336883803	4	G	A	0.1583	240	chr4	17140182
240	rs10849531	380551_SPSB2	0.315717733	10.21102802	2.27E-17	2.42E-13	0.540496953	12	G	A	0.4339	242	chr12	6860809
241	rs6559	1580521_RNF167	0.260574996	10.20291096	2.37E-17	2.50E-13	0.188950989	17	A	G	0.1198	242	chr17	4789195
242	rs8048741	1980451_C16ORF67	0.319063003	10.19972476	2.41E-17	2.54E-13	0.231302943	16	G	A	0.4091	242	chr16	31665746
243	rs1048755	510747_ATXN3	0.292406548	10.1947638	2.47E-17	2.60E-13	0.210617184	14	A	G	0.2314	242	chr14	91618538
244	rs4822455	2360593_DDT	-0.211299395	-10.19447869	2.47E-17	2.60E-13	0.339086106	22	G	A	0.4628	242	chr22	22585296
245	rs698207	3780554_CRBN	-0.441881241	-10.18913577	2.54E-17	2.67E-13	0.093981754	3	G	A	0.09244	238	chr3	3179733
246	rs6733892	7040735_CYP27A1	-0.587059133	-10.18078157	2.65E-17	2.77E-13	0.34303452	2	C	A	0.4917	242	chr2	219324246
247	rs8392	270292_FKBP1A	-0.363589346	-10.16453437	2.89E-17	3.01E-13	0.329937949	20	G	A	0.3926	242	chr20	1298709
248	rs7632486	2480037_CMTM8	0.558087007	10.16204775	2.92E-17	3.04E-13	0.445203014	3	G	A	0.1723	238	chr3	32261795
249	rs1131896	7650487_MICA	-0.283415875	-10.15119291	3.09E-17	3.20E-13	0.450227075	6	A	G	0.3636	242	chr6	31487094
250	rs4896353	3940026_HEBP2	-0.410502862	-10.14902788	3.13E-17	3.23E-13	0.195831625	6	A	G	0.1653	242	chr6	138765655
251	rs10972047	2510324_NUDT2	0.444244124	10.13371941	3.38E-17	3.47E-13	0.333651271	9	A	G	0.1042	240	chr9	34300357
252	rs7532	6330356_LASS5	0.181616254	10.11928573	3.64E-17	3.71E-13	0.304535609	12	A	G	0.314	242	chr12	48810231
253	rs9424284	6650288_KIAA0562	0.205931271	10.11176278	3.79E-17	3.84E-13	0.259919328	1	A	G	0.3375	240	chr1	3696398
254	rs2289065	3310025_OCIAD2	-0.24402099	-10.08462039	4.35E-17	4.37E-13	0.21416022	4	A	G	0.3678	242	chr4	48589738
255	rs9951817	360053_MPPE1	-0.603729312	-10.07327998	4.62E-17	4.62E-13	0.341759622	18	G	A	0.07851	242	chr18	11877388
256	rs12709089	1940743_RPL13	0.404242139	10.07206008	4.64E-17	4.65E-13	0.074031135	16	A	G	0.1542	240	chr16	88157812
257	rs1046988	5390181_PPIE	0.211959713	10.06179072	4.90E-17	4.87E-13	0.293212678	1	A	G	0.2875	240	chr1	39991652
258	rs73366229	1110736_CSNK1D	0.324921804	10.05023172	5.20E-17	5.15E-13	0.076018193	17	G	A	0.07983	238	chr17	77795493
259	rs16912201	650326_TFAM	-0.498661795	-10.04167768	5.43E-17	5.36E-13	0.151344811	10	G	A	0.04132	242	chr10	59826692
260	rs3130242	1030747_HLA-E	-0.210333407	-10.03040073	5.75E-17	5.65E-13	0.208389473	6	G	A	0.2851	242	chr6	30645318
261	rs1136267	5270754_HNRNPH1	-0.251156257	-10.02904377	5.80E-17	5.68E-13	0.21850931	5	C	A	0.4711	242	chr5	178982794
262	rs3824889	1230017_PHCA	0.256679767	10.02008046	6.07E-17	5.94E-13	0.321981542	11	C	A	0.3542	240	chr11	76379013
263	rs1044218	4480647_TMEM50B	0.230813259	10.01946542	6.09E-17	5.95E-13	0.310600604	21	G	A	0.4917	242	chr21	33743440
264	rs17860300	2710309_ELA1	0.37245005	10.01851254	6.12E-17	5.97E-13	0.199327542	12	G	A	0.2458	240	chr12	50023829
265	rs7173	6650703_NOP10	-0.378233133	-9.986110532	7.23E-17	6.98E-13	0.297886358	15	A	G	0.06612	242	chr15	32421312
266	rs10836020	6760386_LOC283267	0.1871524	9.976720907	7.59E-17	7.29E-13	0.241866373	11	A	G	0.2958	240	chr11	33058827
267	rs1133505	4610113_MARCH1	-0.214891211	-9.95058869	8.68E-17	8.31E-13	0.239376573	4	A	G	0.4375	240	chr4	164668558
268	rs1044764	2350438_SNRNP48	-0.248208736	-9.949162903	8.74E-17	8.34E-13	0.379378396	6	A	G	0.1942	242	chr6	7555816
269	rs1371731	1230731_NFXL1	0.364235713	9.928821138	9.71E-17	9.19E-13	0.177059806	4	A	G	0.3583	240	chr4	47540056
270	rs11663049	4490154_CEP192	0.227796681	9.910272417	1.07E-16	1.00E-12	0.115283909	18	A	G	0.2583	240	chr18	12981393
271	rs11546	4730148_KTN1	-0.412102012	-9.905566197	1.09E-16	1.02E-12	0.046723555	14	A	G	0.09091	242	chr14	55216110
272	rs2432162	840156_HS.482960	0.467942405	9.900412323	1.12E-16	1.05E-12	0.344556689	5	G	A	0.3025	238	chr5	102146532
273	rs2649662	3310376_TIMM10	-0.565192341	-9.898177041	1.14E-16	1.06E-12	0.249593179	11	A	C	0.2583	240	chr11	57109138
274	rs1383267	1940180_PSMB9	0.225183935	9.89534775	1.15E-16	1.07E-12	0.118216265	6	A	G	0.3347	242	chr6	32941624
275	rs2236469	5290132_COL18A1	-0.604945338	-9.884512125	1.22E-16	1.13E-12	0.503250321	21	A	G	0.2149	242	chr21	45726818
276	rs3749308	1300328_ABHD10	0.200886209	9.875516384	1.28E-16	1.18E-12	0.016932058	3	C	A	0.2208	240	chr3	113193372
277	rs162049	5340487_MTRR	0.565062463	9.831700135	1.60E-16	1.44E-12	0.362853306	5	G	A	0.1458	240	chr5	7946121
278	rs3735347	3710521_VPS41	0.304340653	9.824671289	1.66E-16	1.49E-12	0.11274447	7	C	A	0.2875	240	chr7	38732052
279	rs2301229	6060592_GNAI3	-0.286829416	-9.81808736	1.72E-16	1.54E-12	0.17790218	1	A	G	0.1818	242	chr1	109938201
280	rs2249057	6380187_C21ORF57	-0.376267716	-9.817781993	1.72E-16	1.54E-12	0.517989983	21	A	C	0.2893	242	chr21	46597531
281	rs3747007	1110349_C21ORF57	0.381770698	9.802872451	1.86E-16	1.65E-12	0.420487447	21	A	G	0.3708	240	chr21	46546167
282	rs3548	5670468_EIF5	0.212032041	9.793542471	1.95E-16	1.72E-12	0.398050594	14	G	A	0.3542	240	chr14	102880934
283	rs73148920	4230719_GNB1L	0.385464715	9.788246684	2.00E-16	1.76E-12	0.231405514	22	A	G	0.07438	242	chr22	18163906
284	rs2960837	870379_ZFAND2A	0.220929888	9.786717436	2.02E-16	1.78E-12	0.231126838	7	A	G	0.4587	242	chr7	1170483
285	rs3197990	6590593_ATP5J2	-0.31879203	-9.786379733	2.02E-16	1.78E-12	0.155684783	7	A	G	0.04959	242	chr7	98893834
286	rs2185080	580411_LAX1	-0.265078209	-9.775344887	2.14E-16	1.88E-12	0.224389869	1	A	G	0.2727	242	chr1	202014375
287	rs8066241	2000220_HEATR6	0.251109589	9.770622974	2.19E-16	1.92E-12	0.303315691	17	G	A	0.1983	242	chr17	55511931
288	rs12336742	2940192_LOC389791	-0.385144809	-9.768766504	2.21E-16	1.94E-12	0.412523157	9	G	A	0.4237	236	chr9	129955862
289	rs7214654	730253_CCDC49	0.339015635	9.738610876	2.58E-16	2.25E-12	0.294027235	17	G	A	0.09091	242	chr17	34225779
290	rs8521	2360326_TAGLN	-0.345722876	-9.733215817	2.66E-16	2.30E-12	0.36673722	11	G	A	0.3739	238	chr11	116572909
291	rs470929	1340678_MBP	-0.545396409	-9.718512947	2.87E-16	2.47E-12	0.257358083	18	A	G	0.4	240	chr18	72852447
292	rs12355080	4050452_PPA1	0.295324946	9.711051935	2.98E-16	2.55E-12	0.142682222	10	A	G	0.1942	242	chr10	71633614
293	rs1040759	510673_CDS2	-0.215066209	-9.698539859	3.18E-16	2.70E-12	0.168032652	20	A	G	0.3554	242	chr20	5108829
294	rs4979472	1240209_TNFSF8	0.213009571	9.695689776	3.22E-16	2.74E-12	0.447539157	9	A	G	0.3487	238	chr9	116725219
295	rs12577388	5270379_PIK3C2A	-0.260955674	-9.691816931	3.29E-16	2.78E-12	0.249575933	11	A	G	0.2231	242	chr11	17057731
296	rs10814098	2750035_NUDT2	0.456570169	9.689555871	3.33E-16	2.81E-12	0.289622698	9	A	G	0.1116	242	chr9	34314168
297	rs1533031	7610440_XAF1	0.486822588	9.682007453	3.46E-16	2.92E-12	0.168965911	17	G	A	0.4167	240	chr17	6613894
298	rs736598	2680162_EVI2A	-0.330475597	-9.67737909	3.54E-16	2.98E-12	0.128234169	17	G	A	0.4917	240	chr17	26744596
299	rs35522855	2100296_NAPSA	-0.419755638	-9.676445024	3.56E-16	2.99E-12	0.403895613	19	G	A	0.2479	242	chr19	55538373
300	rs8576	3450615_LOC339290	0.292603634	9.675948081	3.57E-16	2.99E-12	0.179719262	18	A	G	0.4	240	chr18	5236398
301	rs2276014	2630056_PRDX5	0.446086686	9.659156916	3.89E-16	3.23E-12	0.319692773	11	A	G	0.1125	240	chr11	63838021
302	rs1140197	6370377_C19ORF12	-0.274999845	-9.656131062	3.95E-16	3.28E-12	0.315795329	19	C	A	0.3361	238	chr19	34884439
303	rs9435166	5420066_H6PD	-0.309855883	-9.655889488	3.95E-16	3.28E-12	0.379334008	1	G	A	0.3017	242	chr1	9254373
304	rs1131636	1510440_RPA1	0.268292364	9.654484127	3.98E-16	3.30E-12	0.310059723	17	A	G	0.4835	242	chr17	1747939
305	rs3809072	2510593_HRASLS3	-0.352428283	-9.615981774	4.86E-16	3.95E-12	0.380835129	11	A	C	0.3926	242	chr11	63138552
306	rs11150804	940300_C17ORF90	-0.150650248	-9.61395523	4.91E-16	3.99E-12	0.057319692	17	G	A	0.4792	240	chr17	77240643
307	rs2004316	3390367_HS.552082	0.295127523	9.584049571	5.72E-16	4.58E-12	0.424945531	4	G	A	0.2107	242	chr4	99600171
308	rs11541076	5720768_HS.407903	-0.422556326	-9.555112661	6.64E-16	5.25E-12	0.182506799	12	A	T	0.2815	238	chr12	64934595
309	rs2908547	4540730_CHCHD2	0.248988838	9.546388459	6.94E-16	5.48E-12	0.312333759	7	G	A	0.2314	242	chr7	56143595
310	rs11757750	4060255_ZNRD1	0.161752436	9.541075767	7.14E-16	5.61E-12	0.342791556	6	G	A	0.1875	240	chr6	30060141
311	rs9833685	3890681_SLC41A3	-0.504122187	-9.528672539	7.61E-16	5.95E-12	0.344467182	3	G	A	0.06198	242	chr3	127208024
312	rs7521658	1660465_FCRL5	0.587701315	9.523484196	7.81E-16	6.11E-12	0.509740113	1	C	A	0.281	242	chr1	155801610
313	rs35093305	2100050_IGHMBP2	0.229000413	9.505390731	8.57E-16	6.65E-12	0.443480637	11	G	A	0.1777	242	chr11	68487305
314	rs7106	6330538_MAD2L1BP	0.214786016	9.505181284	8.58E-16	6.65E-12	0.257263549	6	A	G	0.281	242	chr6	43716364
315	rs1332018	7150598_GSTM3	-0.254884073	-9.500008405	8.81E-16	6.83E-12	0.447466638	1	C	A	0.325	240	chr1	110084495
316	rs9508	3780068_ATPIF1	-0.217108515	-9.497598976	8.92E-16	6.91E-12	0.333905453	1	G	A	0.3833	240	chr1	28436866
317	rs753725	1500753_VARS2	0.178099866	9.49533615	9.03E-16	6.98E-12	0.259093934	6	G	A	0.4917	242	chr6	30998850
318	rs3138142	110326_RDH5	-0.308005538	-9.494109647	9.09E-16	7.02E-12	0.285950931	12	A	G	0.1405	242	chr12	54401852
319	rs8048741	2690189_MGC3020	0.306902625	9.485392009	9.50E-16	7.25E-12	0.192156265	16	G	A	0.4091	242	chr16	31665746
320	rs4849261	5910041_RPL23AP7	0.21705971	9.454089016	1.12E-15	8.44E-12	0.397974139	2	A	G	0.2149	242	chr2	114166498
321	rs56078222	2690187_AFAP1	0.302441653	9.450815637	1.13E-15	8.58E-12	0.418911439	4	G	A	0.2231	242	chr4	7982973
322	rs2286771	3290292_LAP3	0.285221956	9.449206886	1.14E-15	8.65E-12	0.090481885	4	G	A	0.4458	240	chr4	17252946
323	rs2258342	6650747_ZNF641	-0.398876978	-9.420588121	1.33E-15	9.93E-12	0.285668566	12	A	G	0.2397	242	chr12	46976630
324	rs3087680	2570100_ABCA7	-0.598384197	-9.414093214	1.37E-15	1.02E-11	0.391617272	19	C	A	0.07851	242	chr19	989289
325	rs16961474	6980148_FLCN	0.530385411	9.404227103	1.44E-15	1.07E-11	0.331754339	17	A	G	0.1488	242	chr17	17087344
326	rs6936833	5310754_VNN1	-0.372788047	-9.386194869	1.58E-15	1.17E-11	0.344891322	6	G	A	0.3884	242	chr6	133065876
327	rs1131384	6350333_POLR2J	0.564615159	9.364356865	1.77E-15	1.31E-11	0.378202451	7	A	G	0.06612	242	chr7	101900846
328	rs2234197	1190445_TOMM34	-0.230667201	-9.362967209	1.78E-15	1.31E-11	0.211836874	20	A	G	0.2	240	chr20	43022455
329	rs8067668	6660132_DCXR	0.283031405	9.360938859	1.80E-15	1.33E-11	0.163853977	17	G	A	0.1966	234	chr17	77587308
330	rs322826	4610184_HS.571887	0.352305101	9.346448024	1.94E-15	1.40E-11	0.165517695	7	G	A	0.4706	238	chr7	127508159
331	rs2534709	1030685_TAPBPL	0.273913653	9.344044638	1.96E-15	1.42E-11	0.141454494	12	G	A	0.2273	242	chr12	6438833
332	rs873458	5550253_MFN2	-0.272731487	-9.33859047	2.02E-15	1.45E-11	0.200285476	1	A	G	0.3058	242	chr1	11968676
333	rs7215	3120196_ALDH3A2	-0.197757554	-9.321580214	2.20E-15	1.57E-11	0.238077756	17	G	A	0.4876	242	chr17	19521086
334	rs1803275	1450008_IL16	0.385285585	9.308423619	2.36E-15	1.67E-11	0.375260041	15	A	G	0.1818	242	chr15	79385471
335	rs6509874	6590689_HS.131041	-0.291342896	-9.304186841	2.41E-15	1.70E-11	0.449956959	19	A	G	0.3967	242	chr19	59643220
336	rs6427680	4180612_HS.127310	0.232414926	9.302031997	2.44E-15	1.72E-11	0.016944014	1	G	A	0.4463	242	chr1	160756842
337	rs4700772	5860551_BTNL8	-0.305317803	-9.290715196	2.58E-15	1.81E-11	0.19204632	5	A	G	0.2521	242	chr5	180274451
338	rs17331151	3710343_ITIH4	-0.46822851	-9.277361195	2.77E-15	1.93E-11	0.271969175	3	A	G	0.07851	242	chr3	52819574
339	rs41280971	1570039_PILRB	0.323206396	9.276446081	2.78E-15	1.94E-11	0.310538077	7	A	C	0.1281	242	chr7	99792393
340	rs7213182	2630376_RNF135	-0.291883299	-9.264744688	2.95E-15	2.05E-11	0.193495183	17	G	A	0.1322	242	chr17	26300173
341	rs1110038	1400520_CNTNAP2	-0.481039455	-9.256224058	3.08E-15	2.14E-11	0.449844205	7	G	A	0.3512	242	chr7	147631625
342	rs6952409	730482_IKZF1	-0.940431835	-9.256037141	3.09E-15	2.14E-11	0.375360814	7	A	G	0.2066	242	chr7	50430429
343	rs72994471	6060025_CUL5	-0.4984067	-9.232757366	3.48E-15	2.39E-11	0.055535916	11	G	A	0.05785	242	chr11	107382349
344	rs1520195	7610050_ABCC5	0.220896814	9.22639034	3.59E-15	2.47E-11	0.227149666	3	G	A	0.3926	242	chr3	185219576
345	rs10265256	4670414_TMEM140	0.256240655	9.218960515	3.73E-15	2.56E-11	0.131374544	7	A	G	0.4463	242	chr7	134379784
346	rs2840758	1940064_PHACTR4	-0.181930485	-9.17970163	4.57E-15	3.09E-11	0.308804617	1	A	G	0.4132	242	chr1	28706081
347	rs3132584	6580474_TUBB	-0.197940751	-9.177530766	4.62E-15	3.12E-11	0.273009599	6	A	C	0.3099	242	chr6	30796406
348	rs2650799	5270709_ZNF429	0.487541147	9.167836713	4.85E-15	3.26E-11	0.330282052	19	A	G	0.2066	242	chr19	21473409
349	rs2266977	240348_PPM1F	-0.293634784	-9.165277802	4.92E-15	3.30E-11	0.176077938	22	G	A	0.1446	242	chr22	20658316
350	rs1053454	7200603_PIP5K2A	-0.385694425	-9.161947845	5.00E-15	3.34E-11	0.113172692	10	A	C	0.219	242	chr10	22866099
351	rs2267990	5690639_FBLN5	-0.244890758	-9.153304665	5.23E-15	3.48E-11	0.406793062	14	A	G	0.438	242	chr14	91409661
352	rs6151429	4920546_ARSA	-0.557101264	-9.151684263	5.27E-15	3.51E-11	0.109165171	22	G	A	0.07203	236	chr22	49410343
353	rs73078992	3780717_SRXN1	-0.427214339	-9.135220083	5.74E-15	3.79E-11	0.344353685	20	A	G	0.2231	242	chr20	579139
354	rs3826061	1450082_TRAPPC2L	-0.161847974	-9.134982254	5.74E-15	3.80E-11	0.30536194	16	G	A	0.3761	234	chr16	87454722
355	rs787193	1690161_LRRC58	-0.258636796	-9.117640388	6.28E-15	4.13E-11	0.148937267	3	A	C	0.1	240	chr3	121515164
356	rs10819317	3780608_ST6GALNAC6	-0.267374424	-9.116357515	6.32E-15	4.16E-11	0.322247905	9	G	A	0.1471	238	chr9	129708778
357	rs1894644	630278_H1F0	0.557645999	9.111844617	6.47E-15	4.24E-11	0.116967027	22	A	G	0.1405	242	chr22	36532498
358	rs11183388	7320382_SLC38A1	-0.374595573	-9.103949367	6.73E-15	4.39E-11	0.166511608	12	C	A	0.2025	242	chr12	44867840
359	rs13172549	1170630_ANKRA2	-0.216542061	-9.090931458	7.20E-15	4.66E-11	0.107107118	5	G	A	0.3843	242	chr5	72896110
360	rs10901476	1980164_DHX32	-0.188275448	-9.075427036	7.79E-15	4.99E-11	0.265598824	10	G	A	0.3802	242	chr10	127632607
361	rs16931332	1030241_ADK	0.378994467	9.069833014	8.02E-15	5.13E-11	0.262112922	10	A	G	0.1116	242	chr10	75716929
362	rs1351383	6450692_PSMB9	0.247841737	9.068510679	8.07E-15	5.16E-11	0.23940607	6	C	A	0.3375	240	chr6	32930247
363	rs4821544	5490689_PVALB	-0.499546253	-9.063646822	8.28E-15	5.27E-11	0.340401014	22	G	A	0.4174	242	chr22	35588449
364	rs2269811	2070706_KRIT1	-0.338306896	-9.052939197	8.74E-15	5.54E-11	0.375137053	7	G	A	0.1167	240	chr7	91347487
365	rs3258	5700142_FDFT1	0.253009957	9.045459752	9.08E-15	5.74E-11	0.290900701	8	G	A	0.4375	240	chr8	11733761
366	rs3208968	2940707_TAF1C	-0.25341702	-9.038732614	9.40E-15	5.93E-11	0.350890218	16	C	A	0.2934	242	chr16	82769470
367	rs11135736	2900224_ENTPD4	-0.386256937	-9.038398145	9.42E-15	5.93E-11	0.266631874	8	A	G	0.2686	242	chr8	23340735
368	rs10870177	1010470_C9ORF140	-0.236326228	-9.024832231	1.01E-14	6.33E-11	0.394407312	9	A	G	0.275	240	chr9	139107171
369	rs11101980	6900592_GSTM4	-0.297710676	-9.006264978	1.11E-14	6.91E-11	0.378648243	1	C	A	0.3917	240	chr1	109995168
370	rs7964443	5960672_DDX55	-0.167090498	-8.993757938	1.18E-14	7.33E-11	0.031965651	12	G	A	0.438	242	chr12	122732453
371	rs3735933	5670717_ERICH1	0.189654056	8.986079777	1.23E-14	7.61E-11	0.194578807	8	G	A	0.5	242	chr8	583041
372	rs1047881	5690543_LQK1	0.320015234	8.980782	1.27E-14	7.80E-11	0.274783406	1	A	G	0.4339	242	chr1	211097781
373	rs267992	2680386_PSCDBP	0.24781958	8.964426657	1.38E-14	8.43E-11	0.225917581	2	G	A	0.1933	238	chr2	157979758
374	rs165352	2940095_SLC36A1	-0.278170635	-8.954483931	1.45E-14	8.84E-11	0.495068728	5	C	A	0.4083	240	chr5	150836300
375	rs3747956	2900451_MR1	-0.198171204	-8.949425981	1.49E-14	9.05E-11	0.206006733	1	A	G	0.4256	242	chr1	179291027
376	rs3822260	1510424_S100P	-1.223299246	-8.93757536	1.58E-14	9.56E-11	0.371039733	4	A	G	0.2107	242	chr4	6748723
377	rs482704	6370484_POLR1D	-0.271340377	-8.937085614	1.58E-14	9.56E-11	0.181763292	13	G	A	0.3719	242	chr13	27075866
378	rs6661946	6270554_LGALS8	-0.284965722	-8.925080052	1.68E-14	1.01E-10	0.163884519	1	A	G	0.175	240	chr1	234789731
379	rs1107704	3120091_CD300C	-0.37454393	-8.913789882	1.78E-14	1.07E-10	0.192095163	17	G	A	0.3595	242	chr17	70020020
380	rs2372309	5290239_XRCC6BP1	-0.214746592	-8.909716883	1.82E-14	1.09E-10	0.275060592	12	A	G	0.3347	242	chr12	56616087
381	rs2850326	5290678_FLJ20021	-0.226310233	-8.909380901	1.82E-14	1.09E-10	0.178634391	4	G	A	0.4545	242	chr4	102483598
382	rs4812068	1940373_ZNF831	0.231988198	8.908051945	1.84E-14	1.10E-10	0.269181189	20	G	A	0.2833	240	chr20	57277298
383	rs636049	1300315_MRPL21	-0.198263479	-8.898681531	1.93E-14	1.15E-10	0.12286438	11	C	A	0.2231	242	chr11	68423774
384	rs3829657	6650064_SIGLEC5	-0.702551757	-8.896923121	1.94E-14	1.16E-10	0.146748635	19	A	T	0.1167	240	chr19	56807020
385	rs2180172	2060082_MRPS10	0.127014738	8.895472574	1.96E-14	1.16E-10	0.175501701	6	G	A	0.4958	240	chr6	42276520
386	rs12933120	3990050_NLRC3	-0.279773005	-8.893804865	1.97E-14	1.17E-10	0.202235331	16	A	C	0.09917	242	chr16	3574747
387	rs13180748	5810564_CMBL	0.320045944	8.891346288	2.00E-14	1.19E-10	0.369506481	5	G	A	0.3678	242	chr5	10339742
388	rs6517522	6220300_HMGN1	-0.303059044	-8.877861138	2.14E-14	1.27E-10	0.318085799	21	G	A	0.479	238	chr21	39475715
389	rs10070522	6480079_GAPT	-0.331661854	-8.87117933	2.22E-14	1.31E-10	0.268512855	5	A	G	0.3926	242	chr5	57821867
390	rs11055602	5960136_CLEC4C	0.296603551	8.865334959	2.28E-14	1.35E-10	0.404846575	12	C	A	0.4083	240	chr12	7795378
391	rs10070522	7570541_GAPT	-0.343993334	-8.854235881	2.42E-14	1.42E-10	0.27506308	5	A	G	0.3926	242	chr5	57821867
392	rs2839207	2900403_C21ORF57	0.382500544	8.846994196	2.51E-14	1.47E-10	0.358351791	21	G	A	0.3719	242	chr21	46542114
393	rs2284051	1010037_CYTH4	-0.185650047	-8.83227512	2.70E-14	1.58E-10	0.241022579	22	A	C	0.3667	240	chr22	36040515
394	rs11790814	3890524_C9ORF78	-0.324498582	-8.815291243	2.95E-14	1.71E-10	0.171414017	9	A	G	0.157	242	chr9	131641724
395	rs11403	6200243_PGP	0.20427981	8.814351611	2.96E-14	1.71E-10	0.225891912	16	A	G	0.4786	234	chr16	2202067
396	rs254262	50240_NDUFA3	0.147311292	8.813246661	2.98E-14	1.72E-10	0.131209315	19	A	G	0.2815	238	chr19	59304440
397	rs13311400	7160360_SKAP2	0.210495855	8.806172411	3.09E-14	1.78E-10	0.159721547	7	A	G	0.4876	242	chr7	26921271
398	rs1054880	1990390_RAB3IP	-0.220517984	-8.800969082	3.17E-14	1.82E-10	0.146927968	12	C	A	0.3403	238	chr12	68495742
399	rs11659024	2650064_SMARCE1	-0.164894514	-8.792287085	3.32E-14	1.90E-10	0.06144796	17	A	G	0.3487	238	chr17	36029331
400	rs2295795	3390128_TPM2	-0.370704398	-8.785126449	3.44E-14	1.95E-10	0.150342047	9	A	G	0.2397	242	chr9	35702003
401	rs4655226	5090372_CDA	0.447287811	8.774378255	3.63E-14	2.05E-10	0.10719064	1	A	G	0.1612	242	chr1	20800871
402	rs3914907	2600369_KRT72	0.743697383	8.768958664	3.74E-14	2.10E-10	0.339648677	12	A	G	0.1864	236	chr12	51310798
403	rs1046988	2810653_PPIE	-0.191257187	-8.754458123	4.02E-14	2.25E-10	0.250187195	1	A	G	0.2875	240	chr1	39991652
404	rs2168029	1690056_LYZ	-0.838471866	-8.732878878	4.49E-14	2.50E-10	0.377770865	12	C	A	0.3967	242	chr12	68020908
405	rs73670241	3830605_DNLZ	0.671214689	8.732217653	4.51E-14	2.50E-10	0.280849611	9	A	G	0.05128	234	chr9	138390627
406	rs2695284	2630687_CHPT1	-0.323821913	-8.721836583	4.75E-14	2.63E-10	0.17547952	12	G	A	0.4625	240	chr12	100613449
407	rs4395020	7400619_SPATA5L1	0.14250451	8.720475901	4.78E-14	2.64E-10	0.328335265	15	C	A	0.3719	242	chr15	43440181
408	rs6796	1500102_KDELR2	-0.273744659	-8.713604592	4.95E-14	2.73E-10	0.286307012	7	G	A	0.281	242	chr7	6468892
409	rs11540417	2630553_COX4NB	-0.324692434	-8.704758426	5.18E-14	2.84E-10	0.342994873	16	C	A	0.07438	242	chr16	84370132
410	rs5774123	4200543_GPX7	0.202180942	8.691495389	5.55E-14	3.02E-10	0.15736806	1	A	G	0.4669	242	chr1	52846145
411	rs1126452	6960397_EPHX2	0.325009207	8.691311398	5.55E-14	3.02E-10	0.215637785	8	C	A	0.438	242	chr8	27457881
412	rs17553284	2190707_DNAJC15	-0.271549804	-8.66337115	6.40E-14	3.45E-10	0.113404846	13	A	G	0.2	240	chr13	42495706
413	rs1075403	3850754_KIAA1683	0.300601357	8.651156588	6.81E-14	3.66E-10	0.344023916	19	A	C	0.3595	242	chr19	18245950
414	rs2279014	780465_SLC11A1	0.302746369	8.641156492	7.17E-14	3.84E-10	0.279666576	2	A	G	0.4261	230	chr2	218969420
415	rs10142865	3130079_EIF2B2	0.145528322	8.634359636	7.42E-14	3.97E-10	0.259630862	14	A	G	0.4917	240	chr14	74625377
416	rs1009812	4860224_WARS	0.357634249	8.627659285	7.68E-14	4.10E-10	0.106049049	14	G	A	0.2167	240	chr14	99890733
417	rs6487582	2070474_TM7SF3	-0.275633411	-8.620410826	7.97E-14	4.23E-10	0.33094373	12	G	A	0.1694	242	chr12	27006662
418	rs6060677	240546_SCAND1	-0.234693436	-8.600729261	8.81E-14	4.64E-10	0.203208255	20	A	G	0.1322	242	chr20	33962782
419	rs474707	3610743_SF1	0.926800102	8.583697638	9.60E-14	5.03E-10	0.433224766	11	A	G	0.2605	238	chr11	64300711
420	rs853214	4150278_DUSP14	0.249755013	8.57987747	9.79E-14	5.13E-10	0.346328946	17	A	G	0.2355	242	chr17	32935077
421	rs17882269	6380112_GRAMD4	-0.254428621	-8.568857773	1.04E-13	5.40E-10	0.346579002	22	A	G	0.1833	240	chr22	45355614
422	rs3794207	6550382_CAMKK2	0.51529823	8.56263649	1.07E-13	5.56E-10	0.255339509	12	A	G	0.3277	238	chr12	120170461
423	rs4634868	4210564_FHL3	0.381848467	8.550164463	1.14E-13	5.90E-10	0.236962089	1	A	G	0.281	242	chr1	38237902
424	rs704228	360689_HEBP1	0.293905976	8.542618633	1.18E-13	6.10E-10	0.195853054	12	G	A	0.3636	242	chr12	13029743
425	rs11247639	2760437_SYTL1	-0.17993154	-8.534078843	1.24E-13	6.34E-10	0.266380271	1	A	G	0.4412	238	chr1	27552279
426	rs2853923	7200398_HLA-C	0.996290757	8.528918644	1.27E-13	6.50E-10	0.399246567	6	A	G	0.4875	240	chr6	31373716
427	rs6767	6550025_TTC15	0.110416902	8.52547311	1.29E-13	6.61E-10	0.083148942	2	A	G	0.4256	242	chr2	3462212
428	rs869464	4050768_CHST13	0.559736364	8.521546702	1.32E-13	6.72E-10	0.355194922	3	C	A	0.438	242	chr3	127751643
429	rs28445456	510743_FLJ38969	0.456025818	8.505212619	1.43E-13	7.25E-10	0.33115837	7	G	A	0.04661	236	chr7	5861126
430	rs869945	6040292_FBXO28	0.143824791	8.504500578	1.44E-13	7.27E-10	0.077985292	1	G	A	0.4958	240	chr1	222388260
431	rs2908700	2490161_CLEC2B	0.282922788	8.496434912	1.50E-13	7.55E-10	0.2046267	12	G	A	0.4917	242	chr12	9895915
432	rs8130507	6580703_HS.436879	-0.21183534	-8.478109994	1.64E-13	8.23E-10	0.332103821	21	A	G	0.3347	242	chr21	34225830
433	rs73302946	7570315_MRPL45	-0.253293512	-8.472584729	1.69E-13	8.44E-10	0.321780136	17	A	G	0.1218	238	chr17	33731872
434	rs11553441	3130598_RRP7A	-0.507199606	-8.455430853	1.84E-13	9.13E-10	0.28351284	22	A	G	0.1322	242	chr22	41242041
435	rs3803605	1660047_SNX29	-0.246787359	-8.448184571	1.91E-13	9.45E-10	0.228709786	16	G	A	0.2083	240	chr16	12573409
436	rs11651743	2750280_CDK5R1	0.272002539	8.445191731	1.94E-13	9.58E-10	0.404096942	17	A	G	0.3926	242	chr17	27867723
437	rs6517329	5560543_CBR3	-0.238868155	-8.442358787	1.97E-13	9.71E-10	0.331394302	21	A	G	0.3843	242	chr21	36403347
438	rs13167355	7510315_HIGD2A	-0.220843174	-8.428910411	2.11E-13	1.03E-09	0.146712854	5	A	G	0.1167	240	chr5	175752557
439	rs2293745	4070239_ATHL1	-0.464455605	-8.423889501	2.16E-13	1.06E-09	0.347682306	11	A	G	0.2185	238	chr11	288758
440	rs568617	6580408_CTSW	-0.502396054	-8.4221002	2.18E-13	1.07E-09	0.292279049	11	A	G	0.2542	240	chr11	65409818
441	rs10500316	150762_OSCAR	0.212961002	8.415945997	2.25E-13	1.10E-09	0.141062777	19	A	G	0.4202	238	chr19	59245509
442	rs2249828	5810630_PIGP	0.203606567	8.41155777	2.30E-13	1.12E-09	0.127521091	21	A	G	0.3388	242	chr21	37354491
443	rs4895	6330474_CD151	-0.399224861	-8.404257737	2.39E-13	1.16E-09	0.247768888	11	A	G	0.3686	236	chr11	830477
444	rs1224	2680561_N4BP1	-0.207915246	-8.397100544	2.48E-13	1.20E-09	0.085084838	16	A	G	0.438	242	chr16	47130318
445	rs11346477	5490270_ATP6AP1L	0.18554704	8.395232428	2.50E-13	1.21E-09	0.385248076	5	A	G	0.2458	240	chr5	81607023
446	rs7693	130669_BAG5	-0.157506057	-8.381313144	2.69E-13	1.29E-09	0.343818656	14	A	G	0.3058	242	chr14	103093457
447	rs7513934	730497_CC2D1B	0.200817543	8.373792344	2.79E-13	1.34E-09	0.295620788	1	G	A	0.425	240	chr1	52590776
448	rs1905541	5340162_KIAA1598	0.330772333	8.357215646	3.03E-13	1.45E-09	0.160991315	10	A	G	0.2727	242	chr10	118725623
449	rs3752955	1980180_C9ORF95	0.304857258	8.352814471	3.10E-13	1.48E-09	0.266946828	9	A	C	0.2792	240	chr9	76874510
450	rs1809148	3360131_NAPRT1	-0.496072709	-8.345945923	3.21E-13	1.52E-09	0.344576168	8	A	G	0.1538	234	chr8	144734218
451	rs17724470	6580608_PEX16	0.339729307	8.343700659	3.25E-13	1.54E-09	0.174321758	11	G	A	0.07203	236	chr11	45591488
452	rs1678099	1850458_SLC25A26	0.145852659	8.342296137	3.27E-13	1.54E-09	0.185575659	3	G	A	0.4917	242	chr3	66381327
453	rs11699145	360445_ITPA	-0.192028528	-8.338998148	3.33E-13	1.57E-09	0.226164801	20	A	G	0.1033	242	chr20	3133313
454	rs8069324	1190634_GAA	-0.283323318	-8.332873433	3.43E-13	1.61E-09	0.256413435	17	C	A	0.4091	242	chr17	75722914
455	rs1020054	7040139_ZNF324	-0.281365829	-8.331329935	3.46E-13	1.63E-09	0.238990904	19	G	A	0.09917	242	chr19	63679113
456	rs12933120	2230129_CLUAP1	0.360288894	8.323301521	3.60E-13	1.69E-09	0.227544109	16	A	C	0.09917	242	chr16	3574747
457	rs10464111	1430093_LOC728554	0.257600044	8.321933243	3.63E-13	1.70E-09	0.279762082	5	A	C	0.4174	242	chr5	177285470
458	rs2070610	3520156_CCT8	0.20941343	8.311597028	3.82E-13	1.78E-09	0.077224894	21	A	G	0.1417	240	chr21	29367819
459	rs1230079	7330070_LOC201175	0.244438426	8.305510497	3.94E-13	1.83E-09	0.085055897	17	A	G	0.339	236	chr17	40853761
460	rs2249828	1820703_PIGP	0.217547991	8.304690929	3.96E-13	1.84E-09	0.160515455	21	A	G	0.3388	242	chr21	37354491
461	rs4915486	1010110_TMEM9	0.169053532	8.301392926	4.03E-13	1.87E-09	0.331303527	1	A	G	0.3571	238	chr1	199377586
462	rs3761087	4050059_U2AF1L4	0.273361757	8.295656014	4.14E-13	1.92E-09	0.232246321	19	G	A	0.1529	242	chr19	40927271
463	rs10419707	5550037_CNN2	-0.34687581	-8.291885651	4.22E-13	1.95E-09	0.146894017	19	G	A	0.1074	242	chr19	989445
464	rs1889294	3990477_MTHFR	-0.539288228	-8.282434446	4.43E-13	2.04E-09	0.299298323	1	A	G	0.08333	240	chr1	11763054
465	rs4889848	3400270_RNF213	-0.263415687	-8.276321231	4.57E-13	2.10E-09	0.217415179	17	G	A	0.2231	242	chr17	75969256
466	rs71099666	1710132_MED4	0.428945734	8.276194407	4.57E-13	2.10E-09	0.176255216	13	A	T	0.05417	240	chr13	47600680
467	rs2761366	990020_PFAAP5	0.266052028	8.270125139	4.72E-13	2.15E-09	0.046073031	13	G	A	0.2479	242	chr13	31909872
468	rs1088475	6980377_MTMR15	0.280488168	8.269341557	4.73E-13	2.16E-09	0.165187402	15	A	G	0.1777	242	chr15	28927992
469	rs2070435	5390338_DIP2A	0.17294145	8.265926695	4.82E-13	2.20E-09	0.292330582	21	A	G	0.3792	240	chr21	46786139
470	rs2072449	840068_C3AR1	-0.258376273	-8.263564599	4.87E-13	2.22E-09	0.194516806	12	A	G	0.3595	242	chr12	8101904
471	rs3211056	3310639_C14ORF124	-0.190570676	-8.243459599	5.40E-13	2.44E-09	0.14418549	14	G	C	0.225	240	chr14	23979315
472	rs9939212	5310674_MON1B	0.147858498	8.239309003	5.51E-13	2.48E-09	0.15827523	16	A	G	0.4174	242	chr16	75774771
473	rs2285452	10630_IL21R	0.203492338	8.237786425	5.55E-13	2.50E-09	0.176772771	16	A	G	0.2231	242	chr16	27368398
474	rs2245711	4280010_LIMS2	-0.242464626	-8.234289166	5.65E-13	2.54E-09	0.371274688	2	A	G	0.3636	242	chr2	128095033
475	rs17694990	3400392_FPR2	-0.303561294	-8.229335233	5.80E-13	2.59E-09	0.25604657	19	C	A	0.3875	240	chr19	56959515
476	rs10402506	3370594_LILRA2	-0.204481038	-8.205657071	6.53E-13	2.89E-09	0.15658936	19	G	A	0.3375	240	chr19	59766282
477	rs12476888	5080192_SERPINE2	-0.289677418	-8.203224401	6.61E-13	2.92E-09	0.243456412	2	A	G	0.3595	242	chr2	224602165
478	rs12748152	6280411_ARID1A	-0.265966591	-8.194040579	6.93E-13	3.05E-09	0.166104811	1	A	G	0.075	240	chr1	27010980
479	rs9453	3710068_WARS	0.359793866	8.188914556	7.11E-13	3.12E-09	0.080657866	14	G	A	0.2149	242	chr14	99878598
480	rs11600990	3310564_PRDX5	0.426742893	8.183848861	7.29E-13	3.19E-09	0.268310731	11	A	G	0.1116	242	chr11	63839383
481	rs653079	4010072_C7ORF25	0.208223155	8.182160115	7.36E-13	3.22E-09	0.287263737	7	A	G	0.1983	242	chr7	42932163
482	rs12891109	5290626_C14ORF4	-0.621850589	-8.181218072	7.39E-13	3.23E-09	0.384078596	14	G	A	0.4008	242	chr14	76554375
483	rs4491733	3180392_MARCO	-0.280995319	-8.171347887	7.77E-13	3.39E-09	0.225633928	2	G	A	0.3595	242	chr2	119434498
484	rs12125650	1430278_CTSK	-0.204643727	-8.167463317	7.92E-13	3.45E-09	0.151041697	1	G	A	0.3814	236	chr1	149026798
485	rs10774588	2060605_P2RX4	0.198019188	8.166183906	7.97E-13	3.47E-09	0.330819946	12	A	G	0.1983	242	chr12	120136924
486	rs1040803	2260132_HDDC2	0.182828916	8.155476462	8.42E-13	3.64E-09	0.086337026	6	G	A	0.281	242	chr6	125638656
487	rs1671169	1300187_RDH13	-0.212291194	-8.152119333	8.56E-13	3.70E-09	0.091521245	19	A	G	0.3636	242	chr19	60265445
488	rs16896609	5700167_POLR1C	0.22235726	8.151253002	8.60E-13	3.71E-09	0.181283323	6	A	G	0.2025	242	chr6	43698386
489	rs10190186	990288_FHL2	0.356847435	8.149274851	8.68E-13	3.74E-09	0.248488531	2	G	A	0.1446	242	chr2	105363817
490	rs10749291	730092_SFXN4	-0.172221925	-8.142657862	8.98E-13	3.86E-09	0.326641547	10	A	G	0.4835	242	chr10	120910578
491	rs11546632	7050500_ARL16	-0.408928175	-8.130054525	9.57E-13	4.09E-09	0.178368588	17	G	A	0.1538	234	chr17	77245218
492	rs8391	2680538_MAP6D1	0.136250485	8.129444055	9.60E-13	4.11E-09	0.334881084	3	A	G	0.438	242	chr3	185016658
493	rs335711	6620440_HS.444999	-0.259336898	-8.121449223	9.99E-13	4.26E-09	0.152372284	15	A	G	0.2562	242	chr15	73971795
494	rs9990841	1340647_GAR1	-0.470384468	-8.118470971	1.01E-12	4.32E-09	0.280037349	4	G	A	0.05372	242	chr4	110984886
495	rs7254481	4560601_ZFP14	0.273308277	8.11564877	1.03E-12	4.37E-09	0.173148539	19	A	G	0.2603	242	chr19	41593177
496	rs730078	4730168_SARS2	0.225144432	8.115112199	1.03E-12	4.38E-09	0.161429458	19	A	G	0.1583	240	chr19	44113228
497	rs7082376	4890048_CUBN	0.239588433	8.114811164	1.03E-12	4.39E-09	0.238012897	10	A	G	0.2355	242	chr10	17272229
498	rs3809325	5490477_EBPL	-0.188916603	-8.108544229	1.07E-12	4.50E-09	0.048287759	13	G	A	0.4298	242	chr13	49164110
499	rs11635469	5810612_ANPEP	-0.269729017	-8.098964946	1.12E-12	4.71E-09	0.058892193	15	G	A	0.4339	242	chr15	88159123
500	rs1057233	5810398_SPI1	-0.255900233	-8.09688732	1.13E-12	4.76E-09	0.024987619	11	G	A	0.3517	236	chr11	47333024
501	rs1056562	3890228_MPZL2	-0.244574138	-8.096647176	1.13E-12	4.76E-09	0.20350142	11	A	G	0.4298	242	chr11	117630835
502	rs6986779	3310632_SLC45A4	-0.259075332	-8.09375032	1.15E-12	4.82E-09	0.180365061	8	A	G	0.2647	238	chr8	142406972
503	rs16889320	2650678_RSPH3	0.212723375	8.087195142	1.19E-12	4.97E-09	0.137787357	6	G	A	0.175	240	chr6	159334887
504	rs3803676	4810274_SPG7	0.161694696	8.078596818	1.24E-12	5.16E-09	0.346738684	16	A	G	0.4958	240	chr16	88123607
505	rs6973	4220091_TSPO	-0.250375001	-8.07412985	1.27E-12	5.27E-09	0.096607176	22	A	C	0.175	240	chr22	41889081
506	rs73962916	7040301_PLEKHB2	0.367806844	8.072858124	1.28E-12	5.30E-09	0.194504018	2	A	C	0.157	242	chr2	131612748
507	rs1052676	2100722_VAMP4	0.196230618	8.071099926	1.29E-12	5.33E-09	0.161468229	1	G	A	0.124	242	chr1	169939677
508	rs73962916	1470341_PLEKHB2	0.27740109	8.067425909	1.31E-12	5.42E-09	0.087691943	2	A	C	0.157	242	chr2	131612748
509	rs10791889	3930020_CTSF	0.214777551	8.057761188	1.38E-12	5.66E-09	0.302845985	11	A	G	0.2149	242	chr11	66250401
510	rs7217431	6420164_ST6GALNAC2	-0.449330439	-8.05637302	1.39E-12	5.69E-09	0.231743003	17	G	A	0.1333	240	chr17	72105211
511	rs1046988	2690634_PPIE	0.147375552	8.055599601	1.39E-12	5.71E-09	0.14489428	1	A	G	0.2875	240	chr1	39991652
512	rs9922067	130497_LOC729486	-0.385819471	-8.055018176	1.40E-12	5.72E-09	0.244255816	16	G	A	0.1513	238	chr16	24130
513	rs2176598	3420341_HSD17B12	-0.207591172	-8.046083425	1.46E-12	5.97E-09	0.267389264	11	A	G	0.3554	242	chr11	43820854
514	rs335632	2650148_WDR41	-0.437113916	-8.0429491	1.48E-12	6.06E-09	0.271187741	5	G	A	0.06612	242	chr5	76763841
515	rs7616240	5820273_HS.282800	-0.181582624	-8.035404745	1.54E-12	6.28E-09	0.304399032	3	G	A	0.2708	240	chr3	197918020
516	rs2270604	5810196_TECPR1	0.215126526	8.025331713	1.62E-12	6.58E-09	0.099427573	7	G	A	0.4215	242	chr7	97695611
517	rs17663059	7100717_RPS15A	-0.516065755	-8.015439877	1.70E-12	6.89E-09	0.090404258	16	A	G	0.1033	242	chr16	18709084
518	rs2522420	130187_PAPSS1	0.328489423	8.014449485	1.71E-12	6.91E-09	0.31678061	4	C	A	0.2066	242	chr4	108829077
519	rs2272176	6580500_LOC100132707	-0.516160654	-8.01099095	1.74E-12	7.02E-09	0.286184816	7	G	A	0.06612	242	chr7	154390696
520	rs6757263	5910128_VAMP8	-0.172253202	-8.00813559	1.77E-12	7.11E-09	0.082006051	2	G	A	0.4667	240	chr2	85657053
521	rs6558165	1470291_BIN3	-0.387763066	-7.996502053	1.87E-12	7.50E-09	0.184318562	8	G	A	0.1198	242	chr8	22529169
522	rs4895	1940132_CD151	-0.258369843	-7.991461192	1.92E-12	7.66E-09	0.208599988	11	A	G	0.3686	236	chr11	830477
523	rs8028689	6130674_HERC2	0.267686193	7.984778323	1.99E-12	7.91E-09	0.405323106	15	G	A	0.2025	242	chr15	26162483
524	rs2305797	1010047_RAB4B	0.168437122	7.97109991	2.13E-12	8.41E-09	0.137781741	19	G	A	0.325	240	chr19	45960916
525	rs4595801	6220270_BRD7	0.173481916	7.963268985	2.21E-12	8.70E-09	0.278959985	16	A	G	0.2355	242	chr16	48927389
526	rs11217125	1230639_TRAPPC4	0.174258008	7.9625704	2.22E-12	8.73E-09	0.145813643	11	G	A	0.2479	242	chr11	118394395
527	rs597982	2260129_MS4A6A	-0.531425553	-7.956737088	2.29E-12	8.98E-09	0.199523138	11	C	A	0.09917	242	chr11	59696530
528	rs2290562	2510689_ROGDI	0.226586306	7.943336117	2.45E-12	9.57E-09	0.15583927	16	A	G	0.3529	238	chr16	4793817
529	rs73503038	1410609_CORO2A	0.280006143	7.941836404	2.47E-12	9.64E-09	0.175148365	9	C	A	0.1694	242	chr9	99995703
530	rs35446075	3940333_ZNF266	-0.270313574	-7.940808355	2.48E-12	9.69E-09	0.15684031	19	G	A	0.3884	242	chr19	9393532
531	rs6033330	290477_SNPH	-0.187083207	-7.938088536	2.51E-12	9.81E-09	0.184319418	20	G	A	0.1942	242	chr20	1217588
532	rs7444	1230242_UBE2L3	0.16208518	7.93652675	2.53E-12	9.88E-09	0.061171985	22	G	A	0.3276	232	chr22	20306934
533	rs16961474	5890113_FLCN	0.489674389	7.935929218	2.54E-12	9.91E-09	0.284567244	17	A	G	0.1488	242	chr17	17087344
534	rs3761087	5570546_U2AF1L4	0.271963233	7.932927278	2.58E-12	1.00E-08	0.23536138	19	G	A	0.1529	242	chr19	40927271
535	rs72764683	7400358_TINP1	0.246848348	7.929513172	2.62E-12	1.02E-08	0.043240029	5	A	G	0.2025	242	chr5	74175965
536	rs2345436	3850010_CRYZ	0.205332929	7.917396416	2.79E-12	1.08E-08	0.116323308	1	A	C	0.3223	242	chr1	74971328
537	rs7809801	2940576_MEPCE	-0.26223819	-7.907835423	2.92E-12	1.13E-08	0.259642092	7	G	A	0.1612	242	chr7	99909967
538	rs4457918	2370402_C14ORF167	-0.211131045	-7.902780915	3.00E-12	1.15E-08	0.145732133	14	C	A	0.2066	242	chr14	23492835
539	rs1016499	2850600_TMEM204	0.357019872	7.898180189	3.07E-12	1.18E-08	0.253632366	16	G	A	0.1901	242	chr16	1550886
540	rs2428486	1430288_LOC100129668	0.307107249	7.892508218	3.16E-12	1.21E-08	0.371705848	6	A	G	0.4835	242	chr6	31462083
541	rs1026920	1990615_FAM164A	-0.202169336	-7.878762549	3.38E-12	1.28E-08	0.410785991	8	G	A	0.2754	236	chr8	79794565
542	rs3087762	5910215_RAD51C	0.210761186	7.857892807	3.76E-12	1.42E-08	0.099827287	17	A	G	0.124	242	chr17	53923679
543	rs10144126	3130543_RNASE3	1.181742744	7.855116847	3.81E-12	1.43E-08	0.397771319	14	A	G	0.2333	240	chr14	20418096
544	rs3211056	5490315_SDR39U1	-0.143690283	-7.85439041	3.82E-12	1.44E-08	0.222816809	14	G	C	0.225	240	chr14	23979315
545	rs12828421	6650189_PEX5	-0.14617093	-7.848919817	3.93E-12	1.48E-08	0.156671688	12	A	G	0.4458	240	chr12	7226484
546	rs16961474	5050138_NT5M	0.507954122	7.84888031	3.93E-12	1.48E-08	0.283509868	17	A	G	0.1488	242	chr17	17087344
547	rs9612497	7400537_GSTT1	0.627400989	7.845008033	4.01E-12	1.50E-08	0.341326228	22	A	G	0.3967	242	chr22	22551445
548	rs6151792	150465_MSH3	0.249465285	7.844823594	4.01E-12	1.50E-08	0.299729006	5	A	G	0.1157	242	chr5	80092717
549	rs1050331	7150541_ZMIZ2	0.191277853	7.843300005	4.04E-12	1.51E-08	0.218630748	7	A	C	0.4835	242	chr7	44774616
550	rs139481	5870646_L3MBTL2	-0.105788923	-7.842051689	4.07E-12	1.52E-08	0.142241251	22	A	G	0.3636	242	chr22	39957332
551	rs9240	6040743_ZADH2	-0.301876794	-7.841623313	4.08E-12	1.52E-08	0.253591304	18	G	A	0.3208	240	chr18	71039675
552	rs11621630	4780709_ACOT4	0.162102916	7.840955198	4.09E-12	1.53E-08	0.362688453	14	A	G	0.3926	242	chr14	73164228
553	rs11999246	4260202_SNHG7	-0.423128224	-7.83082869	4.30E-12	1.60E-08	0.177921116	9	A	G	0.07983	238	chr9	138743522
554	rs2567588	780544_MARCH6	-0.302822502	-7.822984967	4.47E-12	1.66E-08	0.126181739	5	G	A	0.1958	240	chr5	10466501
555	rs9374	2680020_DAGLB	0.198501305	7.820256307	4.53E-12	1.68E-08	0.331495423	7	A	G	0.1901	242	chr7	6408896
556	rs28384491	2940647_ZNF559	-0.303592668	-7.814149224	4.68E-12	1.73E-08	0.206418305	19	A	G	0.075	240	chr19	9295872
557	rs57993522	2570291_IFNGR2	-0.146349623	-7.811189974	4.75E-12	1.75E-08	0.128834401	21	A	G	0.4915	234	chr21	33741900
558	rs664211	3840750_GATC	0.19174499	7.805564689	4.88E-12	1.79E-08	0.366555741	12	G	A	0.4008	242	chr12	119519857
559	rs684856	2480192_SESN3	-0.297440203	-7.804914938	4.90E-12	1.80E-08	0.144226576	11	A	G	0.4667	240	chr11	94545759
560	rs912603	4640673_B3GALTL	-0.157320071	-7.799751624	5.02E-12	1.84E-08	0.172373009	13	G	A	0.3223	242	chr13	30803641
561	rs11549691	5420398_TRMT112	-0.260934615	-7.799635684	5.03E-12	1.84E-08	0.160376624	11	A	G	0.07563	238	chr11	63749863
562	rs7112962	1580707_TMEM80	-0.159990487	-7.798621365	5.05E-12	1.85E-08	0.407483266	11	A	G	0.3583	240	chr11	644091
563	rs4556786	1410246_BBS2	-0.27570506	-7.796743543	5.10E-12	1.86E-08	0.193269942	16	A	G	0.1322	242	chr16	55043372
564	rs10214	450114_FBXL5	0.213391066	7.794636561	5.15E-12	1.87E-08	0.281066759	4	G	A	0.3361	238	chr4	15215529
565	rs1709679	2650167_ALG3	0.157737324	7.791844731	5.23E-12	1.90E-08	0.102886977	3	G	A	0.1488	242	chr3	185425835
566	rs10051822	6220379_PRELID1	-0.136339929	-7.784811304	5.41E-12	1.96E-08	0.115233519	5	C	A	0.3632	234	chr5	176667793
567	rs12139364	5670037_MUTYH	0.129482934	7.784630858	5.42E-12	1.96E-08	0.226873435	1	G	A	0.376	242	chr1	45662742
568	rs2295795	160370_TPM2	-0.359429107	-7.783106466	5.46E-12	1.97E-08	0.11550683	9	A	G	0.2397	242	chr9	35702003
569	rs9527	1850524_C10ORF32	-0.227959039	-7.777289354	5.62E-12	2.03E-08	0.083495629	10	A	G	0.281	242	chr10	104613568
570	rs2045024	2030368_ZBTB25	-0.169680752	-7.776370488	5.65E-12	2.03E-08	0.192922634	14	G	A	0.2231	242	chr14	64007105
571	rs2208845	6840347_OGFRL1	-0.2389203	-7.774131621	5.71E-12	2.05E-08	0.300355999	6	G	A	0.275	240	chr6	72053999
572	rs103294	6110037_LILRA3	-0.90299931	-7.772645417	5.75E-12	2.07E-08	0.326500632	19	A	G	0.1694	242	chr19	59489660
573	rs12731309	650452_PLCH2	0.295391283	7.765855379	5.95E-12	2.13E-08	0.259196581	1	A	G	0.219	242	chr1	2342006
574	rs12824946	3990379_ITGB7	0.216773649	7.763572575	6.02E-12	2.15E-08	0.194728143	12	G	A	0.1694	242	chr12	51878719
575	rs10774671	1090390_OAS1	0.267074983	7.756531524	6.24E-12	2.22E-08	0.032174891	12	G	A	0.3583	240	chr12	111841576
576	rs4579747	7610152_UBAP2L	-0.172810036	-7.753003826	6.35E-12	2.26E-08	0.152723911	1	A	G	0.3223	242	chr1	152419730
577	rs2295035	7100619_HS.129244	0.334620196	7.748631365	6.49E-12	2.31E-08	0.272159462	20	G	A	0.4421	242	chr20	30165805
578	rs35226539	5810047_F2RL1	0.288206193	7.745177291	6.60E-12	2.35E-08	0.307127549	5	G	A	0.405	242	chr5	76165721
579	rs11719086	6420142_HSPBAP1	-0.228631592	-7.745112341	6.60E-12	2.35E-08	0.21255192	3	A	G	0.2167	240	chr3	123901440
580	rs120738	7400053_SLC22A18	0.292193458	7.743794473	6.64E-12	2.36E-08	0.172272664	11	G	A	0.4569	232	chr11	2882670
581	rs10794024	1470632_UROS	-0.135519108	-7.741986263	6.70E-12	2.37E-08	0.146402783	10	C	A	0.4454	238	chr10	127486598
582	rs2235910	4730746_PADI2	-0.178654562	-7.739893869	6.77E-12	2.40E-08	0.19652747	1	C	A	0.4244	238	chr1	17298416
583	rs10824075	70592_VCL	-0.345534038	-7.738818767	6.81E-12	2.41E-08	0.258738094	10	G	A	0.2066	242	chr10	75550260
584	rs914349	1340400_C6ORF129	-0.208195561	-7.726580313	7.24E-12	2.55E-08	0.15526851	6	A	C	0.458	238	chr6	37592693
585	rs13137171	5860348_SC4MOL	-0.225891872	-7.714178608	7.70E-12	2.69E-08	0.197929903	4	G	A	0.1818	242	chr4	166485535
586	rs7230167	870563_RNF138	-0.297293672	-7.710576729	7.84E-12	2.74E-08	0.092441423	18	G	A	0.09917	242	chr18	27906825
587	rs10078304	1070736_ANKRD32	-0.156985044	-7.705531003	8.04E-12	2.80E-08	0.321107482	5	A	G	0.2625	240	chr5	94052767
588	rs6772095	7380088_RBM6	0.169996583	7.704185757	8.10E-12	2.81E-08	0.094524661	3	G	A	0.4876	242	chr3	49953073
589	rs2231738	130609_FCGBP	0.418624532	7.703114157	8.14E-12	2.82E-08	0.216563837	19	G	A	0.2851	242	chr19	45141888
590	rs2743423	5090097_SYS1	-0.184203092	-7.703068706	8.14E-12	2.82E-08	0.305898265	20	A	G	0.2373	236	chr20	43426953
591	rs4619875	10753_ARFIP1	0.166101104	7.696064776	8.43E-12	2.91E-08	0.040360779	4	A	G	0.3595	242	chr4	153920580
592	rs41342147	5960703_SEPT2	0.248757953	7.695000746	8.47E-12	2.93E-08	0.093751438	2	A	G	0.09917	242	chr2	242056261
593	rs11119888	5870746_PPP2R5A	0.15797291	7.692762479	8.57E-12	2.95E-08	0.079282114	1	G	A	0.1792	240	chr1	210479927
594	rs62074125	6900504_LOC644297	0.550508651	7.684411625	8.93E-12	3.06E-08	0.20334506	17	C	A	0.1322	242	chr17	42207775
595	rs57397627	3130669_SATB1	-0.354102456	-7.676866103	9.28E-12	3.16E-08	0.234118508	3	G	A	0.07025	242	chr3	18415096
596	rs7623918	1190167_LOC152195	-0.284865959	-7.669285537	9.63E-12	3.27E-08	0.369056356	3	A	G	0.08333	240	chr3	132561295
597	rs3789604	6580044_PTPN22	-0.243173572	-7.668145905	9.69E-12	3.29E-08	0.097494755	1	C	A	0.1792	240	chr1	114156465
598	rs16937223	4050711_LACTB2	0.23126937	7.647414294	1.07E-11	3.61E-08	0.21192645	8	A	G	0.1694	242	chr8	71847699
599	rs71442754	3390021_SDSL	0.460056978	7.646448173	1.08E-11	3.63E-08	0.240894083	12	C	A	0.07851	242	chr12	112289996
600	rs9275313	1770504_HLA-DRB3	-0.554153565	-7.643296267	1.10E-11	3.68E-08	0.28705785	6	A	C	0.1583	240	chr6	32773737
601	rs4995289	10240_P2RX1	-0.312827151	-7.641676005	1.11E-11	3.71E-08	0.222882577	17	G	A	0.2353	238	chr17	3768668
602	rs36081220	6660619_LSG1	0.256265028	7.635660895	1.14E-11	3.80E-08	0.292317349	3	G	A	0.1625	240	chr3	195883264
603	rs1011620	840014_TPMT	-0.188428921	-7.634716883	1.14E-11	3.82E-08	0.204586294	6	G	A	0.2083	240	chr6	18279456
604	rs11602545	360673_SNX19	0.240078766	7.611915164	1.28E-11	4.23E-08	0.279245341	11	G	A	0.124	242	chr11	130271435
605	rs6060677	5050437_SCAND1	-0.191848548	-7.602917223	1.34E-11	4.39E-08	0.175268882	20	A	G	0.1322	242	chr20	33962782
606	rs6504230	4290056_C17ORF60	-0.297838964	-7.601899495	1.35E-11	4.40E-08	0.251252381	17	A	G	0.376	242	chr17	59875585
607	rs4798075	160692_MYOM1	-0.265725621	-7.600685369	1.35E-11	4.43E-08	0.362415188	18	A	C	0.2373	236	chr18	3237256
608	rs59814799	1660010_TRIM5	-0.467909276	-7.600276152	1.36E-11	4.43E-08	0.248982829	11	C	A	0.09583	240	chr11	5640456
609	rs8003813	130681_RNASE6	-0.32813387	-7.59227359	1.41E-11	4.60E-08	0.323745733	14	G	A	0.4375	240	chr14	20248853
610	rs12022333	2190220_TTF2	0.303479612	7.587666256	1.45E-11	4.70E-08	0.099316831	1	G	A	0.09091	242	chr1	117397592
611	rs11601325	2350538_RPS6KB2	0.165377749	7.577930921	1.52E-11	4.90E-08	0.163402052	11	A	G	0.281	242	chr11	66983582
612	rs699113	540170_CCT5	-0.167254829	-7.573522675	1.55E-11	5.00E-08	0.217062147	5	G	A	0.225	240	chr5	10318076
613	rs12196336	160333_C6ORF192	-0.364924504	-7.573026067	1.55E-11	5.01E-08	0.136662272	6	G	A	0.07563	238	chr6	133190496
614	rs6657673	2510053_FCRL5	0.167198828	7.570662908	1.57E-11	5.06E-08	0.36027449	1	A	C	0.2881	236	chr1	155802701
615	rs420537	7000746_C3ORF31	-0.168504156	-7.563503496	1.63E-11	5.21E-08	0.186542618	3	A	G	0.4215	242	chr3	11861751
616	rs3848362	270129_TMEM8	-0.246279155	-7.559681882	1.66E-11	5.30E-08	0.186883433	16	G	A	0.4958	240	chr16	310337
617	rs4653563	3990767_FBXO28	-0.162964764	-7.555291458	1.70E-11	5.41E-08	0.096313827	1	C	A	0.3678	242	chr1	222381399
618	rs2108093	5910390_SF3A1	0.252501849	7.547670425	1.76E-11	5.61E-08	0.202344798	22	A	G	0.1157	242	chr22	29009387
619	rs1128661	4230136_TCP1	0.203448461	7.54534982	1.78E-11	5.67E-08	0.29426664	6	A	C	0.3058	242	chr6	160131544
620	rs12047046	6450278_MKNK1	0.167584567	7.540483894	1.83E-11	5.80E-08	0.182258641	1	A	G	0.3512	242	chr1	46839175
621	rs6718298	2260632_SNRNP27	0.134284255	7.535719368	1.87E-11	5.93E-08	0.099943968	2	C	A	0.3099	242	chr2	69998954
622	rs7543603	6980747_NSL1	0.197603214	7.530049741	1.92E-11	6.08E-08	0.109031716	1	A	G	0.3719	242	chr1	211003071
623	rs1181870	1510017_LOC388588	1.278080396	7.527442452	1.95E-11	6.15E-08	0.182663361	1	A	C	0.1488	242	chr1	3674814
624	rs2997922	2900543_ENDOG	-0.183984574	-7.518047545	2.04E-11	6.39E-08	0.221562079	9	G	A	0.3595	242	chr9	130620565
625	rs11624049	2260370_WDR25	-0.167677457	-7.515169997	2.07E-11	6.48E-08	0.187944618	14	G	A	0.4622	238	chr14	99922573
626	rs10500316	1820450_OSCAR	0.214434111	7.504103823	2.19E-11	6.82E-08	0.117747384	19	A	G	0.4202	238	chr19	59245509
627	rs10031452	5690390_NAAA	0.283760305	7.500765791	2.22E-11	6.91E-08	0.239326039	4	A	G	0.3595	242	chr4	77143957
628	rs302977	4250634_CMAH	0.188832099	7.498633703	2.25E-11	6.98E-08	0.301898823	6	G	A	0.4375	240	chr6	25226095
629	rs7207370	1820504_NME1	0.182076557	7.493758308	2.30E-11	7.13E-08	0.23254944	17	G	A	0.4959	242	chr17	46586179
630	rs12946752	2690528_SHMT1	-0.256677804	-7.490680779	2.34E-11	7.23E-08	0.252501242	17	G	A	0.2833	240	chr17	18117148
631	rs12201045	3310091_TREM1	0.319526606	7.490573669	2.34E-11	7.23E-08	0.101344959	6	A	G	0.4958	236	chr6	41351559
632	rs6824732	2060477_AGPAT9	0.268555142	7.484036421	2.42E-11	7.45E-08	0.216497462	4	T	A	0.3292	240	chr4	84706581
633	rs1128287	2360022_RAB24	0.212304591	7.472809908	2.55E-11	7.84E-08	0.188830792	5	C	A	0.1818	242	chr5	176661064
634	rs3758833	5270367_CTSC	-0.250862279	-7.472655054	2.56E-11	7.84E-08	0.231495774	11	A	G	0.2479	242	chr11	87711304
635	rs1031389	3360491_MCTP1	-0.175755357	-7.465354255	2.65E-11	8.10E-08	0.235992988	5	A	G	0.5	242	chr5	93944148
636	rs2871647	5560133_TMC8	0.361692916	7.463447222	2.67E-11	8.16E-08	0.229535192	17	C	A	0.07328	232	chr17	73649072
637	rs2245046	3310725_DHX34	-0.285172309	-7.459927311	2.72E-11	8.30E-08	0.186508206	19	A	G	0.09917	242	chr19	52550264
638	rs860781	6290270_MNDA	0.186113286	7.457480574	2.75E-11	8.39E-08	0.117123128	1	G	A	0.4504	242	chr1	157081458
639	rs647912	6760037_SYTL2	-0.346217945	-7.454376389	2.80E-11	8.49E-08	0.251051595	11	A	G	0.475	240	chr11	85134351
640	rs12614548	7320678_HS.171481	-0.524296786	-7.448325651	2.88E-11	8.73E-08	0.218458026	2	G	A	0.2625	240	chr2	192241755
641	rs7506051	2120280_LOC400657	-0.196415011	-7.441421444	2.98E-11	9.00E-08	0.107653888	18	A	C	0.2292	240	chr18	70407597
642	rs2303230	2000767_KLHL36	-0.156974997	-7.439802427	3.01E-11	9.07E-08	0.200611042	16	A	G	0.2119	236	chr16	83251176
643	rs2293925	3310523_ZNF696	0.137282081	7.436777675	3.05E-11	9.19E-08	0.263414089	8	A	G	0.3667	240	chr8	144463743
644	rs72640776	380102_TMEM51	0.324063636	7.435620397	3.07E-11	9.24E-08	0.329994641	1	A	G	0.1322	242	chr1	15345018
645	rs587891	1240309_FOXRED1	-0.21011445	-7.430170222	3.15E-11	9.46E-08	0.230254304	11	A	G	0.2125	240	chr11	125586546
646	rs4963153	10592_EFCAB4A	0.263442397	7.427590838	3.19E-11	9.56E-08	0.312737523	11	A	G	0.3571	238	chr11	781462
647	rs6901039	3930377_TRIM38	-0.252000755	-7.423583421	3.26E-11	9.74E-08	0.114226829	6	A	C	0.3099	242	chr6	26108864
648	rs8069324	2490452_GAA	-0.264745886	-7.415610299	3.39E-11	1.01E-07	0.219602237	17	C	A	0.4091	242	chr17	75722914
649	rs3743890	380148_DECR2	-0.135063118	-7.412778897	3.43E-11	1.02E-07	0.223392086	16	C	A	0.4292	240	chr16	396417
650	rs12808829	3400397_EML3	0.120790124	7.407553297	3.52E-11	1.04E-07	0.036302214	11	A	G	0.2521	234	chr11	62135236
651	rs2610767	2630315_RNGTT	-0.212331604	-7.405980076	3.55E-11	1.05E-07	0.037563894	6	A	G	0.3347	242	chr6	89378958
652	rs131690	3180682_BCR	0.236399868	7.401292546	3.63E-11	1.07E-07	0.297718141	22	A	G	0.4832	238	chr22	21978009
653	rs12100841	6560427_KIAA0391	0.22861688	7.392991188	3.79E-11	1.12E-07	0.214627385	14	G	A	0.1833	240	chr14	34641402
654	rs302982	5550066_CMAH	0.229058463	7.383058881	3.98E-11	1.17E-07	0.244552452	6	A	G	0.4008	242	chr6	25223376
655	rs67204421	5310259_COG1	0.158093269	7.381339882	4.01E-11	1.18E-07	0.13323632	17	G	A	0.4132	242	chr17	68713695
656	rs17694990	4150543_FPR2	-0.28067712	-7.378353388	4.07E-11	1.19E-07	0.245717977	19	C	A	0.3875	240	chr19	56959515
657	rs1967385	1430402_NUP85	0.130773896	7.371528658	4.21E-11	1.23E-07	0.06318078	17	A	G	0.3099	242	chr17	70758801
658	rs7192	2570564_HLA-DRA	0.182496272	7.357619122	4.51E-11	1.30E-07	0.212790185	6	A	C	0.3182	242	chr6	32519624
659	rs1059490	290730_HIST1H2BD	-0.341720478	-7.355937012	4.55E-11	1.31E-07	0.226477239	6	G	A	0.3306	242	chr6	26279229
660	rs7126455	380068_TMEM80	0.214066436	7.352356792	4.63E-11	1.33E-07	0.240624673	11	G	A	0.1653	242	chr11	678217
661	rs17137359	6380612_STAG3L4	-0.126083404	-7.348201674	4.72E-11	1.36E-07	0.330902123	7	A	G	0.4256	242	chr7	66421256
662	rs9305125	4220152_SIRPG	-0.313584485	-7.340015831	4.92E-11	1.41E-07	0.238334498	20	A	G	0.1364	242	chr20	1563959
663	rs3758833	2640768_CTSC	-0.220680925	-7.335401938	5.03E-11	1.44E-07	0.103002469	11	A	G	0.2479	242	chr11	87711304
664	rs7937911	1740050_GVIN1	0.206027491	7.331270347	5.13E-11	1.47E-07	0.17986367	11	G	A	0.3417	240	chr11	6692445
665	rs11665677	6980474_ZNF160	-0.199630578	-7.327912445	5.22E-11	1.49E-07	0.124652158	19	A	C	0.325	240	chr19	58264306
666	rs4649592	4860431_NBPF14	-0.250180195	-7.320705802	5.41E-11	1.53E-07	0.305194905	1	A	G	0.4008	242	chr1	147555875
667	rs2146340	50201_LRRC8C	-0.209920345	-7.310312579	5.69E-11	1.61E-07	0.261734112	1	C	G	0.314	242	chr1	89957694
668	rs3188482	4890112_ZNRD1	0.149833105	7.308683071	5.73E-11	1.62E-07	0.23426002	6	G	A	0.1792	240	chr6	30140652
669	rs11170217	2450647_KRT1	0.661468176	7.308192484	5.75E-11	1.62E-07	0.167430549	12	A	G	0.4132	242	chr12	51331270
670	rs9858544	2710754_CD96	0.170905681	7.307498289	5.77E-11	1.62E-07	0.060778123	3	A	G	0.2686	242	chr3	112813612
671	rs67995139	6620528_MT1X	-0.196932168	-7.301917929	5.93E-11	1.67E-07	0.109737009	16	A	C	0.3908	238	chr16	55273660
672	rs2569989	5090050_NDUFA12	0.143886891	7.301018996	5.95E-11	1.67E-07	0.179522034	12	C	A	0.4091	242	chr12	93953510
673	rs2698197	1170220_AHSA2	0.199811258	7.299056817	6.01E-11	1.69E-07	0.214575264	2	G	A	0.3884	242	chr2	61235947
674	rs17000149	1240037_PARM1	-0.208729812	-7.29322077	6.19E-11	1.73E-07	0.338470608	4	A	G	0.2149	242	chr4	76193036
675	rs17663697	4920327_FAM190B	-0.275863444	-7.291813384	6.23E-11	1.74E-07	0.169002152	10	A	G	0.1198	242	chr10	86266274
676	rs10870177	6100609_UAP1L1	-0.189988028	-7.288141788	6.34E-11	1.77E-07	0.261681971	9	A	G	0.275	240	chr9	139107171
677	rs2735097	3400438_HLA-A	0.136083306	7.285562281	6.42E-11	1.79E-07	0.271899514	6	A	C	0.3625	240	chr6	30023280
678	rs72764683	4390546_NSA2	0.218731335	7.280924936	6.57E-11	1.82E-07	0.044768205	5	A	G	0.2025	242	chr5	74175965
679	rs2381277	6520661_C9ORF46	0.173202852	7.274089749	6.80E-11	1.88E-07	0.110013072	9	A	G	0.186	242	chr9	5371870
680	rs12625164	2600491_NAPB	0.244893097	7.27271988	6.84E-11	1.89E-07	0.025452209	20	G	A	0.1167	240	chr20	23302269
681	rs7808907	3360241_TNPO3	-0.160944366	-7.264579585	7.12E-11	1.96E-07	0.093780389	7	G	A	0.4542	240	chr7	128371320
682	rs6699344	4890324_HS.538259	-0.165962233	-7.262882077	7.18E-11	1.97E-07	0.08710855	1	G	A	0.4625	240	chr1	89796356
683	rs35761132	6770279_ERMAP	-0.199365378	-7.260793117	7.25E-11	1.99E-07	0.233116656	1	A	C	0.1736	242	chr1	43076955
684	rs1005900	3170451_NUDT18	-0.219833766	-7.25739625	7.38E-11	2.02E-07	0.172205501	8	A	G	0.4615	234	chr8	22020506
685	rs2275085	2100519_IPP	-0.205858265	-7.251862724	7.58E-11	2.07E-07	0.136526251	1	G	A	0.2605	238	chr1	45858439
686	rs9527	6100300_C10ORF32	-0.174975274	-7.249532439	7.67E-11	2.09E-07	0.033673598	10	A	G	0.281	242	chr10	104613568
687	rs13198778	670136_FLJ38717	0.177935156	7.242240724	7.95E-11	2.16E-07	0.155325014	6	A	G	0.425	240	chr6	42859756
688	rs2599437	1050754_LOC653583	-0.166144353	-7.242110697	7.95E-11	2.16E-07	0.319675176	19	G	A	0.3866	238	chr19	48671279
689	rs10410869	430368_ZNF211	0.189891976	7.236503765	8.17E-11	2.21E-07	0.08350202	19	A	C	0.1529	242	chr19	62833093
690	rs34682071	2060088_CLCN7	-0.21209964	-7.236219493	8.18E-11	2.22E-07	0.254854171	16	A	G	0.1942	242	chr16	1450635
691	rs66571444	50327_ZNF589	0.250022722	7.230966843	8.40E-11	2.27E-07	0.273204854	3	A	T	0.2708	240	chr3	48341906
692	rs12486323	1820746_NPHP3	-0.233386458	-7.225776124	8.61E-11	2.32E-07	0.055450776	3	G	A	0.1777	242	chr3	133913494
693	rs10753766	2810040_TIPRL	0.148358508	7.223424417	8.71E-11	2.35E-07	0.291563148	1	G	A	0.4545	242	chr1	166433240
694	rs2454450	4250646_SCAPER	0.147052694	7.222387024	8.76E-11	2.36E-07	0.230723186	15	A	G	0.2562	242	chr15	74618291
695	rs9963424	510224_LPIN2	0.166445294	7.218272632	8.94E-11	2.40E-07	0.176808152	18	G	A	0.438	242	chr18	3049507
696	rs3814553	3460687_RRP12	0.227013271	7.210438183	9.28E-11	2.48E-07	0.150319076	10	A	G	0.3512	242	chr10	99145974
697	rs9872864	2850202_UBA7	0.136712273	7.208651522	9.37E-11	2.50E-07	0.169731109	3	G	A	0.4959	242	chr3	49767027
698	rs288039	3890017_CTNNA1	-0.201168041	-7.206595451	9.46E-11	2.53E-07	0.058549936	5	A	C	0.3542	240	chr5	138234099
699	rs17668255	240097_CWF19L1	0.104141183	7.205892676	9.49E-11	2.53E-07	0.092275395	10	A	G	0.3208	240	chr10	101990691
700	rs7552141	50192_DARC	-0.515055941	-7.197311174	9.90E-11	2.63E-07	0.220603803	1	G	A	0.186	242	chr1	157578483
701	rs7603521	2760102_ANKMY1	0.35314763	7.189987867	1.03E-10	2.72E-07	0.243637116	2	A	G	0.1116	242	chr2	241114883
702	rs28432942	5820598_MED16	0.265811508	7.189305586	1.03E-10	2.73E-07	0.093363316	19	A	G	0.2716	232	chr19	818042
703	rs2070435	6520577_DIP2A	0.247698575	7.188362321	1.03E-10	2.74E-07	0.21462968	21	A	G	0.3792	240	chr21	46786139
704	rs12492861	1300408_HCLS1	-0.205258788	-7.182059918	1.07E-10	2.82E-07	0.08531797	3	G	A	0.07917	240	chr3	122982196
705	rs1522927	5130736_ALMS1	0.138830823	7.176258812	1.10E-10	2.88E-07	0.233074162	2	C	A	0.3554	242	chr2	73409663
706	rs62074125	2900356_LOC729008	0.537767043	7.168584068	1.14E-10	2.99E-07	0.188599995	17	C	A	0.1322	242	chr17	42207775
707	rs10772397	7570646_HS.577681	0.212870553	7.153066086	1.23E-10	3.20E-07	0.298987887	12	G	A	0.4628	242	chr12	11029950
708	rs11585836	6220114_FCRL6	-0.247065189	-7.152829805	1.23E-10	3.20E-07	0.293058686	1	G	A	0.3375	240	chr1	158050457
709	rs17148944	1440187_STYXL1	0.35489434	7.143193775	1.29E-10	3.34E-07	0.136091312	7	A	G	0.0625	240	chr7	75439803
710	rs13038331	4040176_LAMA5	-0.349447278	-7.129604752	1.38E-10	3.54E-07	0.39239943	20	A	G	0.2246	236	chr20	60342455
711	rs4853252	4860255_ASPRV1	-0.336502401	-7.127841513	1.39E-10	3.56E-07	0.142935419	2	G	A	0.2603	242	chr2	70090864
712	rs1348795	2260551_RAD21	-0.25572449	-7.127743734	1.39E-10	3.56E-07	0.158063335	8	G	A	0.3306	242	chr8	117972522
713	rs12590590	4780671_ERO1L	-0.22847093	-7.127170587	1.39E-10	3.57E-07	0.203888472	14	C	A	0.3167	240	chr14	52231486
714	rs11643519	2690181_NECAB2	0.354785304	7.124077311	1.42E-10	3.62E-07	0.187852413	16	G	A	0.1322	242	chr16	82581075
715	rs3087796	4490500_ITGAX	-0.226939377	-7.121339182	1.43E-10	3.66E-07	0.254038051	16	A	G	0.3099	242	chr16	31251154
716	rs6105334	3780017_SIRPB1	-0.197844842	-7.119311288	1.45E-10	3.69E-07	0.124039144	20	A	G	0.4628	242	chr20	1487444
717	rs7778271	6420242_FIS1	-0.340995255	-7.116097244	1.47E-10	3.75E-07	0.084318237	7	G	A	0.08264	242	chr7	100661074
718	rs2532501	2350541_VAMP1	0.189120094	7.113772509	1.49E-10	3.78E-07	0.291247551	12	A	G	0.3875	240	chr12	6433014
719	rs4794975	840431_LGALS9	-0.239912922	-7.11290127	1.50E-10	3.80E-07	0.153034752	17	A	G	0.2769	242	chr17	22994974
720	rs2474329	2450435_HS.568741	0.289516363	7.099130535	1.60E-10	4.04E-07	0.317298026	10	A	G	0.1694	242	chr10	134011507
721	rs7789890	6400603_PVRIG	-0.206347209	-7.094873243	1.63E-10	4.11E-07	0.12574043	7	A	C	0.1736	242	chr7	99638495
722	rs2070902	3850440_FCER1G	0.244787959	7.088582318	1.68E-10	4.23E-07	0.090530154	1	A	G	0.3678	242	chr1	159454289
723	rs41271257	4040100_RPL10A	-0.422854688	-7.082643012	1.73E-10	4.33E-07	0.128566159	6	A	G	0.1125	240	chr6	35544173
724	rs2930905	2320187_MED16	0.236970937	7.082016532	1.74E-10	4.35E-07	0.07154892	19	G	A	0.2	240	chr19	839663
725	rs17403795	1030669_LOC100129827	0.219468349	7.081202618	1.74E-10	4.36E-07	0.2736957	11	A	G	0.1281	242	chr11	10537793
726	rs2590369	6220441_CISD1	-0.205468126	-7.073437894	1.81E-10	4.51E-07	0.174313846	10	G	A	0.2769	242	chr10	59717800
727	rs7219151	6450039_VPS53	-0.137696994	-7.068664352	1.85E-10	4.61E-07	0.223811657	17	A	G	0.4215	242	chr17	387247
728	rs8002514	3170561_CDC16	0.156324336	7.068274086	1.86E-10	4.61E-07	0.105958438	13	A	G	0.3223	242	chr13	114020407
729	rs1962412	460040_ATP5G1	-0.154823747	-7.067559908	1.86E-10	4.63E-07	0.287705508	17	A	G	0.4628	242	chr17	44325258
730	rs7287332	2140221_PARVB	-0.50488972	-7.066128885	1.88E-10	4.65E-07	0.161416858	22	A	G	0.02066	242	chr22	42717971
731	rs704243	3520092_BAX	0.267903436	7.065622867	1.88E-10	4.66E-07	0.124318386	19	G	A	0.1597	238	chr19	54156783
732	rs2273629	6620291_CBLN3	-0.223417678	-7.065457395	1.88E-10	4.67E-07	0.311037887	14	G	A	0.2727	242	chr14	23968591
733	rs2243057	1050068_F2RL1	0.211730614	7.057911172	1.95E-10	4.82E-07	0.253346057	5	G	A	0.4917	240	chr5	76162891
734	rs28549295	4640131_PQLC1	-0.291697476	-7.054503263	1.99E-10	4.89E-07	0.213536332	18	G	A	0.125	240	chr18	75807413
735	rs11605672	6940768_MYBPC3	-0.223659524	-7.054353111	1.99E-10	4.89E-07	0.179802958	11	G	A	0.3223	242	chr11	47370309
736	rs1107528	3990546_PLEKHO2	-0.139916553	-7.052762767	2.00E-10	4.93E-07	0.064479596	15	G	A	0.4132	242	chr15	62937043
737	rs696221	650338_SEC13	0.147577259	7.052193199	2.01E-10	4.94E-07	0.229287215	3	G	A	0.3512	242	chr3	10317876
738	rs13133517	130064_AGA	-0.168331621	-7.051934325	2.01E-10	4.94E-07	0.046723491	4	G	A	0.2314	242	chr4	178598981
739	rs11063749	6860278_NINJ2	-0.293127508	-7.035295644	2.18E-10	5.33E-07	0.066373306	12	A	G	0.4008	242	chr12	567356
740	rs10010148	5810367_N4BP2	-0.143038914	-7.032029504	2.22E-10	5.40E-07	0.046175925	4	A	G	0.4298	242	chr4	39828201
741	rs1694379	3890500_MRPS21	-0.158688182	-7.028194361	2.26E-10	5.49E-07	0.14086286	1	C	A	0.4421	242	chr1	148559041
742	rs9303666	5090632_LGALS9	-0.26075858	-7.025680303	2.29E-10	5.55E-07	0.078104895	17	G	A	0.3083	240	chr17	22969235
743	rs6043409	2680050_SIRPG	0.228642347	7.020921721	2.34E-10	5.66E-07	0.136753642	20	A	G	0.2562	242	chr20	1564206
744	rs1045895	6980255_LEPROT	-0.314179327	-7.0205824	2.34E-10	5.67E-07	0.266587499	1	A	G	0.2875	240	chr1	65670569
745	rs9693457	510435_PKIA	-0.19837218	-7.020108713	2.35E-10	5.68E-07	0.112161776	8	A	C	0.2917	240	chr8	79600658
746	rs7571635	3120292_FAM117B	-0.189651998	-7.012152171	2.44E-10	5.88E-07	0.049924966	2	C	A	0.3017	242	chr2	203339070
747	rs6974518	7200379_HS.449276	0.220043257	7.009041369	2.48E-10	5.97E-07	0.263687687	7	G	A	0.3083	240	chr7	142009763
748	rs12726892	3290703_TBCE	0.172097463	7.005340134	2.52E-10	6.07E-07	0.185865757	1	A	G	0.1529	242	chr1	233661151
749	rs4733201	3940528_PPP2CB	0.293685074	7.003475608	2.55E-10	6.11E-07	0.18812928	8	A	C	0.1033	242	chr8	30789932
750	rs8067378	1500112_ORMDL3	-0.207973543	-6.998141119	2.61E-10	6.25E-07	0.236124984	17	G	A	0.4669	242	chr17	35304874
751	rs2571452	6250110_TNS1	0.206368503	6.993251768	2.67E-10	6.39E-07	0.055953488	2	C	A	0.5	240	chr2	218413223
752	rs6043409	3940041_SIRPG	0.214399868	6.976317908	2.90E-10	6.88E-07	0.151085691	20	A	G	0.2562	242	chr20	1564206
753	rs1048754	730300_C10ORF28	-0.239703653	-6.975214937	2.92E-10	6.92E-07	0.328551396	10	A	G	0.157	242	chr10	99994350
754	rs10144126	2640068_RNASE2	0.771867773	6.970549289	2.99E-10	7.06E-07	0.313624824	14	A	G	0.2333	240	chr14	20418096
755	rs2143491	4050128_SULF2	-0.236281807	-6.958924727	3.16E-10	7.43E-07	0.089710716	20	A	G	0.3417	240	chr20	45662074
756	rs7571635	3140632_FAM117B	-0.189440401	-6.954963629	3.22E-10	7.57E-07	0.082098405	2	C	A	0.3017	242	chr2	203339070
757	rs3088080	7320328_NSFL1C	-0.172052873	-6.95098774	3.28E-10	7.70E-07	0.19901211	20	A	G	0.4298	242	chr20	1371779
758	rs7258100	1010692_NR2F6	0.267415442	6.944925895	3.38E-10	7.90E-07	0.369178845	19	A	G	0.2198	232	chr19	17201400
759	rs3823343	5870521_HLA-H	-0.240314683	-6.936477059	3.52E-10	8.20E-07	0.171003598	6	G	A	0.225	240	chr6	30021090
760	rs8118044	2680343_HS.570343	-0.34380449	-6.934648632	3.55E-10	8.26E-07	0.279411514	20	G	A	0.124	242	chr20	32071583
761	rs8041078	7210487_LYSMD4	0.1907578	6.934323371	3.56E-10	8.27E-07	0.265791361	15	A	G	0.1958	240	chr15	98087260
762	rs12415980	1430735_NET1	0.169150531	6.933941908	3.56E-10	8.28E-07	0.143259061	10	G	C	0.1917	240	chr10	5585343
763	rs7513934	5810575_CC2D1B	0.148590122	6.931433148	3.61E-10	8.36E-07	0.166903084	1	G	A	0.425	240	chr1	52590776
764	rs2432162	5900215_HS.47702	0.156142149	6.927907782	3.67E-10	8.49E-07	0.242738709	5	G	A	0.3025	238	chr5	102146532
765	rs2702204	6270706_SMG7	-0.171605122	-6.927689185	3.67E-10	8.49E-07	0.140603974	1	G	A	0.2934	242	chr1	181724019
766	rs28695411	6220600_LOC113386	0.314954159	6.923836698	3.74E-10	8.65E-07	0.282544598	19	G	A	0.2355	242	chr19	63519529
767	rs61865062	2190224_KIAA1128	-0.261786682	-6.914351127	3.92E-10	9.01E-07	0.091464103	10	A	G	0.1074	242	chr10	86274756
768	rs4925811	2810687_LRRC14	-0.161008886	-6.91213171	3.96E-10	9.11E-07	0.224372188	8	C	A	0.3719	242	chr8	145773255
769	rs8078309	3310646_TBKBP1	0.151554042	6.910607245	3.99E-10	9.16E-07	0.157554826	17	A	G	0.343	242	chr17	43129071
770	rs7148089	6900315_CDKL1	-0.118751061	-6.895856709	4.28E-10	9.78E-07	0.23847155	14	A	C	0.4	240	chr14	49872477
771	rs6569843	3370041_VNN3	-0.204215527	-6.8888709	4.43E-10	1.00E-06	0.115590775	6	G	A	0.4711	242	chr6	133102784
772	rs1536262	7040707_KIF1B	-0.218106712	-6.888621511	4.44E-10	1.01E-06	0.179052451	1	G	A	0.4167	240	chr1	10361274
773	rs2247573	5870326_SLC2A8	0.161301524	6.887372641	4.46E-10	1.01E-06	0.120384931	9	A	G	0.4669	242	chr9	129250767
774	rs12310416	130743_CLEC4C	0.247717645	6.886191112	4.49E-10	1.02E-06	0.279932535	12	G	A	0.4208	240	chr12	7803942
775	rs4502539	940373_SLC41A3	0.149052717	6.881689977	4.59E-10	1.04E-06	0.260076728	3	A	G	0.314	242	chr3	127259128
776	rs2653588	2190753_C11ORF17	0.223261182	6.880816546	4.61E-10	1.04E-06	0.270090461	11	A	G	0.157	242	chr11	8903597
777	rs3121570	5260070_HES4	0.54230503	6.879538322	4.64E-10	1.05E-06	0.140002103	1	A	G	0.3008	236	chr1	926057
778	rs34325395	6580379_COG5	0.15666069	6.877377928	4.68E-10	1.06E-06	0.168170986	7	C	G	0.1695	236	chr7	106901044
779	rs2097470	2100332_TFIP11	-0.165494095	-6.875195655	4.73E-10	1.07E-06	0.052405516	22	A	G	0.1281	242	chr22	25234965
780	rs1739592	1570014_OSBPL2	-0.271918965	-6.872833142	4.79E-10	1.08E-06	0.20302986	20	A	G	0.4008	242	chr20	60239975
781	rs7511620	6560390_CRELD2	0.220070718	6.872626093	4.79E-10	1.08E-06	0.201034196	22	G	A	0.2246	236	chr22	48693936
782	rs10493008	4890181_RAP1GAP	0.842073301	6.870731715	4.84E-10	1.09E-06	0.314303879	1	A	G	0.4752	242	chr1	21886358
783	rs3757377	3930537_HS.567464	0.256557056	6.870464032	4.84E-10	1.09E-06	0.23626574	7	A	G	0.3193	238	chr7	142135112
784	rs2281829	6180133_ITPR3	-0.181130626	-6.870048001	4.85E-10	1.09E-06	0.088421804	6	G	A	0.3017	242	chr6	33783620
785	rs17160491	5670735_MARCH2	0.251778651	6.868827702	4.88E-10	1.10E-06	0.054360563	19	C	A	0.186	242	chr19	8418940
786	rs34262439	6250097_RPS9	-0.12487316	-6.865890795	4.95E-10	1.11E-06	0.063553982	19	A	G	0.3875	240	chr19	59404962
787	rs6661946	540020_LGALS8	-0.208745045	-6.863655833	5.00E-10	1.12E-06	0.140921619	1	A	G	0.175	240	chr1	234789731
788	rs3770809	6200053_FEZ2	0.231160103	6.863468089	5.01E-10	1.12E-06	0.165454464	2	A	C	0.3264	242	chr2	36634456
789	rs1131633	110719_SLC16A3	-0.377306622	-6.860200842	5.09E-10	1.14E-06	0.085603417	17	A	G	0.05833	240	chr17	77790638
790	rs2069235	6770768_SYNGR1	0.168476076	6.859807382	5.10E-10	1.14E-06	0.29432411	22	A	G	0.45	240	chr22	38077726
791	rs6518754	1440278_PISD	0.150775393	6.854067209	5.24E-10	1.17E-06	0.227237429	22	G	A	0.405	242	chr22	30427775
792	rs42663	6760538_GTPBP10	0.165865932	6.850137923	5.34E-10	1.19E-06	0.292862003	7	A	C	0.1891	238	chr7	89821744
793	rs17465420	1230747_SF3A3	-0.215329684	-6.840578708	5.59E-10	1.24E-06	0.253625045	1	G	A	0.405	242	chr1	38171175
794	rs7587	5080458_SAMM50	0.165944972	6.837652504	5.67E-10	1.26E-06	0.110092493	22	A	G	0.186	242	chr22	42717614
795	rs2187668	510079_HLA-DRB4	0.907909014	6.83377341	5.78E-10	1.28E-06	0.213137454	6	A	G	0.07025	242	chr6	32713862
796	rs2336757	6660112_HS.564504	0.349692614	6.822829872	6.09E-10	1.34E-06	0.2317741	12	G	A	0.1901	242	chr12	3884619
797	rs9635661	1190327_ACOX1	-0.40906768	-6.821169771	6.14E-10	1.35E-06	0.138504214	17	A	G	0.0625	240	chr17	71477132
798	rs28454959	5560139_RAP1GDS1	-0.194858486	-6.815797614	6.30E-10	1.38E-06	0.248345812	4	A	T	0.1292	240	chr4	99337870
799	rs580808	3450138_CTSC	0.207069572	6.812053956	6.42E-10	1.40E-06	0.258233166	11	A	G	0.3583	240	chr11	87710211
800	rs1060347	730673_PCMTD2	-0.165303401	-6.811303488	6.44E-10	1.41E-06	0.030303933	20	A	C	0.314	242	chr20	62377965
801	rs11242810	4220504_SERPINB6	-0.218409975	-6.810521409	6.46E-10	1.41E-06	0.224695094	6	A	G	0.3151	238	chr6	2882346
802	rs2242473	620639_NAAA	0.273904594	6.800957039	6.77E-10	1.47E-06	0.218916168	4	A	G	0.3182	242	chr4	77097980
803	rs2290400	6270615_GSDMB	-0.224568026	-6.797237208	6.89E-10	1.49E-06	0.199825353	17	G	A	0.4458	240	chr17	35319766
804	rs7302925	3870113_SPRYD4	0.107522371	6.796602369	6.91E-10	1.50E-06	0.241352208	12	A	G	0.314	242	chr12	55147725
805	rs4813621	1990630_TRIB3	0.229980792	6.796247884	6.92E-10	1.50E-06	0.238635917	20	G	A	0.4504	242	chr20	297737
806	rs7795944	6180088_ATP6V0E2	0.279808235	6.793980306	7.00E-10	1.52E-06	0.141184641	7	G	A	0.09914	232	chr7	149202399
807	rs9304764	3290161_TMEM86B	0.242490812	6.785663696	7.28E-10	1.57E-06	0.121135379	19	A	G	0.3487	238	chr19	60429628
808	rs10419855	1990053_POLRMT	-0.123494401	-6.783717626	7.35E-10	1.59E-06	0.265308331	19	G	A	0.4915	236	chr19	579181
809	rs56280432	990273_RPL37A	-0.642754941	-6.774200133	7.69E-10	1.65E-06	0.203600571	2	A	G	0.08333	240	chr2	217132660
810	rs10210254	5870184_SP110	-0.234001616	-6.773330126	7.73E-10	1.66E-06	0.139362455	2	A	G	0.3843	242	chr2	230740616
811	rs16955201	1190546_RALBP1	-0.409374037	-6.769209075	7.88E-10	1.69E-06	0.176675153	18	A	G	0.07083	240	chr18	9527897
812	rs7097656	6220278_TSPAN14	0.25704754	6.7655338	8.02E-10	1.72E-06	0.267176161	10	A	G	0.1458	240	chr10	82240811
813	rs9366658	290273_HS.573264	0.218310627	6.762685599	8.13E-10	1.74E-06	0.209295871	6	A	G	0.1405	242	chr6	26577845
814	rs11164117	4670309_ZNF514	0.195866643	6.759870333	8.24E-10	1.76E-06	0.17755489	2	A	G	0.3636	242	chr2	95043994
815	rs10005380	6980010_MED28	-0.374570949	-6.755987497	8.40E-10	1.79E-06	0.145769541	4	A	C	0.04583	240	chr4	17202211
816	rs13050307	5890131_PDXK	0.152806865	6.754259279	8.47E-10	1.80E-06	0.148660371	21	G	A	0.2899	238	chr21	43978179
817	rs4736365	5340689_JRK	-0.168505693	-6.746220305	8.80E-10	1.86E-06	0.238024109	8	G	A	0.3554	242	chr8	143739199
818	rs10860001	1430524_LTA4H	-0.263129141	-6.746039544	8.81E-10	1.86E-06	0.241764602	12	A	G	0.1542	240	chr12	94966008
819	rs566204	6130273_FAM76B	-0.177273912	-6.740562409	9.04E-10	1.91E-06	0.034418516	11	A	G	0.3083	240	chr11	95220574
820	rs12439909	4810433_MTMR10	0.19842587	6.74039866	9.05E-10	1.91E-06	0.103175516	15	G	A	0.3843	242	chr15	28944958
821	rs1136267	540725_HNRPH1	-0.187269965	-6.731638763	9.43E-10	1.98E-06	0.172360581	5	C	A	0.4711	242	chr5	178982794
822	rs7344	5690632_HS.443602	0.261608202	6.7187488	1.00E-09	2.09E-06	0.235783787	6	G	A	0.1292	240	chr6	36678344
823	rs512490	110180_ARHGAP9	-0.231943009	-6.718446309	1.00E-09	2.10E-06	0.184992953	12	A	G	0.1983	242	chr12	56156915
824	rs2695284	2260600_CHPT1	-0.253171165	-6.714046621	1.03E-09	2.14E-06	0.10002619	12	G	A	0.4625	240	chr12	100613449
825	rs7905095	6480494_MGMT	0.183029611	6.710041283	1.05E-09	2.17E-06	0.15683269	10	G	A	0.4667	240	chr10	131338133
826	rs12910753	5870020_LOC400464	-0.323689515	-6.70950673	1.05E-09	2.18E-06	0.144375024	15	G	A	0.1446	242	chr15	98177079
827	rs10143851	5340246_CRIP2	-0.503084352	-6.702934917	1.08E-09	2.24E-06	0.277606997	14	G	A	0.1966	234	chr14	105025380
828	rs103294	6200370_LILRA3	-0.693301657	-6.702764685	1.08E-09	2.24E-06	0.281275917	19	A	G	0.1694	242	chr19	59489660
829	rs3892355	540717_LONP1	-0.116070146	-6.698983134	1.10E-09	2.28E-06	0.169997339	19	A	G	0.2265	234	chr19	5647962
830	rs2905	3290209_UBR7	0.152165184	6.698717436	1.10E-09	2.28E-06	0.260194129	14	A	G	0.2397	242	chr14	92763175
831	rs10903034	3520398_IL28RA	0.14397535	6.693393439	1.13E-09	2.33E-06	0.279117305	1	G	A	0.4876	242	chr1	24353492
832	rs2653588	6270112_C11ORF17	0.252892619	6.691293532	1.14E-09	2.35E-06	0.33402081	11	A	G	0.157	242	chr11	8903597
833	rs59129922	4250711_GPR177	0.421590761	6.688696674	1.16E-09	2.38E-06	0.223850092	1	A	C	0.2851	242	chr1	68509971
834	rs1863913	2690064_CEP63	-0.176912406	-6.687681788	1.16E-09	2.39E-06	0.155725568	3	G	A	0.4	240	chr3	135682895
835	rs1291602	6770161_CDC42SE2	-0.255548957	-6.687505412	1.17E-09	2.39E-06	0.106629984	5	A	G	0.1033	242	chr5	130794561
836	rs30254	1300608_SNHG9	0.214172562	6.686308577	1.17E-09	2.40E-06	0.214786778	16	A	G	0.375	240	chr16	1946100
837	rs73962916	3800537_PLEKHB2	0.293215747	6.677804616	1.22E-09	2.49E-06	0.098451241	2	A	C	0.157	242	chr2	131612748
838	rs3782908	2900139_FLJ20489	0.260504102	6.675760273	1.23E-09	2.51E-06	0.025068674	12	G	A	0.2025	242	chr12	46455793
839	rs157944	6560072_HS.184721	0.225221807	6.672808958	1.25E-09	2.54E-06	0.088439695	7	G	A	0.3636	242	chr7	130240048
840	rs73368595	60554_PLXNC1	0.356162027	6.669423102	1.27E-09	2.58E-06	0.246705953	12	C	A	0.06198	242	chr12	93227541
841	rs6119534	2680161_GGTL3	-0.149579724	-6.661742888	1.32E-09	2.67E-06	0.198702041	20	A	G	0.2769	242	chr20	32904918
842	rs2286475	630470_C19ORF33	-0.355953449	-6.658441257	1.34E-09	2.71E-06	0.268753016	19	G	A	0.281	242	chr19	43539271
843	rs12170331	6200161_CECR6	-0.316338657	-6.655482709	1.36E-09	2.74E-06	0.139968306	22	A	G	0.1777	242	chr22	15978409
844	rs1875231	4220672_MT1F	0.218547157	6.653298482	1.37E-09	2.76E-06	0.199408518	16	C	A	0.3583	240	chr16	55241246
845	rs55932233	2360608_HNRNPL	-0.212393731	-6.645316044	1.42E-09	2.86E-06	0.293941217	19	A	G	0.3802	242	chr19	44027584
846	rs6569843	4010133_VNN3	-0.274442947	-6.644599094	1.43E-09	2.87E-06	0.091770637	6	G	A	0.4711	242	chr6	133102784
847	rs785108	5220524_HPCAL4	-0.204242482	-6.639288142	1.47E-09	2.93E-06	0.221432782	1	A	G	0.438	242	chr1	39925263
848	rs918123	940639_ERP27	-0.187049547	-6.639269111	1.47E-09	2.93E-06	0.152452638	12	A	G	0.3471	242	chr12	14962879
849	rs72830823	5290215_CLASP1	-0.439192994	-6.636835847	1.48E-09	2.96E-06	0.229186926	2	A	G	0.04545	242	chr2	122066639
850	rs35104495	3840110_TRIM66	0.186755603	6.629068409	1.54E-09	3.06E-06	0.1894955	11	G	A	0.281	242	chr11	8670851
851	rs1045911	5870452_TMEM14C	0.201370384	6.628720083	1.54E-09	3.07E-06	0.296724128	6	C	A	0.1818	242	chr6	10831435
852	rs59129922	6940280_GPR177	0.359862615	6.628129519	1.55E-09	3.07E-06	0.142467708	1	A	C	0.2851	242	chr1	68509971
853	rs5995668	1190026_APOBEC3G	-0.257785698	-6.627870036	1.55E-09	3.08E-06	0.207555647	22	A	G	0.1667	240	chr22	37815158
854	rs859703	6250397_DPH3	-0.129962041	-6.627675524	1.55E-09	3.08E-06	0.103187992	3	G	A	0.4752	242	chr3	16278843
855	rs1893592	3830220_UBASH3A	0.267246931	6.62443045	1.57E-09	3.12E-06	0.173302761	21	C	A	0.1818	242	chr21	42728136
856	rs11207	3290431_UNC45A	-0.167307123	-6.622860829	1.59E-09	3.14E-06	0.23835206	15	A	G	0.3034	234	chr15	89298243
857	rs9979500	3850615_PRMT2	0.177125389	6.617306759	1.63E-09	3.21E-06	0.082501236	21	A	C	0.3388	242	chr21	46854126
858	rs7747253	2070088_HLA-G	-0.261434613	-6.617167357	1.63E-09	3.22E-06	0.091176249	6	C	A	0.2669	236	chr6	30027758
859	rs1059264	2710463_SLC25A29	0.277569682	6.613883675	1.65E-09	3.26E-06	0.29963601	14	A	G	0.2821	234	chr14	99838916
860	rs2517715	7330053_HLA-F	0.3234377	6.611928131	1.67E-09	3.29E-06	0.188248131	6	G	A	0.343	242	chr6	30025418
861	rs2228315	4210544_SELPLG	-0.41938613	-6.608444552	1.70E-09	3.34E-06	0.091437396	12	A	G	0.1167	240	chr12	107542027
862	rs139572	4640102_MEI1	0.170833696	6.602813055	1.74E-09	3.42E-06	0.095637233	22	A	G	0.2563	238	chr22	40544478
863	rs10143703	4640639_KHNYN	0.156520215	6.596425181	1.80E-09	3.52E-06	0.12444421	14	C	A	0.3223	242	chr14	23968195
864	rs6866220	270114_FAM134B	0.316739545	6.596334958	1.80E-09	3.52E-06	0.104340962	5	G	A	0.05	240	chr5	17078067
865	rs7682516	6580487_HSD17B11	0.140302082	6.594935677	1.81E-09	3.53E-06	0.084321809	4	A	C	0.4454	238	chr4	88523382
866	rs10935341	6200382_NMNAT3	-0.124674302	-6.586743782	1.88E-09	3.66E-06	0.293248951	3	G	A	0.3512	242	chr3	140879448
867	rs10419728	1660368_PKN1	-0.32273287	-6.586081739	1.89E-09	3.67E-06	0.208449195	19	A	G	0.1157	242	chr19	14444859
868	rs4240897	60437_PLOD1	-0.174421958	-6.585994781	1.89E-09	3.67E-06	0.088938743	1	A	G	0.3655	238	chr1	11965342
869	rs1043271	2680497_NCAPD2	0.233731845	6.583194221	1.91E-09	3.72E-06	0.143117607	12	T	A	0.3462	234	chr12	6510937
870	rs394643	5690519_PLTP	0.164045092	6.581618187	1.93E-09	3.74E-06	0.218868441	20	A	G	0.438	242	chr20	43973585
871	rs139572	1340326_MEI1	0.190877204	6.5815177	1.93E-09	3.74E-06	0.174624813	22	A	G	0.2563	238	chr22	40544478
872	rs11910707	1470392_PRMT2	0.172230825	6.581281688	1.93E-09	3.75E-06	0.14684556	21	A	C	0.405	242	chr21	46866941
873	rs1841932	5720070_THAP6	0.12280164	6.580058303	1.94E-09	3.77E-06	0.157812886	4	C	A	0.3875	240	chr4	76623783
874	rs2293001	6580553_ABCC5	-0.189437113	-6.576691094	1.97E-09	3.82E-06	0.199553224	3	A	G	0.4008	242	chr3	185182905
875	rs1052988	6110246_C22ORF29	-0.189748384	-6.576271503	1.98E-09	3.83E-06	0.185320931	22	A	G	0.2042	240	chr22	18213989
876	rs2270836	2070288_MT1E	-0.377887144	-6.571415919	2.02E-09	3.91E-06	0.306943566	16	A	G	0.4316	234	chr16	55225115
877	rs7731626	4050600_ANKRD55	-0.278344075	-6.56501028	2.09E-09	4.01E-06	0.274488988	5	A	G	0.3636	242	chr5	55480440
878	rs433623	6510681_RNF14	0.179463369	6.55666602	2.17E-09	4.16E-06	0.126117542	5	G	A	0.4292	240	chr5	141348082
879	rs9450279	5960398_NT5E	-0.191206076	-6.556613285	2.17E-09	4.16E-06	0.292639131	6	A	G	0.1942	242	chr6	86215943
880	rs11042259	1230546_TMEM41B	-0.199146615	-6.55148635	2.23E-09	4.25E-06	0.046527082	11	G	A	0.1092	238	chr11	9258388
881	rs977785	6840408_LY86	-0.227424038	-6.55141333	2.23E-09	4.25E-06	0.256926774	6	A	C	0.3182	242	chr6	6533880
882	rs1053363	7610593_TRAPPC5	0.157627858	6.550241356	2.24E-09	4.28E-06	0.067723996	19	A	G	0.2059	238	chr19	7653445
883	rs1874883	6250382_ANAPC13	-0.181090365	-6.548883657	2.25E-09	4.30E-06	0.064580168	3	C	A	0.3542	240	chr3	135687761
884	rs12798197	2030170_CARD16	0.208401973	6.546977558	2.27E-09	4.33E-06	0.041139685	11	A	G	0.1167	240	chr11	104547860
885	rs6139109	2510523_RBCK1	0.181930923	6.541099506	2.34E-09	4.44E-06	0.064101602	20	G	A	0.1818	242	chr20	339025
886	rs4661548	4640184_KIAA1026	0.199003549	6.537427132	2.38E-09	4.51E-06	0.302377247	1	C	A	0.425	240	chr1	15150297
887	rs2967516	2470142_ZFP82	-0.171890284	-6.536129749	2.39E-09	4.54E-06	0.144792455	19	G	A	0.3083	240	chr19	41573483
888	rs12665758	1980022_VTA1	0.146498864	6.528479384	2.48E-09	4.68E-06	0.04228455	6	G	A	0.124	242	chr6	142583246
889	rs508778	3830433_HS.572130	-0.359847017	-6.517985719	2.61E-09	4.89E-06	0.098208508	11	A	G	0.1458	240	chr11	65249854
890	rs2856997	3940477_TAP2	-0.178668474	-6.506503638	2.75E-09	5.14E-06	0.103113243	6	A	C	0.425	240	chr6	32889754
891	rs3735933	650692_ERICH1	0.144189672	6.500155923	2.84E-09	5.28E-06	0.121192835	8	G	A	0.5	242	chr8	583041
892	rs13440406	1780450_ASB6	0.195620581	6.499274882	2.85E-09	5.30E-06	0.120674619	9	A	C	0.186	242	chr9	131434020
893	rs34617045	2000020_CAMKK2	0.240726919	6.499272291	2.85E-09	5.30E-06	0.164783426	12	A	G	0.3	240	chr12	120172806
894	rs3738581	2850576_SEMA4A	0.20129033	6.494613998	2.91E-09	5.41E-06	0.04172055	1	A	G	0.4875	240	chr1	154414182
895	rs2545794	5700519_GRK6	0.13010296	6.493165165	2.93E-09	5.44E-06	0.029867209	5	G	A	0.4959	242	chr5	176827362
896	rs6079138	5900441_NSFL1C	-0.158610538	-6.491738171	2.95E-09	5.46E-06	0.188412399	20	A	G	0.4215	242	chr20	1369932
897	rs11867287	4860458_UBE2Z	-0.228468369	-6.491522105	2.96E-09	5.47E-06	0.134145634	17	A	G	0.04959	242	chr17	44050147
898	rs4974443	2360626_GPR175	-0.240095222	-6.489355258	2.99E-09	5.52E-06	0.22927522	3	A	G	0.1083	240	chr3	128757617
899	rs4895	6200017_POLR2L	-0.134754902	-6.486199395	3.03E-09	5.59E-06	0.096152029	11	A	G	0.3686	236	chr11	830477
900	rs4839154	3400468_RAP1A	-0.347186	-6.482291258	3.09E-09	5.69E-06	0.287419308	1	A	C	0.1723	238	chr1	111958488
901	rs10616	1260136_MEGF9	-0.177540373	-6.476454778	3.17E-09	5.82E-06	0.115726322	9	A	G	0.3843	242	chr9	122403354
902	rs56687664	2120279_CREBZF	-0.277899954	-6.474546157	3.20E-09	5.88E-06	0.030915659	11	G	A	0.06198	242	chr11	85047936
903	rs2097470	2570441_TFIP11	-0.252246253	-6.473816713	3.21E-09	5.89E-06	0.145738696	22	A	G	0.1281	242	chr22	25234965
904	rs9379900	2570253_BTN3A2	-0.472076723	-6.47335805	3.22E-09	5.90E-06	0.175625472	6	C	A	0.06198	242	chr6	26711790
905	rs34001546	3830671_MRPS21	0.204505867	6.469855357	3.27E-09	5.99E-06	0.021921733	1	G	A	0.1333	240	chr1	148726339
906	rs1050443	6520682_EIF2B1	0.126058287	6.465330898	3.34E-09	6.10E-06	0.079113438	12	A	G	0.219	242	chr12	122671901
907	rs16981617	10731_VRK3	-0.23052568	-6.46259501	3.39E-09	6.17E-06	0.172644298	19	A	G	0.1125	240	chr19	55176046
908	rs2236558	6960594_ANXA11	-0.242035943	-6.46255787	3.39E-09	6.17E-06	0.115275504	10	C	A	0.3058	242	chr10	81913185
909	rs11065145	7570500_COQ5	0.141639977	6.458909999	3.45E-09	6.26E-06	0.026233241	12	G	A	0.1958	240	chr12	119431802
910	rs1043903	110279_RUFY3	-0.145285386	-6.458362952	3.46E-09	6.28E-06	0.189766928	4	A	G	0.4917	242	chr4	71891517
911	rs2975046	2350066_HLA-A	-0.312980207	-6.454021191	3.53E-09	6.38E-06	0.271858834	6	G	A	0.2875	240	chr6	30023128
912	rs702397	5700669_WDR55	-0.13696912	-6.452995256	3.54E-09	6.41E-06	0.27246684	5	A	G	0.4625	240	chr5	140030449
913	rs35933605	430040_BRD7	0.130699748	6.452614373	3.55E-09	6.42E-06	0.13384032	16	G	A	0.2397	242	chr16	48956583
914	rs13069559	160253_MBNL1	-0.396298958	-6.452308231	3.56E-09	6.43E-06	0.062227562	3	G	A	0.1074	242	chr3	153670121
915	rs454212	5560541_SKIV2L	0.115851267	6.448763492	3.62E-09	6.52E-06	0.172918383	6	A	G	0.2958	240	chr6	32042351
916	rs3131638	1440603_HS.158691	0.190874421	6.448345514	3.62E-09	6.53E-06	0.24953734	6	A	G	0.2107	242	chr6	31583106
917	rs10399931	1990037_CHI3L1	-0.765071815	-6.441168881	3.75E-09	6.73E-06	0.278076311	1	A	G	0.1736	242	chr1	201422703
918	rs279236	7210433_ZNF763	-0.203264099	-6.432916956	3.90E-09	6.96E-06	0.167041752	19	G	A	0.1864	236	chr19	11898544
919	rs7302627	6650035_LOC338758	0.331086381	6.427102752	4.00E-09	7.14E-06	0.122985382	12	G	A	0.105	238	chr12	88629341
920	rs6598948	6020246_UBXN11	-0.246238353	-6.426079008	4.02E-09	7.16E-06	0.168665002	1	G	A	0.1446	242	chr1	26442198
921	rs212842	6040008_SKAP2	0.190360717	6.425529681	4.03E-09	7.18E-06	0.057654923	7	A	C	0.4208	240	chr7	26678342
922	rs10427043	20246_LILRB1	0.360594093	6.424773642	4.05E-09	7.20E-06	0.174531053	19	A	C	0.04959	242	chr19	59844904
923	rs481825	3850433_HSPA1B	-0.376659318	-6.424535832	4.05E-09	7.21E-06	0.158150333	6	A	C	0.157	242	chr6	31888573
924	rs12767790	4260689_SLC25A16	0.159159509	6.423132089	4.08E-09	7.25E-06	0.262974355	10	A	G	0.2203	236	chr10	69910121
925	rs10158440	70754_FCRL3	0.455375765	6.420587184	4.13E-09	7.33E-06	0.323217556	1	A	G	0.07025	242	chr1	155938928
926	rs4895	6550259_CD151	-0.183078571	-6.420164147	4.14E-09	7.34E-06	0.195246	11	A	G	0.3686	236	chr11	830477
927	rs688644	1340600_PPP1R15A	-0.151481866	-6.419713699	4.15E-09	7.35E-06	0.118077553	19	G	A	0.2727	242	chr19	54071138
928	rs12433198	780379_ADCK1	0.318215349	6.414324348	4.25E-09	7.53E-06	0.211187924	14	A	G	0.1083	240	chr14	77112060
929	rs844889	6100615_CD93	-0.354783824	-6.412914134	4.28E-09	7.57E-06	0.273514696	20	A	G	0.1074	242	chr20	23054879
930	rs519763	4860711_CCDC88B	-0.226651587	-6.412147115	4.30E-09	7.60E-06	0.168793148	11	A	G	0.2521	238	chr11	63881399
931	rs4556786	870671_BBS2	-0.227227911	-6.410164184	4.34E-09	7.65E-06	0.202600083	16	A	G	0.1322	242	chr16	55043372
932	rs7731626	5340451_FLJ11795	-0.24086269	-6.408191478	4.38E-09	7.71E-06	0.243113771	5	A	G	0.3636	242	chr5	55480440
933	rs2286361	2140136_EMR2	0.261666949	6.407273635	4.39E-09	7.74E-06	0.172412036	19	A	C	0.4359	234	chr19	14748259
934	rs1059264	6760154_SLC25A29	0.308734273	6.406439892	4.41E-09	7.77E-06	0.285439221	14	A	G	0.2821	234	chr14	99838916
935	rs72755915	5220632_DEGS1	0.177399294	6.40643089	4.41E-09	7.77E-06	0.158285312	1	A	G	0.1292	240	chr1	222460222
936	rs1293322	2360630_FDFT1	-0.168869316	-6.405933013	4.42E-09	7.78E-06	0.140359497	8	A	G	0.1736	242	chr8	11730047
937	rs10888395	2640338_ARNT	0.127312878	6.405406451	4.43E-09	7.80E-06	0.236926624	1	A	G	0.3884	242	chr1	149028795
938	rs4806874	4560671_SLC39A3	0.137279879	6.401593518	4.51E-09	7.92E-06	0.083585578	19	G	A	0.4298	242	chr19	2689352
939	rs7732938	270215_ARSB	-0.216787283	-6.396293752	4.63E-09	8.10E-06	0.176471382	5	A	G	0.186	242	chr5	78108516
940	rs859703	6510279_DPH3	-0.155737817	-6.394096747	4.68E-09	8.18E-06	0.110379398	3	G	A	0.4752	242	chr3	16278843
941	rs4846217	5490743_KIF1B	0.256654048	6.393252149	4.69E-09	8.21E-06	0.176257361	1	A	G	0.1653	242	chr1	10374386
942	rs61631532	6270037_RAPGEF1	-0.165537757	-6.392431005	4.71E-09	8.24E-06	0.145406209	9	A	G	0.3099	242	chr9	133527561
943	rs1741315	3710553_SMOX	-0.435470413	-6.39192768	4.72E-09	8.25E-06	0.153474046	20	A	G	0.314	242	chr20	4103948
944	rs1468445	630601_SEPT2	0.195062379	6.390392232	4.76E-09	8.30E-06	0.060087037	2	G	A	0.1125	240	chr2	242044227
945	rs1680394	6860437_SLC25A26	0.12045609	6.390226873	4.76E-09	8.30E-06	0.312120433	3	A	G	0.4711	242	chr3	66383237
946	rs2550911	1710204_ADAT1	0.164539582	6.387286348	4.83E-09	8.41E-06	0.106549243	16	A	G	0.2603	242	chr16	74131925
947	rs1048140	3710189_LIAS	0.117896054	6.38446163	4.89E-09	8.49E-06	0.222578186	4	A	G	0.45	240	chr4	39155227
948	rs2240898	3130332_FLJ35776	0.193446316	6.376282596	5.08E-09	8.78E-06	0.228624013	18	G	A	0.2975	242	chr18	3585284
949	rs530779	4860753_ASGR2	0.248749909	6.375226212	5.11E-09	8.82E-06	0.174361308	17	A	G	0.3125	240	chr17	6951853
950	rs7519348	1570390_LOC100130557	0.151102109	6.37221064	5.18E-09	8.92E-06	0.188899276	1	A	G	0.3875	240	chr1	40932791
951	rs288039	5890451_CTNNA1	-0.193134283	-6.371222337	5.21E-09	8.96E-06	0.075127273	5	A	C	0.3542	240	chr5	138234099
952	rs6965754	4290619_CREB5	0.266967155	6.368376833	5.28E-09	9.07E-06	0.204125461	7	G	A	0.4463	242	chr7	28691027
953	rs10085712	6280750_HS.572649	-0.777654238	-6.365310788	5.35E-09	9.18E-06	0.204824728	7	C	A	0.05785	242	chr7	142219080
954	rs1856142	3840736_C11ORF46	0.212891248	6.365005526	5.36E-09	9.19E-06	0.102015193	11	A	G	0.3167	240	chr11	30290799
955	rs13219	5810221_CACNA2D4	-0.185147276	-6.35882409	5.52E-09	9.45E-06	0.276050609	12	A	G	0.3417	240	chr12	1771695
956	rs12262175	6770730_GSTO1	0.278292627	6.355589204	5.60E-09	9.57E-06	0.142309563	10	A	G	0.09583	240	chr10	106022115
957	rs17724470	1110072_PEX16	0.323169859	6.352097172	5.69E-09	9.70E-06	0.168736778	11	G	A	0.07203	236	chr11	45591488
958	rs2590369	20392_CISD1	-0.171177179	-6.344228244	5.91E-09	1.00E-05	0.103570774	10	G	A	0.2769	242	chr10	59717800
959	rs7000	5080577_TPD52L2	0.091243835	6.343087452	5.94E-09	1.01E-05	0.204834048	20	A	G	0.2917	240	chr20	61992910
960	rs6586	3440446_C9ORF156	0.094324981	6.328480097	6.36E-09	1.07E-05	0.182547985	9	A	G	0.4669	242	chr9	99706752
961	rs10194375	5130440_BIN1	0.143426497	6.327216877	6.40E-09	1.07E-05	0.114580843	2	A	C	0.2727	242	chr2	127556251
962	rs11180093	7000338_LOC552889	0.094784813	6.313476252	6.82E-09	1.14E-05	0.057072752	12	G	A	0.3471	242	chr12	73193551
963	rs489175	7400224_CDKN2AIPNL	-0.326851132	-6.312543147	6.85E-09	1.14E-05	0.257336051	5	A	G	0.05	240	chr5	134475577
964	rs12945114	2710373_C17ORF106	-0.128824056	-6.31209323	6.86E-09	1.14E-05	0.075548474	17	G	A	0.2107	242	chr17	71505141
965	rs8133205	1500390_C21ORF56	-0.20595692	-6.304037365	7.13E-09	1.18E-05	0.262871409	21	A	G	0.2438	242	chr21	46423708
966	rs4985407	6330025_EXOSC6	0.15708738	6.301383212	7.22E-09	1.19E-05	0.267068109	16	A	G	0.4298	242	chr16	68843402
967	rs739401	7000682_CARS	0.141368748	6.298977568	7.30E-09	1.21E-05	0.049880013	11	A	G	0.4417	240	chr11	2992900
968	rs2272715	5310309_ZNF252	0.125045947	6.295498468	7.42E-09	1.22E-05	0.123956289	8	G	A	0.3208	240	chr8	146196084
969	rs61435529	3180196_PTCD1	-0.322523884	-6.288541493	7.66E-09	1.26E-05	0.19448438	7	A	G	0.04545	242	chr7	99010645
970	rs2529445	3780056_GGCT	0.132091229	6.278539253	8.03E-09	1.31E-05	0.122615794	7	G	A	0.2686	242	chr7	30496482
971	rs60947266	6020097_SERPINA1	-0.16754375	-6.277324084	8.07E-09	1.32E-05	0.222245613	14	A	G	0.3708	240	chr14	93924626
972	rs7617691	4120600_ZNF654	-0.205577872	-6.275226325	8.15E-09	1.33E-05	0.167090427	3	A	G	0.2069	232	chr3	88280021
973	rs10475109	20465_MRPL36	0.123508131	6.268195526	8.42E-09	1.37E-05	0.080137386	5	A	G	0.314	242	chr5	1876587
974	rs389480	2450717_BLM	-0.172921777	-6.268057201	8.43E-09	1.37E-05	0.219902775	15	G	A	0.5	238	chr15	89152934
975	rs10511937	4900193_ZCCHC7	-0.317163269	-6.256235279	8.91E-09	1.43E-05	0.079439545	9	A	G	0.1074	242	chr9	37360479
976	rs2351245	670161_CAST	0.212633335	6.254560329	8.98E-09	1.44E-05	0.097310797	5	A	C	0.2273	242	chr5	96021489
977	rs4360246	2690400_MRPS17	-0.410029761	-6.251210121	9.12E-09	1.46E-05	0.139348189	7	C	G	0.06198	242	chr7	56004100
978	rs1008931	3830735_UPB1	0.151175006	6.251153488	9.12E-09	1.46E-05	0.286686076	22	G	A	0.4174	242	chr22	23185541
979	rs2292549	4730349_PNKD	-0.287479941	-6.248425023	9.24E-09	1.48E-05	0.161519813	2	G	A	0.2355	242	chr2	218836750
980	rs1054516	1010592_CD36	-0.334146781	-6.240047638	9.60E-09	1.53E-05	0.248266325	7	A	G	0.4628	242	chr7	80122878
981	rs34533614	2570131_HPS1	0.379703934	6.236808497	9.75E-09	1.56E-05	0.132728847	10	A	G	0.1446	242	chr10	100179232
982	rs4932377	3140288_MAN2A2	-0.24977073	-6.234974727	9.83E-09	1.57E-05	0.137303903	15	A	G	0.1	240	chr15	89260929
983	rs209121	1990441_TRIM27	-0.115405256	-6.230675141	1.00E-08	1.60E-05	0.108645351	6	A	G	0.4628	242	chr6	28989639
984	rs1047912	7510392_DIP2B	-0.115352145	-6.227951977	1.02E-08	1.62E-05	0.109191796	12	A	G	0.2025	242	chr12	49425129
985	rs2236947	2680202_HYAL3	-0.215717426	-6.224244763	1.03E-08	1.64E-05	0.1578854	3	A	C	0.4375	240	chr3	50346436
986	rs13357820	4220440_IQGAP2	0.159263591	6.22069906	1.05E-08	1.66E-05	0.029435917	5	A	C	0.3884	242	chr5	75734517
987	rs12476401	2470520_RBMS1	-0.137662825	-6.220691325	1.05E-08	1.66E-05	0.200785364	2	A	G	0.4375	240	chr2	160879765
988	rs242514	450075_BAZ2B	-0.232494642	-6.219454706	1.06E-08	1.67E-05	0.032273661	2	A	G	0.09917	242	chr2	160188327
989	rs4793031	6560156_DUSP3	0.206187792	6.218949426	1.06E-08	1.68E-05	0.132396507	17	G	A	0.1542	240	chr17	39223837
990	rs11760828	1510020_LRCH4	-0.21302339	-6.217128367	1.07E-08	1.69E-05	0.113355766	7	A	G	0.05785	242	chr7	100001925
991	rs2073055	6270288_SNRPB2	-0.219102984	-6.21631358	1.07E-08	1.69E-05	0.141224318	20	A	C	0.1167	240	chr20	16658791
992	rs574610	5360692_LY9	-0.176688694	-6.210693927	1.10E-08	1.73E-05	0.216294312	1	A	G	0.4917	240	chr1	159064308
993	rs8729	6550170_KLHL9	0.168551807	6.209695727	1.11E-08	1.74E-05	0.032673277	9	A	G	0.2521	242	chr9	21321119
994	rs10202544	2510035_LOC644617	-0.130964956	-6.205989246	1.12E-08	1.76E-05	0.230305601	2	G	A	0.2025	242	chr2	105253981
995	rs11580993	1410221_S100A12	0.468426162	6.201857275	1.15E-08	1.79E-05	0.108220968	1	C	A	0.1612	242	chr1	151605938
996	rs62068060	630152_KRT23	0.384073742	6.193713162	1.19E-08	1.85E-05	0.186453918	17	G	A	0.2273	242	chr17	36335845
997	rs6832148	5910026_KIAA1530	0.201548492	6.193171065	1.19E-08	1.86E-05	0.084636601	4	A	G	0.2375	240	chr4	1355858
998	rs12262175	4900070_GSTO1	0.268513706	6.192548443	1.20E-08	1.86E-05	0.149040274	10	A	G	0.09583	240	chr10	106022115
999	rs11715122	6270286_CD47	-0.416514425	-6.189774422	1.21E-08	1.89E-05	0.161607294	3	C	A	0.04545	242	chr3	109245408
1000	rs7925545	4010181_FOLR3	1.456380538	6.188051954	1.22E-08	1.90E-05	0.240165454	11	G	A	0.07438	242	chr11	71523189
1001	rs11731367	5130176_NAAA	0.288513409	6.185645404	1.24E-08	1.92E-05	0.166360297	4	A	G	0.1983	242	chr4	77036436
1002	rs4378192	7400747_FAM89A	0.190197059	6.180228062	1.27E-08	1.96E-05	0.27968885	1	A	G	0.3471	242	chr1	229240002
1003	rs10123368	6510689_HABP4	-0.166892857	-6.173766869	1.31E-08	2.02E-05	0.30386199	9	G	A	0.2769	242	chr9	98151205
1004	rs7119934	1070639_CLNS1A	0.127081775	6.173760622	1.31E-08	2.02E-05	0.072925306	11	A	G	0.1681	238	chr11	76928560
1005	rs11655934	3180010_SDK2	-0.246079838	-6.171971048	1.32E-08	2.03E-05	0.154982346	17	A	G	0.07917	240	chr17	69099172
1006	rs17624394	4120768_NUDT7	0.366466469	6.170916233	1.32E-08	2.04E-05	0.201417286	16	A	G	0.07025	242	chr16	76300468
1007	rs9616329	3140064_C22ORF34	0.143640409	6.169714878	1.33E-08	2.05E-05	0.040223123	22	G	A	0.3719	242	chr22	48412318
1008	rs35328001	2490360_GLB1L	-0.186930567	-6.168890122	1.34E-08	2.06E-05	0.186978037	2	A	G	0.1736	242	chr2	219816667
1009	rs13353	5340100_MRPL35	0.163038149	6.16603876	1.35E-08	2.09E-05	0.071217514	2	G	A	0.1405	242	chr2	86291409
1010	rs4646793	1690608_ALDH3A2	-0.153581252	-6.164635713	1.36E-08	2.10E-05	0.116034368	17	A	G	0.2521	242	chr17	19493068
1011	rs1044474	5570575_C15ORF57	-0.142580838	-6.16261333	1.38E-08	2.11E-05	0.223888149	15	G	A	0.3306	242	chr15	38633244
1012	rs7659958	4810438_MAN2B2	-0.155937891	-6.158909471	1.40E-08	2.15E-05	0.034574785	4	G	A	0.1901	242	chr4	6658731
1013	rs7256687	7000546_LILRA6	-0.394653567	-6.158583871	1.40E-08	2.15E-05	0.136376416	19	A	G	0.219	242	chr19	59432517
1014	rs617688	2470348_NFKBIZ	-0.23449044	-6.155007838	1.42E-08	2.18E-05	0.091475042	3	A	C	0.4034	238	chr3	103074976
1015	rs56229705	4040343_LOC100129673	-0.274667838	-6.151794706	1.45E-08	2.21E-05	0.203226219	17	A	G	0.0875	240	chr17	4955513
1016	rs7535952	7100010_NBL1	0.220129938	6.147325322	1.48E-08	2.26E-05	0.235931756	1	G	A	0.4417	240	chr1	19846151
1017	rs4700810	2030079_RUFY1	-0.150789762	-6.144878185	1.49E-08	2.28E-05	0.10484772	5	A	G	0.4628	242	chr5	178924400
1018	rs2930905	3180446_MED16	0.22016662	6.13310849	1.58E-08	2.39E-05	0.048452872	19	G	A	0.2	240	chr19	839663
1019	rs41293273	3120653_NSUN4	0.123188359	6.13004098	1.60E-08	2.43E-05	0.166944536	1	G	A	0.2645	242	chr1	46578980
1020	rs6909292	1300131_SCML4	0.129240463	6.129594244	1.60E-08	2.43E-05	0.229568252	6	A	G	0.4042	240	chr6	108200273
1021	rs4378828	4830731_MRPS9	-0.137340126	-6.121006998	1.67E-08	2.52E-05	0.041638298	2	A	G	0.3017	242	chr2	105111965
1022	rs4286118	3420053_LOC606724	0.452560628	6.119687295	1.68E-08	2.53E-05	0.266494195	16	G	A	0.06198	242	chr16	30333012
1023	rs6956243	6980142_HS.571245	0.234384353	6.117881609	1.69E-08	2.55E-05	0.294362017	7	G	A	0.2185	238	chr7	107176147
1024	rs35967760	1740487_BPHL	0.23299903	6.117546432	1.69E-08	2.55E-05	0.109311291	6	G	A	0.07025	242	chr6	3061699
1025	rs7020644	4920451_HS.551137	-0.131134588	-6.116018781	1.71E-08	2.57E-05	0.170703828	9	G	A	0.4711	242	chr9	99705445
1026	rs8056260	6330377_ATP6V0D1	-0.184933771	-6.115704096	1.71E-08	2.57E-05	0.014010679	16	G	A	0.1513	238	chr16	66034073
1027	rs25680	7320484_LOC678655	0.194180493	6.108343166	1.77E-08	2.65E-05	0.149036761	12	A	G	0.1694	242	chr12	6424889
1028	rs9302382	6520075_GDE1	-0.200733668	-6.108069506	1.77E-08	2.65E-05	0.130833272	16	A	G	0.157	242	chr16	19424522
1029	rs34605596	1230487_SRGAP3	0.220975731	6.106199815	1.78E-08	2.67E-05	0.234350881	3	C	A	0.07851	242	chr3	8766228
1030	rs2290182	3890551_CMTM3	0.142345362	6.094950762	1.88E-08	2.80E-05	0.276274953	16	G	A	0.2231	242	chr16	65171509
1031	rs530779	3800576_ASGR2	0.281654432	6.094326836	1.88E-08	2.81E-05	0.179526832	17	A	G	0.3125	240	chr17	6951853
1032	rs12477063	5080561_BARD1	-0.220170574	-6.092216993	1.90E-08	2.83E-05	0.204855942	2	G	A	0.4375	240	chr2	215381909
1033	rs9968886	4210138_C6ORF64	-0.166913331	-6.091894755	1.91E-08	2.84E-05	0.246799171	6	A	G	0.325	240	chr6	39168456
1034	rs56039511	6960288_HS.192784	0.148761183	6.091075351	1.91E-08	2.85E-05	0.239852147	4	A	C	0.4706	238	chr4	1573930
1035	rs1741315	270068_SMOX	-0.396817593	-6.089406724	1.93E-08	2.87E-05	0.146912717	20	A	G	0.314	242	chr20	4103948
1036	rs993247	1340241_C5	0.117219855	6.082751723	1.99E-08	2.94E-05	0.070368532	9	G	A	0.4333	240	chr9	122825070
1037	rs531319	2030646_SCARNA16	0.176628669	6.079702356	2.02E-08	2.98E-05	0.1730118	17	G	A	0.4628	242	chr17	72595877
1038	rs2247917	2350110_SEPT13	0.096108785	6.078830437	2.02E-08	2.99E-05	0.211527486	7	G	A	0.3667	240	chr7	45691547
1039	rs4905146	1010735_DDX24	-0.120333135	-6.078216322	2.03E-08	3.00E-05	0.042171842	14	G	A	0.3277	238	chr14	93577995
1040	rs6767	4070242_HS.467586	-0.1831317	-6.075154254	2.06E-08	3.03E-05	0.212698837	2	A	G	0.4256	242	chr2	3462212
1041	rs3741983	2070736_TMEM116	0.139351129	6.07033153	2.10E-08	3.10E-05	0.170004771	12	A	G	0.3843	242	chr12	111424236
1042	rs61756761	430390_FLJ21865	-0.301427087	-6.069763939	2.11E-08	3.10E-05	0.231938466	17	G	A	0.1059	236	chr17	74591171
1043	rs3742302	1580601_USPL1	-0.112656423	-6.068988492	2.12E-08	3.11E-05	0.060810654	13	G	A	0.4463	242	chr13	30131063
1044	rs1053593	2360706_TOM1	0.102384752	6.06519237	2.16E-08	3.16E-05	0.042786915	22	C	A	0.438	242	chr22	33990875
1045	rs4613118	6940255_PLSCR3	-0.112921361	-6.063770132	2.17E-08	3.18E-05	0.031945132	17	A	G	0.3636	242	chr17	7238176
1046	rs10461245	3460014_C4ORF18	0.267414114	6.060646104	2.20E-08	3.22E-05	0.23807461	4	G	A	0.2265	234	chr4	159143955
1047	rs8111849	1300546_VSTM1	0.516561097	6.059017486	2.22E-08	3.24E-05	0.166579159	19	G	A	0.2314	242	chr19	59257988
1048	rs10424211	1240152_CFD	0.94239856	6.055235622	2.26E-08	3.30E-05	0.192150229	19	G	C	0.09917	242	chr19	816818
1049	rs278152	1260440_PRKAB1	-0.100180985	-6.05321342	2.28E-08	3.32E-05	0.11510999	12	C	A	0.2975	242	chr12	118601662
1050	rs10521101	130347_NDE1	0.204373549	6.052524988	2.28E-08	3.33E-05	0.162804231	16	G	A	0.2603	242	chr16	15715178
1051	rs28668839	2000646_B4GALT4	0.146837339	6.051608792	2.29E-08	3.34E-05	0.191662077	3	C	A	0.2125	240	chr3	120442005
1052	rs67180231	6250576_MRPL21	-0.169578955	-6.047954735	2.33E-08	3.39E-05	0.081029389	11	C	A	0.2563	238	chr11	68427861
1053	rs10911205	4120086_LAMC1	-0.217615939	-6.047321916	2.34E-08	3.40E-05	0.135791209	1	A	C	0.1807	238	chr1	181275900
1054	rs16896255	6650348_LAPTM4B	0.512379084	6.042014962	2.40E-08	3.48E-05	0.21914488	8	A	G	0.05372	242	chr8	98891997
1055	rs6435098	2140156_ALS2	-0.203505341	-6.041208123	2.41E-08	3.49E-05	0.102286037	2	A	G	0.1777	242	chr2	202287277
1056	rs11047696	7650524_BCAT1	0.177033798	6.038588951	2.43E-08	3.52E-05	0.18025906	12	G	A	0.1708	240	chr12	24943150
1057	rs7250047	940152_MKNK2	0.155342445	6.038433022	2.44E-08	3.52E-05	0.128002796	19	A	G	0.2672	232	chr19	1996300
1058	rs4911167	7550563_TRPC4AP	-0.095504813	-6.037435241	2.45E-08	3.54E-05	0.105231926	20	A	G	0.314	242	chr20	33053757
1059	rs11245086	2230091_LHPP	-0.20476733	-6.034528986	2.48E-08	3.58E-05	0.086876153	10	A	G	0.3487	238	chr10	126153154
1060	rs1883613	2690239_VNN2	-0.222829784	-6.02945253	2.54E-08	3.66E-05	0.160700332	6	G	A	0.4008	242	chr6	133118756
1061	rs2235529	1780564_CDC42	0.197292636	6.028502179	2.55E-08	3.67E-05	0.116504549	1	A	G	0.124	242	chr1	22323074
1062	rs1045452	6650639_VAMP1	0.158168362	6.027862228	2.56E-08	3.68E-05	0.140019783	12	A	G	0.3264	242	chr12	6442309
1063	rs2186344	1050215_KCNJ15	0.26782897	6.025502477	2.59E-08	3.72E-05	0.155610502	21	A	G	0.5	242	chr21	38528639
1064	rs17125401	780427_TFCP2	-0.183900885	-6.025057356	2.59E-08	3.73E-05	0.123434225	12	G	A	0.1322	242	chr12	49800619
1065	rs512490	2650594_ARHGAP9	-0.212884764	-6.02259431	2.62E-08	3.77E-05	0.104838768	12	A	G	0.1983	242	chr12	56156915
1066	rs34131947	7550307_PRKCDBP	0.242509155	6.01964946	2.66E-08	3.81E-05	0.296949287	11	G	A	0.2149	242	chr11	6300062
1067	rs6659	6350711_LPP	-0.244457071	-6.018220837	2.67E-08	3.83E-05	0.06873561	3	G	A	0.07025	242	chr3	190091052
1068	rs1010459	6590041_RNASE4	-0.156294895	-6.016634862	2.69E-08	3.86E-05	0.24788121	14	A	G	0.4298	242	chr14	20223456
1069	rs11176499	5560037_HS.568058	-0.155522428	-6.011249462	2.76E-08	3.93E-05	0.186009389	12	A	G	0.1901	242	chr12	65644833
1070	rs8001787	1820341_INTS6	0.194058383	6.00952528	2.78E-08	3.96E-05	0.06210816	13	G	A	0.2167	240	chr13	50967595
1071	rs59129922	6130136_GPR177	0.307345894	6.006350821	2.82E-08	4.01E-05	0.154955561	1	A	C	0.2851	242	chr1	68509971
1072	rs1744170	4200593_SYNJ2	0.202258326	6.002525258	2.87E-08	4.07E-05	0.220558841	6	A	G	0.09917	242	chr6	158427828
1073	rs11668398	1170196_CLEC4G	-0.176608993	-6.001937531	2.88E-08	4.08E-05	0.125867386	19	G	A	0.3843	242	chr19	7688629
1074	rs16826008	1260523_CYTIP	0.246130736	5.992783204	3.00E-08	4.24E-05	0.294649211	2	A	G	0.124	242	chr2	157986880
1075	rs2076593	5260008_C1ORF183	0.673142395	5.992102549	3.01E-08	4.25E-05	0.248691745	1	G	A	0.09167	240	chr1	112069511
1076	rs11792305	2340477_TTC39B	-0.115019218	-5.990236848	3.04E-08	4.29E-05	0.073946792	9	A	G	0.4375	240	chr9	15289590
1077	rs16853775	1980088_HS.348514	0.129446716	5.988983281	3.06E-08	4.30E-05	0.076979132	4	A	C	0.2025	242	chr4	41634889
1078	rs1055472	160437_BRI3BP	-0.236359441	-5.987752233	3.07E-08	4.33E-05	0.192828725	12	G	A	0.4917	242	chr12	124076057
1079	rs11128267	840554_RYBP	-0.264733933	-5.986799583	3.09E-08	4.34E-05	0.212605047	3	A	G	0.3223	242	chr3	72587595
1080	rs58542926	2060193_ATP13A1	0.442547735	5.983471301	3.13E-08	4.40E-05	0.202161767	19	A	G	0.06612	242	chr19	19240549
1081	rs4562	2360131_C17ORF81	-0.122280917	-5.982546381	3.15E-08	4.42E-05	0.179113857	17	A	G	0.2893	242	chr17	7104463
1082	rs11865086	5390121_GDPD3	-0.179292857	-5.979372665	3.19E-08	4.48E-05	0.152736186	16	C	A	0.3264	242	chr16	30037994
1083	rs16906742	2070373_DENND5A	-0.136614494	-5.972384194	3.30E-08	4.60E-05	0.172387717	11	A	G	0.1736	242	chr11	9117342
1084	rs4660481	5810142_CITED4	0.194554178	5.971950129	3.30E-08	4.61E-05	0.125984543	1	A	G	0.2542	240	chr1	41127268
1085	rs6436123	1170056_C2ORF24	0.153831445	5.968029078	3.36E-08	4.69E-05	0.063531208	2	A	G	0.3917	240	chr2	219749335
1086	rs56083896	2060220_FAM174A	-0.234300205	-5.963469377	3.43E-08	4.77E-05	0.184445499	5	C	A	0.157	242	chr5	100009700
1087	rs7947900	6650242_IFITM3	-0.473980571	-5.960433898	3.48E-08	4.83E-05	0.069669945	11	A	C	0.25	236	chr11	306299
1088	rs9327749	7560367_SMAD5	0.166451957	5.959094568	3.50E-08	4.86E-05	0.050615413	5	C	A	0.325	240	chr5	135543874
1089	rs10916543	5560398_DEGS1	0.180658984	5.95785534	3.52E-08	4.88E-05	0.19562634	1	G	A	0.1446	242	chr1	222493448
1090	rs4349494	1580538_HS.158923	0.281661077	5.955378219	3.56E-08	4.93E-05	0.20209797	3	A	C	0.1292	240	chr3	135360171
1091	rs2278089	2140242_TNFAIP6	0.351263774	5.953739399	3.59E-08	4.96E-05	0.112364722	2	C	A	0.3347	242	chr2	151854918
1092	rs7616240	1430435_C3ORF34	-0.197275701	-5.953433768	3.59E-08	4.96E-05	0.193924489	3	G	A	0.2708	240	chr3	197918020
1093	rs17595772	940450_AMT	0.1891374	5.952586832	3.61E-08	4.98E-05	0.147151076	3	A	G	0.4458	240	chr3	49384708
1094	rs7818789	6130433_C8ORF40	0.101413028	5.949060981	3.67E-08	5.05E-05	0.004133384	8	A	G	0.343	242	chr8	42473414
1095	rs11689511	4490441_LOC653663	-0.170663385	-5.949010421	3.67E-08	5.05E-05	0.188924147	2	A	G	0.2125	240	chr2	86976625
1096	rs4818829	6450154_LSS	-0.243638514	-5.947588594	3.69E-08	5.08E-05	0.169251751	21	C	G	0.1777	242	chr21	46495061
1097	rs7195514	830259_GSPT1	-0.360933935	-5.946581281	3.71E-08	5.10E-05	0.084508956	16	G	A	0.06612	242	chr16	11958190
1098	rs16944339	6400025_C16ORF61	0.104283382	5.943267501	3.76E-08	5.17E-05	0.00542909	16	A	T	0.281	242	chr16	79564168
1099	rs1059490	6200669_HIST1H2BD	-0.244965182	-5.941958471	3.79E-08	5.20E-05	0.137022383	6	G	A	0.3306	242	chr6	26279229
1100	rs66683708	1660736_ATP6V1D	0.175642294	5.941889451	3.79E-08	5.20E-05	0.109567933	14	C	A	0.2417	240	chr14	66751877
1101	rs8033050	5310681_LOC653344	0.280361659	5.94039191	3.81E-08	5.22E-05	0.211007409	15	G	A	0.3099	242	chr15	80349044
1102	rs4750147	5390603_UPF2	0.160416027	5.940311625	3.82E-08	5.22E-05	0.054573028	10	G	A	0.2107	242	chr10	12073747
1103	rs2073605	5360500_CPT1B	-0.435164558	-5.940151194	3.82E-08	5.23E-05	0.184634471	22	G	A	0.075	240	chr22	49355716
1104	rs1010859	990139_DHX57	-0.127561498	-5.939353791	3.83E-08	5.24E-05	0.156497594	2	G	A	0.2917	240	chr2	38956032
1105	rs3007030	10253_PPIL5	-0.145231223	-5.938460699	3.85E-08	5.26E-05	0.140906899	14	G	A	0.281	242	chr14	49156313
1106	rs7791240	4250192_HS.576633	-0.3278545	-5.936459247	3.88E-08	5.30E-05	0.196262974	7	G	A	0.07025	242	chr7	44569114
1107	rs4437908	1300279_DDX59	-0.129582965	-5.934769755	3.91E-08	5.34E-05	0.016624236	1	G	A	0.3833	240	chr1	198915062
1108	rs6709	1300239_TRIM44	0.162413729	5.932982231	3.94E-08	5.38E-05	0.089087143	11	A	G	0.2273	242	chr11	35786054
1109	rs3810267	7610184_PNKP	-0.095310679	-5.932045172	3.96E-08	5.40E-05	0.038671621	19	A	G	0.4622	238	chr19	55070865
1110	rs6455563	4200440_TULP4	-0.15166661	-5.931616378	3.97E-08	5.41E-05	0.075036219	6	G	A	0.1777	242	chr6	158644978
1111	rs1545280	5700301_C14ORF129	0.144382982	5.927920736	4.04E-08	5.50E-05	0.020453555	14	G	A	0.3306	242	chr14	95921824
1112	rs9320002	6980072_PIGN	-0.140164347	-5.92466125	4.10E-08	5.57E-05	0.179346867	18	A	C	0.45	240	chr18	57995284
1113	rs61614577	7000431_MPZL1	0.447754704	5.922255307	4.14E-08	5.62E-05	0.152690705	1	C	A	0.1198	242	chr1	166003680
1114	rs5744680	5360296_HS.371060	-0.170735299	-5.917025837	4.24E-08	5.75E-05	0.123176616	5	A	G	0.4833	240	chr5	74915646
1115	rs10970986	4760703_DDX58	0.19706963	5.916237758	4.26E-08	5.77E-05	0.048217371	9	G	A	0.3042	240	chr9	32443278
1116	rs4764482	5870138_VWF	0.263133913	5.913691443	4.31E-08	5.82E-05	0.150438921	12	G	A	0.4958	240	chr12	6039994
1117	rs6810	1740242_FVT1	-0.152601755	-5.905890203	4.46E-08	6.01E-05	0.096270872	18	G	A	0.325	240	chr18	59149381
1118	rs1991528	2320482_ZNF626	0.215557244	5.90550231	4.47E-08	6.02E-05	0.090200197	19	A	G	0.1901	242	chr19	20599989
1119	rs8100448	5960114_MRPL34	0.111985997	5.898042944	4.62E-08	6.21E-05	0.071768478	19	A	C	0.3319	238	chr19	17283402
1120	rs7024375	1980192_INVS	0.150935098	5.896190564	4.66E-08	6.26E-05	0.174861425	9	C	A	0.1942	242	chr9	101901434
1121	rs2740435	3180019_NEIL2	0.136388019	5.893770404	4.71E-08	6.32E-05	0.159700805	8	A	G	0.4458	240	chr8	11665880
1122	rs2280571	1980204_HS.400256	0.152737929	5.89350925	4.72E-08	6.33E-05	0.132457415	4	A	G	0.124	242	chr4	8426242
1123	rs2770994	6130044_TRIM52	-0.304445287	-5.892493852	4.74E-08	6.36E-05	0.190458599	5	A	G	0.1777	242	chr5	180596306
1124	rs59129922	1570441_GPR177	0.191841145	5.892315795	4.75E-08	6.36E-05	0.139616847	1	A	C	0.2851	242	chr1	68509971
1125	rs2272566	6180609_SCGB1C1	0.242926546	5.888128333	4.84E-08	6.47E-05	0.194369439	11	A	G	0.3333	240	chr11	234552
1126	rs11918654	130685_ARL8B	-0.092589209	-5.88701735	4.86E-08	6.50E-05	0.062299056	3	G	A	0.4339	242	chr3	5163246
1127	rs273660	1770601_SIGLEC7	0.187605083	5.88656878	4.87E-08	6.52E-05	0.131903195	19	G	A	0.1694	242	chr19	56347762
1128	rs11643164	5080746_FLJ20718	-0.167543657	-5.886400312	4.87E-08	6.52E-05	0.301882622	16	G	A	0.4174	242	chr16	48614055
1129	rs17113838	5270138_PPP2R3C	-0.264945602	-5.881090359	4.99E-08	6.65E-05	0.075223826	14	A	G	0.1292	240	chr14	34774418
1130	rs248228	7550411_TBC1D9B	-0.282130738	-5.879041924	5.04E-08	6.70E-05	0.084995495	5	G	A	0.04959	242	chr5	179290030
1131	rs16961474	3710564_FLCN	0.238663139	5.876404887	5.10E-08	6.77E-05	0.262865617	17	A	G	0.1488	242	chr17	17087344
1132	rs72859125	6560767_C17ORF62	-0.118469931	-5.872781139	5.18E-08	6.85E-05	0.114160931	17	A	G	0.2686	242	chr17	78021264
1133	rs2734985	2690390_HCG4	-0.373322237	-5.871678043	5.21E-08	6.88E-05	0.102389002	6	G	A	0.1	240	chr6	29926641
1134	rs3736771	1430037_SNORD17	-0.195122039	-5.871005083	5.23E-08	6.90E-05	0.174126681	20	A	G	0.1364	242	chr20	17879095
1135	rs3118869	4260386_CTSL1	-0.223580787	-5.870132244	5.25E-08	6.92E-05	0.169374145	9	A	C	0.3884	242	chr9	89530683
1136	rs2294996	1510154_TCFL5	0.191823219	5.864066096	5.39E-08	7.09E-05	0.075448994	20	G	A	0.3058	242	chr20	60959230
1137	rs11772895	7050484_ZYX	-0.192129528	-5.863999773	5.39E-08	7.09E-05	0.023867413	7	C	G	0.1818	242	chr7	142792064
1138	rs57627330	2140239_CMTM7	-0.193485457	-5.862288315	5.44E-08	7.14E-05	0.090184356	3	G	A	0.0875	240	chr3	32415022
1139	rs8052106	450615_MT2A	-0.235926484	-5.860681538	5.48E-08	7.18E-05	0.116730886	16	G	A	0.4711	242	chr16	55192602
1140	rs1045248	2320722_DENND3	-0.137238407	-5.856069748	5.59E-08	7.32E-05	0.170997781	8	C	G	0.4625	240	chr8	142273508
1141	rs41287946	5050112_C10ORF119	-0.149194495	-5.855584523	5.60E-08	7.33E-05	0.162538288	10	A	C	0.1281	242	chr10	121579264
1142	rs4817592	4610070_ITSN1	-0.145191551	-5.855421227	5.61E-08	7.34E-05	0.194045249	21	A	G	0.4256	242	chr21	33951442
1143	rs13394027	6860273_C2ORF43	-0.154027555	-5.855009056	5.62E-08	7.35E-05	0.177408114	2	A	G	0.1625	240	chr2	20745537
1144	rs7259861	1400593_SIGLEC14	-0.930553226	-5.853807766	5.65E-08	7.39E-05	0.23432885	19	A	C	0.1157	242	chr19	56852555
1145	rs3821340	870735_ZNF514	0.20340133	5.85146682	5.71E-08	7.45E-05	0.08265443	2	A	G	0.3884	242	chr2	95387391
1146	rs17700376	3520121_RPL28	-0.159921596	-5.848952402	5.77E-08	7.53E-05	0.104970922	19	G	A	0.3208	240	chr19	60589139
1147	rs4964607	2710475_PWP1	0.111744094	5.847698143	5.81E-08	7.56E-05	0.077847784	12	G	A	0.2017	238	chr12	106597825
1148	rs4809813	4290079_BCAS4	-0.205774845	-5.84741456	5.82E-08	7.57E-05	0.185685345	20	A	G	0.3083	240	chr20	48927277
1149	rs9967	1440037_BID	0.126541011	5.846838618	5.83E-08	7.59E-05	0.249461147	22	G	A	0.4545	242	chr22	16591205
1150	rs1555402	6480209_RRAGD	0.192490551	5.841210178	5.98E-08	7.76E-05	0.301472081	6	A	G	0.3017	242	chr6	90133103
1151	rs11710257	840239_ZNF589	0.135090292	5.840601288	6.00E-08	7.78E-05	0.215061608	3	C	A	0.2692	234	chr3	48348218
1152	rs9672826	6580168_ARRDC4	0.131239792	5.840148262	6.01E-08	7.80E-05	0.117942638	15	A	G	0.3554	242	chr15	96375889
1153	rs10798041	5690494_HS.550111	-0.261342211	-5.834900314	6.15E-08	7.97E-05	0.115699051	1	G	A	0.1583	240	chr1	184692149
1154	rs62078437	1990041_LRRC37A4	-0.392745754	-5.833750337	6.19E-08	8.00E-05	0.134826845	17	A	G	0.175	240	chr17	44544507
1155	rs3901310	520040_AKIRIN1	0.235631786	5.832638001	6.22E-08	8.04E-05	0.148097568	1	A	G	0.2625	240	chr1	39283645
1156	rs6492947	1820035_ZFYVE19	-0.120933047	-5.8325704	6.22E-08	8.04E-05	0.225505049	15	G	A	0.475	240	chr15	38548841
1157	rs11170558	3890300_PRR13	0.116937666	5.827837965	6.35E-08	8.19E-05	0.052750772	12	A	C	0.186	242	chr12	52121302
1158	rs138946	1430053_TTLL12	0.12614659	5.821450478	6.54E-08	8.42E-05	0.114367449	22	A	C	0.2458	236	chr22	41906200
1159	rs11596226	1410427_ZRANB1	0.297333524	5.820198601	6.58E-08	8.46E-05	0.182924314	10	C	A	0.08678	242	chr10	126665355
1160	rs824016	1050356_LPAR1	-0.173697433	-5.819322979	6.60E-08	8.49E-05	0.112146642	9	T	A	0.3843	242	chr9	113044530
1161	rs153175	1400187_RRN3P2	0.127970465	5.818539332	6.62E-08	8.51E-05	0.105895398	16	A	G	0.3613	238	chr16	29071391
1162	rs1060330	4920682_GLYCTK	0.104986497	5.80383483	7.08E-08	9.02E-05	0.131714338	3	A	G	0.4959	242	chr3	52263985
1163	rs10510763	4230626_PRKCD	0.119902573	5.802736451	7.11E-08	9.06E-05	0.040536674	3	A	G	0.1542	240	chr3	53372521
1164	rs72950617	4180110_RPL37A	0.320553037	5.802476805	7.12E-08	9.06E-05	0.154235153	2	A	G	0.05785	242	chr2	217082631
1165	rs35335944	3710253_CAPN12	-0.223954029	-5.801879316	7.14E-08	9.09E-05	0.201974049	19	A	G	0.1942	242	chr19	43942148
1166	rs2074573	7400554_WDR18	0.100543972	5.799128187	7.23E-08	9.19E-05	0.094998016	19	A	C	0.4917	242	chr19	936815
1167	rs11912792	3870408_DUSP18	-0.166827209	-5.798584432	7.25E-08	9.21E-05	0.134722805	22	A	G	0.2355	242	chr22	29393832
1168	rs2046511	3850411_LOC653316	0.318148143	5.797993447	7.27E-08	9.23E-05	0.162362566	5	G	C	0.4708	240	chr5	176963350
1169	rs1023037	1410673_PI16	0.275024004	5.796399971	7.32E-08	9.29E-05	0.249526988	6	A	G	0.175	240	chr6	37023932
1170	rs2839572	830563_PDE9A	-0.361653562	-5.794751078	7.37E-08	9.35E-05	0.186552504	21	G	A	0.1198	242	chr21	42980283
1171	rs11132156	4670519_DCTD	0.071668939	5.788862721	7.57E-08	9.56E-05	0.172793287	4	A	G	0.405	242	chr4	184034349
1172	rs5807245	1070414_DHRS4L2	-0.200578615	-5.788298	7.59E-08	9.58E-05	0.159369735	14	A	G	0.3667	240	chr14	23499689
1173	rs73543780	4570768_TRAF1	-0.28267812	-5.787650689	7.61E-08	9.61E-05	0.15944269	9	A	C	0.07025	242	chr9	122704526
1174	rs33967958	7210356_HS.501656	-0.151997246	-5.787425107	7.62E-08	9.61E-05	0.176993993	1	G	A	0.3182	242	chr1	101474069
1175	rs12443580	2680056_CES1	-0.420632955	-5.784065659	7.74E-08	9.74E-05	0.252185045	16	G	A	0.3208	240	chr16	54423838
1176	rs4796772	3930681_DHX58	-0.190322712	-5.780667001	7.86E-08	9.88E-05	0.052683699	17	G	A	0.3305	236	chr17	37521979
1177	rs62116990	3610730_KCNN4	0.181019246	5.780065592	7.88E-08	9.91E-05	0.243808546	19	A	G	0.2647	238	chr19	48993448
1178	rs481206	5560221_STARD10	0.181748647	5.777864523	7.96E-08	1.00E-04	0.128815261	11	A	G	0.3125	240	chr11	72175110
1179	rs3841614	3180324_FLJ10213	0.116701928	5.777029396	7.99E-08	0.000100271	0.088917366	3	A	T	0.4628	242	chr3	73195609
1180	rs66596792	6020681_C6ORF115	-0.124622238	-5.77673449	8.00E-08	0.000100374	0.148099017	6	G	A	0.3375	240	chr6	139403019
1181	rs655836	540056_PCCB	0.094936396	5.773719587	8.11E-08	0.000101528	0.103060322	3	G	A	0.3542	240	chr3	137580266
1182	rs7257932	6650086_ELL	0.123383413	5.771869166	8.17E-08	0.000102257	0.073940673	19	A	G	0.4545	242	chr19	18388257
1183	rs2075852	1820689_HS.308073	0.138989465	5.76863924	8.29E-08	0.000103488	0.245565761	16	G	A	0.425	240	chr16	3222606
1184	rs893784	6960242_ASNSD1	-0.178627563	-5.76226899	8.53E-08	0.000106225	0.047147083	2	A	G	0.3595	242	chr2	190244528
1185	rs57954211	4810162_LYZ	-0.333436021	-5.761251307	8.57E-08	0.000106626	0.193497293	12	A	C	0.3017	242	chr12	68034664
1186	rs8007089	3850520_PRMT5	-0.154772172	-5.755113535	8.81E-08	0.000109256	0.226648165	14	A	G	0.281	242	chr14	22461753
1187	rs62059804	1090747_TNFSF12	0.179495802	5.754794407	8.83E-08	0.00010939	0.101588627	17	A	C	0.186	242	chr17	7394229
1188	rs3825511	5700725_EPSTI1	0.300094847	5.754718315	8.83E-08	0.000109406	0.074544357	13	A	C	0.3388	242	chr13	42464373
1189	rs2753935	730047_SERPINA1	-0.180053591	-5.752526766	8.92E-08	0.000110355	0.042135881	14	A	T	0.4298	242	chr14	93920690
1190	rs4925826	3140408_PPP1R16A	-0.144448895	-5.750182575	9.01E-08	0.000111334	0.219117441	8	A	G	0.3884	242	chr8	145677084
1191	rs6478696	460519_RABEPK	-0.088725216	-5.746232516	9.17E-08	0.000113055	0.151666404	9	A	G	0.4463	242	chr9	126921666
1192	rs35215887	1030270_FPR1	0.168976132	5.743374372	9.29E-08	0.000114231	0.076127238	19	G	A	0.3347	242	chr19	56955739
1193	rs11189119	6110332_ARHGAP19	0.141820725	5.743135472	9.30E-08	0.000114231	0.134675472	10	A	G	0.1167	240	chr10	99057279
1194	rs6917434	50056_MRPS18B	0.227667355	5.743065882	9.30E-08	0.000114231	0.095973061	6	G	A	0.07025	242	chr6	30670626
1195	rs2305350	4880082_HS.574731	0.133022367	5.740123235	9.43E-08	0.000115611	0.090078524	2	A	G	0.4876	242	chr2	46673319
1196	rs15401	6180608_SLC27A1	-0.21920903	-5.737346919	9.54E-08	0.00011696	0.132905612	19	A	G	0.1708	240	chr19	17477747
1197	rs222485	6180246_COX7A2L	0.098142152	5.736335455	9.59E-08	0.000117439	0.06286303	2	G	A	0.4669	242	chr2	42503323
1198	rs4591933	1410075_WIPI2	0.135364637	5.73602584	9.60E-08	0.000117545	0.100604629	7	A	G	0.4504	242	chr7	5207067
1199	rs4700810	3710025_RUFY1	-0.157420914	-5.734253787	9.68E-08	0.000118365	0.106411337	5	A	G	0.4628	242	chr5	178924400
1200	rs1545606	1470551_SEL1L3	0.189943985	5.734031374	9.69E-08	0.00011846	0.21495702	4	A	G	0.4125	240	chr4	25484359
1201	rs13168712	6900300_LOC728452	-0.269784526	-5.729494157	9.89E-08	0.000120667	0.194379751	5	G	A	0.4958	238	chr5	70715382
1202	rs3729639	5550576_LRRC29	-0.125917901	-5.72754102	9.97E-08	0.000121643	0.108833991	16	A	G	0.1488	242	chr16	65783002
1203	rs61830902	1090437_GTPBP4	-0.26844732	-5.714767247	1.06E-07	0.000127836	0.08611743	10	A	G	0.05785	242	chr10	869302
1204	rs67745056	2340689_CLN6	-0.133092117	-5.712205507	1.07E-07	0.000129082	0.167261418	15	G	A	0.3926	242	chr15	66333210
1205	rs6488889	1240736_GTF2H3	0.186137526	5.710236219	1.08E-07	0.000130035	0.219821084	12	G	A	0.1446	242	chr12	122710746
1206	rs12695959	5820068_EIF2A	-0.100672371	-5.707121908	1.09E-07	0.000131629	0.014792223	3	A	C	0.458	238	chr3	151850171
1207	rs480153	2100608_RPUSD4	-0.151359318	-5.706593282	1.10E-07	0.000131902	0.061634298	11	A	G	0.1167	240	chr11	125577504
1208	rs940343	2490719_STK17B	-0.201218954	-5.703531248	1.11E-07	0.000133371	0.020223397	2	G	A	0.124	242	chr2	195917412
1209	rs4684106	6900176_TSEN2	0.218177043	5.702990873	1.11E-07	0.000133655	0.120010118	3	G	A	0.1322	242	chr3	12525199
1210	rs10162421	4810112_HAUS4	0.348368453	5.700239225	1.13E-07	0.000135035	0.1377236	14	G	A	0.09091	242	chr14	22477346
1211	rs798759	4390484_TACC3	-0.121989039	-5.697184512	1.14E-07	0.000136772	0.041057474	4	G	A	0.3833	240	chr4	1700097
1212	rs73561661	1470121_FZD3	0.228334241	5.696583858	1.15E-07	0.000137047	0.131965577	8	G	A	0.09917	242	chr8	28494674
1213	rs1275533	3800025_C2ORF28	-0.159887831	-5.695007152	1.15E-07	0.00013787	0.1257678	2	A	G	0.1074	242	chr2	27288754
1214	rs73186039	110372_CSTA	0.221461418	5.692631254	1.17E-07	0.00013918	0.162304284	3	G	A	0.2107	242	chr3	123503156
1215	rs12807961	1770500_CAT	0.339923263	5.690807871	1.18E-07	0.000140143	0.22221383	11	G	A	0.1736	242	chr11	34412684
1216	rs7832	7210484_C6ORF108	-0.161533038	-5.69015356	1.18E-07	0.000140539	0.066872848	6	A	G	0.08678	242	chr6	43301855
1217	rs329277	3120379_DPY19L1	0.139469621	5.689861182	1.18E-07	0.000140682	0.107850737	7	A	C	0.4375	240	chr7	35047456
1218	rs647912	5810278_SYTL2	-0.223193379	-5.6850566	1.21E-07	0.00014332	0.215639368	11	A	G	0.475	240	chr11	85134351
1219	rs6875109	6560136_CAST	0.29238239	5.683833973	1.21E-07	0.000144021	0.068147618	5	A	G	0.09504	242	chr5	96095051
1220	rs35090089	3130168_PDCD4	0.233111551	5.675526337	1.26E-07	0.00014889	0.113578373	10	A	G	0.1736	242	chr10	112598617
1221	rs6857766	1070451_ANXA5	0.218835275	5.675295484	1.26E-07	0.000149029	0.118927087	4	A	G	0.2107	242	chr4	122830735
1222	rs12984030	2340327_CD320	0.159234295	5.662937421	1.33E-07	0.000156429	0.071198255	19	G	A	0.3884	242	chr19	8262492
1223	rs999692	150176_OSGEP	0.122295067	5.659630066	1.35E-07	0.000158447	0.221574426	14	G	A	0.3264	242	chr14	19987505
1224	rs12127737	2320402_CCDC24	0.156547741	5.65840196	1.36E-07	0.000159181	0.254823894	1	G	A	0.4008	242	chr1	44175152
1225	rs2106480	1240113_CCDC101	-0.110670211	-5.657894233	1.36E-07	0.000159481	0.092930389	16	G	A	0.4091	242	chr16	28445472
1226	rs1065206	4780561_NOP16	0.200718159	5.656879071	1.37E-07	0.000160113	0.204425002	5	A	G	0.09091	242	chr5	175743839
1227	rs16932800	2760121_ADHFE1	0.23583778	5.656644778	1.37E-07	0.000160235	0.152824404	8	A	G	0.1777	242	chr8	67383195
1228	rs12977498	6770474_CYP2S1	-0.148964023	-5.65207151	1.40E-07	0.000163222	0.217014534	19	G	A	0.3058	242	chr19	46374114
1229	rs6052000	6330072_TBC1D20	0.146384519	5.649867438	1.41E-07	0.000164615	0.124310459	20	G	A	0.1529	242	chr20	364956
1230	rs757228	6520128_GPX4	-0.13475679	-5.649736594	1.41E-07	0.00016468	0.127149245	19	A	G	0.4208	240	chr19	1052992
1231	rs10153124	4150563_C16ORF35	0.831197377	5.647782645	1.42E-07	0.000165993	0.092563005	16	G	A	0.04132	242	chr16	180339
1232	rs55913702	6400711_ZNF573	0.158058317	5.647576932	1.42E-07	0.000166114	0.197873215	19	A	C	0.3802	242	chr19	42856048
1233	rs1044467	780471_ZNF816A	0.133739438	5.645350122	1.44E-07	0.000167501	0.131993593	19	G	A	0.4458	240	chr19	58144581
1234	rs4746976	1660196_HK1	0.105035693	5.645282753	1.44E-07	0.000167535	0.02175824	10	G	A	0.275	240	chr10	71618976
1235	rs17261915	3930577_HMGN2	0.120263267	5.642685172	1.46E-07	0.000169355	0.198173385	1	G	A	0.2975	242	chr1	26629443
1236	rs10409392	2650274_C19ORF60	0.106172006	5.640330561	1.47E-07	0.00017085	0.08878671	19	A	C	0.3058	242	chr19	18560333
1237	rs9647678	5860315_DNAJB6	0.135934725	5.638956141	1.48E-07	0.000171769	0.115805813	7	G	A	0.3595	242	chr7	156839580
1238	rs61804205	6650341_FCGR2B	0.483626619	5.638798871	1.48E-07	0.000171857	0.214569141	1	G	A	0.07438	242	chr1	159920361
1239	rs445507	4590110_SEPT9	-0.102316277	-5.633180761	1.52E-07	0.00017571	0.135753556	17	G	A	0.4835	242	chr17	73008055
1240	rs7531253	460427_TESK2	0.116459648	5.630110615	1.54E-07	0.000177842	0.172481842	1	G	A	0.2769	242	chr1	45662770
1241	rs10414216	70168_MED29	-0.097454645	-5.627905155	1.56E-07	0.000179376	0.062779681	19	A	G	0.4496	238	chr19	44583001
1242	rs17482078	3930161_ERAP1	-0.134948296	-5.627599119	1.56E-07	0.000179587	0.156272036	5	A	G	0.1681	238	chr5	96144622
1243	rs55775354	7610309_HS.20255	-0.242428111	-5.626577424	1.56E-07	0.000180336	0.2586887	2	A	G	0.3223	242	chr2	151826517
1244	rs757228	2600382_GPX4	-0.139867358	-5.626461214	1.57E-07	0.000180413	0.133974714	19	A	G	0.4208	240	chr19	1052992
1245	rs61932121	4900753_C12ORF52	-0.165198226	-5.626023442	1.57E-07	0.000180697	0.123906889	12	A	C	0.07025	242	chr12	112233198
1246	rs8102944	7050349_DDA1	-0.079309718	-5.625391243	1.57E-07	0.000181054	0.182738964	19	A	G	0.375	240	chr19	17299642
1247	rs11649742	5810167_C17ORF44	-0.199543547	-5.623504988	1.59E-07	0.000182357	0.143263551	17	A	G	0.1364	242	chr17	8117140
1248	rs10499936	520575_ACN9	0.265810265	5.620626054	1.61E-07	0.000184481	0.08571679	7	C	A	0.07438	242	chr7	96638937
1249	rs4795434	4150593_SARM1	-0.130381514	-5.619327849	1.62E-07	0.000185495	0.080380165	17	C	A	0.3719	242	chr17	23741044
1250	rs6838769	2470519_FRG1	-0.205327023	-5.616818593	1.63E-07	0.00018733	0.136386517	4	G	A	0.3708	240	chr4	191152644
1251	rs7166991	6270452_C15ORF23	0.154546817	5.613974475	1.65E-07	0.000189477	0.203032494	15	G	A	0.09583	240	chr15	38459249
1252	rs6687605	1030768_LDLRAP1	0.160056119	5.61320998	1.66E-07	0.000189986	0.113627786	1	A	G	0.4748	238	chr1	25762219
1253	rs4073688	1070470_HS.513971	-0.217303452	-5.606186767	1.71E-07	0.00019542	0.207476032	17	G	A	0.1901	242	chr17	16920601
1254	rs2334965	1110095_CLTB	0.113141218	5.605946909	1.71E-07	0.000195592	0.211689886	5	A	C	0.2975	242	chr5	175544284
1255	rs13353	2360243_MRPL35	-0.189496248	-5.603727707	1.73E-07	0.000197344	0.016902411	2	G	A	0.1405	242	chr2	86291409
1256	rs62337745	580722_IRF2	-0.213798278	-5.600860511	1.75E-07	0.000199374	0.133456046	4	A	G	0.1157	242	chr4	185557630
1257	rs7577293	4920612_GNLY	0.451795807	5.592389871	1.82E-07	0.000206092	0.201573634	2	A	G	0.2958	240	chr2	85788793
1258	rs1062756	6980653_SNORA6	-0.16007645	-5.592066402	1.82E-07	0.000206294	0.145833953	3	G	A	0.2542	240	chr3	39413657
1259	rs2072316	7610129_RAD51C	0.165083497	5.590483598	1.84E-07	0.000207669	0.109878874	17	A	C	0.125	240	chr17	53959812
1260	rs11169571	510064_DIP2B	-0.113189992	-5.586126227	1.87E-07	0.000211309	0.128005209	12	G	A	0.3264	242	chr12	49500032
1261	rs585247	2340241_IMPA2	-0.210781396	-5.586017617	1.87E-07	0.000211392	0.068775526	18	G	A	0.219	242	chr18	11964795
1262	rs2341365	2100196_ISG15	-0.352670141	-5.585762694	1.87E-07	0.000211592	0.086468198	1	G	A	0.1942	242	chr1	938555
1263	rs2839160	6380438_MCM3APAS	-0.1204793	-5.581148113	1.91E-07	0.000215351	0.156718917	21	G	A	0.4333	240	chr21	46476613
1264	rs11083840	2490019_GNG8	-0.150944969	-5.579793228	1.92E-07	0.000216469	0.140755722	19	C	A	0.4667	240	chr19	51811750
1265	rs2453997	2480241_ATP6V1C1	-0.258650082	-5.579469544	1.93E-07	0.000216659	0.110470018	8	A	G	0.1364	242	chr8	104154620
1266	rs12808450	1240446_CAT	0.314347171	5.579430796	1.93E-07	0.000216659	0.139013552	11	A	G	0.1694	242	chr11	34412725
1267	rs1051613	7510356_DGKQ	-0.239333998	-5.578444231	1.94E-07	0.000217528	0.234779847	4	G	A	0.4449	236	chr4	941179
1268	rs11180093	2940452_HS.213541	0.088563521	5.57743231	1.94E-07	0.000218464	0.045190849	12	G	A	0.3471	242	chr12	73193551
1269	rs16896255	580132_LAPTM4B	0.466969785	5.576583911	1.95E-07	0.000219206	0.150137243	8	A	G	0.05372	242	chr8	98891997
1270	rs1976433	1570669_LACTB	-0.143590561	-5.572160723	1.99E-07	0.000222911	0.093233005	15	A	C	0.2417	240	chr15	61213965
1271	rs4698412	6270681_BST1	-0.193065622	-5.570448032	2.01E-07	0.000224382	0.143248745	4	A	G	0.3595	242	chr4	15346446
1272	rs3813199	2510477_B3GALT6	-0.213216174	-5.57008909	2.01E-07	0.000224638	0.131637564	1	A	G	0.09917	242	chr1	1148140
1273	rs1412444	5360148_LIPA	0.202150873	5.567938135	2.03E-07	0.000226559	0.166759875	10	A	G	0.3967	242	chr10	90992907
1274	rs2237679	1090538_LOC100128737	0.159169102	5.565844858	2.05E-07	0.000228458	0.25383202	7	A	G	0.2066	242	chr7	107121262
1275	rs11950562	7050180_SLC22A5	-0.120172807	-5.563341062	2.07E-07	0.000230668	0.083590611	5	C	A	0.425	240	chr5	131680428
1276	rs5757161	2640411_UNC84B	-0.093679504	-5.562244335	2.08E-07	0.000231663	0.11582065	22	A	G	0.3306	242	chr22	37320608
1277	rs704986	520092_NOTCH2NL	0.258750098	5.56053654	2.10E-07	0.000233229	0.224581521	1	A	G	0.1488	242	chr1	144157642
1278	rs1321097	430196_MRPL14	0.089644191	5.559395847	2.11E-07	0.000234302	0.07544737	6	A	G	0.3182	242	chr6	44185334
1279	rs926487	780324_ZNF337	-0.162436885	-5.558977882	2.11E-07	0.000234693	0.063618553	20	A	G	0.1446	242	chr20	25614737
1280	rs2450763	4220239_TOP1MT	0.331360885	5.558193401	2.12E-07	0.000235338	0.202382851	8	A	G	0.09504	242	chr8	144519768
1281	rs9610669	1010446_C1QTNF6	0.144005341	5.554301941	2.15E-07	0.000239052	0.18779982	22	A	C	0.4261	230	chr22	35937927
1282	rs11150600	6480343_NCRNA00095	0.102017895	5.553695795	2.16E-07	0.000239458	0.096992884	16	G	A	0.5	242	chr16	30847832
1283	rs1029442	3390661_FLYWCH1	0.120005019	5.552105308	2.17E-07	0.000240951	0.237883257	16	C	A	0.4068	236	chr16	2931355
1284	rs12493471	2190671_CCR3	-0.459487062	-5.550343712	2.19E-07	0.000242636	0.136296532	3	A	G	0.186	242	chr3	45926682
1285	rs12481228	4560170_SCAND1	0.154595181	5.549011773	2.20E-07	0.000243936	0.043009814	20	C	G	0.1229	236	chr20	33682087
1286	rs62405860	6420070_PHF1	-0.226547054	-5.546047535	2.23E-07	0.000246882	0.171111505	6	G	A	0.08264	242	chr6	33567807
1287	rs16954357	3440070_SPAG7	0.206095069	5.545670902	2.24E-07	0.000247117	0.070585182	17	A	G	0.08678	242	chr17	4878691
1288	rs709061	2490333_ZNF467	-0.169239919	-5.545033142	2.24E-07	0.000247791	0.10093598	7	G	A	0.3151	238	chr7	149105326
1289	rs1793398	1010176_GDPD5	0.183578838	5.542553326	2.27E-07	0.000250293	0.126755451	11	A	C	0.2833	240	chr11	74893069
1290	rs888932	6400475_TMIGD2	-0.154711759	-5.542335452	2.27E-07	0.000250467	0.148845532	19	A	G	0.3678	242	chr19	4243597
1291	rs3813980	4860220_SRGAP2	-0.154479649	-5.54080109	2.29E-07	0.000251765	0.253903148	1	A	G	0.157	242	chr1	204703756
1292	rs739092	1230019_TSPO	-0.139957757	-5.539121213	2.30E-07	0.000253481	0.127752311	22	A	G	0.3306	242	chr22	41874767
1293	rs11981219	3180327_POLR2J2	0.417874968	5.536110632	2.33E-07	0.000256252	0.076498337	7	G	A	0.141	234	chr7	102126404
1294	rs2295772	6550253_SEC31B	-0.170186371	-5.535141361	2.34E-07	0.000257258	0.23375192	10	A	G	0.219	242	chr10	102255173
1295	rs10807805	670082_GNA12	0.199270466	5.53333808	2.36E-07	0.000259081	0.222209385	7	A	G	0.3419	234	chr7	2720376
1296	rs2482	5270468_EMR3	0.307654277	5.532065635	2.38E-07	0.000260399	0.086424138	19	A	G	0.09583	240	chr19	14591109
1297	rs7324744	5360619_CDC16	0.128992445	5.529538073	2.40E-07	0.000262758	0.107861355	13	G	A	0.2667	240	chr13	114026140
1298	rs2107216	1400274_IL32	0.305692541	5.528209823	2.42E-07	0.000264137	0.135631745	16	C	A	0.1116	242	chr16	3290687
1299	rs5807245	3990521_LOC728635	-0.175987076	-5.527073586	2.43E-07	0.000265229	0.132046402	14	A	G	0.3667	240	chr14	23499689
1300	rs10194375	650553_BIN1	0.136423759	5.525744922	2.44E-07	0.000266622	0.138232479	2	A	C	0.2727	242	chr2	127556251
1301	rs2280871	1710541_TMEM71	0.174607263	5.520094218	2.50E-07	0.000272704	0.037703602	8	A	G	0.3017	242	chr8	133791851
1302	rs4679245	5700132_ZXDC	-0.120106805	-5.515561733	2.55E-07	0.000277451	0.108598299	3	A	G	0.4669	242	chr3	127667140
1303	rs7487	670113_TPP1	0.150021941	5.515175673	2.56E-07	0.000277849	0.117689483	11	A	G	0.4628	242	chr11	6590765
1304	rs2815703	7560435_XKR8	-0.36231068	-5.511344181	2.60E-07	0.000281881	0.228003534	1	G	A	0.05372	242	chr1	28250301
1305	rs3791220	2570288_SH3YL1	-0.149192449	-5.508888056	2.63E-07	0.000284446	0.237029904	2	A	G	0.2479	242	chr2	217066
1306	rs7037100	3400327_LOC642921	0.182508074	5.505262079	2.67E-07	0.000288388	0.091247529	9	G	A	0.2314	242	chr9	98646350
1307	rs17546439	6590292_DBNL	-0.171205594	-5.502600291	2.70E-07	0.000291427	0.036688011	7	A	G	0.06667	240	chr7	44066898
1308	rs6562972	5560500_KCTD12	0.277045355	5.498423041	2.75E-07	0.000295951	0.170283609	13	G	A	0.2025	242	chr13	76328485
1309	rs12026166	5960097_ADSS	-0.126007908	-5.496518283	2.78E-07	0.000298025	0.034897747	1	G	C	0.2397	242	chr1	242555055
1310	rs4786383	6660048_LOC646064	-0.211739741	-5.49605964	2.78E-07	0.000298435	0.166030601	16	A	G	0.4628	242	chr16	3076182
1311	rs2075355	2690753_TATDN2	0.101020694	5.49512398	2.79E-07	0.00029948	0.166502709	3	A	G	0.3347	242	chr3	10295865
1312	rs133753	2760441_LDOC1L	-0.133982806	-5.494771865	2.80E-07	0.000299854	0.238080828	22	A	G	0.343	242	chr22	43230122
1313	rs11821336	1660300_PRCP	-0.178834183	-5.494584744	2.80E-07	0.000300074	0.185387592	11	A	G	0.06612	242	chr11	82304560
1314	rs11145974	60706_SDCCAG3	-0.12007257	-5.492283892	2.83E-07	0.000302937	0.143115462	9	A	G	0.1792	240	chr9	138436565
1315	rs2290400	5390608_GSDMB	-0.189561212	-5.491406936	2.84E-07	0.000303896	0.146796586	17	G	A	0.4458	240	chr17	35319766
1316	rs3794964	1030053_MZF1	0.108228127	5.490696686	2.85E-07	0.000304714	0.21374703	19	G	A	0.4103	234	chr19	63762728
1317	rs6512654	4390703_PTPN1	-0.199530877	-5.484624175	2.93E-07	0.000311975	0.203362945	20	C	A	0.1157	242	chr20	48603564
1318	rs60110118	4260368_UBE2C	0.564762047	5.483854224	2.94E-07	0.00031295	0.232783367	20	A	G	0.04959	242	chr20	44824654
1319	rs73374490	6940204_NOP10	0.160851962	5.483275538	2.94E-07	0.000313664	0.155133892	15	A	G	0.1364	242	chr15	32416316
1320	rs2285177	5570110_TRIOBP	-0.138718262	-5.479892293	2.99E-07	0.000317726	0.210414728	22	G	A	0.2686	242	chr22	36535840
1321	rs760462	7200156_ITGB2	-0.139497886	-5.476305092	3.04E-07	0.000322238	0.102050342	21	A	G	0.1198	242	chr21	45152527
1322	rs28745596	7570553_POLM	0.207984765	5.475241672	3.05E-07	0.000323439	0.170690983	7	G	A	0.08678	242	chr7	44077714
1323	rs13332406	4280669_RBL2	0.122894852	5.474257293	3.06E-07	0.000324644	0.03642411	16	G	A	0.4959	242	chr16	52047206
1324	rs1264226	6580386_OPA3	0.175368218	5.472737221	3.08E-07	0.000326618	0.05621363	19	G	A	0.4174	242	chr19	50755007
1325	rs60420081	4480338_AKTIP	0.12217249	5.469270869	3.13E-07	0.00033108	0.13333751	16	G	A	0.3347	242	chr16	52078305
1326	rs1079558	450673_SPATA2L	0.103743603	5.469191843	3.13E-07	0.000331138	0.04333897	16	A	G	0.4132	242	chr16	88435504
1327	rs887023	2710093_ZNF74	0.097993065	5.468848293	3.14E-07	0.000331447	0.210730874	22	G	A	0.3843	242	chr22	19091899
1328	rs7998217	4050451_TPP2	-0.123032094	-5.465913803	3.18E-07	0.000335355	0.116540216	13	G	A	0.3884	242	chr13	102064995
1329	rs212017	7150142_NPCDR1	0.353621276	5.465508502	3.18E-07	0.000335865	0.166859377	3	C	A	0.1	240	chr3	59959541
1330	rs4858833	4210102_C3ORF75	-0.107524797	-5.462541797	3.22E-07	0.000339458	0.037131698	3	A	G	0.1529	242	chr3	47550572
1331	rs3813311	5340521_HS.406106	-0.272206224	-5.459727143	3.26E-07	0.000343105	0.207684984	5	G	A	0.07851	242	chr5	118762630
1332	rs3923229	3840367_CAPG	0.292108836	5.458952917	3.27E-07	0.000344095	0.125715373	2	G	A	0.1074	242	chr2	85415683
1333	rs73559184	3800332_RPS25	-0.262322858	-5.45818059	3.29E-07	0.000345085	0.047921666	11	A	G	0.08264	242	chr11	118397338
1334	rs7797871	6560484_VPS41	0.111473916	5.453876072	3.35E-07	0.000350874	0.116884867	7	G	A	0.3967	242	chr7	38724851
1335	rs6501941	3060379_SEC14L1	0.309659291	5.453607835	3.35E-07	0.000351197	0.054572337	17	G	A	0.07025	242	chr17	72695976
1336	rs11763619	3610681_OR2A9P	-0.289351802	-5.452879879	3.36E-07	0.00035208	0.131474117	7	G	A	0.1042	240	chr7	143454766
1337	rs11665677	360709_ZNF160	-0.148610478	-5.452402022	3.37E-07	0.000352787	0.078890623	19	A	C	0.325	240	chr19	58264306
1338	rs73010796	2370576_GATAD2B	0.276949713	5.451207112	3.39E-07	0.000354337	0.074403678	1	A	C	0.08403	238	chr1	152336552
1339	rs35124799	4120626_NAALADL1	-0.201992682	-5.450588536	3.40E-07	0.000354998	0.125862089	11	A	G	0.1167	240	chr11	64569433
1340	rs11965585	4050673_ZNRD1	0.156482637	5.450226231	3.40E-07	0.000355531	0.200567811	6	A	G	0.1822	236	chr6	30090408
1341	rs5749135	5670100_TCN2	0.133299412	5.450123266	3.40E-07	0.000355661	0.129063783	22	A	G	0.3388	242	chr22	29341906
1342	rs8053839	3450440_LONP2	0.152369577	5.449570441	3.41E-07	0.000356372	0.110595167	16	A	C	0.3595	242	chr16	46948013
1343	rs10836020	1070753_TCP11L1	0.097751687	5.44922706	3.42E-07	0.000356788	0.175180347	11	A	G	0.2958	240	chr11	33058827
1344	rs35658575	4860133_CCDC146	-0.156294521	-5.448037323	3.43E-07	0.000358288	0.11267333	7	A	C	0.1074	242	chr7	76650736
1345	rs2459998	4810014_LOC100129828	-0.166538214	-5.438120255	3.59E-07	0.000372684	0.252878556	1	A	G	0.4829	234	chr1	2128539
1346	rs314359	1260730_EPHB4	0.190790728	5.434662085	3.64E-07	0.000377661	0.156804646	7	A	G	0.3595	242	chr7	100249214
1347	rs509227	6660369_GCNT2	0.109464766	5.432827852	3.67E-07	0.000380285	0.109978373	6	A	C	0.4339	242	chr6	10643577
1348	rs60110118	5310471_UBE2C	0.461109901	5.430998546	3.70E-07	0.000382919	0.239352048	20	A	G	0.04959	242	chr20	44824654
1349	rs9894254	1340538_SGSH	0.273684293	5.426749652	3.77E-07	0.000389275	0.223028608	17	A	G	0.06723	238	chr17	75799274
1350	rs565645	4010348_INPP5B	-0.151075131	-5.425768896	3.79E-07	0.000390684	0.146598161	1	A	C	0.4091	242	chr1	37997222
1351	rs2654222	5550445_FLJ22795	0.170668452	5.423641378	3.82E-07	0.000393884	0.149935705	15	G	A	0.1901	242	chr15	80216892
1352	rs17719944	3420541_TMEM97	-0.249252638	-5.423502979	3.82E-07	0.000394042	0.152923701	17	G	A	0.07025	242	chr17	23753580
1353	rs12489386	4560551_MON1A	-0.141115064	-5.422135867	3.85E-07	0.00039607	0.098777407	3	A	C	0.08264	242	chr3	49902507
1354	rs4807907	6100630_MUM1	0.145358914	5.42016578	3.88E-07	0.000399182	0.220871399	19	A	G	0.4402	234	chr19	1328173
1355	rs60431938	6450687_EXOSC7	0.207995725	5.418916313	3.90E-07	0.000401105	0.201445674	3	A	G	0.1	240	chr3	45028675
1356	rs4046190	4480017_SLC22A15	-0.129705788	-5.415305444	3.96E-07	0.000406795	0.103127098	1	A	G	0.405	242	chr1	116336375
1357	rs35290415	6940484_ASPSCR1	0.066642111	5.414659205	3.97E-07	0.000407707	0.075197837	17	A	G	0.4496	238	chr17	77518440
1358	rs28417898	5340167_RFWD3	0.161323009	5.412332187	4.01E-07	0.000411048	0.159144263	16	G	A	0.1074	242	chr16	73245103
1359	rs758970	650619_FAM125B	-0.136848087	-5.411716102	4.02E-07	0.000411916	0.115296044	9	A	G	0.4167	240	chr9	128234594
1360	rs7793367	6220092_ZDHHC4	0.085153825	5.410270521	4.05E-07	0.000414279	0.094045557	7	A	G	0.475	240	chr7	6584470
1361	rs406098	1400035_RCBTB2	-0.159003384	-5.408883869	4.07E-07	0.000416386	0.098121689	13	A	G	0.2107	242	chr13	47861785
1362	rs2281479	2750647_C20ORF27	0.196741869	5.405556499	4.13E-07	0.000421452	0.118127702	20	G	A	0.1901	242	chr20	3710095
1363	rs11772895	7320594_ZYX	-0.176519702	-5.404626442	4.15E-07	0.000422746	0.026181434	7	C	G	0.1818	242	chr7	142792064
1364	rs11043196	2260148_RHOF	0.15385912	5.403261035	4.18E-07	0.000425127	0.073789299	12	A	G	0.2217	230	chr12	120697042
1365	rs6734588	2230730_SRBD1	-0.13013142	-5.401107819	4.22E-07	0.000428499	0.04873995	2	A	C	0.4286	238	chr2	45635275
1366	rs10762318	5420110_KIAA1279	0.088964223	5.398234143	4.27E-07	0.000433466	0.118613683	10	A	G	0.3625	240	chr10	71279125
1367	rs6424904	20142_ARPC5	0.13369065	5.397607144	4.28E-07	0.000434296	0.085838453	1	A	G	0.2875	240	chr1	181934755
1368	rs11070436	5720470_LOC653381	-0.30107434	-5.396668257	4.30E-07	0.000435754	0.167379498	15	G	A	0.25	240	chr15	42941296
1369	rs7649736	2600204_SACM1L	-0.262530526	-5.396005903	4.31E-07	0.000436639	0.049154471	3	G	A	0.09504	242	chr3	45761885
1370	rs4836848	2370482_GSN	0.164792927	5.394461342	4.34E-07	0.00043917	0.112247381	9	A	G	0.438	242	chr9	123103173
1371	rs14309	2470484_RNASEK	-0.092442165	-5.389483597	4.43E-07	0.000447832	0.009407183	17	A	G	0.3182	242	chr17	6859817
1372	rs3208787	1470154_NPLOC4	0.086961874	5.387980102	4.46E-07	0.000450476	0.14524747	17	G	A	0.2458	240	chr17	77136104
1373	rs3739526	7570022_C9ORF72	0.220769237	5.387392048	4.47E-07	0.000451519	0.111635748	9	A	C	0.1653	242	chr9	27537313
1374	rs62236672	130382_SH3BP1	-0.16223357	-5.387290802	4.48E-07	0.000451645	0.145643135	22	A	G	0.2958	240	chr22	36404289
1375	rs6104084	1050168_PI3	1.076843805	5.386875556	4.48E-07	0.000452278	0.162639722	20	A	G	0.07025	242	chr20	43334597
1376	rs1032119	5560400_SLC14A1	0.319734882	5.386070813	4.50E-07	0.000453715	0.169832763	18	A	G	0.175	240	chr18	41583717
1377	rs7078507	650743_C10ORF11	-0.146371677	-5.384052411	4.54E-07	0.000456972	0.120442357	10	A	G	0.4792	240	chr10	76810870
1378	rs34262439	5900110_RPS9	-0.108393665	-5.383864868	4.54E-07	0.000457273	0.042779532	19	A	G	0.3875	240	chr19	59404962
1379	rs13373831	4060561_FTHL2	-0.2787292	-5.383863429	4.54E-07	0.000457273	0.019227882	1	G	A	0.05833	240	chr1	226260414
1380	rs1065334	5570142_CEP78	-0.260069675	-5.382107993	4.58E-07	0.000460513	0.085323076	9	A	G	0.07438	242	chr9	80071591
1381	rs419576	940128_CDC2L5	-0.174019598	-5.381984902	4.58E-07	0.000460685	0.086846652	7	A	G	0.1033	242	chr7	40163693
1382	rs939310	4260441_CLEC3B	0.11939899	5.381497796	4.59E-07	0.000461399	0.19786293	3	G	A	0.4835	242	chr3	45050936
1383	rs5995668	4120369_APOBEC3G	-0.197333809	-5.38121101	4.60E-07	0.000461846	0.137900621	22	A	G	0.1667	240	chr22	37815158
1384	rs28592810	1070014_CSF1R	0.218619677	5.381197576	4.60E-07	0.000461846	0.075600789	5	A	G	0.2833	240	chr5	149458646
1385	rs9504370	5690279_FARS2	-0.106784565	-5.379283226	4.63E-07	0.000465034	0.167145257	6	G	A	0.405	242	chr6	5206600
1386	rs17338024	4880521_CDC16	0.146920845	5.376257375	4.70E-07	0.000470275	0.116575441	13	A	G	0.2815	238	chr13	114031532
1387	rs6783483	4150692_PARP14	-0.224196471	-5.373338661	4.76E-07	0.000475659	0.02866517	3	A	G	0.1818	242	chr3	123953882
1388	rs2367486	5870008_HS.534427	-0.134208558	-5.372667824	4.77E-07	0.000476893	0.158243593	7	A	G	0.4292	240	chr7	142192134
1389	rs72812580	6560338_ZNF512	-0.232130912	-5.372189894	4.78E-07	0.000477806	0.107770028	2	A	G	0.05833	240	chr2	28111646
1390	rs868494	3370327_MOSC1	0.307802908	5.371482166	4.79E-07	0.000478968	0.164421343	1	A	G	0.1488	242	chr1	219026140
1391	rs1860328	6370646_CEACAM4	-0.239335788	-5.36989425	4.83E-07	0.000481816	0.121300649	19	G	A	0.2066	242	chr19	46828466
1392	rs59119945	4050202_CLEC4A	0.334458639	5.369284912	4.84E-07	0.000482833	0.099156602	12	G	A	0.07851	242	chr12	8098679
1393	rs17811712	380379_KIAA1737	-0.127174482	-5.365807944	4.91E-07	0.000489296	0.133729364	14	A	C	0.3	240	chr14	76652090
1394	rs6569648	770128_L3MBTL3	0.156290709	5.365496467	4.92E-07	0.00048984	0.102519519	6	G	A	0.1542	240	chr6	130390812
1395	rs10133920	7000474_RALGAPA1	0.152684867	5.363562676	4.96E-07	0.000493346	0.049649182	14	C	A	0.1405	242	chr14	35176426
1396	rs757223	1010347_POLR2I	0.086876366	5.363478099	4.96E-07	0.000493476	0.09598855	19	G	A	0.405	242	chr19	41266638
1397	rs919267	5820424_LOC100129681	-0.239863748	-5.361682832	5.00E-07	0.000496751	0.111878531	19	A	G	0.1612	242	chr19	17375180
1398	rs13311400	5340519_HS.445239	0.105849308	5.356718651	5.11E-07	0.000506452	0.178969696	7	A	G	0.4876	242	chr7	26921271
1399	rs3747816	3190338_HDHD3	-0.181640147	-5.352081742	5.21E-07	0.00051554	0.215017332	9	A	G	0.2208	240	chr9	115177834
1400	rs12461010	2100725_KIR3DL3	0.283968428	5.3505189	5.25E-07	0.000518589	0.234414364	19	A	G	0.4664	238	chr19	60024413
1401	rs4077566	5860717_ROBO3	0.147983943	5.349085853	5.28E-07	0.000521448	0.221239238	11	G	A	0.2769	242	chr11	124276481
1402	rs9356479	5360521_SFT2D1	-0.123280243	-5.346728905	5.34E-07	0.000526127	0.067363423	6	A	G	0.1983	242	chr6	166675470
1403	rs66497464	5130379_SDHAP2	-0.199830226	-5.346288605	5.35E-07	0.000527005	0.162725225	3	G	A	0.2975	242	chr3	196797444
1404	rs6738783	1580768_SNRNP27	-0.12729839	-5.346153727	5.35E-07	0.00052723	0.042934953	2	G	A	0.2417	240	chr2	69974112
1405	rs132825	1990674_NUP50	0.155222115	5.344380429	5.39E-07	0.000530789	0.178214775	22	A	G	0.1777	242	chr22	43926478
1406	rs7153747	1770368_SCFD1	-0.121691097	-5.344313161	5.39E-07	0.000530859	0.108588709	14	G	A	0.4333	240	chr14	30090907
1407	rs3948	7040243_PICK1	-0.10678409	-5.343545528	5.41E-07	0.000532289	0.181307601	22	A	G	0.2893	242	chr22	36786626
1408	rs6094101	2140707_SLPI	0.805589129	5.341753706	5.45E-07	0.000535291	0.255097674	20	G	A	0.07438	242	chr20	43240886
1409	rs4816431	5260280_SNORA80	0.224196043	5.340382644	5.49E-07	0.000537841	0.086788579	21	A	C	0.07025	242	chr21	32671404
1410	rs2182046	5220008_SLC46A2	-0.261192712	-5.338110504	5.54E-07	0.000542556	0.236356709	9	G	A	0.2458	240	chr9	114665520
1411	rs6874425	1440543_TRIM23	-0.249689415	-5.337923469	5.54E-07	0.000542867	0.075259924	5	G	A	0.1042	240	chr5	64961860
1412	rs7147450	7610494_CDCA4	-0.134547938	-5.337293216	5.56E-07	0.000544135	0.161280187	14	C	A	0.2042	240	chr14	104559864
1413	rs58302299	240768_CORO2A	0.175078221	5.334057319	5.64E-07	0.000550938	0.16813503	9	A	T	0.1446	242	chr9	99990573
1414	rs7220432	3400551_DYNLL2	-0.18476164	-5.333452457	5.65E-07	0.000552251	0.135459488	17	G	A	0.07025	242	chr17	53502343
1415	rs67481680	6560066_MTHFS	-0.151885405	-5.33159295	5.70E-07	0.000555923	0.122864046	15	G	A	0.225	240	chr15	78001621
1416	rs999867	7150671_ARL3	0.132236514	5.331163583	5.71E-07	0.000556825	0.144966495	10	A	G	0.09091	242	chr10	104494554
1417	rs7191333	2260255_NFATC3	0.153395338	5.327888757	5.79E-07	0.000563924	0.151647889	16	G	A	0.2125	240	chr16	67096113
1418	rs7144189	940129_WDR21A	0.147909361	5.326485187	5.83E-07	0.000566779	0.210985255	14	A	G	0.275	240	chr14	72437139
1419	rs41308711	2690338_RPS21	-0.219784133	-5.326056508	5.84E-07	0.000567736	0.088052158	20	G	A	0.1417	240	chr20	60399072
1420	rs16985368	1500678_TFPT	-0.138572307	-5.325321107	5.86E-07	0.000569326	0.137877857	19	G	A	0.1529	242	chr19	59306402
1421	rs12460	5890524_LINS1	-0.099381311	-5.323812582	5.89E-07	0.000572512	0.114009304	15	A	G	0.4504	242	chr15	98927341
1422	rs17651988	3940736_NME2	-0.105301336	-5.323004729	5.91E-07	0.000574423	0.082271314	17	G	A	0.4202	238	chr17	46565884
1423	rs34313614	3170450_MBTD1	-0.149212532	-5.321073324	5.96E-07	0.000578468	0.036825785	17	C	A	0.405	242	chr17	46604882
1424	rs1060330	7150253_PPM1M	0.096776748	5.320943172	5.97E-07	0.000578703	0.127534886	3	A	G	0.4959	242	chr3	52263985
1425	rs17238860	5860243_FAM160A2	0.25321691	5.317724623	6.05E-07	0.00058589	0.267944622	11	G	A	0.06723	238	chr11	6198913
1426	rs7116712	4890068_MAP3K11	0.114058835	5.31767772	6.05E-07	0.000585963	0.010853803	11	G	A	0.2769	242	chr11	65129094
1427	rs4287133	650241_IER5	0.149955267	5.312536284	6.19E-07	0.000597116	0.050074853	1	G	A	0.416	238	chr1	179327241
1428	rs35979828	510468_NFE2	-0.326340641	-5.311765672	6.21E-07	0.000598919	0.124930527	12	A	G	0.04132	242	chr12	52972147
1429	rs11324831	6350671_C8ORF33	0.132401485	5.310208674	6.25E-07	0.000602023	0.163654448	8	C	A	0.2562	242	chr8	146247663
1430	rs6912417	2070451_PAQR8	0.150671524	5.308980215	6.28E-07	0.000604754	0.128179903	6	A	G	0.3595	242	chr6	52320969
1431	rs2568494	6840240_IREB2	-0.08698397	-5.306702043	6.35E-07	0.000609972	0.155275996	15	A	G	0.3636	242	chr15	76528019
1432	rs2450773	5870390_TOP1MT	0.339253181	5.306278716	6.36E-07	0.000610945	0.228693432	8	A	G	0.05372	242	chr8	144485008
1433	rs17860749	7610121_FAM120B	-0.127622534	-5.304737667	6.40E-07	0.000614592	0.174652156	6	A	G	0.1612	242	chr6	170558256
1434	rs2289226	3170452_ORMDL1	-0.143108071	-5.303640925	6.43E-07	0.000617267	0.025492523	2	G	A	0.314	242	chr2	190234450
1435	rs4317838	1240064_ZNF281	-0.175199284	-5.303513105	6.43E-07	0.00061754	0.039448165	1	C	A	0.2893	242	chr1	198688069
1436	rs2770150	1500180_TLR4	-0.233792771	-5.300965741	6.50E-07	0.00062337	0.056986728	9	G	A	0.186	242	chr9	119502960
1437	rs1065334	4760091_CEP78	-0.286917591	-5.300621647	6.51E-07	0.000624151	0.093201603	9	A	G	0.07438	242	chr9	80071591
1438	rs1264352	1190367_IER3	0.31475073	5.299882365	6.53E-07	0.000625902	0.120573191	6	C	G	0.15	240	chr6	30897626
1439	rs4569	3520647_LY6G5C	-0.105631599	-5.29984934	6.54E-07	0.000625916	0.039672516	6	A	G	0.4449	236	chr6	31745786
1440	rs2264374	5090543_TBCD	0.129352303	5.298163839	6.58E-07	0.000629974	0.147591874	17	G	A	0.3223	242	chr17	78234031
1441	rs7692	50193_ZNF318	-0.114741849	-5.296391511	6.63E-07	0.000634267	0.018851984	6	A	C	0.3926	242	chr6	43411985
1442	rs2148568	1010082_HS.553301	0.197976191	5.296126204	6.64E-07	0.0006347	0.086571393	13	A	G	0.3182	242	chr13	110346262
1443	rs4970991	4390372_BNIPL	0.12080413	5.296019557	6.64E-07	0.000634943	0.226987269	1	A	G	0.3471	242	chr1	149270627
1444	rs56304398	2230082_HS.447737	0.206302016	5.294838347	6.68E-07	0.000637742	0.259043954	5	A	G	0.2208	240	chr5	100266821
1445	rs11083629	1190307_CEACAM21	-0.116534756	-5.294396679	6.69E-07	0.000638858	0.192314627	19	G	A	0.3884	242	chr19	46786574
1446	rs11264794	6180228_FCRL3	-0.221120492	-5.293992208	6.70E-07	0.000639923	0.167743211	1	C	A	0.3625	240	chr1	155914413
1447	rs255309	6840491_C5ORF41	-0.184677035	-5.291920432	6.76E-07	0.000644967	0.151872136	5	A	G	0.3926	242	chr5	172538555
1448	rs1799993	6060278_HMBS	0.115932764	5.291305156	6.78E-07	0.000646579	0.148396004	11	A	C	0.4959	242	chr11	118463337
1449	rs12459238	3190301_EPS15L1	0.187899181	5.290174949	6.81E-07	0.000649187	0.055276582	19	A	G	0.05785	242	chr19	16454359
1450	rs9258170	5220070_HLA-F	0.210629183	5.284365544	6.99E-07	0.000663595	0.136744115	6	C	A	0.186	242	chr6	29797569
1451	rs7616215	7320176_CCR1	0.236818689	5.28422445	6.99E-07	0.000663948	0.17474925	3	G	A	0.4132	242	chr3	46180690
1452	rs2040349	6020487_USP39	-0.101990135	-5.28308045	7.02E-07	0.000666767	0.171199374	2	C	A	0.4959	242	chr2	85743036
1453	rs2710706	4590064_CDK2	0.125618445	5.282650355	7.04E-07	0.000667645	0.054904437	12	A	C	0.1583	240	chr12	53724359
1454	rs73169618	160181_FOXRED2	0.256553586	5.282620464	7.04E-07	0.00066768	0.085089446	22	G	A	0.04583	240	chr22	35180684
1455	rs66521733	7560296_RBM43	-0.168852445	-5.282030993	7.06E-07	0.000669223	0.188258446	2	A	G	0.3802	242	chr2	151851824
1456	rs11779650	940324_SNX16	0.117816679	5.281915523	7.06E-07	0.000669505	0.010423429	8	A	G	0.3926	242	chr8	83001525
1457	rs74003635	4760450_C16ORF33	-0.205257469	-5.279346743	7.14E-07	0.000675915	0.221529522	16	A	C	0.2355	242	chr16	41277
1458	rs1010459	3930392_ANG	-0.202445926	-5.278578852	7.16E-07	0.000677842	0.112379384	14	A	G	0.4298	242	chr14	20223456
1459	rs10772093	5490341_CLEC2D	-0.202236836	-5.274964967	7.27E-07	0.000687048	0.058634685	12	A	G	0.157	242	chr12	9779820
1460	rs805297	3800047_AIF1	0.246052791	5.271240164	7.39E-07	0.000696975	0.086908709	6	A	C	0.2042	240	chr6	31730585
1461	rs7951555	6760070_EXT2	0.133839095	5.269768406	7.44E-07	0.000700973	0.119787089	11	G	A	0.1612	242	chr11	44047975
1462	rs10409392	6760414_C19ORF60	0.081497445	5.268552734	7.48E-07	0.000704005	0.042483962	19	A	C	0.3058	242	chr19	18560333
1463	rs34934281	2940341_HS.535392	0.215043094	5.266969902	7.53E-07	0.00070822	0.152540984	12	A	G	0.124	242	chr12	122896264
1464	rs2068474	5490240_MAP1LC3A	-0.358729567	-5.264753562	7.60E-07	0.00071424	0.08734165	20	A	G	0.07438	242	chr20	32694740
1465	rs2707210	3520598_GPR162	-0.372506438	-5.264317142	7.61E-07	0.000715418	0.147764054	12	A	C	0.4538	238	chr12	6772263
1466	rs6027264	2320452_LOC284757	-0.752147781	-5.262450145	7.68E-07	0.000720905	0.150096291	20	A	G	0.02893	242	chr20	58066376
1467	rs10261806	1050079_TPK1	0.126947815	5.262266507	7.68E-07	0.000721365	0.069526101	7	G	A	0.4669	242	chr7	144163037
1468	rs7155188	6380484_SERPINA1	-0.175149793	-5.261752786	7.70E-07	0.000722686	0.081055303	14	A	C	0.3678	242	chr14	93928671
1469	rs4767035	3610273_C12ORF51	0.173671025	5.260613246	7.74E-07	0.000725743	0.129636695	12	C	A	0.08974	234	chr12	110723524
1470	rs60632777	6200202_APIP	-0.180064429	-5.259582242	7.77E-07	0.000728793	0.019378815	11	G	A	0.1807	238	chr11	34915634
1471	rs72841868	3190753_ARSG	0.12291084	5.256813266	7.86E-07	0.000736398	0.055566767	17	G	A	0.3967	242	chr17	63909335
1472	rs4816023	4070201_C20ORF55	0.128894174	5.255401875	7.91E-07	0.000740148	0.083573574	20	A	G	0.4504	242	chr20	780763
1473	rs2009667	2320707_RABL4	-0.091634709	-5.254582102	7.94E-07	0.000742533	0.148240503	22	G	A	0.3917	240	chr22	35501557
1474	rs10950063	6550553_TYW1	0.186239064	5.254111875	7.96E-07	0.000743698	0.097500855	7	G	A	0.1281	242	chr7	66290430
1475	rs7866696	110685_SYK	-0.207350982	-5.253994764	7.96E-07	0.000744016	0.043798841	9	A	G	0.2149	242	chr9	92658601
1476	rs878422	7150753_SLC45A4	0.156661487	5.253409386	7.98E-07	0.000745719	0.111152673	8	A	G	0.343	242	chr8	142397180
1477	rs3128511	4150189_CTSL1	-0.215541238	-5.252543248	8.01E-07	0.000748215	0.170454143	9	A	C	0.35	240	chr9	89537270
1478	rs62513558	6350360_IMPA1	-0.24222	-5.249202793	8.13E-07	0.000757762	0.042878246	8	C	A	0.1074	242	chr8	82579681
1479	rs8090046	3400672_SERPINB8	-0.158175608	-5.246544363	8.22E-07	0.000765246	0.087238202	18	A	G	0.2815	238	chr18	59773066
1480	rs8013742	2030484_GLRX5	-0.16573551	-5.246171697	8.23E-07	0.000766298	0.074027311	14	G	A	0.4917	240	chr14	95085817
1481	rs3742970	5310332_LCMT2	-0.215296476	-5.244956608	8.27E-07	0.00077007	0.053009917	15	A	C	0.05372	242	chr15	41409557
1482	rs137831	130037_PHF5A	0.114246406	5.242234288	8.37E-07	0.000778468	0.150843295	22	C	A	0.4292	240	chr22	40233759
1483	rs9566958	5720731_AKAP11	-0.173355178	-5.241637797	8.39E-07	0.000780111	0.049807487	13	C	A	0.4208	240	chr13	41787322
1484	rs2414756	6400376_VPS13C	0.130726325	5.241122417	8.41E-07	0.000781603	0.079871246	15	A	G	0.4125	240	chr15	60109444
1485	rs74157681	3830092_RGS10	-0.368042993	-5.240568931	8.43E-07	0.000783166	0.072060871	10	A	G	0.05372	242	chr10	121249600
1486	rs1006945	2690670_ACTR5	-0.096252237	-5.240181675	8.45E-07	0.00078435	0.082804675	20	C	A	0.4458	240	chr20	36891423
1487	rs9967	1190022_BID	0.108811072	5.235247178	8.63E-07	0.000799199	0.288848824	22	G	A	0.4545	242	chr22	16591205
1488	rs6776576	3370136_ACAD11	-0.208696215	-5.232693303	8.72E-07	0.000807206	0.037910207	3	A	C	0.07851	242	chr3	133828338
1489	rs659040	1580296_CWF19L2	-0.15833	-5.231410492	8.77E-07	0.00081123	0.03463323	11	A	G	0.186	242	chr11	106804841
1490	rs73045118	830762_NDUFB5	-0.465656012	-5.230269376	8.81E-07	0.000814644	0.161134514	3	A	G	0.07203	236	chr3	180581034
1491	rs72757488	1340128_HSDL2	0.214670906	5.229302297	8.85E-07	0.000817733	0.146279629	9	A	G	0.1125	240	chr9	114181899
1492	rs11950533	6660092_CAMLG	0.106416741	5.228305938	8.89E-07	0.000820436	0.05784169	5	A	C	0.1667	240	chr5	134227004
1493	rs7524207	2450762_IKBKE	0.165722977	5.227162418	8.93E-07	0.000823728	0.070174642	1	G	A	0.1708	240	chr1	205378104
1494	rs351780	1980403_ZNF395	-0.171209894	-5.220762408	9.18E-07	0.000843095	0.105131826	8	C	A	0.2083	240	chr8	28259856
1495	rs5807245	5560307_DHRS4	-0.164533605	-5.220623716	9.18E-07	0.000843135	0.125253117	14	A	G	0.3667	240	chr14	23499689
1496	rs17466257	4490615_TSPAN3	0.145013683	5.219727562	9.22E-07	0.000845961	0.199756136	15	A	C	0.3542	240	chr15	75163238
1497	rs7155616	1850300_TC2N	-0.163748123	-5.217831454	9.29E-07	0.000852344	0.023754905	14	G	A	0.2521	242	chr14	91402475
1498	rs14193	4120438_RABGGTA	-0.121411871	-5.217334544	9.31E-07	0.000853968	0.099592314	14	A	G	0.4793	242	chr14	23805867
1499	rs7075288	5670095_ZNF239	-0.105305757	-5.217086869	9.32E-07	0.000854621	0.088676972	10	A	G	0.3697	238	chr10	43390593
1500	rs2106842	3290672_DULLARD	-0.090132361	-5.216696963	9.34E-07	0.000855732	0.057698047	17	G	A	0.3445	238	chr17	7103175
1501	rs7563410	5420300_TTC32	0.213051015	5.216549192	9.34E-07	0.00085621	0.13691015	2	A	C	0.1116	242	chr2	19960417
1502	rs2632277	2900600_C2ORF15	0.091030038	5.216511997	9.35E-07	0.000856283	0.154323601	2	A	G	0.3306	242	chr2	99145417
1503	rs58471646	1340750_SRP68	0.137385486	5.213045056	9.49E-07	0.000867208	0.054021493	17	G	A	0.1333	240	chr17	71571763
1504	rs1150755	4150482_DOM3Z	-0.277011088	-5.212059899	9.53E-07	0.000870746	0.217084597	6	A	G	0.04583	240	chr6	32146528
1505	rs3743956	1190739_ITPRIPL2	-0.226476146	-5.21014911	9.60E-07	0.000876532	0.09877526	16	G	A	0.1218	238	chr16	19040281
1506	rs7778271	3780291_CLDN15	0.186476332	5.206968437	9.73E-07	0.000887351	0.102521261	7	G	A	0.08264	242	chr7	100661074
1507	rs9960367	1770376_SERPINB8	-0.13888692	-5.204433919	9.84E-07	0.000895695	0.111968709	18	G	A	0.375	240	chr18	59771159
1508	rs7165012	6020398_IVD	-0.105998235	-5.204297131	9.85E-07	0.000896087	0.122306537	15	A	G	0.431	232	chr15	38441330
1509	rs6518754	2060608_HS.171171	0.186406491	5.20419533	9.85E-07	0.00089628	0.149785854	22	G	A	0.405	242	chr22	30427775
1510	rs13334307	5690053_TK2	0.200021475	5.204003085	9.86E-07	0.000896951	0.184292773	16	G	A	0.09504	242	chr16	65169186
1511	rs28515690	1430187_CSTB	0.155816803	5.203675842	9.87E-07	0.000897942	0.040056237	21	A	G	0.1949	236	chr21	44183234
1512	rs56399783	4070259_GNA12	-0.28334381	-5.20353024	9.88E-07	0.000898435	0.122403654	7	A	G	0.1723	238	chr7	2720644
1513	rs3733176	4560743_CD96	0.14263824	5.203052407	9.90E-07	0.000900007	0.052700205	3	A	G	0.2273	242	chr3	112851503
1514	rs62115563	4200181_C19ORF70	-0.134152283	-5.198868982	1.01E-06	0.000913287	0.083300373	19	G	A	0.09504	242	chr19	5008368
1515	rs1105210	5570743_LOC653604	0.670553232	5.197746826	1.01E-06	0.000916736	0.235433218	1	A	G	0.05372	242	chr1	148419562
1516	rs62522171	520639_TIGD5	-0.12991388	-5.196037249	1.02E-06	0.000922507	0.088282912	8	A	C	0.1441	236	chr8	144761975
1517	rs7524477	7510553_C1ORF83	0.158346157	5.19110893	1.04E-06	0.000939374	0.072565856	1	G	A	0.1612	242	chr1	54335032
1518	rs1803768	2360474_PKN1	-0.355587525	-5.189287056	1.05E-06	0.000945945	0.175511203	19	A	G	0.05417	240	chr19	14487197
1519	rs1552631	4060692_SUCLG2	0.137274797	5.187579499	1.06E-06	0.000951685	0.038286993	3	G	A	0.4174	242	chr3	67511967
1520	rs1465720	5690553_HADHA	-0.177129708	-5.185527046	1.07E-06	0.000959214	0.041334069	2	C	A	0.1417	240	chr2	26266142
1521	rs17156014	5420600_BEST1	0.254908259	5.184583949	1.07E-06	0.000962444	0.212853564	11	G	A	0.07025	242	chr11	60939905
1522	rs2413891	2850239_DUT	-0.154677449	-5.183507388	1.08E-06	0.000965761	0.134993951	15	A	G	0.157	242	chr15	46392869
1523	rs14121	2000195_VEZT	-0.148794063	-5.181994432	1.08E-06	0.000971436	0.043022109	12	G	A	0.2893	242	chr12	94218525
1524	rs936130	150070_WDR33	0.094189163	5.181979844	1.08E-06	0.000971436	0.178419711	2	G	A	0.4492	236	chr2	128868449
1525	rs73042990	6550762_FBLN2	-0.175148246	-5.181599468	1.08E-06	0.000972731	0.336122768	3	G	A	0.1694	242	chr3	13660579
1526	rs6425323	1990446_KIAA0040	-0.172580133	-5.179987382	1.09E-06	0.000977954	0.069803137	1	A	G	0.3375	240	chr1	173391659
1527	rs11793181	4390687_POMT1	-0.161719662	-5.175658228	1.11E-06	0.000993719	0.086831244	9	G	C	0.1322	242	chr9	134209265
1528	rs8052106	6200402_MT1A	-0.176258172	-5.175259718	1.11E-06	0.000995263	0.108505762	16	G	A	0.4711	242	chr16	55192602
1529	rs2248907	3170270_PDZK1IP1	-0.652175844	-5.173496921	1.12E-06	0.001001825	0.0877977	1	A	G	0.07826	230	chr1	47428403
1530	rs12148926	5490086_CTU2	0.095439212	5.172122067	1.13E-06	0.001006839	0.262285315	16	A	G	0.3319	232	chr16	87306824
1531	rs528736	150767_BANF1	-0.097249176	-5.170076184	1.14E-06	0.001014117	0.105731516	11	G	A	0.4545	242	chr11	65461684
1532	rs354687	7040142_KYNU	0.177532167	5.169074322	1.14E-06	0.001018012	0.150113538	2	A	G	0.2397	242	chr2	143517214
1533	rs56104799	2450187_GPD1L	-0.131849396	-5.167296336	1.15E-06	0.001024497	0.061455425	3	G	A	0.157	242	chr3	32136923
1534	rs2466401	5810168_COMMD5	-0.105168674	-5.165934882	1.16E-06	0.001029076	0.202908682	8	G	A	0.4833	240	chr8	146013401
1535	rs9462851	1770609_RPL7L1	0.168998395	5.16571904	1.16E-06	0.001029629	0.14527671	6	G	A	0.2769	242	chr6	42998580
1536	rs11205037	2320689_LOC653610	-0.243574455	-5.164029381	1.17E-06	0.001036348	0.077139663	1	C	A	0.125	240	chr1	148082660
1537	rs13216841	2680079_OGFRL1	0.189046978	5.163778965	1.17E-06	0.001037087	0.12205791	6	A	C	0.1833	240	chr6	72029230
1538	rs12918327	6560477_ZNF785	0.244978536	5.162654495	1.18E-06	0.001041131	0.088796019	16	A	G	0.1322	242	chr16	30534117
1539	rs6151429	4150168_ARSA	-0.351675707	-5.159571735	1.19E-06	0.001053516	0.101927508	22	G	A	0.07203	236	chr22	49410343
1540	rs72929172	460719_IP6K2	0.166146901	5.159490297	1.19E-06	0.001053805	0.135675283	3	G	A	0.1364	242	chr3	48706965
1541	rs4945198	2810121_INTS4	-0.089200709	-5.157489487	1.20E-06	0.001061673	0.077341879	11	G	A	0.2314	242	chr11	77076563
1542	rs11912715	150021_SMARCB1	-0.200036552	-5.156702886	1.21E-06	0.00106485	0.172391443	22	G	A	0.09504	242	chr22	22477595
1543	rs35469689	5670687_PLLP	0.12931872	5.155743689	1.21E-06	0.001068242	0.13995856	16	G	A	0.1405	242	chr16	56473625
1544	rs9819731	5720537_ACPL2	0.107150546	5.154370797	1.22E-06	0.001073371	0.120685285	3	G	A	0.4876	242	chr3	142473146
1545	rs5807245	1340274_DHRS4	-0.13165068	-5.153810401	1.22E-06	0.001075422	0.160887783	14	A	G	0.3667	240	chr14	23499689
1546	rs9410116	5050577_PNPLA7	0.191473182	5.1533504	1.22E-06	0.001077297	0.131189155	9	G	A	0.3542	240	chr9	139720445
1547	rs61482968	3180360_LOC154761	-0.207857276	-5.150234738	1.24E-06	0.001089642	0.263349988	7	C	A	0.2479	242	chr7	143056706
1548	rs2836223	2190349_KCNJ15	-0.17397308	-5.149774025	1.24E-06	0.001091236	0.112028744	21	G	A	0.4959	242	chr21	38523017
1549	rs760462	3890373_ITGB2	-0.130203943	-5.145796704	1.26E-06	0.001107395	0.106694842	21	A	G	0.1198	242	chr21	45152527
1550	rs10958274	6020170_MCM4	-0.193317876	-5.144735881	1.27E-06	0.001111843	0.178464059	8	G	A	0.2769	242	chr8	48748528
1551	rs7535952	5090156_NBL1	0.221034064	5.144182874	1.27E-06	0.001114142	0.205917559	1	G	A	0.4417	240	chr1	19846151
1552	rs11640501	2140228_CDR2	-0.141783126	-5.142048398	1.28E-06	0.001123487	0.116079303	16	C	A	0.2	240	chr16	22176027
1553	rs413250	840132_FLJ45513	0.19360314	5.140188967	1.29E-06	0.001131191	0.16406319	17	A	G	0.05785	242	chr17	45298986
1554	rs2290182	6020746_CMTM3	0.134215268	5.139848727	1.30E-06	0.001132427	0.13935099	16	G	A	0.2231	242	chr16	65171509
1555	rs7221783	510328_AMZ2	-0.075986083	-5.139743571	1.30E-06	0.001132774	0.053604811	17	G	A	0.3223	242	chr17	63733351
1556	rs1323891	1400682_EFHA1	-0.12071881	-5.139571551	1.30E-06	0.001133362	0.067830029	13	A	G	0.2542	240	chr13	21051039
1557	rs1190552	7050370_ANKRD9	-0.266199251	-5.139032144	1.30E-06	0.001135639	0.028879053	14	A	G	0.2934	242	chr14	101981660
1558	rs11749762	6900209_ADAM19	0.228078331	5.138805706	1.30E-06	0.00113665	0.103111532	5	G	A	0.09746	236	chr5	156834193
1559	rs55839314	1090301_SDHC	-0.156158536	-5.138384766	1.30E-06	0.001138441	0.21563158	1	A	G	0.1281	242	chr1	159596306
1560	rs4149541	6040291_NDUFA10	0.123581044	5.136964104	1.31E-06	0.001144117	0.085687617	2	A	G	0.2273	242	chr2	240606407
1561	rs72696898	3420377_RPRD2	0.133089237	5.13590355	1.32E-06	0.001148503	0.088776425	1	A	G	0.2042	240	chr1	148691260
1562	rs2577472	4670451_ISOC1	-0.114816602	-5.135222723	1.32E-06	0.001151466	0.161765635	5	G	A	0.3554	242	chr5	128278378
1563	rs3815076	1400397_TMEM101	-0.14231509	-5.13501208	1.32E-06	0.001152333	0.050544485	17	A	G	0.157	242	chr17	39507629
1564	rs12006123	50075_LOC100128274	-0.211334209	-5.133524067	1.33E-06	0.001158311	0.055766444	9	A	G	0.1901	242	chr9	32446017
1565	rs3813619	3120609_PPOX	-0.189363661	-5.1333466	1.33E-06	0.001158875	0.098412826	1	A	G	0.07851	242	chr1	159410425
1566	rs72979251	20491_UBE2F	0.093957836	5.133192989	1.33E-06	0.001159549	0.030880561	2	G	A	0.35	240	chr2	238522101
1567	rs13026880	6280129_LOC440900	-0.154502753	-5.13019998	1.35E-06	0.001172302	0.162940211	2	A	G	0.1167	240	chr2	114289993
1568	rs1052536	3460431_LIG3	-0.097368622	-5.127435882	1.37E-06	0.001183926	0.114997613	17	A	G	0.375	240	chr17	30355688
1569	rs7148018	1580397_ISCA2	0.091995964	5.12412359	1.38E-06	0.00119852	0.115824222	14	A	G	0.3292	240	chr14	74026906
1570	rs715579	7100437_SNAP29	-0.264950352	-5.121630919	1.40E-06	0.001209555	0.099598394	22	G	A	0.09091	242	chr22	19551805
1571	rs10079806	7650358_TGFBI	-0.308371546	-5.119941964	1.41E-06	0.001216966	0.190124636	5	C	A	0.1345	238	chr5	135363128
1572	rs2399047	2070575_ALCAM	0.132844821	5.119645785	1.41E-06	0.001218155	0.039880075	3	A	G	0.4833	240	chr3	106700338
1573	rs10148411	6590520_C14ORF131	0.107353665	5.119332021	1.41E-06	0.001219689	0.074096252	14	G	A	0.3223	242	chr14	101953284
1574	rs11705176	7610369_TMEM184B	-0.092568254	-5.119140107	1.41E-06	0.001220511	0.066342529	22	C	A	0.3292	240	chr22	36935013
1575	rs4922084	4610561_CSGALNACT1	0.098270048	5.117878913	1.42E-06	0.001225854	0.090798553	8	G	A	0.2727	242	chr8	19581364
1576	rs217386	5220682_TMED4	-0.132347451	-5.116859062	1.43E-06	0.001230389	0.080969414	7	A	G	0.4174	242	chr7	44567220
1577	rs2303038	2490598_ANXA6	0.206605698	5.113338626	1.45E-06	0.00124537	0.09437716	5	A	G	0.1333	240	chr5	150515206
1578	rs7983836	6770017_KLF12	-0.154801604	-5.109308348	1.47E-06	0.001263585	0.15587007	13	A	G	0.376	242	chr13	73283844
1579	rs61801562	4060095_CD84	-0.173867645	-5.107609603	1.48E-06	0.001271555	0.084516648	1	G	A	0.2438	242	chr1	158814715
1580	rs6693417	4670274_CTRC	-0.105581723	-5.106132927	1.49E-06	0.001278462	0.18964338	1	G	A	0.4876	242	chr1	15635927
1581	rs11557922	4540349_LSM2	-0.239358711	-5.105521608	1.50E-06	0.001280889	0.156108616	6	G	A	0.05372	242	chr6	31891416
1582	rs9393882	610014_HIST1H4K	-0.332924335	-5.10544423	1.50E-06	0.00128122	0.1373045	6	A	G	0.04545	242	chr6	28132401
1583	rs7980470	1070487_KLRC3	0.295436403	5.103494444	1.51E-06	0.001290209	0.12112351	12	G	A	0.1822	236	chr12	10445155
1584	rs6740752	2710129_D2HGDH	0.140728391	5.10348132	1.51E-06	0.001290209	0.073594702	2	A	G	0.3487	238	chr2	242351856
1585	rs13102358	2070619_ZNF721	-0.170523892	-5.10229489	1.52E-06	0.001295893	0.041963882	4	G	A	0.1429	238	chr4	465468
1586	rs13292096	7550458_RPL12	-0.130429522	-5.101742284	1.52E-06	0.001298477	0.048009217	9	G	A	0.4375	240	chr9	129231007
1587	rs4882949	6280451_LOC728650	-0.309569916	-5.100817081	1.53E-06	0.001303205	0.187457759	12	A	G	0.2851	242	chr12	8526759
1588	rs10794640	2970475_NARFL	0.14887249	5.098118669	1.55E-06	0.0013167	0.096046494	16	A	G	0.1694	242	chr16	729619
1589	rs6585454	1300274_ANXA11	0.176436224	5.093584667	1.58E-06	0.001338942	0.045158784	10	G	A	0.1933	238	chr10	81930681
1590	rs9783066	6380601_EIF2C3	0.137316671	5.093087306	1.58E-06	0.001341207	0.160478434	1	G	A	0.07025	242	chr1	35417071
1591	rs2732674	1070368_C17ORF69	0.168227543	5.092928136	1.58E-06	0.001341432	0.19077156	17	G	A	0.1198	242	chr17	41636474
1592	rs34600605	2360452_PFKP	-0.154075695	-5.090729195	1.59E-06	0.001351561	0.192753675	10	C	A	0.2727	242	chr10	3157037
1593	rs10865279	5290672_ACYP2	-0.129549806	-5.090674704	1.59E-06	0.001351705	0.081119701	2	G	A	0.3512	242	chr2	54178205
1594	rs11065564	4810722_RNF34	0.122315306	5.089351984	1.60E-06	0.001357976	0.214765235	12	A	G	0.1653	242	chr12	120336513
1595	rs2170342	670367_RAB5A	-0.116682164	-5.088711444	1.61E-06	0.001361003	0.132034254	3	A	G	0.186	242	chr3	19957139
1596	rs348735	1690240_C5ORF4	0.259647111	5.085367909	1.63E-06	0.001377713	0.092366912	5	C	A	0.3843	242	chr5	154276988
1597	rs722442	2000553_LOC221442	0.133920312	5.08437861	1.64E-06	0.001382347	0.194003855	6	G	A	0.4542	240	chr6	41197659
1598	rs156372	4730411_SFXN1	-0.123041265	-5.08361059	1.64E-06	0.001385798	0.070409879	5	A	G	0.2149	242	chr5	174888400
1599	rs13007032	2600133_ALPP	0.16907689	5.083021706	1.65E-06	0.001388961	0.009145318	2	C	A	0.05833	240	chr2	233750531
1600	rs73181232	4040091_PTPRN2	0.213271913	5.082929525	1.65E-06	0.001389313	0.137576866	7	A	G	0.1074	242	chr7	156975644
1601	rs10083442	1710735_DAAM1	0.135342566	5.081881413	1.66E-06	0.001394522	0.100536914	14	A	C	0.2208	240	chr14	58900633
1602	rs2427453	7400689_C20ORF11	0.092383108	5.08063661	1.66E-06	0.001400627	0.11858905	20	A	G	0.3235	238	chr20	61047960
1603	rs1985157	3850678_LRRC25	-0.167726387	-5.078585584	1.68E-06	0.001411833	0.096691448	19	G	A	0.4333	240	chr19	18374594
1604	rs880090	6650408_LPAR2	-0.174366662	-5.077816413	1.68E-06	0.001415843	0.225953154	19	G	C	0.3347	242	chr19	19601729
1605	rs67447954	2230408_GNB5	-0.247275385	-5.074788976	1.71E-06	0.00143112	0.194737651	15	A	T	0.1875	240	chr15	50280810
1606	rs10162089	3930343_ALOX5AP	-0.126487592	-5.072394161	1.72E-06	0.001444266	0.051568202	13	A	G	0.416	238	chr13	30214738
1607	rs16878162	4730162_HS.417262	-0.103377205	-5.071936872	1.73E-06	0.001446661	0.12352672	8	A	G	0.2107	242	chr8	109656828
1608	rs7193473	7510097_CMTM1	0.090203251	5.068028826	1.75E-06	0.001466911	0.184090234	16	A	G	0.3042	240	chr16	65157980
1609	rs13421482	5810228_ANKRD44	-0.27408796	-5.067529148	1.76E-06	0.001469703	0.007745253	2	A	G	0.06612	242	chr2	197581477
1610	rs62407790	5900592_MGAT1	0.096272918	5.064561887	1.78E-06	0.001485381	0.070168027	5	G	C	0.2727	242	chr5	180166361
1611	rs9979500	2640161_PRMT2	0.163313315	5.064303355	1.78E-06	0.001486723	0.179339915	21	A	C	0.3388	242	chr21	46854126
1612	rs6597054	2640110_EXOC2	-0.140498171	-5.064022547	1.78E-06	0.001487959	0.14364371	6	A	G	0.1736	242	chr6	430620
1613	rs2714341	4810377_RREB1	0.106083324	5.063699135	1.79E-06	0.001489786	0.245434806	6	A	C	0.4708	240	chr6	7198730
1614	rs8061877	7210136_CD19	0.282188059	5.062580498	1.80E-06	0.001495712	0.298127289	16	A	G	0.2375	240	chr16	28764320
1615	rs2338115	3710332_PSMB3	-0.083623039	-5.061475596	1.80E-06	0.001501677	0.008099156	17	A	G	0.4174	242	chr17	34183104
1616	rs6603067	4610129_RETN	0.706408697	5.061374016	1.80E-06	0.001502218	0.243378311	19	G	A	0.08898	236	chr19	8376564
1617	rs17288042	2450465_CYBRD1	0.207582671	5.060399146	1.81E-06	0.001506678	0.195252709	2	A	G	0.2314	242	chr2	172092234
1618	rs12539419	3190537_POLR2J3	0.158287773	5.059977837	1.82E-06	0.001508948	0.151765824	7	A	G	0.35	240	chr7	102145373
1619	rs17255882	1470196_MARCH2	0.154385447	5.058779503	1.82E-06	0.001515762	0.022306338	19	A	G	0.2273	242	chr19	7410456
1620	rs7522616	4050491_TCEA3	-0.192733866	-5.058697244	1.82E-06	0.001516186	0.12157046	1	A	G	0.3884	242	chr1	23667501
1621	rs62116017	3400072_ZNF544	-0.123580594	-5.057566999	1.83E-06	0.00152213	0.079536288	19	A	G	0.2	240	chr19	63430579
1622	rs2566134	1410161_KLHL5	0.131121916	5.054375634	1.86E-06	0.00153681	0.165799087	4	A	G	0.3	240	chr4	38750690
1623	rs2041993	6250615_PGLYRP1	-0.293517492	-5.052876539	1.87E-06	0.001544882	0.096069419	19	A	G	0.2769	242	chr19	51216807
1624	rs2256879	1470259_EXOC7	-0.059360024	-5.050686313	1.89E-06	0.001557927	0.049038497	17	A	G	0.3182	242	chr17	71586827
1625	rs59506721	6180050_STK24	-0.218567488	-5.04885508	1.90E-06	0.001568608	0.165058359	13	A	G	0.05372	242	chr13	97967299
1626	rs9360426	160114_SMAP1	-0.153632031	-5.048324669	1.91E-06	0.001571587	0.068963589	6	A	G	0.1364	242	chr6	71520229
1627	rs7869023	6860192_RPL12	-0.10602021	-5.047635294	1.91E-06	0.001575101	0.043281001	9	A	G	0.4339	242	chr9	129241499
1628	rs4075845	2470092_SLCO3A1	-0.109969223	-5.046367311	1.92E-06	0.001582675	0.119979522	15	G	A	0.3471	242	chr15	90199028
1629	rs73091111	3360541_HS.562118	-0.174059068	-5.046244512	1.92E-06	0.001583282	0.119995104	1	G	A	0.07851	242	chr1	206099135
1630	rs1035804	4250364_HPGD	0.104998905	5.042235524	1.96E-06	0.001605895	0.157600292	4	A	G	0.3967	242	chr4	175609374
1631	rs4925663	1010035_NLRP3	0.153612068	5.040879406	1.97E-06	0.00161391	0.102055481	1	A	G	0.4417	240	chr1	245681240
1632	rs3187346	2100431_RCN3	-0.221448062	-5.04000128	1.97E-06	0.001618589	0.051477738	19	G	A	0.1116	242	chr19	54738177
1633	rs7298225	2510086_SP1	0.151890339	5.036447357	2.00E-06	0.001639131	0.112403656	12	A	C	0.1542	240	chr12	52066991
1634	rs2062552	5360154_ZDHHC7	0.096796556	5.034506088	2.02E-06	0.001651341	0.08066071	16	G	A	0.2149	242	chr16	83609319
1635	rs67858425	6100521_PHF11	0.0882317	5.033710793	2.03E-06	0.001656424	0.05316384	13	C	A	0.4545	242	chr13	48999200
1636	rs7635	6770228_NS3BP	0.113280144	5.033006847	2.03E-06	0.00166045	0.113305662	11	A	G	0.3833	240	chr11	711570
1637	rs17772583	1400253_RAD50	-0.161040302	-5.032419253	2.04E-06	0.00166411	0.145721007	5	G	A	0.1818	242	chr5	131981409
1638	rs11784860	1050709_RPL8	0.103739742	5.030447114	2.05E-06	0.001675511	0.104322134	8	G	A	0.4916	238	chr8	145984603
1639	rs2252929	4040088_TCP11L2	0.22001127	5.029743268	2.06E-06	0.001679803	0.150160629	12	A	G	0.1901	242	chr12	105264670
1640	rs2942219	620682_SLC25A37	-0.217996496	-5.029553862	2.06E-06	0.001681027	0.096443621	8	G	A	0.1736	242	chr8	23495253
1641	rs7246687	6860615_LOC147804	0.117454804	5.028839846	2.07E-06	0.001685184	0.165231685	19	G	A	0.35	240	chr19	58635650
1642	rs7110260	2470367_INPPL1	-0.178471714	-5.028260333	2.07E-06	0.001687958	0.114788865	11	A	G	0.07025	242	chr11	71634231
1643	rs11982641	6770192_LOC100134584	-0.123133925	-5.028146582	2.07E-06	0.001688652	0.133164735	7	G	A	0.3042	240	chr7	101148562
1644	rs1171	520521_MRPL20	0.178626573	5.026998337	2.08E-06	0.001695912	0.164281802	1	A	C	0.1364	242	chr1	1327197
1645	rs9850030	840148_AP2M1	-0.198810589	-5.026406016	2.09E-06	0.001699461	0.063512739	3	A	G	0.05785	242	chr3	185570430
1646	rs7954	6380563_UCRC	0.100082802	5.026217232	2.09E-06	0.001700584	0.110480678	22	A	G	0.4545	242	chr22	28514950
1647	rs6081847	270309_CRNKL1	0.101945428	5.024714447	2.10E-06	0.001710546	0.069857207	20	G	A	0.3306	242	chr20	19976172
1648	rs10514159	2630554_JMY	0.142410387	5.022619313	2.12E-06	0.00172337	0.142182447	5	A	G	0.343	242	chr5	78631800
1649	rs1050226	110451_SSR1	-0.112356524	-5.021728794	2.13E-06	0.001728016	0.064986433	6	G	A	0.3182	242	chr6	7226653
1650	rs17198514	6840324_RPL13L	-0.248740208	-5.021593868	2.13E-06	0.001728655	0.044948539	12	C	A	0.07851	242	chr12	7189472
1651	rs13190001	6040398_SLC22A4	-0.173256713	-5.020616217	2.14E-06	0.001735297	0.094464179	5	A	G	0.4008	242	chr5	131772381
1652	rs33957405	4920075_TGM3	-0.366368611	-5.020217375	2.14E-06	0.001737552	0.11713819	20	C	A	0.2583	240	chr20	2228082
1653	rs61820993	5870482_KDM5B	0.19616899	5.019965547	2.15E-06	0.001738448	0.10326718	1	C	A	0.07917	240	chr1	201042281
1654	rs7934431	1470608_ROM1	-0.109994737	-5.016938125	2.17E-06	0.001755648	0.068021219	11	G	A	0.4174	242	chr11	61635091
1655	rs308297	4780612_UNC93B1	-0.274622143	-5.013940198	2.20E-06	0.001773978	0.032148884	11	A	G	0.07025	242	chr11	67504130
1656	rs17113838	1820072_PPP2R3C	-0.200861595	-5.013794853	2.20E-06	0.001774828	0.054912107	14	A	G	0.1292	240	chr14	34774418
1657	rs62180082	5340048_UBE2E3	0.123706267	5.011810936	2.22E-06	0.001787196	0.115108897	2	A	G	0.2397	242	chr2	181563659
1658	rs57005826	2230113_TANK	-0.166729346	-5.011574943	2.22E-06	0.001788846	0.053153207	2	G	A	0.1157	242	chr2	161706204
1659	rs6080761	6900612_DSTN	0.102264651	5.010285417	2.24E-06	0.001797363	0.095779408	20	A	G	0.3708	240	chr20	17577162
1660	rs13094303	7210435_RFC4	-0.095363652	-5.009239491	2.25E-06	0.001804079	0.112505818	3	A	G	0.3802	242	chr3	188016808
1661	rs2715	1110541_C20ORF30	0.078630536	5.008605933	2.25E-06	0.00180805	0.116280934	20	G	A	0.4711	242	chr20	5029049
1662	rs11634267	6770707_SQRDL	0.154772412	5.005364694	2.28E-06	0.001827423	0.101788172	15	A	G	0.1529	242	chr15	43758422
1663	rs12951098	7210671_HS.461819	-0.129468691	-5.004180766	2.29E-06	0.001835665	0.201425399	17	G	A	0.1529	242	chr17	387237
1664	rs323865	1470598_PARP3	-0.239416312	-5.003382254	2.30E-06	0.001840975	0.14186163	3	C	A	0.09167	240	chr3	51950361
1665	rs250426	4290075_SRA1	-0.107203954	-5.001713651	2.32E-06	0.001852432	0.090170357	5	C	A	0.3802	242	chr5	139916944
1666	rs6438756	2370128_DIRC2	-0.118230505	-5.001137101	2.32E-06	0.001855949	0.079536505	3	A	G	0.3843	242	chr3	123887683
1667	rs11763020	7100092_GPR146	0.248663952	4.999933194	2.33E-06	0.001863278	0.055217691	7	A	G	0.125	240	chr7	1026814
1668	rs2955372	780070_C17ORF39	-0.13122638	-4.999107175	2.34E-06	0.001868523	0.075461348	17	A	G	0.4463	242	chr17	17910954
1669	rs7844465	6250091_ZHX2	0.115410902	4.998977156	2.34E-06	0.001869418	0.108235624	8	A	C	0.2686	242	chr8	124049878
1670	rs2837004	3390370_WRB	0.106450907	4.998857363	2.35E-06	0.001869875	0.127867555	21	A	C	0.2686	242	chr21	39687381
1671	rs11159286	5290025_C14ORF156	0.230927614	4.998565981	2.35E-06	0.001871708	0.020135392	14	A	C	0.1529	242	chr14	77244226
1672	rs6605343	3060341_LOC440993	0.198505997	4.998031857	2.35E-06	0.001875468	0.174126862	3	A	C	0.3833	240	chr3	196809675
1673	rs6969466	450647_LOC728743	0.134954917	4.997086405	2.36E-06	0.001881593	0.148737334	7	A	G	0.3333	240	chr7	149770827
1674	rs74124966	3890465_POGZ	-0.195747672	-4.994489247	2.39E-06	0.001899444	0.064045699	1	A	G	0.05833	240	chr1	148875706
1675	rs2143606	2810082_C20ORF111	-0.091906844	-4.9939916	2.39E-06	0.001902303	0.148241243	20	A	G	0.4835	242	chr20	42271964
1676	rs6598837	2140762_YWHAE	0.108694984	4.99394445	2.39E-06	0.001902524	0.070730973	17	T	A	0.376	242	chr17	784547
1677	rs7038991	2570091_PHF19	-0.137457116	-4.993164061	2.40E-06	0.001907549	0.044920633	9	A	G	0.1134	238	chr9	122721096
1678	rs7556519	1850047_FAM189B	0.093977476	4.991779729	2.42E-06	0.001917384	0.080829763	1	G	A	0.2875	240	chr1	154094170
1679	rs58594977	6290743_APOBEC3F	0.16946515	4.991396942	2.42E-06	0.001919961	0.284561218	22	A	C	0.07692	234	chr22	36913422
1680	rs11907007	7100544_HS.443185	-0.298841521	-4.991143964	2.42E-06	0.0019215	0.201300135	20	G	A	0.07917	240	chr20	33276689
1681	rs10932460	610239_IKZF2	0.088071065	4.987823359	2.46E-06	0.001943613	0.120121469	2	A	T	0.3884	242	chr2	213608717
1682	rs1048687	3180450_C16ORF72	0.123596588	4.985335636	2.48E-06	0.001961152	0.075945958	16	A	G	0.3926	242	chr16	9120488
1683	rs34201245	2470689_SPHK1	0.154480881	4.984744706	2.49E-06	0.001964871	0.101267529	17	C	A	0.2273	242	chr17	71873193
1684	rs1493365	7380470_OSBPL9	0.082924134	4.984699388	2.49E-06	0.001965118	0.004588329	1	A	G	0.3719	242	chr1	52790033
1685	rs6087704	5700689_CEP250	-0.092966964	-4.983463868	2.50E-06	0.00197402	0.170722292	20	G	A	0.4504	242	chr20	33464472
1686	rs6758173	3190059_IMMT	0.102588701	4.983063572	2.51E-06	0.001976568	0.053361636	2	G	A	0.4628	242	chr2	86316258
1687	rs35564938	5220612_ECHDC3	-0.187151203	-4.980480782	2.53E-06	0.001996203	0.175269319	10	A	G	0.3347	242	chr10	11852305
1688	rs11704319	70026_SYNGR1	0.138074898	4.979258802	2.55E-06	0.00200475	0.10992247	22	A	G	0.3388	242	chr22	38052832
1689	rs250331	5550181_HS.186848	0.130044289	4.977844738	2.56E-06	0.002013802	0.174087154	5	G	A	0.3512	242	chr5	115599602
1690	rs6979319	3370053_HS.567469	-0.318913879	-4.976471382	2.57E-06	0.002023611	0.07047682	7	A	G	0.07025	242	chr7	142409580
1691	rs17288042	2370300_CYBRD1	0.224640321	4.976466952	2.57E-06	0.002023611	0.234292793	2	A	G	0.2314	242	chr2	172092234
1692	rs11785755	5050047_KIAA1967	-0.103747252	-4.970059649	2.64E-06	0.002068406	0.054934249	8	A	C	0.2585	236	chr8	22509168
1693	rs599839	1070762_PSRC1	0.105854537	4.964191529	2.71E-06	0.002113234	0.128697103	1	G	A	0.4569	232	chr1	109623689
1694	rs12645164	1190138_TXK	0.205843013	4.963069014	2.72E-06	0.002121669	0.158704173	4	G	A	0.1933	238	chr4	47511761
1695	rs9692137	1710402_TYW1B	0.166282702	4.96283079	2.73E-06	0.002122977	0.167377251	7	A	G	0.225	240	chr7	71908061
1696	rs3118625	3120437_CRAT	-0.167108995	-4.960193517	2.76E-06	0.002142918	0.099670642	9	C	A	0.314	242	chr9	130913077
1697	rs3817407	3170703_LY9	-0.135483414	-4.960133869	2.76E-06	0.002143182	0.147197599	1	G	A	0.3719	242	chr1	159054755
1698	rs2734849	1230450_TTC12	-0.100771948	-4.959042587	2.77E-06	0.002152263	0.228420071	11	G	A	0.3884	242	chr11	112775370
1699	rs7537734	4390370_PRPF38A	0.11566264	4.958934975	2.77E-06	0.002153092	0.081982002	1	G	A	0.1417	240	chr1	52616053
1700	rs6931104	3360220_RMND1	0.088355087	4.954896838	2.82E-06	0.002184942	0.166191532	6	G	A	0.4876	242	chr6	151827870
1701	rs63593560	2450082_TSC22D2	0.132698912	4.953957706	2.83E-06	0.002191969	0.05090537	3	A	C	0.4008	242	chr3	151661268
1702	rs880090	1170605_EDG4	-0.152861926	-4.953480912	2.83E-06	0.002195089	0.230100163	19	G	C	0.3347	242	chr19	19601729
1703	rs2227315	6040598_GSDMB	0.157609085	4.951361704	2.86E-06	0.00221176	0.087023384	17	A	G	0.2815	238	chr17	35423240
1704	rs4621903	5310241_TOMM5	0.177896231	4.949713198	2.88E-06	0.002225307	0.039165705	9	A	G	0.2083	240	chr9	37577742
1705	rs914247	110270_MCM3AP	0.072416243	4.949566617	2.88E-06	0.002226249	0.066479159	21	A	G	0.425	240	chr21	46434105
1706	rs56225726	3830519_MKKS	-0.222297192	-4.947284098	2.91E-06	0.002244538	0.074149759	20	A	G	0.09917	242	chr20	10899979
1707	rs10819317	5130162_AK1	-0.204988608	-4.946903138	2.91E-06	0.002247524	0.202934099	9	G	A	0.1471	238	chr9	129708778
1708	rs7558946	3360402_CAD	-0.073634801	-4.943600743	2.95E-06	0.002274912	0.111593293	2	A	G	0.3941	236	chr2	28173685
1709	rs7669821	4780050_UGDH	0.096481311	4.94349646	2.95E-06	0.002275616	0.101032574	4	A	G	0.4449	236	chr4	39198618
1710	rs1647956	4260278_ST14	-0.136911891	-4.942324212	2.97E-06	0.002285589	0.167755448	11	G	A	0.1917	240	chr11	130415019
1711	rs28409706	1510138_GTF2H2B	0.23098025	4.941546518	2.98E-06	0.002291565	0.125269922	5	G	A	0.1364	242	chr5	70344007
1712	rs6600222	2640286_HBA2	-0.354023054	-4.940700627	2.99E-06	0.002297639	0.056031539	16	A	G	0.07563	238	chr16	476632
1713	rs2304580	5670475_GCHFR	-0.120910517	-4.940526731	2.99E-06	0.002299014	0.114467393	15	G	A	0.2521	242	chr15	38816959
1714	rs7752070	4590450_DTNBP1	0.148286927	4.939703307	3.00E-06	0.002305605	0.135725689	6	G	A	0.1983	242	chr6	15712898
1715	rs4543780	4040242_FAM89A	-0.116953401	-4.9378496	3.02E-06	0.002321838	0.191919003	1	A	G	0.3099	242	chr1	229241054
1716	rs11251753	1510072_PITRM1	0.129759845	4.937521809	3.03E-06	0.002324855	0.031542826	10	A	C	0.1612	242	chr10	3210405
1717	rs1058142	1660195_DHRS12	0.094970801	4.936534807	3.04E-06	0.002333534	0.212918161	13	A	G	0.2479	242	chr13	51240207
1718	rs220276	6060326_ZNF295	0.102886865	4.936117671	3.05E-06	0.002336929	0.010183247	21	G	A	0.2603	242	chr21	42365398
1719	rs6508808	6400022_CAPN12	-0.14389369	-4.935892111	3.05E-06	0.002338901	0.183900555	19	A	G	0.2125	240	chr19	43752078
1720	rs33935215	3800097_TRIM24	0.172614933	4.935055972	3.06E-06	0.002346451	0.131592618	7	G	A	0.1074	242	chr7	137915850
1721	rs9611527	4040114_TEF	0.111245397	4.935005969	3.06E-06	0.002346793	0.19088153	22	A	G	0.3967	242	chr22	39974374
1722	rs9843295	6420008_PROS1	-0.188703584	-4.933188529	3.08E-06	0.0023615	0.107938253	3	G	A	0.2583	240	chr3	95273232
1723	rs4908909	6220196_NOL9	-0.183907895	-4.932193434	3.10E-06	0.002369809	0.112429186	1	G	A	0.2025	242	chr1	6521628
1724	rs1025497	1470132_B3GNT8	0.145733399	4.931751906	3.10E-06	0.002373715	0.054803287	19	A	G	0.4412	238	chr19	46563094
1725	rs2921711	840392_PCYOX1	-0.153779246	-4.931702289	3.10E-06	0.002374058	0.088076444	2	C	A	0.2521	242	chr2	70300289
1726	rs1188553	6860408_RNASE10	0.094721517	4.93151267	3.10E-06	0.002375487	0.175665501	14	A	C	0.2208	240	chr14	19724802
1727	rs895951	780348_LOC338799	-0.15375668	-4.927769427	3.15E-06	0.002405925	0.070409641	12	A	G	0.2083	240	chr12	120721498
1728	rs35311561	4150484_TRMT61A	0.144116405	4.927081601	3.16E-06	0.002411976	0.054352239	14	A	G	0.1653	242	chr14	103257880
1729	rs63593560	7100215_TSC22D2	0.1368237	4.924000702	3.20E-06	0.00243732	0.081597165	3	A	C	0.4008	242	chr3	151661268
1730	rs7259200	6770360_MARCH2	0.26821123	4.923845901	3.20E-06	0.002438357	0.15858589	19	G	A	0.3792	240	chr19	8449921
1731	rs3761034	6550358_UBA52	-0.110557604	-4.92375226	3.21E-06	0.002439063	0.207170482	19	C	A	0.4959	242	chr19	18541478
1732	rs10864693	1300246_DISC1	-0.208819057	-4.923377398	3.21E-06	0.002442258	0.095354169	1	A	C	0.4504	242	chr1	229870716
1733	rs629710	3890274_DPF2	0.083147432	4.922737688	3.22E-06	0.002447693	0.032200158	11	C	A	0.4876	242	chr11	64865809
1734	rs17671250	5960014_C15ORF57	0.122213357	4.922521576	3.22E-06	0.002449691	0.070685446	15	G	A	0.124	242	chr15	38460416
1735	rs1010459	3890484_ANG	-0.126900936	-4.920544521	3.25E-06	0.00246687	0.139978204	14	A	G	0.4298	242	chr14	20223456
1736	rs131794	7510537_SCO2	0.246393748	4.920035484	3.26E-06	0.002470872	0.033249891	22	A	C	0.1792	240	chr22	49318618
1737	rs13279614	3310682_DOCK5	0.17169874	4.918705669	3.27E-06	0.002481795	0.154262242	8	A	G	0.1653	242	chr8	25671940
1738	rs10155613	1050750_CLPTM1L	0.143031833	4.917001443	3.30E-06	0.002496332	0.155776652	5	G	A	0.05833	240	chr5	2108328
1739	rs12540488	5910632_SMARCD3	-0.180622453	-4.910407604	3.39E-06	0.002554837	0.12353222	7	C	G	0.1708	240	chr7	150526097
1740	rs61871074	5550279_ENTPD1	0.112999356	4.909163825	3.41E-06	0.002567085	0.102141288	10	A	C	0.281	242	chr10	97650850
1741	rs4964604	20243_PRDM4	0.097780612	4.909027034	3.41E-06	0.002568071	0.012680733	12	A	G	0.4833	240	chr12	106585936
1742	rs3741060	6110301_KDELC2	-0.143873565	-4.908683239	3.41E-06	0.002571018	0.069515697	11	G	A	0.1116	242	chr11	107885191
1743	rs6001470	7560056_FAM83F	0.097559794	4.908676655	3.41E-06	0.002571018	0.150118898	22	A	G	0.4132	242	chr22	37899421
1744	rs72717423	4730682_EXOC3	-0.129293836	-4.908509046	3.41E-06	0.002572179	0.047078612	5	A	G	0.1853	232	chr5	488259
1745	rs11236230	510632_KLHL35	0.13553677	4.906377282	3.44E-06	0.002589789	0.180126562	11	C	A	0.3099	242	chr11	74109215
1746	rs17120578	1710113_PPP1R3E	0.153762114	4.905571682	3.46E-06	0.002597961	0.084410615	14	G	A	0.3708	240	chr14	22161536
1747	rs4788069	5490594_SULT1A4	-0.264659146	-4.905284851	3.46E-06	0.002600259	0.186752249	16	A	C	0.3403	238	chr16	28524166
1748	rs7225550	4220053_SKAP1	0.101713347	4.904356551	3.47E-06	0.002608528	0.116258244	17	A	G	0.4256	242	chr17	43580242
1749	rs6807079	4070025_POPDC2	0.085233075	4.903206936	3.49E-06	0.002619015	0.184060131	3	G	A	0.376	242	chr3	120873108
1750	rs12942088	1980762_SAT2	0.106764409	4.903180969	3.49E-06	0.002619026	0.103832683	17	G	A	0.2066	242	chr17	7423503
1751	rs2223602	6520408_METTL13	-0.136342396	-4.901151642	3.52E-06	0.002638001	0.049265673	1	A	G	0.1074	242	chr1	170048358
1752	rs2782	2350504_ECGF1	-0.134778535	-4.89668925	3.59E-06	0.00267605	0.04096732	22	A	G	0.3008	236	chr22	49308720
1753	rs1141538	3520324_FAM13B	-0.083309566	-4.895979895	3.60E-06	0.002682778	0.037764236	5	A	G	0.2875	240	chr5	137303098
1754	rs3820236	1740020_TMEM63A	0.150166988	4.895403388	3.60E-06	0.002687403	0.102896847	1	A	G	0.2231	242	chr1	224128281
1755	rs4836593	3710148_DPM2	-0.239380652	-4.893998513	3.63E-06	0.002701263	0.068633086	9	A	G	0.125	240	chr9	129736531
1756	rs2290351	2750286_AP3S2	-0.110802098	-4.893567053	3.63E-06	0.002705594	0.162308692	15	A	G	0.2479	242	chr15	88175785
1757	rs57645645	5560246_TPM1	-0.281244481	-4.893252021	3.64E-06	0.002707983	0.140059528	15	A	G	0.1364	242	chr15	61126631
1758	rs11911133	5670719_IL10RB	0.099183172	4.893057465	3.64E-06	0.002709997	0.106653784	21	G	A	0.3208	240	chr21	33551045
1759	rs344633	5390682_GPR108	-0.083605158	-4.891237967	3.67E-06	0.002727986	0.089264418	19	G	A	0.3347	242	chr19	6690934
1760	rs10744964	5340435_STOML1	0.087907666	4.89107857	3.67E-06	0.002729619	0.167708335	15	G	A	0.343	242	chr15	72066397
1761	rs2429244	5690113_NUFIP2	0.082182811	4.890088659	3.68E-06	0.002739978	0.026528206	17	G	A	0.4328	238	chr17	24621412
1762	rs4820497	3440477_PACSIN2	-0.142911954	-4.887139567	3.73E-06	0.002767418	0.051758555	22	G	A	0.2731	238	chr22	41655718
1763	rs4619403	4850440_HEATR3	-0.237637029	-4.885985245	3.75E-06	0.002778313	0.055263688	16	G	A	0.416	238	chr16	48633049
1764	rs12613624	2970088_LIPT1	-0.096533436	-4.885133586	3.76E-06	0.0027866	0.094723621	2	G	A	0.3917	240	chr2	99099173
1765	rs2025420	1850324_LOC100190939	0.201331759	4.883862579	3.78E-06	0.002798585	0.207690571	13	G	A	0.1322	242	chr13	44583690
1766	rs10517996	6510735_DDX60L	0.1867524	4.883570273	3.79E-06	0.002801129	0.102954661	4	A	G	0.2438	242	chr4	169662353
1767	rs12335	6590661_MED22	-0.10316305	-4.881145344	3.82E-06	0.002824442	0.118753868	9	G	A	0.4959	242	chr9	135187655
1768	rs1048818	6280482_NIP7	-0.087158932	-4.87973855	3.85E-06	0.00283834	0.00643204	16	A	G	0.3264	242	chr16	67934187
1769	rs9651273	4250739_CDC2L1	-0.170941962	-4.87966293	3.85E-06	0.002839039	0.075241698	1	A	G	0.2231	242	chr1	1021403
1770	rs11117357	380373_BANP	0.082594988	4.878827694	3.86E-06	0.002846639	0.020597373	16	A	G	0.4664	238	chr16	86656073
1771	rs1840708	110504_TMOD2	0.124241661	4.878211625	3.87E-06	0.002853033	0.058807457	15	A	G	0.4711	242	chr15	49837991
1772	rs7146558	5560053_ATP5S	0.110000945	4.877780156	3.88E-06	0.002857266	0.154743654	14	C	A	0.4091	242	chr14	49854669
1773	rs16954910	3120452_MTMR10	0.147610818	4.877713498	3.88E-06	0.002857713	0.02939888	15	A	C	0.1116	242	chr15	28074223
1774	rs688644	6520026_NUCB1	-0.120411008	-4.875336407	3.92E-06	0.002881918	0.019540435	19	G	A	0.2727	242	chr19	54071138
1775	rs17699859	4180176_KLHDC4	-0.249490314	-4.873291394	3.95E-06	0.00290254	0.17658534	16	A	G	0.08824	238	chr16	86346337
1776	rs6680	6590131_HP	-0.245919151	-4.871265361	3.98E-06	0.002923243	0.076893976	16	G	A	0.437	238	chr16	70704071
1777	rs655834	3370048_SURF4	0.131796034	4.867526376	4.04E-06	0.002961969	0.103695186	9	A	C	0.08678	242	chr9	134889396
1778	rs16868313	1990470_HS.581975	0.089092459	4.867028496	4.05E-06	0.002966651	0.182151394	4	A	G	0.3058	242	chr4	9677162
1779	rs354687	3460685_KYNU	0.188452702	4.866013171	4.07E-06	0.002977152	0.167765677	2	A	G	0.2397	242	chr2	143517214
1780	rs3768	4830682_CCDC92	0.093378149	4.865364827	4.08E-06	0.002983881	0.078563009	12	A	G	0.2851	242	chr12	123065792
1781	rs10168350	3830537_SNRNP200	-0.241800253	-4.865307114	4.08E-06	0.002984239	0.065031038	2	A	G	0.04132	242	chr2	96314082
1782	rs1826925	3130379_STX8	-0.135873039	-4.863674688	4.11E-06	0.003001009	0.124847778	17	A	G	0.2647	238	chr17	8644145
1783	rs2074472	7400451_TRIM10	-0.222650637	-4.862658852	4.13E-06	0.003010932	0.067975668	6	A	T	0.3193	238	chr6	30264475
1784	rs935245	4180100_APPL2	0.146095221	4.862243572	4.13E-06	0.003015173	0.119353131	12	A	G	0.1074	242	chr12	104142417
1785	rs4719946	6200577_CREB5	-0.182622649	-4.861910268	4.14E-06	0.003018275	0.154918848	7	A	C	0.4587	242	chr7	28682679
1786	rs1886618	670376_RUSC1	-0.203116844	-4.859969488	4.17E-06	0.003035538	0.111168639	1	G	C	0.05372	242	chr1	154082268
1787	rs17202230	5270132_CBLB	-0.145889084	-4.859117721	4.19E-06	0.003044413	0.100900062	3	G	A	0.2314	242	chr3	106856619
1788	rs317798	6350634_DYNLT1	0.1435557	4.859022091	4.19E-06	0.003045433	0.03986444	6	A	G	0.2231	242	chr6	159007480
1789	rs28375406	4590672_LOC100129697	0.131919116	4.85892129	4.19E-06	0.00304634	0.108182369	16	G	A	0.2716	232	chr16	87524342
1790	rs11078710	6420040_CYB5D1	-0.105502063	-4.856255249	4.24E-06	0.003074361	0.135082656	17	A	C	0.3375	240	chr17	7717766
1791	rs13024657	290088_WIPF1	0.205073784	4.855961853	4.24E-06	0.003077713	0.188000021	2	A	G	0.1074	242	chr2	175181085
1792	rs4756027	1190193_CRY2	0.117550179	4.855912479	4.24E-06	0.003078159	0.129885452	11	G	A	0.1777	242	chr11	45790620
1793	rs17168173	6040088_ACN9	0.270638814	4.853524494	4.28E-06	0.003103825	0.08538087	7	C	A	0.05372	242	chr7	96563649
1794	rs4878102	5700220_DAPK1	0.146336692	4.852668035	4.30E-06	0.003112598	0.237516133	9	A	G	0.3595	242	chr9	89363342
1795	rs6058220	7040307_UQCC	-0.171175753	-4.850572813	4.34E-06	0.003135323	0.055901404	20	C	A	0.07025	242	chr20	33322678
1796	rs764673	1400601_C20ORF100	0.16049814	4.848523475	4.37E-06	0.003158351	0.333274501	20	G	A	0.4008	242	chr20	41987407
1797	rs10439300	670202_SESTD1	0.12007849	4.845668386	4.42E-06	0.003191721	0.157357986	2	A	G	0.2727	242	chr2	179796236
1798	rs2293440	1170338_SCARB1	0.212806391	4.845162907	4.43E-06	0.003197428	0.140171759	12	G	A	0.1667	240	chr12	123836726
1799	rs1757051	4210022_CAMK1D	-0.173231641	-4.842721474	4.48E-06	0.003223855	0.063467404	10	G	C	0.281	242	chr10	12907604
1800	rs16954996	940041_TWSG1	0.135384471	4.842088165	4.49E-06	0.003230949	0.029778122	18	A	G	0.1612	242	chr18	9347199
1801	rs687376	1430341_PTPRCAP	0.299465778	4.842087506	4.49E-06	0.003230949	0.044116147	11	A	C	0.05042	238	chr11	67034051
1802	rs4275659	4900053_ARL6IP4	-0.094653705	-4.841652278	4.50E-06	0.003236352	0.073395763	12	A	G	0.4711	242	chr12	122013881
1803	rs17195725	6370553_EPHA1	-0.220619015	-4.840825259	4.51E-06	0.003246232	0.119742996	7	A	G	0.1529	242	chr7	143768070
1804	rs17064496	5050093_KBTBD11	-0.268855992	-4.840777307	4.51E-06	0.003246684	0.214379374	8	A	C	0.1083	240	chr8	1941871
1805	rs221687	5090392_GMPR2	0.107836668	4.839588893	4.54E-06	0.003260299	0.048505527	14	G	A	0.2149	242	chr14	23225765
1806	rs3732419	3850161_KTELC1	0.100822252	4.836429151	4.60E-06	0.003292015	0.051896219	3	C	A	0.3917	240	chr3	120679024
1807	rs3810137	5720072_ZNF234	0.189449253	4.834848886	4.62E-06	0.003310758	0.147485115	19	A	G	0.275	240	chr19	49432442
1808	rs8379	2000132_LRRC47	-0.094425685	-4.834023483	4.64E-06	0.003321413	0.11296145	1	A	C	0.4174	242	chr1	3686750
1809	rs59427021	4070600_ZNF654	-0.145260307	-4.833527747	4.65E-06	0.003327217	0.138752172	3	C	A	0.2059	238	chr3	88245668
1810	rs413116	1440754_OPRL1	0.247058156	4.831832633	4.68E-06	0.003346157	0.217411601	20	G	C	0.1	240	chr20	62274224
1811	rs61998902	5550673_SIVA	0.101214399	4.831205889	4.69E-06	0.00335192	0.030478837	14	G	A	0.1398	236	chr14	104257368
1812	rs6808500	4490403_IQCB1	-0.102964556	-4.830965251	4.70E-06	0.003354249	0.051594364	3	A	G	0.376	242	chr3	122992571
1813	rs2844804	7380113_ABCF1	-0.08487952	-4.83078376	4.70E-06	0.003355995	0.143135796	6	A	C	0.4421	242	chr6	30050105
1814	rs73468585	2970201_ABHD2	0.143296682	4.830104644	4.72E-06	0.003363424	0.078731006	15	A	G	0.1033	242	chr15	87859630
1815	rs13158773	6420309_FAM134B	0.274162587	4.827853506	4.76E-06	0.003388975	0.057762173	5	A	G	0.0625	240	chr5	17077874
1816	rs998518	460379_IFI27L1	0.158984697	4.827208576	4.77E-06	0.003396585	0.187853195	14	C	A	0.4542	240	chr14	93624303
1817	rs7277763	4010370_HS.473425	-0.103420034	-4.827139021	4.77E-06	0.003397359	0.180898742	21	A	G	0.3636	242	chr21	18085578
1818	rs16970260	2710546_COG4	-0.190872557	-4.826423593	4.79E-06	0.003405378	0.168440601	16	G	A	0.09504	242	chr16	69114759
1819	rs692892	2600286_CCS	0.095963621	4.826410363	4.79E-06	0.003405378	0.046101229	11	A	G	0.4375	240	chr11	66105079
1820	rs61149004	290152_C16ORF35	0.739925813	4.826343257	4.79E-06	0.00340612	0.148477282	16	G	A	0.04132	242	chr16	185065
1821	rs17363924	770021_PRKRA	-0.094412243	-4.825972259	4.80E-06	0.003410128	0.086877339	2	C	A	0.281	242	chr2	179995648
1822	rs3784539	4670162_CTSH	-0.237018688	-4.825947896	4.80E-06	0.003410128	0.126097067	15	A	G	0.08678	242	chr15	77006243
1823	rs12339886	7380601_ERMP1	-0.204788871	-4.824673079	4.82E-06	0.003425596	0.044266122	9	A	C	0.07438	242	chr9	5956355
1824	rs4578040	1410035_RPS6	-0.124493088	-4.823649003	4.84E-06	0.003437448	0.075635732	9	G	A	0.4463	242	chr9	19349195
1825	rs7231304	520255_TUBB6	0.170608849	4.822347849	4.87E-06	0.003452275	0.245396264	18	C	A	0.1612	242	chr18	12340505
1826	rs686846	60136_CPVL	0.211386231	4.822162033	4.87E-06	0.003454117	0.09275136	7	G	A	0.4542	240	chr7	29018624
1827	rs7561242	6620689_MTHFD2	0.122745879	4.82112418	4.89E-06	0.003466738	0.037523271	2	A	G	0.343	242	chr2	74319660
1828	rs213194	5700056_HSD17B8	0.177011897	4.820555955	4.90E-06	0.003473385	0.067945619	6	A	G	0.2458	240	chr6	33303582
1829	rs6425611	2850021_QSOX1	0.145890339	4.820539727	4.90E-06	0.003473385	0.122480536	1	C	A	0.3042	240	chr1	178393730
1830	rs620645	940669_TRPT1	-0.179276944	-4.818247512	4.95E-06	0.003502552	0.028578591	11	A	G	0.05417	240	chr11	63837000
1831	rs73987204	270093_MYO18A	0.195608076	4.817132018	4.97E-06	0.003515586	0.148582153	17	A	G	0.06612	242	chr17	24536567
1832	rs7983836	3830497_KLF12	-0.20916631	-4.816742419	4.98E-06	0.003519	0.15151636	13	A	G	0.376	242	chr13	73283844
1833	rs2278199	1340491_SP110	0.101470229	4.81620407	4.99E-06	0.003525962	0.046346926	2	A	C	0.4298	242	chr2	230745563
1834	rs11129516	4250048_CMTM7	0.096028225	4.816103928	4.99E-06	0.003527207	0.067598776	3	G	A	0.4298	242	chr3	32369972
1835	rs11960146	6110356_RPS14	-0.144085341	-4.814139778	5.03E-06	0.003548963	0.043217165	5	A	C	0.1116	242	chr5	149958837
1836	rs622863	3780487_MPPE1	0.136824625	4.814130633	5.03E-06	0.003548963	0.248413498	18	G	A	0.4215	242	chr18	11936739
1837	rs10024529	4210653_CRIPAK	0.266678737	4.813821018	5.04E-06	0.003552457	0.107513437	4	A	G	0.1074	242	chr4	1353886
1838	rs73574266	3420402_KIAA1271	-0.200980469	-4.813667812	5.04E-06	0.003554081	0.139634749	20	A	G	0.1446	242	chr20	3820566
1839	rs2446649	6770619_GLO1	-0.075673172	-4.813525116	5.05E-06	0.003555553	0.008650872	6	G	A	0.3136	236	chr6	39696096
1840	rs61356279	2810296_BCKDHA	-0.117298868	-4.812068507	5.08E-06	0.003574442	0.086705724	19	G	A	0.45	240	chr19	46588505
1841	rs1791648	1260022_C12ORF10	-0.092154035	-4.809584157	5.13E-06	0.003603146	0.008671705	12	C	A	0.3292	240	chr12	51033060
1842	rs73987204	3780041_TIAF1	0.230132387	4.808042523	5.16E-06	0.003622459	0.125203926	17	A	G	0.06612	242	chr17	24536567
1843	rs4911181	7210273_ITGB4BP	0.145647901	4.807996015	5.16E-06	0.003622943	0.066670703	20	G	A	0.1292	240	chr20	33475642
1844	rs7004717	6180022_PCM1	0.11774365	4.806619763	5.19E-06	0.003639904	0.040961775	8	G	A	0.2397	242	chr8	17763523
1845	rs58245990	4850091_EMG1	0.104706627	4.806004067	5.20E-06	0.003647636	0.012978423	12	G	A	0.2125	240	chr12	7009889
1846	rs17751837	5870707_SERPINA10	-0.25903285	-4.805079624	5.22E-06	0.003657535	0.078237868	14	G	A	0.06612	242	chr14	93937997
1847	rs10050798	1450471_LOC202134	0.211342268	4.804198178	5.24E-06	0.003668055	0.107774076	5	G	A	0.2149	242	chr5	175880104
1848	rs2954658	3060477_RPL8	-0.154867416	-4.803249346	5.26E-06	0.00368024	0.181694798	8	A	G	0.4195	236	chr8	145988586
1849	rs59698927	7330575_KLHL28	0.428857088	4.802828463	5.27E-06	0.00368554	0.094715755	14	A	G	0.04167	240	chr14	44427697
1850	rs1177823	3460669_PRMT1	0.164986653	4.802380866	5.28E-06	0.00369063	0.118473413	19	A	G	0.08678	242	chr19	54381116
1851	rs9914795	6220386_SLC38A10	-0.129216277	-4.801246311	5.31E-06	0.003704164	0.014984716	17	A	G	0.1891	238	chr17	76845442
1852	rs11857433	6330243_VPS33B	-0.075709654	-4.801119475	5.31E-06	0.003705335	0.072507224	15	A	C	0.2934	242	chr15	89361371
1853	rs28436686	1570564_C1ORF86	0.140005867	4.800406948	5.33E-06	0.003714264	0.078475735	1	A	G	0.2143	238	chr1	2004056
1854	rs6848898	4480537_HS.13291	-0.131560413	-4.799742142	5.34E-06	0.00372228	0.093829775	4	G	A	0.2355	242	chr4	78322482
1855	rs74003635	7000703_POLR3K	0.128565257	4.798079508	5.38E-06	0.003743454	0.173151341	16	A	C	0.2355	242	chr16	41277
1856	rs9322331	6290437_MTHFD1L	0.124946195	4.797061683	5.40E-06	0.003756526	0.114536435	6	A	G	0.1818	242	chr6	152204010
1857	rs67340371	5690131_CCDC101	0.10474511	4.79696541	5.40E-06	0.003756979	0.064157021	16	A	G	0.4959	242	chr16	28472771
1858	rs10200566	160411_NCOA1	-0.084031135	-4.795715726	5.43E-06	0.003773012	0.114025785	2	A	C	0.4534	236	chr2	24983966
1859	rs4342524	6400113_ORAI2	-0.147816225	-4.79299236	5.49E-06	0.003809453	0.047972656	7	A	G	0.4793	242	chr7	101869291
1860	rs3822045	1510019_MGST2	-0.158732233	-4.790624953	5.54E-06	0.00383959	0.218135028	4	C	A	0.3099	242	chr4	140806864
1861	rs67600250	4250224_LOC399491	0.446568605	4.789444294	5.57E-06	0.003855772	0.22477221	16	A	T	0.08678	242	chr16	14383142
1862	rs1527475	3310538_CD36	-0.656169302	-4.788679233	5.59E-06	0.00386461	0.203829506	7	A	G	0.03719	242	chr7	80211640
1863	rs255322	6860228_C5ORF41	-0.160563914	-4.788678778	5.59E-06	0.00386461	0.102520274	5	A	G	0.3958	240	chr5	172551669
1864	rs34014405	1980328_CACNB3	0.148042703	4.787294611	5.62E-06	0.003884551	0.164142604	12	A	G	0.1281	242	chr12	47498180
1865	rs10399931	6860465_MYBPH	-0.341506472	-4.787035323	5.62E-06	0.003888014	0.192758788	1	A	G	0.1736	242	chr1	201422703
1866	rs17848348	2340753_TNFRSF13C	0.49445829	4.785726993	5.65E-06	0.003903182	0.167155599	22	A	G	0.03719	242	chr22	40622831
1867	rs1707114	5080598_HS.129160	-0.123975638	-4.784477461	5.68E-06	0.003920297	0.097972813	1	G	A	0.3125	240	chr1	117674600
1868	rs2280843	770692_C9ORF114	0.083484248	4.784190585	5.69E-06	0.003923798	0.037309111	9	A	G	0.2629	232	chr9	130624890
1869	rs6771972	7000026_SIDT1	-0.115906319	-4.783809768	5.70E-06	0.003929025	0.165015189	3	G	A	0.2603	242	chr3	114599855
1870	rs15817	7210110_HM13	0.17469465	4.783247767	5.71E-06	0.003937166	0.046188381	20	G	A	0.3347	242	chr20	29657199
1871	rs10956248	1510121_MTSS1	0.150341353	4.781367447	5.76E-06	0.003963732	0.050783497	8	G	A	0.4876	242	chr8	126542623
1872	rs548465	730671_ACAD8	0.101501804	4.778560154	5.82E-06	0.004002037	0.09194894	11	A	G	0.3058	242	chr11	133702059
1873	rs1422794	940221_LSM11	-0.113771084	-4.777999313	5.84E-06	0.004009509	0.140714781	5	C	A	0.2893	242	chr5	156869127
1874	rs2109262	10722_CENPV	-0.096184658	-4.776095826	5.88E-06	0.004035737	0.187571928	17	C	A	0.4786	234	chr17	16125354
1875	rs9559163	4900435_TNFSF13B	-0.156149064	-4.775483254	5.90E-06	0.004043369	0.126198742	13	C	A	0.3182	242	chr13	107259339
1876	rs561	620615_NDUFA7	-0.100856405	-4.775306952	5.90E-06	0.004045828	0.08301989	19	A	G	0.1818	242	chr19	8282431
1877	rs4726047	1050196_PRKAG2	0.105757541	4.772568858	5.97E-06	0.004083998	0.108266953	7	A	G	0.2603	242	chr7	150886684
1878	rs35650645	540274_ZDHHC18	0.147764829	4.772360872	5.97E-06	0.004086784	0.092328824	1	G	A	0.1322	242	chr1	27042071
1879	rs4725782	5560411_ZNF212	0.093073994	4.770983233	6.00E-06	0.004104624	0.066896896	7	A	G	0.4256	242	chr7	147735842
1880	rs727428	2140040_TNFSF13	-0.102128116	-4.769064815	6.05E-06	0.00413313	0.08539981	17	A	G	0.4091	242	chr17	7478517
1881	rs11837358	2140291_MMAB	-0.124359819	-4.76758126	6.09E-06	0.004155653	0.052493895	12	A	G	0.2107	242	chr12	108369174
1882	rs45503293	2680639_SLC25A38	0.099468723	4.766998102	6.10E-06	0.004164017	0.043523262	3	A	G	0.2314	242	chr3	39407789
1883	rs1557524	7210719_NCSTN	-0.083823424	-4.766273417	6.12E-06	0.004173709	0.079355845	1	A	G	0.4328	238	chr1	158513109
1884	rs9313609	2630739_HS.154948	0.076754007	4.765760695	6.13E-06	0.004180823	0.215863075	5	G	A	0.4	240	chr5	172233007
1885	rs13796	5310110_HAX1	-0.247308815	-4.765100654	6.15E-06	0.004190497	0.147163773	1	G	A	0.05372	242	chr1	152512541
1886	rs9856368	6900672_RPL39L	0.115357139	4.764965745	6.15E-06	0.0041923	0.105532278	3	A	C	0.1281	242	chr3	189239550
1887	rs28376170	270487_SH2D3C	-0.252497766	-4.76453033	6.16E-06	0.004198355	0.026559572	9	A	C	0.05	240	chr9	129594813
1888	rs4800173	990719_HS.579530	0.130148143	4.763471857	6.19E-06	0.004211632	0.07009015	18	A	G	0.4125	240	chr18	19873929
1889	rs56260599	7330653_C1ORF86	-0.198879335	-4.76302114	6.20E-06	0.004217286	0.158588664	1	G	A	0.1752	234	chr1	2045975
1890	rs10279308	130717_ARPC1B	0.13349597	4.760714688	6.26E-06	0.004250066	0.058901171	7	A	G	0.3208	240	chr7	98843442
1891	rs10781510	3710685_CARD9	0.168732642	4.759159037	6.30E-06	0.004269352	0.193687235	9	A	G	0.3655	238	chr9	138398994
1892	rs4684044	1260373_MTMR14	0.069927673	4.759047749	6.30E-06	0.004270819	0.05696321	3	A	C	0.4958	240	chr3	10565736
1893	rs10010188	830592_LOC550112	-0.113319132	-4.758964157	6.31E-06	0.004271659	0.192578771	4	A	G	0.1949	236	chr4	68216987
1894	rs34181218	5270435_FNBP1	-0.114563761	-4.758664729	6.31E-06	0.004275845	0.061080359	9	A	G	0.186	242	chr9	132652139
1895	rs899662	3440095_PSG3	-0.149155502	-4.758569261	6.32E-06	0.00427704	0.167829885	19	A	C	0.5	242	chr19	47007121
1896	rs2675178	2690601_ARPC4	-0.083236018	-4.756704272	6.36E-06	0.00430373	0.027696234	3	G	A	0.3347	242	chr3	9174782
1897	rs7075761	70343_FRAT1	0.161767874	4.756360364	6.37E-06	0.004306478	0.145489247	10	G	A	0.2025	242	chr10	99057818
1898	rs7966583	6370458_TCP11L2	0.119347116	4.755181776	6.40E-06	0.004324102	0.17898537	12	A	G	0.3099	242	chr12	105441310
1899	rs34352167	2370259_TECR	-0.132267055	-4.751399216	6.50E-06	0.004382031	0.023436847	19	G	A	0.09829	234	chr19	14524828
1900	rs6933060	7050612_TIAM2	-0.349866793	-4.751053652	6.51E-06	0.004386998	0.116161952	6	G	A	0.1653	242	chr6	155589774
1901	rs4790980	6270075_PITPNC1	0.089193785	4.749281922	6.56E-06	0.004412874	0.139059739	17	C	G	0.2397	242	chr17	62869514
1902	rs2027508	4670167_CAPZB	-0.14360616	-4.746355571	6.64E-06	0.004456212	0.030870544	1	G	A	0.3017	242	chr1	19539186
1903	rs12733622	5270372_RALGPS2	0.267573031	4.7458179	6.65E-06	0.004463143	0.069300054	1	G	A	0.2975	242	chr1	177285809
1904	rs8060332	380437_MGC52282	0.314059141	4.745777894	6.65E-06	0.004463146	0.220389241	16	A	G	0.2314	242	chr16	2832771
1905	rs2732029	1740273_SNRPN	0.090695303	4.745386773	6.66E-06	0.004469514	0.141390595	15	A	G	0.343	242	chr15	22786809
1906	rs11133794	4730154_HS.481659	-0.276004521	-4.744371448	6.69E-06	0.00448507	0.073036874	5	A	G	0.1667	240	chr5	14781234
1907	rs6782888	3130220_TMEM158	-0.407403582	-4.743659736	6.71E-06	0.004496347	0.056160139	3	A	G	0.2	240	chr3	45251754
1908	rs110402	460091_LOC644144	0.090161464	4.742908572	6.73E-06	0.004506435	0.075636068	17	A	G	0.4463	242	chr17	41235818
1909	rs7463174	1050039_PROSC	0.102985164	4.739072341	6.84E-06	0.00456466	0.107560497	8	G	A	0.1446	242	chr8	37754807
1910	rs2647060	4200725_HLA-DRB6	0.268527387	4.737941894	6.87E-06	0.004580408	0.136884804	6	A	C	0.1116	242	chr6	32677645
1911	rs2076014	6660356_TMX4	0.210194333	4.735637817	6.93E-06	0.00461672	0.074864306	20	A	G	0.2292	240	chr20	7911318
1912	rs639311	5260731_MRE11A	0.093015314	4.732841616	7.01E-06	0.004662608	0.108124877	11	A	G	0.281	242	chr11	93845395
1913	rs851034	5130767_MAPK14	0.126580248	4.729985941	7.09E-06	0.004706062	0.118764466	6	A	G	0.3583	240	chr6	36095623
1914	rs247820	2470128_LOC729887	-0.079616196	-4.72950518	7.11E-06	0.00471398	0.092943295	16	G	A	0.3223	242	chr16	83002938
1915	rs4776596	6560433_ARIH1	-0.096273806	-4.729365854	7.11E-06	0.004715637	0.101509356	15	A	G	0.2893	242	chr15	70501012
1916	rs11755766	4280253_PAK1IP1	-0.104168795	-4.728647462	7.13E-06	0.004727364	0.099014659	6	G	A	0.4959	242	chr6	10286937
1917	rs73448567	6280050_HSD17B12	-0.195121334	-4.728589844	7.13E-06	0.004727964	0.047551909	11	A	G	0.06612	242	chr11	44722453
1918	rs859	5080615_IL16	0.112831293	4.727913355	7.15E-06	0.004737658	0.156623882	15	G	A	0.3554	242	chr15	79388377
1919	rs2965216	2450382_TNPO2	0.076844877	4.727525206	7.16E-06	0.004742588	0.09733029	19	A	G	0.3375	240	chr19	12932082
1920	rs654877	1940048_CLEC11A	-0.127023634	-4.726919222	7.18E-06	0.00475222	0.12258223	19	A	G	0.3602	236	chr19	55418271
1921	rs4802210	620523_ZNF234	-0.153445054	-4.726720857	7.19E-06	0.004754892	0.140956498	19	A	G	0.4174	242	chr19	49337588
1922	rs72960206	7560594_MARCH7	-0.185494873	-4.726359956	7.20E-06	0.004760713	0.022224944	2	A	C	0.07025	242	chr2	160114292
1923	rs4809479	2710209_ARFGAP1	0.143036124	4.726201548	7.20E-06	0.004763266	0.090284973	20	A	G	0.1164	232	chr20	61173182
1924	rs5753601	5390730_PIK3IP1	-0.192188226	-4.725462818	7.22E-06	0.004775252	0.101749749	22	A	C	0.2167	240	chr22	30128259
1925	rs7544890	4760725_PRPF38B	-0.203198567	-4.725346753	7.23E-06	0.004777243	0.043143624	1	A	C	0.05833	240	chr1	109028365
1926	rs1951703	1980309_IL8	-0.448944868	-4.725057	7.23E-06	0.004781835	0.08894412	4	A	G	0.2208	240	chr4	74790903
1927	rs10751506	1440451_EXOSC2	-0.149801982	-4.723551229	7.28E-06	0.004806736	0.066994254	9	A	G	0.1458	240	chr9	132541966
1928	rs4724321	1850035_PPIA	-0.102614002	-4.723134785	7.29E-06	0.00481408	0.105478688	7	G	A	0.3292	240	chr7	44788910
1929	rs13153224	3120576_IK	0.12170829	4.722672837	7.31E-06	0.004821045	0.020489317	5	A	G	0.2562	242	chr5	140487967
1930	rs57121665	4570064_DKFZP586I1420	-0.301792638	-4.722107843	7.32E-06	0.004830034	0.093110575	7	A	G	0.05372	242	chr7	30395425
1931	rs778593	6840189_NDUFA2	-0.082066954	-4.721829816	7.33E-06	0.004834447	0.081559217	5	G	A	0.4174	242	chr5	140007400
1932	rs8007089	5700520_PRMT5	-0.111147349	-4.7188574	7.42E-06	0.004886541	0.213304147	14	A	G	0.281	242	chr14	22461753
1933	rs7071471	1300671_NCOA4	-0.121017368	-4.718438872	7.43E-06	0.004893461	0.042479273	10	A	G	0.4237	236	chr10	51173341
1934	rs8112082	2640619_ZNF91	-0.133306896	-4.71716393	7.47E-06	0.004914345	0.073432442	19	C	A	0.4463	242	chr19	23415330
1935	rs1874848	4850133_SNRPN	-0.213912833	-4.71637608	7.49E-06	0.004928728	0.051310877	15	A	G	0.124	242	chr15	22080989
1936	rs3736771	5960736_C20ORF72	-0.183276851	-4.714198046	7.56E-06	0.00496525	0.111274762	20	A	G	0.1364	242	chr20	17879095
1937	rs6009975	20452_TYMP	-0.324358888	-4.713567661	7.58E-06	0.004971889	0.039195069	22	A	G	0.07563	238	chr22	49288851
1938	rs3745528	2850630_C19ORF48	0.093571256	4.713343617	7.59E-06	0.004975748	0.050629576	19	G	A	0.2311	238	chr19	55993878
1939	rs73069165	130452_GP5	0.25444317	4.711667402	7.64E-06	0.00500342	0.109328961	3	A	G	0.09167	240	chr3	195597129
1940	rs4776774	4280300_DIS3L	0.229188098	4.710536101	7.67E-06	0.005023929	0.113331799	15	G	A	0.08264	242	chr15	64359746
1941	rs2835580	7320437_DSCR3	-0.143657138	-4.709979816	7.69E-06	0.005034041	0.111462291	21	A	G	0.1116	242	chr21	37379987
1942	rs67136908	7570131_RPS18	-0.207931073	-4.709115551	7.72E-06	0.005049199	0.011654722	6	A	G	0.075	240	chr6	33445066
1943	rs769105	6200070_LYG1	-0.089328534	-4.709010466	7.72E-06	0.00505054	0.095551149	2	G	A	0.4669	242	chr2	99444398
1944	rs7939159	840360_UBQLNL	0.134910632	4.702835169	7.92E-06	0.005157453	0.1542234	11	G	A	0.2397	242	chr11	5598577
1945	rs11928962	6960170_C3ORF19	0.073122287	4.701611042	7.95E-06	0.005178671	0.068871707	3	A	G	0.4208	240	chr3	14666115
1946	rs10191938	870593_LOC285053	-0.127518754	-4.701157722	7.97E-06	0.005186529	0.12853754	2	G	A	0.1281	242	chr2	48481460
1947	rs1864532	5690246_SPIRE1	-0.08888559	-4.700199307	8.00E-06	0.005203099	0.149619375	18	A	G	0.4244	238	chr18	12559486
1948	rs1466273	1090468_CCDC12	0.163213796	4.700055075	8.00E-06	0.005205313	0.122505369	3	A	G	0.04545	242	chr3	46960867
1949	rs9908845	1570086_B3GNTL1	0.172399436	4.699883826	8.01E-06	0.005208368	0.165899637	17	A	G	0.2101	238	chr17	78590973
1950	rs2516835	1780161_LIPT1	-0.096756341	-4.699580476	8.02E-06	0.005211484	0.124363081	2	A	G	0.3833	240	chr2	99145563
1951	rs2281756	4610273_CLYBL	0.115782854	4.698871362	8.04E-06	0.005224511	0.082883286	13	A	G	0.4711	242	chr13	99343309
1952	rs6059709	3710537_AHCY	-0.103710024	-4.697870617	8.08E-06	0.005240661	0.123021962	20	G	A	0.3458	240	chr20	32243040
1953	rs1869033	290661_CLN8	0.240088908	4.696443688	8.12E-06	0.005264682	0.080766088	8	A	G	0.1218	238	chr8	1092156
1954	rs9864697	7610538_H1FX	-0.168572888	-4.69564895	8.15E-06	0.005279391	0.048340467	3	G	A	0.1942	242	chr3	130152224
1955	rs2410633	3310441_INTS10	-0.098126461	-4.69544752	8.15E-06	0.005282309	0.030707645	8	A	C	0.2083	240	chr8	20105136
1956	rs1460126	7320132_HELB	0.165794792	4.695259409	8.16E-06	0.005284944	0.048037563	12	G	A	0.2562	242	chr12	64548244
1957	rs7222133	6980435_ZNF232	0.068339043	4.693858472	8.21E-06	0.005306614	0.180454478	17	G	A	0.343	242	chr17	4520360
1958	rs7127598	5220743_HS.437395	0.110751659	4.693358198	8.22E-06	0.005315951	0.298667374	11	G	A	0.1833	240	chr11	68228350
1959	rs3092749	7380139_SERINC3	-0.200145652	-4.69312067	8.23E-06	0.005319665	0.155795575	20	G	A	0.1555	238	chr20	42584508
1960	rs9610680	110382_RAC2	0.06394242	4.692752173	8.24E-06	0.005325918	0.01983248	22	A	G	0.2149	242	chr22	35951897
1961	rs2238400	3780167_ZNF200	0.110849321	4.692611263	8.25E-06	0.005328669	0.153113724	16	A	G	0.3583	240	chr16	3211223
1962	rs2877877	1770070_SUPT4H1	-0.1147971	-4.690687215	8.31E-06	0.005361548	0.070396297	17	G	A	0.1322	242	chr17	53786529
1963	rs62052250	6350075_LOC728006	-0.284904352	-4.690215539	8.33E-06	0.005369697	0.209732699	16	A	G	0.05785	242	chr16	88571879
1964	rs10030655	3840386_STIM2	-0.133607476	-4.687584855	8.42E-06	0.005417233	0.080455873	4	A	G	0.2603	242	chr4	26559363
1965	rs4969248	70767_BAIAP2	-0.139126215	-4.684048782	8.54E-06	0.005481089	0.052667919	17	G	A	0.2543	232	chr17	76699588
1966	rs17154203	2350703_STX3	0.141684908	4.683876143	8.54E-06	0.005483488	0.139339176	11	G	A	0.1405	242	chr11	59325519
1967	rs10851955	1580653_SLC12A6	-0.086443997	-4.682933032	8.58E-06	0.005500674	0.151358512	15	G	A	0.2851	242	chr15	32297458
1968	rs10154234	1240201_BACE2	0.288893547	4.682546412	8.59E-06	0.005508679	0.195547328	21	A	G	0.09091	242	chr21	41446877
1969	rs6938188	7100161_VNN2	-0.192723375	-4.680048119	8.68E-06	0.005551965	0.132660824	6	A	G	0.4174	242	chr6	133113662
1970	rs11625306	1240360_MRPL52	-0.155054056	-4.679279075	8.70E-06	0.005563871	0.162793826	14	A	G	0.2603	242	chr14	22361764
1971	rs11878287	70634_RABAC1	-0.094305345	-4.679252411	8.70E-06	0.005564183	0.027378386	19	G	A	0.2603	242	chr19	47162214
1972	rs6505162	2640601_GIT1	-0.105082763	-4.678613304	8.73E-06	0.005576228	0.098547842	17	C	A	0.4256	242	chr17	25468309
1973	rs2241109	4830356_BGLAP	-0.089762024	-4.67857824	8.73E-06	0.005576729	0.136752111	1	A	G	0.2521	242	chr1	154439706
1974	rs12416186	3930382_NMT2	0.163171314	4.676555486	8.80E-06	0.005615693	0.09044645	10	G	A	0.1612	242	chr10	15139730
1975	rs11160817	3060646_C14ORF173	0.200697396	4.674404212	8.88E-06	0.005656158	0.203645838	14	A	G	0.4871	232	chr14	104239459
1976	rs36078693	5310615_SLC25A15	-0.12495792	-4.673416706	8.91E-06	0.005675435	0.107218991	13	A	G	0.1198	242	chr13	39921056
1977	rs2784269	4230753_HLX	-0.129154506	-4.672632746	8.94E-06	0.00569037	0.015075133	1	A	G	0.2645	242	chr1	219249856
1978	rs7128017	4760521_HPS5	-0.162123783	-4.671929143	8.96E-06	0.005702791	0.053254547	11	A	C	0.1157	242	chr11	18275756
1979	rs71386677	2630747_KCTD5	-0.330830773	-4.671140194	8.99E-06	0.005718872	0.147197846	16	A	C	0.05	240	chr16	2588652
1980	rs7568330	3940343_TAF1B	-0.129961116	-4.670979507	9.00E-06	0.005721108	0.060128042	2	G	A	0.157	242	chr2	9893008
1981	rs35829761	4880408_SEMA4D	0.093743591	4.670895511	9.00E-06	0.005722457	0.080807317	9	A	G	0.186	242	chr9	91303470
1982	rs9559163	6840020_TNFSF13B	-0.134840816	-4.67076401	9.01E-06	0.005724566	0.104276312	13	C	A	0.3182	242	chr13	107259339
1983	rs59740748	7200368_VAPA	-0.08985111	-4.670457098	9.02E-06	0.005730241	0.176668182	18	A	G	0.1694	242	chr18	10682397
1984	rs1544929	4780360_ZNF837	0.118197252	4.669368251	9.06E-06	0.005748367	0.096831961	19	A	G	0.2438	242	chr19	63127853
1985	rs2452600	380523_PDLIM5	0.128547133	4.668424774	9.09E-06	0.005768311	0.123615873	4	A	G	0.2273	242	chr4	95715905
1986	rs6032531	2100678_DNTTIP1	-0.088165181	-4.667618893	9.12E-06	0.005784179	0.113692456	20	C	A	0.4339	242	chr20	43845974
1987	rs1064875	6020630_MMP25	0.180289572	4.666760254	9.15E-06	0.005799159	0.158933395	16	A	G	0.2149	242	chr16	3042210
1988	rs7616403	6980576_PARP15	0.143742615	4.665893195	9.19E-06	0.005814672	0.094863128	3	A	G	0.08678	242	chr3	123774043
1989	rs7242374	2000593_RPL17	0.191861335	4.665419185	9.20E-06	0.005823985	0.011147165	18	A	G	0.1198	242	chr18	45297461
1990	rs2080177	610768_TAPT1	0.089280032	4.665367161	9.20E-06	0.005824906	0.026400417	4	A	G	0.3992	238	chr4	15098820
1991	rs13404342	4010477_ATP6V1E2	0.137078597	4.665025646	9.22E-06	0.005831842	0.124891074	2	G	A	0.1417	240	chr2	46658877
1992	rs11901133	2230626_MRPL33	-0.101775691	-4.664068645	9.25E-06	0.005852409	0.006828198	2	C	A	0.3542	240	chr2	27923217
1993	rs940299	4120609_DGUOK	-0.080107643	-4.663528968	9.27E-06	0.005864221	0.07882434	2	A	G	0.4339	242	chr2	74028412
1994	rs644421	1430010_SPCS2	0.166780227	4.663033171	9.29E-06	0.005874423	0.107118057	11	C	A	0.06667	240	chr11	73709913
1995	rs7871565	2570471_SPTLC1	0.118054725	4.662242163	9.32E-06	0.005889951	0.177052652	9	C	A	0.1333	240	chr9	93865321
1996	rs17716313	4560577_KIAA1429	0.114419657	4.66217982	9.32E-06	0.00589071	0.030923954	8	G	A	0.2355	242	chr8	95633516
1997	rs10783827	870767_TMEM194A	-0.114286048	-4.661549877	9.35E-06	0.00590384	0.034838028	12	C	A	0.3967	242	chr12	56140578
1998	rs6499111	4210113_CMTM2	0.197862474	4.661231011	9.36E-06	0.00590871	0.080373001	16	A	G	0.2066	242	chr16	65681427
1999	rs7469	3610092_RBM23	-0.118903612	-4.661106304	9.36E-06	0.005911071	0.096184683	14	A	G	0.1667	240	chr14	22440037
[truncated: 3,462 more rows]
