# Supplementary material for: Expression Quantitative Trait Loci (eQTL) Mapping in Puerto Rican Children
Source: PLoS One. 2015 Mar 27;10(3):e0122464. doi: 10.1371/journal.pone.0122464 (PMC4376710; doi:10.1371/journal.pone.0122464)
Supplement: S2 Table — (CSV) [file pone.0122464.s003.csv]

SNP	Probe	gene	beta	t.stat	p.value	FDR	R2	CHR	A1	A2	MAF	NCHROBS	chrmProbe	s1	s2	chrm_snp	pos
rs13074121	6200382	NMNAT3	-0.164363812	-7.402553353	9.15E-10	2.32E-05	0.505140005	3	G	A	0.3306	242	chr3	140761829	140761878	chr3	140875225
rs58369307	2570100	ABCA7	-0.787025106	-7.376718442	1.01E-09	2.53E-05	0.505334849	19	A	G	0.07851	242	chr19	1016127	1016170	chr19	989291
rs3087680	2570100	ABCA7	-0.787025106	-7.376718442	1.01E-09	2.53E-05	0.505334849	19	C	A	0.07851	242	chr19	1016127	1016170	chr19	989289
rs2432162	840156	HS.482960	0.500602205	7.240721432	1.67E-09	3.96E-05	0.503309537	5	G	A	0.3025	238	chr5	102146600	102146649	chr5	102146532
rs16849307	6200382	NMNAT3	-0.168092767	-7.188022511	2.04E-09	4.69E-05	0.490481071	3	G	A	0.3306	242	chr3	140761829	140761878	chr3	140876523
rs2431530	840156	HS.482960	0.530576308	7.184826795	2.06E-09	4.74E-05	0.496973561	5	A	G	0.2899	238	chr5	102146600	102146649	chr5	102145906
rs10078304	1070736	ANKRD32	-0.259234396	-7.155440362	2.30E-09	5.16E-05	0.504251769	5	A	G	0.2625	240	chr5	94057160	94057209	chr5	94052767
rs10051931	1070736	ANKRD32	-0.259234396	-7.155440362	2.30E-09	5.16E-05	0.504251769	5	G	A	0.2603	242	chr5	94057160	94057209	chr5	94027232
rs10070258	1070736	ANKRD32	-0.259234396	-7.155440362	2.30E-09	5.16E-05	0.504251769	5	C	A	0.2769	242	chr5	94057160	94057209	chr5	94005770
rs3084541	1070736	ANKRD32	-0.259234396	-7.155440362	2.30E-09	5.16E-05	0.504251769	5	A	C	0.2603	242	chr5	94057160	94057209	chr5	94065474
rs10935341	6200382	NMNAT3	-0.171193144	-7.149822141	2.35E-09	5.26E-05	0.487826303	3	G	A	0.3512	242	chr3	140761829	140761878	chr3	140879448
rs17618761	130187	PAPSS1	0.391757642	7.044411998	3.49E-09	7.33E-05	0.507618235	4	A	G	0.2066	242	chr4	108754882	108754931	chr4	108833776
rs2522420	130187	PAPSS1	0.391757642	7.044411998	3.49E-09	7.33E-05	0.507618235	4	C	A	0.2066	242	chr4	108754882	108754931	chr4	108829077
rs56155517	130187	PAPSS1	0.391757642	7.044411998	3.49E-09	7.33E-05	0.507618235	4	C	A	0.2066	242	chr4	108754882	108754931	chr4	108828591
rs10119016	5310100	TDRD7	0.804833688	6.934807412	5.26E-09	0.000104078	0.487134513	9	A	G	0.07083	240	chr9	99298064	99298113	chr9	98889102
rs830166	2680538	MAP6D1	0.186497635	6.772307843	9.65E-09	0.000173657	0.465424132	3	A	G	0.4463	242	chr3	185016506	185016555	chr3	184970087
rs16825688	1820632	PTGS2	-1.007057283	-6.721547347	1.17E-08	0.000203162	0.481412469	1	C	A	0.1208	240	chr1	184907659	184907708	chr1	184898910
rs2286614	520750	PRDX5	0.662144953	6.659114446	1.47E-08	0.00024291	0.461080202	11	A	G	0.1017	236	chr11	63844750	63844799	chr11	63824886
rs4878102	5700220	DAPK1	0.290910003	6.656176234	1.49E-08	0.00024494	0.464584754	9	A	G	0.3595	242	chr9	89512637	89512686	chr9	89363342
rs11600990	520750	PRDX5	0.645691319	6.642970394	1.56E-08	0.000255628	0.457594117	11	A	G	0.1116	242	chr11	63844750	63844799	chr11	63839383
rs2276014	520750	PRDX5	0.645691319	6.642970394	1.56E-08	0.000255628	0.457594117	11	A	G	0.1125	240	chr11	63844750	63844799	chr11	63838021
rs12052274	5670114	TTC32	0.695549888	6.635253356	1.61E-08	0.000262753	0.457869173	2	A	G	0.1059	236	chr2	19961149	19961198	chr2	19995153
rs1060742	5670114	TTC32	0.688767878	6.58360224	1.95E-08	0.000308102	0.454215139	2	G	A	0.08678	242	chr2	19961149	19961198	chr2	20052496
rs2304588	5670114	TTC32	0.688767878	6.58360224	1.95E-08	0.000308102	0.454215139	2	G	A	0.08678	242	chr2	19961149	19961198	chr2	19965198
rs12516225	1070736	ANKRD32	-0.242371412	-6.575595003	2.01E-08	0.00031664	0.46365994	5	A	C	0.281	242	chr5	94057160	94057209	chr5	94026930
rs7947143	520750	PRDX5	0.644823332	6.540958641	2.29E-08	0.000354473	0.455805132	11	A	G	0.1134	238	chr11	63844750	63844799	chr11	63846998
rs10061737	1070736	ANKRD32	-0.242562706	-6.46552741	3.03E-08	0.00045265	0.455624025	5	G	A	0.2521	242	chr5	94057160	94057209	chr5	94090961
rs10076188	1070736	ANKRD32	-0.242562706	-6.46552741	3.03E-08	0.00045265	0.455624025	5	A	G	0.2479	242	chr5	94057160	94057209	chr5	94088295
rs11860152	2630553	COX4NB	-0.319735327	-6.46326725	3.06E-08	0.000455385	0.444401939	16	A	G	0.07025	242	chr16	84370080	84370129	chr16	84374825
rs11540417	2630553	COX4NB	-0.319735327	-6.46326725	3.06E-08	0.000455385	0.444401939	16	C	A	0.07438	242	chr16	84370080	84370129	chr16	84370132
rs28445456	510743	FLJ38969	0.663664746	6.405731526	3.79E-08	0.000550357	0.444861835	7	G	A	0.04661	236	chr7	5860340	5860389	chr7	5861126
rs9990841	1340647	GAR1	-0.750136982	-6.395074586	3.94E-08	0.000569625	0.468076381	4	G	A	0.05372	242	chr4	110965240	110965289	chr4	110984886
rs11955373	1070736	ANKRD32	-0.253076707	-6.387991751	4.05E-08	0.000581135	0.461488163	5	A	G	0.2458	236	chr5	94057160	94057209	chr5	94061705
rs7563410	5670114	TTC32	0.666599888	6.368273569	4.35E-08	0.000620361	0.438117138	2	A	C	0.1116	242	chr2	19961149	19961198	chr2	19960417
rs1359509	730300	C10ORF28	-0.320298804	-6.361720815	4.46E-08	0.000632052	0.431471496	10	A	C	0.1458	240	chr10	99994326	99994375	chr10	99963790
rs10509718	730300	C10ORF28	-0.313906692	-6.311003857	5.39E-08	0.000732382	0.426440779	10	A	G	0.1488	242	chr10	99994326	99994375	chr10	99922310
rs34494334	730300	C10ORF28	-0.313906692	-6.311003857	5.39E-08	0.000732382	0.426440779	10	C	A	0.1488	242	chr10	99994326	99994375	chr10	99959465
rs8391	2680538	MAP6D1	0.169926443	6.306459371	5.48E-08	0.000744043	0.430690493	3	A	G	0.438	242	chr3	185016506	185016555	chr3	185016658
rs6796	1500102	KDELR2	-0.326824687	-6.276907864	6.12E-08	0.00082054	0.454247793	7	G	A	0.281	242	chr7	6469227	6469276	chr7	6468892
rs7513934	730497	CC2D1B	0.210137927	6.27266804	6.21E-08	0.000826439	0.425718216	1	G	A	0.425	240	chr1	52588942	52588991	chr1	52590776
rs13271014	4050711	LACTB2	0.326329589	6.26642068	6.36E-08	0.000844472	0.442033109	8	G	A	0.1529	242	chr8	71712218	71712267	chr8	71691820
rs2402405	460379	IFI27L1	0.275061483	6.265117496	6.39E-08	0.000847225	0.444209833	14	G	A	0.4835	242	chr14	93638671	93638720	chr14	93623181
rs17524355	730300	C10ORF28	-0.318789849	-6.259346846	6.53E-08	0.000860468	0.422443772	10	A	G	0.1488	242	chr10	99994326	99994375	chr10	100003428
rs73283000	1240328	RILP	0.928897936	6.229774974	7.28E-08	0.000941924	0.426163979	17	A	G	0.1176	238	chr17	1496950	1496999	chr17	1465489
rs6132824	4540326	PYGB	0.362297437	6.165500118	9.25E-08	0.001161691	0.432172533	20	G	A	0.343	242	chr20	25226301	25226350	chr20	25186173
rs7162435	2850068	LOC440280	0.345563111	6.163078863	9.33E-08	0.001169802	0.472943713	15	G	A	0.3058	242	chr15	54083357	54083406	chr15	53908626
rs263028	2680538	MAP6D1	0.16550239	6.134320036	1.04E-07	0.001287065	0.417384753	3	G	A	0.4545	242	chr3	185016506	185016555	chr3	185008213
rs2255019	2680538	MAP6D1	0.16550239	6.134320036	1.04E-07	0.001287065	0.417384753	3	A	G	0.4504	242	chr3	185016506	185016555	chr3	185017607
rs10774129	1050687	PARP11	0.370258753	6.131316271	1.05E-07	0.001298876	0.445851681	12	A	G	0.07438	242	chr12	3788911	3788960	chr12	3197732
rs10759604	5220008	SLC46A2	-0.468756979	-6.125259425	1.07E-07	0.001323078	0.456996424	9	G	A	0.09917	242	chr9	114681119	114681168	chr9	114679569
rs11995217	4050711	LACTB2	0.304660275	6.120346241	1.09E-07	0.001344706	0.430994461	8	G	A	0.1694	242	chr8	71712218	71712267	chr8	71757957
rs16937223	4050711	LACTB2	0.304660275	6.120346241	1.09E-07	0.001344706	0.430994461	8	A	G	0.1694	242	chr8	71712218	71712267	chr8	71847699
rs10988125	2900543	ENDOG	-0.209911353	-6.109722216	1.14E-07	0.001382259	0.454920118	9	A	G	0.3554	242	chr9	130622896	130622945	chr9	130612724
rs15676	2900543	ENDOG	-0.209911353	-6.109722216	1.14E-07	0.001382259	0.454920118	9	G	A	0.3595	242	chr9	130622896	130622945	chr9	130611848
rs2417128	2900543	ENDOG	-0.209911353	-6.109722216	1.14E-07	0.001382259	0.454920118	9	G	A	0.3554	242	chr9	130622896	130622945	chr9	130611577
rs2997922	2900543	ENDOG	-0.209911353	-6.109722216	1.14E-07	0.001382259	0.454920118	9	G	A	0.3595	242	chr9	130622896	130622945	chr9	130620565
rs1048754	730300	C10ORF28	-0.283027512	-6.099824211	1.18E-07	0.001420021	0.409959199	10	A	G	0.157	242	chr10	99994326	99994375	chr10	99994350
rs17104765	3390121	CASP5	0.995317356	6.099292511	1.18E-07	0.001420021	0.498449266	11	A	G	0.07025	242	chr11	104371710	104371759	chr11	105328067
rs72979258	3390121	CASP5	0.995317356	6.099292511	1.18E-07	0.001420021	0.498449266	11	G	A	0.04959	242	chr11	104371710	104371759	chr11	105356676
rs474158	3390121	CASP5	0.995317356	6.099292511	1.18E-07	0.001420021	0.498449266	11	A	G	0.04959	242	chr11	104371710	104371759	chr11	105342254
rs61971846	20324	RNASE4	0.348909892	6.091071541	1.22E-07	0.001459658	0.423238778	14	T	A	0.09917	242	chr14	20231554	20231603	chr14	21169818
rs3138142	110326	RDH5	-0.383571583	-6.056562677	1.38E-07	0.001619411	0.422704862	12	A	G	0.1405	242	chr12	54404651	54404700	chr12	54401852
rs16826008	1260523	CYTIP	0.372636172	6.050278638	1.42E-07	0.001651265	0.42773128	2	A	G	0.124	242	chr2	157979683	157979732	chr2	157986880
rs2176598	3420341	HSD17B12	-0.246550942	-6.040824786	1.47E-07	0.001700433	0.406758276	11	A	G	0.3554	242	chr11	43833484	43833533	chr11	43820854
rs11600990	2630056	PRDX5	0.522981997	6.026627186	1.55E-07	0.001775491	0.414303918	11	A	G	0.1116	242	chr11	63845092	63845116	chr11	63839383
rs2276014	2630056	PRDX5	0.522981997	6.026627186	1.55E-07	0.001775491	0.414303918	11	A	G	0.1125	240	chr11	63845092	63845116	chr11	63838021
rs212034	7150142	NPCDR1	0.499599578	6.01148706	1.63E-07	0.001860741	0.418661669	3	A	G	0.157	242	chr3	59931700	59931749	chr3	59936576
rs6948685	2940576	MEPCE	-0.485774497	-6.009527829	1.65E-07	0.001860741	0.420894938	7	A	G	0.1333	240	chr7	99869534	99869583	chr7	99808124
rs41280971	2940576	MEPCE	-0.485774497	-6.009527829	1.65E-07	0.001860741	0.420894938	7	A	C	0.1281	242	chr7	99869534	99869583	chr7	99792393
rs61735533	2940576	MEPCE	-0.485774497	-6.009527829	1.65E-07	0.001860741	0.420894938	7	A	G	0.1281	242	chr7	99869534	99869583	chr7	99793802
rs17032440	2000546	C3ORF10	-0.356808991	-5.998133559	1.72E-07	0.001917674	0.411004197	3	A	C	0.1612	242	chr3	10143726	10143775	chr3	10144819
rs6442154	2000546	C3ORF10	-0.356808991	-5.998133559	1.72E-07	0.001917674	0.411004197	3	G	A	0.1625	240	chr3	10143726	10143775	chr3	10143785
rs17032426	2000546	C3ORF10	-0.356808991	-5.998133559	1.72E-07	0.001917674	0.411004197	3	A	G	0.1653	242	chr3	10143726	10143775	chr3	10142112
rs6785976	2000546	C3ORF10	-0.356808991	-5.998133559	1.72E-07	0.001917674	0.411004197	3	G	A	0.1612	242	chr3	10143726	10143775	chr3	10143647
rs7645667	2000546	C3ORF10	-0.356808991	-5.998133559	1.72E-07	0.001917674	0.411004197	3	A	C	0.157	242	chr3	10143726	10143775	chr3	10132337
rs7947143	2630056	PRDX5	0.525109284	5.994817718	1.74E-07	0.001930902	0.418192764	11	A	G	0.1134	238	chr11	63845092	63845116	chr11	63846998
rs6132821	4540326	PYGB	0.356251735	5.994226886	1.74E-07	0.001933394	0.447481474	20	G	A	0.3417	240	chr20	25226301	25226350	chr20	25174192
rs262996	2680538	MAP6D1	0.168702827	5.981458666	1.83E-07	0.002017697	0.405365936	3	A	G	0.4752	242	chr3	185016506	185016555	chr3	184955897
rs9811846	2680538	MAP6D1	0.168527574	5.971457533	1.89E-07	0.002086141	0.427282956	3	G	A	0.4746	236	chr3	185016506	185016555	chr3	184956218
rs8020226	1430376	NIN	-0.363437294	-5.969871743	1.91E-07	0.002090815	0.424366747	14	G	A	0.1167	240	chr14	50275783	50275832	chr14	49672879
rs11991560	4050711	LACTB2	0.305609428	5.968522472	1.92E-07	0.002097724	0.419341905	8	C	A	0.1653	242	chr8	71712218	71712267	chr8	71745145
rs9927	4540326	PYGB	0.326070853	5.957916595	1.99E-07	0.00215301	0.4162054	20	G	A	0.4167	240	chr20	25226301	25226350	chr20	25225244
rs3828257	6280129	LOC440900	-0.235818873	-5.944806736	2.09E-07	0.002247937	0.398069383	2	C	A	0.1074	242	chr2	114481225	114481274	chr2	114366726
rs11403	6200243	PGP	0.269858721	5.928595769	2.22E-07	0.002369977	0.413115015	16	A	G	0.4786	234	chr16	2202132	2202181	chr16	2202067
rs7154949	2710095	C14ORF64	-0.217331121	-5.916095085	2.32E-07	0.002473202	0.411059968	14	A	G	0.3625	240	chr14	97462139	97462188	chr14	97443937
rs2544738	7570465	KIAA1191	0.17582215	5.910642094	2.37E-07	0.002516928	0.4315195	5	G	A	0.4125	240	chr5	175705755	175705804	chr5	174776644
rs6797536	2000546	C3ORF10	-0.355025434	-5.909614509	2.38E-07	0.00252432	0.408992802	3	G	A	0.1583	240	chr3	10143726	10143775	chr3	10143802
rs4581087	4050711	LACTB2	0.286059382	5.905221712	2.42E-07	0.002561128	0.414700399	8	C	A	0.1833	240	chr8	71712218	71712267	chr8	71825664
rs508626	830615	ZDHHC19	1.634589304	5.889844729	2.56E-07	0.002692001	0.404639699	3	G	A	0.08264	242	chr3	197408776	197408825	chr3	198191197
rs7792959	2940576	MEPCE	-0.427495914	-5.886741024	2.59E-07	0.002720634	0.421014745	7	A	G	0.1542	240	chr7	99869534	99869583	chr7	99810339
rs689470	1820632	PTGS2	-0.945776979	-5.886354066	2.59E-07	0.002722215	0.456681073	1	A	G	0.1134	238	chr1	184907659	184907708	chr1	184907681
rs2286614	2630056	PRDX5	0.527556708	5.877609791	2.68E-07	0.002801794	0.408914848	11	A	G	0.1017	236	chr11	63845092	63845116	chr11	63824886
rs12123698	730497	CC2D1B	0.220200393	5.876605894	2.69E-07	0.002807445	0.390885794	1	A	G	0.314	242	chr1	52588942	52588991	chr1	52764226
rs9633423	730497	CC2D1B	0.220200393	5.876605894	2.69E-07	0.002807445	0.390885794	1	A	G	0.314	242	chr1	52588942	52588991	chr1	52608727
rs61873715	730300	C10ORF28	-0.308003735	-5.869109236	2.76E-07	0.002876307	0.391537364	10	G	A	0.1198	242	chr10	99994326	99994375	chr10	99845154
rs12613898	1260523	CYTIP	0.410375694	5.860492744	2.85E-07	0.002956572	0.413711388	2	G	A	0.1208	240	chr2	157979683	157979732	chr2	157901653
rs10139429	460379	IFI27L1	-0.261478293	-5.84541205	3.01E-07	0.003099349	0.41185213	14	A	C	0.4076	238	chr14	93638671	93638720	chr14	93642184
rs11019400	5270367	CTSC	0.425361686	5.843776453	3.03E-07	0.003115469	0.407053528	11	G	A	0.1208	240	chr11	87666917	87666966	chr11	87710506
rs7896783	5290592	NRBF2	-0.483314677	-5.841344503	3.06E-07	0.003138267	0.421089128	10	A	G	0.3151	238	chr10	64584374	64584423	chr10	64832159
rs4895	6330474	CD151	-0.565911496	-5.834576053	3.14E-07	0.003198873	0.406189114	11	A	G	0.3686	236	chr11	828761	828810	chr11	830477
rs1602813	4050711	LACTB2	0.282713582	5.831833291	3.17E-07	0.003228635	0.408700075	8	A	G	0.1818	242	chr8	71712218	71712267	chr8	71968182
rs7725095	1070736	ANKRD32	-0.231325397	-5.826348369	3.23E-07	0.003275602	0.406992051	5	G	A	0.2479	242	chr5	94057160	94057209	chr5	94097160
rs13169956	1070736	ANKRD32	-0.231325397	-5.826348369	3.23E-07	0.003275602	0.406992051	5	C	A	0.2521	242	chr5	94057160	94057209	chr5	94104052
rs2259043	2900543	ENDOG	-0.200302338	-5.81115975	3.42E-07	0.003378338	0.432816685	9	A	G	0.3833	240	chr9	130622896	130622945	chr9	130647742
rs1572912	2900543	ENDOG	-0.200302338	-5.81115975	3.42E-07	0.003378338	0.432816685	9	G	A	0.3802	242	chr9	130622896	130622945	chr9	130605375
rs7223281	2000220	HEATR6	0.220222014	5.808480479	3.45E-07	0.003398256	0.392444171	17	A	G	0.2066	242	chr17	55475465	55475514	chr17	55527229
rs10515177	2000220	HEATR6	0.220222014	5.808480479	3.45E-07	0.003398256	0.392444171	17	G	A	0.2066	242	chr17	55475465	55475514	chr17	55522267
rs2087840	2000220	HEATR6	0.220222014	5.808480479	3.45E-07	0.003398256	0.392444171	17	A	G	0.1983	242	chr17	55475465	55475514	chr17	55511209
rs8066241	2000220	HEATR6	0.220222014	5.808480479	3.45E-07	0.003398256	0.392444171	17	G	A	0.1983	242	chr17	55475465	55475514	chr17	55511931
rs36103194	460379	IFI27L1	0.291181971	5.803505963	3.52E-07	0.003447273	0.408896287	14	G	A	0.2934	242	chr14	93638671	93638720	chr14	93629196
rs2180082	460379	IFI27L1	0.291181971	5.803505963	3.52E-07	0.003447273	0.408896287	14	A	G	0.2975	242	chr14	93638671	93638720	chr14	93627158
rs17129464	460379	IFI27L1	0.291181971	5.803505963	3.52E-07	0.003447273	0.408896287	14	A	G	0.3125	240	chr14	93638671	93638720	chr14	93629896
rs35016150	4050711	LACTB2	0.296360257	5.80166793	3.54E-07	0.003462436	0.40633291	8	G	A	0.1694	242	chr8	71712218	71712267	chr8	71920460
rs998518	460379	IFI27L1	0.258215982	5.801288558	3.54E-07	0.003464541	0.408722759	14	C	A	0.4542	240	chr14	93638671	93638720	chr14	93624303
rs6478854	2900543	ENDOG	-0.200526855	-5.792291497	3.66E-07	0.003572461	0.431398336	9	C	G	0.3512	242	chr9	130622896	130622945	chr9	130628709
rs8056260	1510630	DUS2L	0.34162566	5.778475015	3.85E-07	0.003743596	0.458425931	16	G	A	0.1513	238	chr16	66670628	66670677	chr16	66034073
rs42663	6760538	GTPBP10	0.208396977	5.777284034	3.87E-07	0.003748278	0.407869553	7	A	C	0.1891	238	chr7	89853885	89853934	chr7	89821744
rs4905161	460379	IFI27L1	0.29005654	5.768734337	3.99E-07	0.003849744	0.406171077	14	A	G	0.2975	242	chr14	93638671	93638720	chr14	93630684
rs9675061	1240328	RILP	1.075279764	5.764964923	4.05E-07	0.003879311	0.389975616	17	A	G	0.08333	240	chr17	1496950	1496999	chr17	1080549
rs2245711	4280010	LIMS2	-0.256071238	-5.761418458	4.10E-07	0.003891381	0.475953773	2	A	G	0.3636	242	chr2	128112588	128112637	chr2	128095033
rs12434868	5820240	FNTB	0.405869786	5.7532112	4.23E-07	0.003985755	0.388157008	14	A	G	0.1033	242	chr14	64598938	64598987	chr14	64569902
rs12502019	130187	PAPSS1	0.332400673	5.743858426	4.38E-07	0.004099923	0.413480628	4	A	G	0.219	242	chr4	108754882	108754931	chr4	108854669
rs2726207	130187	PAPSS1	0.332400673	5.743858426	4.38E-07	0.004099923	0.413480628	4	C	A	0.2314	242	chr4	108754882	108754931	chr4	108858940
rs2402415	460379	IFI27L1	-0.254263472	-5.733339106	4.55E-07	0.004245057	0.40338812	14	A	G	0.405	242	chr14	93638671	93638720	chr14	93639525
rs1061810	3420341	HSD17B12	-0.229946036	-5.732179972	4.57E-07	0.004259927	0.381940165	11	A	C	0.405	242	chr11	43833484	43833533	chr11	43834510
rs11555762	3420341	HSD17B12	-0.231512055	-5.725228784	4.68E-07	0.004353473	0.381372927	11	A	G	0.4174	242	chr11	43833484	43833533	chr11	43833274
rs2227890	4540326	PYGB	0.327080524	5.721523924	4.75E-07	0.004380253	0.397195363	20	G	A	0.3771	236	chr20	25226301	25226350	chr20	25208931
rs12121100	730497	CC2D1B	0.215966492	5.720540665	4.77E-07	0.004392798	0.378173797	1	A	C	0.281	242	chr1	52588942	52588991	chr1	52686311
rs653079	4010072	C7ORF25	0.274542088	5.714402359	4.87E-07	0.004470778	0.397652906	7	A	G	0.1983	242	chr7	42915789	42915838	chr7	42932163
rs11019400	3450138	CTSC	0.368361622	5.709097536	4.97E-07	0.004540407	0.388447162	11	G	A	0.1208	240	chr11	87666842	87666891	chr11	87710506
rs6037639	290477	SNPH	0.220023245	5.707211726	5.00E-07	0.004568504	0.389899792	20	A	G	0.2314	242	chr20	1237478	1237527	chr20	363205
rs2522966	4150278	DUSP14	0.327871508	5.696111433	5.21E-07	0.004711821	0.393521437	17	G	A	0.2292	240	chr17	32947438	32947487	chr17	32890729
rs1063215	4150278	DUSP14	0.327871508	5.696111433	5.21E-07	0.004711821	0.393521437	17	A	G	0.2314	242	chr17	32947438	32947487	chr17	32949049
rs853214	4150278	DUSP14	0.327871508	5.696111433	5.21E-07	0.004711821	0.393521437	17	A	G	0.2355	242	chr17	32947438	32947487	chr17	32935077
rs9504848	6840408	LY86	0.291793469	5.695847569	5.22E-07	0.004711821	0.37968621	6	G	A	0.4215	242	chr6	6599837	6599859	chr6	6511289
rs28092	840156	HS.482960	0.454492879	5.66632973	5.81E-07	0.005135882	0.379575006	5	G	A	0.2438	242	chr5	102146600	102146649	chr5	102177694
rs835036	730497	CC2D1B	0.216646474	5.664593599	5.85E-07	0.005161247	0.384334958	1	G	A	0.3208	240	chr1	52588942	52588991	chr1	52769828
rs6050567	4540326	PYGB	0.329363419	5.663359534	5.87E-07	0.005177238	0.392988023	20	G	A	0.4	240	chr20	25226301	25226350	chr20	25302561
rs6083828	4540326	PYGB	0.329363419	5.663359534	5.87E-07	0.005177238	0.392988023	20	A	G	0.3917	240	chr20	25226301	25226350	chr20	25317918
rs2741586	5090097	SYS1	-0.211677372	-5.661920331	5.91E-07	0.005186063	0.428578227	20	A	C	0.2479	242	chr20	43430932	43430981	chr20	43476828
rs10761741	5290592	NRBF2	-0.472411465	-5.661733973	5.91E-07	0.005186063	0.40338807	10	A	C	0.3223	242	chr10	64584374	64584423	chr10	64736192
rs1935	5290592	NRBF2	-0.472411465	-5.661733973	5.91E-07	0.005186063	0.40338807	10	C	G	0.325	240	chr10	64584374	64584423	chr10	64597829
rs67938376	5290592	NRBF2	-0.472411465	-5.661733973	5.91E-07	0.005186063	0.40338807	10	G	A	0.3182	242	chr10	64584374	64584423	chr10	64931185
rs7923609	5290592	NRBF2	-0.472411465	-5.661733973	5.91E-07	0.005186063	0.40338807	10	G	A	0.3264	242	chr10	64584374	64584423	chr10	64803828
rs10761779	5290592	NRBF2	-0.472411465	-5.661733973	5.91E-07	0.005186063	0.40338807	10	G	A	0.3182	242	chr10	64584374	64584423	chr10	64944933
rs8033050	5310681	LOC653344	0.37393957	5.66140461	5.92E-07	0.005188652	0.434902445	15	G	A	0.3099	242	chr15	80772681	80772730	chr15	80349044
rs2227892	4540326	PYGB	0.324652415	5.657564751	6.00E-07	0.005247185	0.392525027	20	G	A	0.3802	242	chr20	25226301	25226350	chr20	25212814
rs2815703	7560435	XKR8	-0.509007327	-5.656053514	6.03E-07	0.005258612	0.413694863	1	G	A	0.05372	242	chr1	28166864	28166913	chr1	28250301
rs35545971	4050711	LACTB2	0.297029963	5.653969078	6.08E-07	0.005272142	0.394648529	8	C	A	0.1612	242	chr8	71712218	71712267	chr8	72000490
rs73289316	4050711	LACTB2	0.297029963	5.653969078	6.08E-07	0.005272142	0.394648529	8	A	G	0.1612	242	chr8	71712218	71712267	chr8	71988660
rs6472550	4050711	LACTB2	0.297029963	5.653969078	6.08E-07	0.005272142	0.394648529	8	A	G	0.1612	242	chr8	71712218	71712267	chr8	71935944
rs9926882	2630553	COX4NB	-0.26842058	-5.622239901	6.83E-07	0.005770994	0.396451099	16	C	G	0.1026	234	chr16	84370080	84370129	chr16	84345828
rs3788372	3830735	UPB1	0.214191567	5.611134917	7.11E-07	0.005950431	0.391802407	22	G	A	0.4669	242	chr22	23252401	23252450	chr22	23224856
rs62430332	6960097	LOC340260	0.165281829	5.610628912	7.12E-07	0.005952008	0.391686808	7	C	A	0.157	242	chr7	1239180	1239229	chr7	324331
rs7809801	2940576	MEPCE	-0.38653609	-5.602180212	7.35E-07	0.006117722	0.388814522	7	G	A	0.1612	242	chr7	99869534	99869583	chr7	99909967
rs10229749	6760538	GTPBP10	0.201722761	5.600879504	7.38E-07	0.006126316	0.371585943	7	A	G	0.1901	242	chr7	89853885	89853934	chr7	89858894
rs17863999	6760538	GTPBP10	0.201722761	5.600879504	7.38E-07	0.006126316	0.371585943	7	A	G	0.186	242	chr7	89853885	89853934	chr7	89852344
rs67857586	6760538	GTPBP10	0.201722761	5.600879504	7.38E-07	0.006126316	0.371585943	7	G	A	0.186	242	chr7	89853885	89853934	chr7	89840005
rs42666	6760538	GTPBP10	0.201722761	5.600879504	7.38E-07	0.006126316	0.371585943	7	A	G	0.186	242	chr7	89853885	89853934	chr7	89823531
rs4379723	5290592	NRBF2	-0.469822715	-5.586297923	7.78E-07	0.006313432	0.400958747	10	G	A	0.3235	238	chr10	64584374	64584423	chr10	64633455
rs12590590	4780671	ERO1L	-0.374701997	-5.581716302	7.91E-07	0.006369918	0.39950834	14	C	A	0.3167	240	chr14	52178370	52178419	chr14	52231486
rs1046073	4540326	PYGB	0.322447666	5.576910035	8.05E-07	0.006478248	0.394989938	20	A	G	0.3833	240	chr20	25226301	25226350	chr20	25229333
rs605908	3890228	MPZL2	-0.341948529	-5.572965429	8.17E-07	0.006546626	0.382541118	11	C	A	0.4793	242	chr11	117629433	117629482	chr11	117572402
rs951657	3890228	MPZL2	-0.341948529	-5.572965429	8.17E-07	0.006546626	0.382541118	11	A	G	0.4833	240	chr11	117629433	117629482	chr11	117572831
rs3825080	2650594	ARHGAP9	-0.386461576	-5.570567376	8.24E-07	0.006587098	0.380884698	12	A	G	0.4174	242	chr12	56154214	56154226	chr12	56157822
rs2124309	2710095	C14ORF64	-0.202642335	-5.568546476	8.30E-07	0.006618762	0.384368268	14	G	A	0.4421	242	chr14	97462139	97462188	chr14	97442818
rs5810851	2710095	C14ORF64	-0.202642335	-5.568546476	8.30E-07	0.006618762	0.384368268	14	A	G	0.4421	242	chr14	97462139	97462188	chr14	97445376
rs2776589	2710095	C14ORF64	-0.202642335	-5.568546476	8.30E-07	0.006618762	0.384368268	14	A	G	0.4421	242	chr14	97462139	97462188	chr14	97450854
rs2273629	6620291	CBLN3	-0.259919418	-5.568053263	8.32E-07	0.006626418	0.36518408	14	G	A	0.2727	242	chr14	23965631	23965680	chr14	23968591
rs6920256	2140524	HIST1H3D	0.464120562	5.56663641	8.36E-07	0.006656436	0.368376315	6	A	G	0.07025	242	chr6	26305014	26305046	chr6	26645780
rs2319703	7610053	DDX60	0.930072216	5.564103797	8.44E-07	0.006709523	0.369534386	4	A	G	0.1281	242	chr4	169379554	169379603	chr4	169308537
rs1127497	5090097	SYS1	-0.20957315	-5.561962179	8.50E-07	0.006757728	0.421030273	20	A	G	0.2333	240	chr20	43430932	43430981	chr20	43471988
rs10282054	3930537	HS.567464	0.344393631	5.54311123	9.11E-07	0.007187159	0.365600198	7	A	G	0.3347	242	chr7	142128129	142128178	chr7	142126036
rs55753056	2570288	SH3YL1	-0.286476872	-5.541685153	9.16E-07	0.007201723	0.381753079	2	A	G	0.2562	242	chr2	208188	208237	chr2	233929
rs9213	2570288	SH3YL1	-0.286476872	-5.541685153	9.16E-07	0.007201723	0.381753079	2	A	G	0.2479	242	chr2	208188	208237	chr2	208386
rs56321614	2570288	SH3YL1	-0.286476872	-5.541685153	9.16E-07	0.007201723	0.381753079	2	A	C	0.2562	242	chr2	208188	208237	chr2	258191
rs6492947	1820035	ZFYVE19	-0.157273602	-5.53370069	9.43E-07	0.007386255	0.394705348	15	G	A	0.475	240	chr15	38893825	38893874	chr15	38548841
rs16937164	4050711	LACTB2	0.270720634	5.527093275	9.65E-07	0.007543848	0.384491604	8	C	A	0.2066	242	chr8	71712218	71712267	chr8	71707544
rs4075326	1980164	DHX32	0.206676765	5.524808979	9.73E-07	0.00757618	0.361433588	10	G	A	0.4917	242	chr10	127540889	127540938	chr10	127514602
rs10056977	1070736	ANKRD32	-0.214718732	-5.517699253	9.99E-07	0.007764812	0.382404254	5	A	G	0.3017	242	chr5	94057160	94057209	chr5	94113975
rs10263586	4670414	TMEM140	0.887343046	5.510929334	1.02E-06	0.007948274	0.399919177	7	A	G	0.07851	242	chr7	134500907	134500956	chr7	134653475
rs263024	2680538	MAP6D1	0.159689246	5.499356636	1.07E-06	0.008238154	0.373161836	3	G	A	0.4917	240	chr3	185016506	185016555	chr3	185011136
rs6721594	2570288	SH3YL1	-0.274794509	-5.496692594	1.08E-06	0.008306787	0.390797052	2	G	A	0.3248	234	chr2	208188	208237	chr2	295203
rs2572010	2810674	TRIM4	-0.231078751	-5.496560548	1.08E-06	0.008306787	0.387498324	7	G	A	0.4215	242	chr7	99326632	99326681	chr7	99326479
rs4632148	1980451	C16ORF67	0.274563638	5.494655623	1.09E-06	0.008348952	0.376116083	16	G	A	0.4215	242	chr16	31625867	31625916	chr16	31614758
rs8048741	1980451	C16ORF67	0.274563638	5.494655623	1.09E-06	0.008348952	0.376116083	16	G	A	0.4091	242	chr16	31625867	31625916	chr16	31665746
rs3826173	6220270	BRD7	0.197466352	5.486526878	1.12E-06	0.008561997	0.423638732	16	A	C	0.2438	242	chr16	48910444	48910493	chr16	48902513
rs11644043	6220270	BRD7	0.197466352	5.486526878	1.12E-06	0.008561997	0.423638732	16	G	A	0.2397	242	chr16	48910444	48910493	chr16	48918878
rs17551563	4250192	HS.576633	-0.595889117	-5.48616168	1.12E-06	0.008568088	0.362741282	7	A	G	0.06612	242	chr7	44584320	44584369	chr7	44612710
rs57870258	1240328	RILP	1.546737787	5.485557091	1.12E-06	0.008571115	0.39793819	17	A	G	0.05603	232	chr17	1496950	1496999	chr17	876411
rs2043293	1170605	EDG4	-0.523557895	-5.484090539	1.13E-06	0.008611578	0.411639238	19	C	A	0.1364	242	chr19	19595571	19595620	chr19	19612456
rs468501	840156	HS.482960	0.447354383	5.481790541	1.14E-06	0.008657235	0.364389067	5	G	A	0.2479	242	chr5	102146600	102146649	chr5	102193973
rs258246	840156	HS.482960	0.447354383	5.481790541	1.14E-06	0.008657235	0.364389067	5	A	G	0.2562	242	chr5	102146600	102146649	chr5	102189010
rs468631	840156	HS.482960	0.447354383	5.481790541	1.14E-06	0.008657235	0.364389067	5	G	A	0.2521	242	chr5	102146600	102146649	chr5	102173296
rs258247	840156	HS.482960	0.447354383	5.481790541	1.14E-06	0.008657235	0.364389067	5	C	A	0.2562	242	chr5	102146600	102146649	chr5	102188684
rs686043	840156	HS.482960	0.447354383	5.481790541	1.14E-06	0.008657235	0.364389067	5	G	A	0.2521	242	chr5	102146600	102146649	chr5	102191224
rs10085549	2940576	MEPCE	-0.40229439	-5.478015261	1.15E-06	0.008760591	0.378805412	7	A	G	0.157	242	chr7	99869534	99869583	chr7	99821071
rs73401443	2940576	MEPCE	-0.40229439	-5.478015261	1.15E-06	0.008760591	0.378805412	7	C	A	0.157	242	chr7	99869534	99869583	chr7	99815518
rs10149742	1430376	NIN	-0.336194176	-5.468848685	1.19E-06	0.008989329	0.395274214	14	G	A	0.1218	238	chr14	50275783	50275832	chr14	49694534
rs4349494	1580538	HS.158923	0.487646191	5.468606844	1.19E-06	0.008989329	0.369340152	3	A	C	0.1292	240	chr3	135354504	135354553	chr3	135360171
rs56008476	1980451	C16ORF67	0.273795921	5.466215954	1.20E-06	0.009044426	0.376351826	16	A	G	0.4208	240	chr16	31625867	31625916	chr16	31619948
rs3791220	2570288	SH3YL1	-0.283305353	-5.463442611	1.22E-06	0.009102903	0.375404141	2	A	G	0.2479	242	chr2	208188	208237	chr2	217066
rs3791221	2570288	SH3YL1	-0.283305353	-5.463442611	1.22E-06	0.009102903	0.375404141	2	G	A	0.2479	242	chr2	208188	208237	chr2	216933
rs7605824	2570288	SH3YL1	-0.283305353	-5.463442611	1.22E-06	0.009102903	0.375404141	2	A	G	0.2438	242	chr2	208188	208237	chr2	270819
rs2290911	2570288	SH3YL1	-0.283305353	-5.463442611	1.22E-06	0.009102903	0.375404141	2	G	A	0.2355	242	chr2	208188	208237	chr2	214919
rs11553746	2570288	SH3YL1	-0.285044439	-5.455794158	1.25E-06	0.009275243	0.375804106	2	A	G	0.2269	238	chr2	208188	208237	chr2	262203
rs5758820	5290600	TTLL1	0.128769141	5.453316149	1.26E-06	0.009336686	0.384802957	22	A	G	0.3305	236	chr22	41785413	41785462	chr22	41356736
rs4457918	2370402	C14ORF167	-0.32009852	-5.449774762	1.28E-06	0.009412552	0.364133232	14	C	A	0.2066	242	chr14	23478136	23478185	chr14	23492835
rs1047171	4540326	PYGB	0.324548285	5.447340716	1.29E-06	0.009451229	0.375576281	20	G	A	0.4091	242	chr20	25226301	25226350	chr20	25376786
rs2856	4540326	PYGB	0.324548285	5.447340716	1.29E-06	0.009451229	0.375576281	20	G	A	0.4132	242	chr20	25226301	25226350	chr20	25381536
rs2387887	4540326	PYGB	0.324548285	5.447340716	1.29E-06	0.009451229	0.375576281	20	A	C	0.4091	242	chr20	25226301	25226350	chr20	25375081
rs6050632	4540326	PYGB	0.324548285	5.447340716	1.29E-06	0.009451229	0.375576281	20	G	A	0.4091	242	chr20	25226301	25226350	chr20	25380601
rs2424712	4540326	PYGB	0.324548285	5.447340716	1.29E-06	0.009451229	0.375576281	20	G	A	0.4091	242	chr20	25226301	25226350	chr20	25364942
rs12428	4540326	PYGB	0.324548285	5.447340716	1.29E-06	0.009451229	0.375576281	20	C	A	0.405	242	chr20	25226301	25226350	chr20	25381821
rs8003813	130681	RNASE6	-0.34257345	-5.446985761	1.29E-06	0.009457826	0.447121728	14	G	A	0.4375	240	chr14	20320082	20320131	chr14	20248853
rs57362802	3390438	PLA2G7	-0.497193052	-5.445519529	1.30E-06	0.009491458	0.422471733	6	G	A	0.08678	242	chr6	46783814	46783857	chr6	46867274
rs61742649	6980010	MED28	0.579140399	5.439264998	1.33E-06	0.00968623	0.368129473	4	A	G	0.06612	242	chr4	17234913	17234962	chr4	17275352
rs16841625	1260523	CYTIP	0.329581763	5.43253988	1.36E-06	0.009886306	0.379123931	2	A	G	0.1488	242	chr2	157979683	157979732	chr2	157913467
rs7792525	2940576	MEPCE	-0.410329946	-5.43244597	1.36E-06	0.009886306	0.375107156	7	G	A	0.1405	242	chr7	99869534	99869583	chr7	99810058
rs2746628	7050706	PDHX	-0.206128376	-5.4201242	1.42E-06	0.010255187	0.361987936	11	G	A	0.4959	242	chr11	34973707	34973756	chr11	34193868
rs12461010	2100725	KIR3DL3	0.414875143	5.418318992	1.43E-06	0.010304517	0.392911508	19	A	G	0.4664	238	chr19	59939601	59939650	chr19	60024413
rs1008931	3830735	UPB1	0.205333131	5.416397559	1.44E-06	0.010370428	0.376130113	22	G	A	0.4174	242	chr22	23252401	23252450	chr22	23185541
rs1304163	1980451	C16ORF67	0.269122153	5.415723417	1.45E-06	0.010389758	0.369668511	16	A	G	0.4008	242	chr16	31625867	31625916	chr16	31644874
rs11642740	5390121	GDPD3	-0.360535577	-5.41203631	1.47E-06	0.010517161	0.384591694	16	G	A	0.1529	242	chr16	30023813	30023831	chr16	29968156
rs4785211	6220270	BRD7	0.199752265	5.411090484	1.47E-06	0.010547133	0.420111582	16	G	A	0.3034	234	chr16	48910444	48910493	chr16	48899004
rs738816	3830735	UPB1	0.20583863	5.409898115	1.48E-06	0.010579385	0.375602911	22	T	A	0.4215	242	chr22	23252401	23252450	chr22	23182233
rs171803	840156	HS.482960	0.467842262	5.409845265	1.48E-06	0.010579385	0.358407474	5	G	A	0.2397	242	chr5	102146600	102146649	chr5	102164398
rs6050626	4540326	PYGB	0.323203915	5.408306288	1.49E-06	0.010617207	0.372998592	20	G	A	0.4083	240	chr20	25226301	25226350	chr20	25376261
rs17714252	2570288	SH3YL1	-0.28340769	-5.407193045	1.49E-06	0.010647824	0.370708393	2	A	G	0.2542	236	chr2	208188	208237	chr2	275471
rs661592	4010072	C7ORF25	0.265644889	5.403898494	1.51E-06	0.010728608	0.393451167	7	G	A	0.2	240	chr7	42915789	42915838	chr7	42919011
rs1008953	5090097	SYS1	-0.206760805	-5.393442949	1.57E-06	0.011095213	0.408165887	20	A	G	0.2273	242	chr20	43430932	43430981	chr20	43414140
rs10500547	4200162	CIRH1A	0.237867588	5.392472844	1.57E-06	0.011122486	0.419788438	16	G	A	0.1612	242	chr16	67760258	67760307	chr16	67518483
rs2069235	6770768	SYNGR1	0.139771363	5.391649497	1.58E-06	0.011142041	0.373172994	22	A	G	0.45	240	chr22	38104135	38104184	chr22	38077726
rs2496169	3170139	PHACTR1	-0.130981693	-5.38910467	1.59E-06	0.011225899	0.359415277	6	G	A	0.4256	242	chr6	13228071	13228120	chr6	13448130
rs3868143	1510630	DUS2L	0.31903218	5.387980242	1.60E-06	0.011252499	0.428967148	16	G	A	0.1681	238	chr16	66670628	66670677	chr16	65885954
rs2255039	4280010	LIMS2	-0.221176393	-5.387429335	1.60E-06	0.011268555	0.446395068	2	G	A	0.4703	236	chr2	128112588	128112637	chr2	128111228
rs10224297	6580500	LOC100132707	-0.545618729	-5.385107533	1.62E-06	0.011344276	0.3627284	7	A	G	0.06612	242	chr7	154371956	154372005	chr7	154383133
rs2272176	6580500	LOC100132707	-0.545618729	-5.385107533	1.62E-06	0.011344276	0.3627284	7	G	A	0.06612	242	chr7	154371956	154372005	chr7	154390696
rs2286614	3310564	PRDX5	0.534195928	5.383248377	1.63E-06	0.011412372	0.358697867	11	A	G	0.1017	236	chr11	63845084	63845116	chr11	63824886
rs11600990	3310564	PRDX5	0.521600508	5.38298344	1.63E-06	0.011412372	0.356264422	11	A	G	0.1116	242	chr11	63845084	63845116	chr11	63839383
rs2276014	3310564	PRDX5	0.521600508	5.38298344	1.63E-06	0.011412372	0.356264422	11	A	G	0.1125	240	chr11	63845084	63845116	chr11	63838021
rs7290824	1990674	NUP50	-0.254772679	-5.377799843	1.66E-06	0.011588963	0.355891399	22	A	G	0.3264	242	chr22	43959108	43959157	chr22	43906479
rs9934572	4200162	CIRH1A	0.219086403	5.372531679	1.69E-06	0.011772931	0.411405494	16	G	A	0.1441	236	chr16	67760258	67760307	chr16	67616114
rs3208565	1980164	DHX32	0.20078712	5.367448901	1.72E-06	0.011921906	0.348216422	10	A	G	0.4835	242	chr10	127540889	127540938	chr10	127520315
rs7697250	6980010	MED28	-0.376831522	-5.367208998	1.72E-06	0.011921906	0.362187707	4	A	G	0.06667	240	chr4	17234913	17234962	chr4	17209230
rs487910	5310100	TDRD7	0.379308	5.366957042	1.72E-06	0.011924644	0.367674384	9	A	G	0.2355	242	chr9	99298064	99298113	chr9	100172302
rs2289055	4250192	HS.576633	-0.562318045	-5.364451808	1.74E-06	0.011993038	0.35257448	7	G	A	0.07025	242	chr7	44584320	44584369	chr7	44578415
rs7791240	4250192	HS.576633	-0.562318045	-5.364451808	1.74E-06	0.011993038	0.35257448	7	G	A	0.07025	242	chr7	44584320	44584369	chr7	44569114
rs7723	4250192	HS.576633	-0.562318045	-5.364451808	1.74E-06	0.011993038	0.35257448	7	A	G	0.07025	242	chr7	44584320	44584369	chr7	44584318
rs2838460	3890373	ITGB2	-0.408489956	-5.363484878	1.75E-06	0.01202225	0.365798976	21	A	C	0.2975	242	chr21	45130437	45130486	chr21	44223281
rs71414876	3450326	NAGK	-0.488999916	-5.361007541	1.76E-06	0.012089564	0.373376044	2	A	G	0.1529	242	chr2	71159114	71159146	chr2	71138857
rs11860295	1510630	DUS2L	0.318230545	5.359973109	1.77E-06	0.012121433	0.432799873	16	A	G	0.1667	240	chr16	66670628	66670677	chr16	65873735
rs10476612	1070736	ANKRD32	-0.240947661	-5.3579328	1.78E-06	0.012197601	0.36942948	5	G	A	0.2149	242	chr5	94057160	94057209	chr5	93936714
rs10167722	3450326	NAGK	-0.420966506	-5.353120106	1.81E-06	0.01223425	0.370941598	2	G	A	0.2076	236	chr2	71159114	71159146	chr2	71139506
rs4983408	5340246	CRIP2	-0.534244383	-5.353076218	1.81E-06	0.01223425	0.353909258	14	A	C	0.4407	236	chr14	105017359	105017408	chr14	104096507
rs7166570	5310681	LOC653344	0.365077066	5.352521553	1.82E-06	0.01223425	0.420282333	15	G	A	0.3235	238	chr15	80772681	80772730	chr15	80253276
rs11834873	110326	RDH5	0.423120741	5.351969647	1.82E-06	0.01223425	0.366553938	12	C	A	0.08678	242	chr12	54404651	54404700	chr12	54631675
rs4821711	5570110	TRIOBP	-0.319430657	-5.350308642	1.83E-06	0.012281279	0.348337431	22	A	G	0.2686	242	chr22	36500261	36500310	chr22	36511061
rs10901436	1980164	DHX32	-0.199730036	-5.345961896	1.86E-06	0.012448901	0.346264965	10	A	G	0.4874	238	chr10	127540889	127540938	chr10	127476419
rs2287328	3450326	NAGK	-0.497068072	-5.345120742	1.87E-06	0.012463384	0.369797932	2	G	A	0.15	240	chr2	71159114	71159146	chr2	71151203
rs12996507	3450326	NAGK	-0.497068072	-5.345120742	1.87E-06	0.012463384	0.369797932	2	A	G	0.1429	238	chr2	71159114	71159146	chr2	71151846
rs13023145	3450326	NAGK	-0.497068072	-5.345120742	1.87E-06	0.012463384	0.369797932	2	G	A	0.1458	240	chr2	71159114	71159146	chr2	71151994
rs7513934	5810575	CC2D1B	0.169346595	5.342820483	1.88E-06	0.012543241	0.354627264	1	G	A	0.425	240	chr1	52589327	52589376	chr1	52590776
rs2474769	4540326	PYGB	0.336015332	5.34192273	1.89E-06	0.012577186	0.366971461	20	A	G	0.3542	240	chr20	25226301	25226350	chr20	25196725
rs13025272	3450326	NAGK	-0.39030518	-5.341207238	1.89E-06	0.012602939	0.371767072	2	G	A	0.2231	242	chr2	71159114	71159146	chr2	71139804
rs7085018	5290592	NRBF2	-0.462823312	-5.338533776	1.91E-06	0.012684332	0.377677414	10	G	A	0.3264	242	chr10	64584374	64584423	chr10	64956673
rs1020054	7040139	ZNF324	-0.426092417	-5.334457719	1.94E-06	0.012803874	0.345358864	19	G	A	0.09917	242	chr19	63676293	63676342	chr19	63679113
rs12638802	1580538	HS.158923	0.472965687	5.328531943	1.98E-06	0.012997618	0.358060573	3	C	A	0.1322	242	chr3	135354504	135354553	chr3	135373631
rs17099455	2370402	C14ORF167	-0.329232732	-5.326144892	2.00E-06	0.013068606	0.353848658	14	A	G	0.2025	242	chr14	23478136	23478185	chr14	23492847
rs7140888	2370402	C14ORF167	-0.329232732	-5.326144892	2.00E-06	0.013068606	0.353848658	14	G	A	0.2025	242	chr14	23478136	23478185	chr14	23485968
rs10141091	2370402	C14ORF167	-0.329232732	-5.326144892	2.00E-06	0.013068606	0.353848658	14	G	A	0.2025	242	chr14	23478136	23478185	chr14	23492206
rs3781058	1980164	DHX32	-0.192908795	-5.325051553	2.01E-06	0.013106432	0.344628646	10	G	A	0.4091	242	chr10	127540889	127540938	chr10	127518257
rs7947143	3310564	PRDX5	0.521653005	5.324554837	2.01E-06	0.013113645	0.356153533	11	A	G	0.1134	238	chr11	63845084	63845116	chr11	63846998
rs2278011	2360608	HNRNPL	-0.289305862	-5.324080486	2.01E-06	0.013113645	0.376473426	19	A	T	0.3802	242	chr19	44020115	44020131	chr19	44026651
rs2278012	2360608	HNRNPL	-0.289305862	-5.324080486	2.01E-06	0.013113645	0.376473426	19	G	A	0.3802	242	chr19	44020115	44020131	chr19	44026670
rs55932233	2360608	HNRNPL	-0.289305862	-5.324080486	2.01E-06	0.013113645	0.376473426	19	A	G	0.3802	242	chr19	44020115	44020131	chr19	44027584
rs60137968	2360608	HNRNPL	-0.289305862	-5.324080486	2.01E-06	0.013113645	0.376473426	19	A	G	0.3802	242	chr19	44020115	44020131	chr19	44027583
rs9472068	540139	NFKBIE	0.332050325	5.322071189	2.03E-06	0.013168385	0.352584698	6	G	A	0.1777	242	chr6	44333944	44333993	chr6	43570966
rs6924483	540139	NFKBIE	0.332050325	5.322071189	2.03E-06	0.013168385	0.352584698	6	G	A	0.1792	240	chr6	44333944	44333993	chr6	43583452
rs6975729	2940576	MEPCE	-0.404856331	-5.321581621	2.03E-06	0.013168385	0.366056766	7	A	G	0.1446	242	chr7	99869534	99869583	chr7	99866123
rs1073	2940576	MEPCE	-0.404856331	-5.321581621	2.03E-06	0.013168385	0.366056766	7	A	G	0.1446	242	chr7	99869534	99869583	chr7	99869548
rs4074838	2940576	MEPCE	-0.404856331	-5.321581621	2.03E-06	0.013168385	0.366056766	7	A	G	0.1446	242	chr7	99869534	99869583	chr7	99870601
rs6975514	2940576	MEPCE	-0.404856331	-5.321581621	2.03E-06	0.013168385	0.366056766	7	G	A	0.1488	242	chr7	99869534	99869583	chr7	99894156
rs16892669	6270681	BST1	0.928627552	5.319231711	2.05E-06	0.013272753	0.387183878	4	G	A	0.08678	242	chr4	15342563	15342566	chr4	15559756
rs17833989	5220653	NARS	0.351697062	5.31560172	2.08E-06	0.013398655	0.370102331	18	A	G	0.3099	242	chr18	53418976	53419025	chr18	54119547
rs977785	6840408	LY86	-0.271130774	-5.313362173	2.09E-06	0.013457424	0.347921672	6	A	C	0.3182	242	chr6	6599837	6599859	chr6	6533880
rs2273632	6620291	CBLN3	-0.244611965	-5.30819157	2.13E-06	0.013605972	0.343350784	14	G	A	0.3099	242	chr14	23965631	23965680	chr14	23968398
rs3814821	460379	IFI27L1	-0.250371536	-5.30686298	2.14E-06	0.013644193	0.377882716	14	A	G	0.4	240	chr14	93638671	93638720	chr14	93646690
rs3905495	7510273	TRIM39	-0.138305773	-5.30425363	2.16E-06	0.013743787	0.354251551	6	A	G	0.4208	240	chr6	30418788	30418837	chr6	31373518
rs2840758	1940064	PHACTR4	-0.181075822	-5.303515689	2.17E-06	0.013766292	0.382412194	1	A	G	0.4132	242	chr1	28699120	28699169	chr1	28706081
rs6657867	1940064	PHACTR4	-0.181075822	-5.303515689	2.17E-06	0.013766292	0.382412194	1	A	G	0.4042	240	chr1	28699120	28699169	chr1	28569439
rs853195	4150278	DUSP14	0.308227736	5.300416409	2.19E-06	0.013888622	0.361376098	17	C	A	0.2438	242	chr17	32947438	32947487	chr17	32922368
rs6945952	2940576	MEPCE	-0.397635012	-5.300351619	2.19E-06	0.013888622	0.364315384	7	G	A	0.1446	242	chr7	99869534	99869583	chr7	99819711
rs17832497	4560154	KIAA0831	-0.266110756	-5.300350544	2.19E-06	0.013888622	0.389882778	14	G	A	0.2645	242	chr14	54903009	54903058	chr14	55411287
rs56097354	5270367	CTSC	0.47321994	5.295632099	2.23E-06	0.014083505	0.350124776	11	A	G	0.1074	242	chr11	87666917	87666966	chr11	87703879
rs6138542	4540326	PYGB	0.363788499	5.294152698	2.24E-06	0.014151503	0.372331593	20	A	C	0.3008	236	chr20	25226301	25226350	chr20	25155773
rs10794031	1980164	DHX32	0.201031304	5.293879909	2.24E-06	0.014158224	0.341983919	10	A	G	0.4959	242	chr10	127540889	127540938	chr10	127555310
rs66489315	4210138	C6ORF64	-0.20565938	-5.290763642	2.27E-06	0.014296137	0.424935853	6	T	A	0.4545	242	chr6	39179941	39179990	chr6	39199068
rs412833	4210138	C6ORF64	-0.20565938	-5.290763642	2.27E-06	0.014296137	0.424935853	6	G	A	0.4542	240	chr6	39179941	39179990	chr6	39199479
rs4562	2360131	C17ORF81	-0.229697073	-5.289866072	2.28E-06	0.014320644	0.378289153	17	A	G	0.2893	242	chr17	7102695	7102726	chr17	7104463
rs402514	2360131	C17ORF81	-0.229697073	-5.289866072	2.28E-06	0.014320644	0.378289153	17	A	C	0.2958	240	chr17	7102695	7102726	chr17	7098927
rs222843	2360131	C17ORF81	-0.229697073	-5.289866072	2.28E-06	0.014320644	0.378289153	17	G	A	0.2934	242	chr17	7102695	7102726	chr17	7086705
rs6956243	1090538	LOC100128737	0.220908051	5.285854166	2.31E-06	0.014506833	0.474661477	7	G	A	0.2185	238	chr7	107170930	107170944	chr7	107176147
rs7907787	1980164	DHX32	-0.197658138	-5.280605069	2.35E-06	0.014687007	0.340855886	10	C	A	0.4628	242	chr10	127540889	127540938	chr10	127457282
rs647573	3890228	MPZL2	0.319332658	5.276692047	2.39E-06	0.014872753	0.358289952	11	A	G	0.4917	242	chr11	117629433	117629482	chr11	117572342
rs4577985	4050711	LACTB2	0.302496347	5.274765391	2.40E-06	0.014961158	0.36398841	8	A	C	0.1446	242	chr8	71712218	71712267	chr8	72064291
rs28394546	4050711	LACTB2	0.302496347	5.274765391	2.40E-06	0.014961158	0.36398841	8	G	A	0.1446	242	chr8	71712218	71712267	chr8	72044155
rs11247797	1940064	PHACTR4	-0.171180118	-5.273714323	2.41E-06	0.015002798	0.380032673	1	G	A	0.3636	242	chr1	28699120	28699169	chr1	28589225
rs6965458	2940576	MEPCE	-0.581821548	-5.272134623	2.43E-06	0.015043169	0.361996918	7	A	G	0.1074	242	chr7	99869534	99869583	chr7	99811338
rs6946768	2940576	MEPCE	-0.581821548	-5.272134623	2.43E-06	0.015043169	0.361996918	7	A	G	0.1074	242	chr7	99869534	99869583	chr7	99792329
rs705866	2940576	MEPCE	-0.581821548	-5.272134623	2.43E-06	0.015043169	0.361996918	7	G	A	0.1074	242	chr7	99869534	99869583	chr7	99803221
rs1875231	4220672	MT1F	0.23699623	5.270168574	2.44E-06	0.015119744	0.370758477	16	C	A	0.3583	240	chr16	55250565	55250577	chr16	55241246
rs11247790	1940064	PHACTR4	-0.173858723	-5.269904709	2.45E-06	0.015126575	0.37972814	1	A	C	0.3967	242	chr1	28699120	28699169	chr1	28568678
rs28695411	6220600	LOC113386	0.32880506	5.268999374	2.45E-06	0.015153301	0.346944786	19	G	A	0.2355	242	chr19	63518512	63518561	chr19	63519529
rs649539	1170440	AHCYL1	-0.246118715	-5.264666081	2.49E-06	0.015330304	0.34141883	1	A	G	0.4256	242	chr1	110366263	110366312	chr1	109507916
rs10136948	3130079	EIF2B2	-0.147900807	-5.264449235	2.50E-06	0.015334681	0.341168702	14	G	A	0.4792	240	chr14	74545703	74545752	chr14	74580828
rs11660414	3140110	C18ORF10	-0.904874803	-5.261492142	2.52E-06	0.015429925	0.380647812	18	A	G	0.1625	240	chr18	32630433	32630482	chr18	32630563
rs11660669	3140110	C18ORF10	-0.904874803	-5.261492142	2.52E-06	0.015429925	0.380647812	18	G	A	0.1653	242	chr18	32630433	32630482	chr18	32648479
rs11662126	3140110	C18ORF10	-0.904874803	-5.261492142	2.52E-06	0.015429925	0.380647812	18	G	A	0.1653	242	chr18	32630433	32630482	chr18	32662316
rs485935	3140110	C18ORF10	-0.904874803	-5.261492142	2.52E-06	0.015429925	0.380647812	18	A	C	0.1818	242	chr18	32630433	32630482	chr18	32624501
rs228928	3450349	CSF2RB	0.350102948	5.259101223	2.54E-06	0.015540113	0.378612924	22	A	G	0.1157	242	chr22	35664524	35664573	chr22	35839790
rs11927883	3130669	SATB1	-0.373758709	-5.257589333	2.56E-06	0.015601769	0.426546597	3	G	A	0.08264	242	chr3	18366012	18366061	chr3	18376571
rs258241	840156	HS.482960	0.435603613	5.252941305	2.60E-06	0.015831035	0.345251926	5	G	A	0.2521	242	chr5	102146600	102146649	chr5	102196455
rs72982981	6580059	UCP2	-0.496431974	-5.252846135	2.60E-06	0.015831035	0.35586315	11	A	G	0.2839	236	chr11	73363663	73363699	chr11	73361721
rs8133205	1500390	C21ORF56	-0.245229686	-5.252175576	2.61E-06	0.015845966	0.359128819	21	A	G	0.2438	242	chr21	46405871	46405920	chr21	46423708
rs328632	1400377	KIDINS220	0.507809713	5.249937097	2.63E-06	0.015958266	0.339978724	2	A	G	0.1364	242	chr2	8786942	8786991	chr2	9165233
rs10987949	1510280	HS.145444	-0.282672555	-5.243941838	2.69E-06	0.016234212	0.349895174	9	G	A	0.1983	242	chr9	100589549	100589598	chr9	100647068
rs4543780	4040242	FAM89A	-0.162256537	-5.243721731	2.69E-06	0.01623916	0.379118654	1	A	G	0.3099	242	chr1	229222070	229222119	chr1	229241054
rs1981296	20521	MASTL	-0.191499776	-5.237096634	2.75E-06	0.016557579	0.348525303	10	G	A	0.4504	242	chr10	27515345	27515394	chr10	27499676
rs1883930	2640719	RN7SK	-0.351006878	-5.236155971	2.76E-06	0.016589515	0.340893526	6	A	G	0.2273	242	chr6	52968570	52968619	chr6	52508848
rs56114444	5570110	TRIOBP	-0.363186413	-5.233604507	2.79E-06	0.016714413	0.339268615	22	A	G	0.2479	238	chr22	36500261	36500310	chr22	36453310
rs10089847	4610411	MTERFD1	0.451028277	5.233010546	2.79E-06	0.016714413	0.341028933	8	G	A	0.2066	242	chr8	97321088	97321089	chr8	96789619
rs929209	1980451	C16ORF67	0.257459489	5.232648271	2.80E-06	0.016714413	0.354569077	16	A	G	0.4091	242	chr16	31625867	31625916	chr16	31651164
rs16855059	1340746	SLC45A3	-0.639973062	-5.229408222	2.83E-06	0.016821186	0.379134332	1	G	A	0.1198	242	chr1	203893823	203893872	chr1	203319773
rs35022329	4670414	TMEM140	0.907239229	5.223446913	2.89E-06	0.01705069	0.380664858	7	A	G	0.075	240	chr7	134500907	134500956	chr7	134684708
rs3745099	5360414	ZNF766	0.163919731	5.22042226	2.92E-06	0.017195872	0.421354632	19	G	A	0.4174	242	chr19	57487503	57487552	chr19	57593717
rs17841329	6200402	MT1A	1.052012231	5.219548879	2.93E-06	0.017233509	0.35868017	16	A	G	0.07438	242	chr16	55231274	55231323	chr16	54260512
rs7518249	1940064	PHACTR4	-0.177152714	-5.216163415	2.97E-06	0.017361947	0.375403529	1	A	G	0.4	240	chr1	28699120	28699169	chr1	28611931
rs2073770	4230719	GNB1L	0.423923104	5.212298055	3.01E-06	0.017579356	0.347482018	22	C	A	0.08898	236	chr22	18156031	18156080	chr22	18169541
rs720132	2260551	RAD21	-0.404087992	-5.212162964	3.01E-06	0.017579619	0.370239886	8	A	G	0.3388	242	chr8	117927527	117927576	chr8	117985416
rs4595801	6220270	BRD7	0.190876732	5.210367654	3.03E-06	0.017678329	0.402657326	16	A	G	0.2355	242	chr16	48910444	48910493	chr16	48927389
rs7179116	2850068	LOC440280	0.3109789	5.208863824	3.05E-06	0.017726034	0.402450983	15	G	A	0.3058	242	chr15	54083357	54083406	chr15	53962119
rs67053706	1940064	PHACTR4	-0.176933728	-5.208412012	3.05E-06	0.017726034	0.37480175	1	G	A	0.4008	242	chr1	28699120	28699169	chr1	28626147
rs66663675	1940064	PHACTR4	-0.176933728	-5.208412012	3.05E-06	0.017726034	0.37480175	1	A	G	0.3926	242	chr1	28699120	28699169	chr1	28637139
rs10705726	1940064	PHACTR4	-0.176933728	-5.208412012	3.05E-06	0.017726034	0.37480175	1	A	C	0.3967	242	chr1	28699120	28699169	chr1	28570021
rs6679034	1940064	PHACTR4	-0.176933728	-5.208412012	3.05E-06	0.017726034	0.37480175	1	G	A	0.4008	242	chr1	28699120	28699169	chr1	28582557
rs2776595	2710095	C14ORF64	-0.201380211	-5.20545354	3.08E-06	0.017893768	0.354671285	14	A	G	0.3636	242	chr14	97462139	97462188	chr14	97456588
rs2424708	4540326	PYGB	0.323297238	5.20407918	3.10E-06	0.017969785	0.356995784	20	A	G	0.3167	240	chr20	25226301	25226350	chr20	25229398
rs10786352	6110332	ARHGAP19	-0.34663338	-5.202625949	3.11E-06	0.018024706	0.368227126	10	A	G	0.175	240	chr10	98983559	98983608	chr10	99261271
rs36220131	1430670	SNRNP70	-0.426907114	-5.202448115	3.12E-06	0.018024706	0.342854147	19	A	C	0.08333	240	chr19	54303441	54303490	chr19	55122353
rs182767	4210138	C6ORF64	-0.207334432	-5.197219362	3.18E-06	0.018322855	0.423902354	6	G	A	0.4583	240	chr6	39179941	39179990	chr6	39199781
rs1501372	5310681	LOC653344	0.354814412	5.196255069	3.19E-06	0.018377714	0.39966848	15	G	A	0.3223	242	chr15	80772681	80772730	chr15	80255510
rs1503511	2000086	ISCA1L	0.409338656	5.192771402	3.23E-06	0.018565368	0.347259737	5	A	G	0.1529	242	chr5	62108643	62108692	chr5	63026453
rs11073953	2450717	BLM	0.192911652	5.185531424	3.31E-06	0.018955249	0.332687847	15	A	G	0.3167	240	chr15	89155580	89155629	chr15	89154588
rs1935289	730497	CC2D1B	0.208742669	5.18415512	3.33E-06	0.019005758	0.333201729	1	G	A	0.3099	242	chr1	52588942	52588991	chr1	52179460
rs10888743	730497	CC2D1B	0.208742669	5.18415512	3.33E-06	0.019005758	0.333201729	1	A	G	0.3182	242	chr1	52588942	52588991	chr1	52195755
rs1676910	6350017	KIAA1862	0.140739795	5.184034805	3.33E-06	0.019005758	0.34921104	7	A	C	0.175	240	chr7	149062251	149062300	chr7	148283498
rs13230744	2190541	GATS	0.280504873	5.182666772	3.35E-06	0.019090267	0.343306884	7	G	A	0.2625	240	chr7	99644561	99644610	chr7	99635728
rs6588431	4200543	GPX7	0.322439185	5.182384008	3.35E-06	0.019100838	0.365888684	1	A	G	0.3678	242	chr1	52846892	52846941	chr1	52840174
rs4149260	6960397	EPHX2	0.412771298	5.182158149	3.35E-06	0.019107527	0.34186641	8	A	G	0.281	242	chr8	27457993	27458042	chr8	27458581
rs11761784	2940576	MEPCE	-0.363489658	-5.180062878	3.38E-06	0.019172294	0.354401219	7	A	G	0.1612	242	chr7	99869534	99869583	chr7	99877906
rs11766752	2940576	MEPCE	-0.363489658	-5.180062878	3.38E-06	0.019172294	0.354401219	7	G	A	0.1653	242	chr7	99869534	99869583	chr7	99911228
rs1000215	2940576	MEPCE	-0.363489658	-5.180062878	3.38E-06	0.019172294	0.354401219	7	G	A	0.1612	242	chr7	99869534	99869583	chr7	99842479
rs4472444	2940576	MEPCE	-0.363489658	-5.180062878	3.38E-06	0.019172294	0.354401219	7	G	A	0.1625	240	chr7	99869534	99869583	chr7	99908694
rs11763511	2940576	MEPCE	-0.363489658	-5.180062878	3.38E-06	0.019172294	0.354401219	7	A	G	0.1653	242	chr7	99869534	99869583	chr7	99919880
rs2897358	2940576	MEPCE	-0.363489658	-5.180062878	3.38E-06	0.019172294	0.354401219	7	C	G	0.1653	242	chr7	99869534	99869583	chr7	99926576
rs11559117	2940576	MEPCE	-0.363489658	-5.180062878	3.38E-06	0.019172294	0.354401219	7	G	A	0.1653	242	chr7	99869534	99869583	chr7	99914550
rs6081050	5860288	HS.542428	0.309313888	5.17797779	3.40E-06	0.019263133	0.343658895	20	A	G	0.157	242	chr20	18288647	18288696	chr20	18144732
rs2838460	7200156	ITGB2	-0.384792513	-5.176658443	3.42E-06	0.019345459	0.344797003	21	A	C	0.2975	242	chr21	45130451	45130500	chr21	44223281
rs1383541	1240725	SLFN5	-0.254213039	-5.174029055	3.45E-06	0.019510512	0.356019934	17	A	G	0.3802	242	chr17	30617759	30617808	chr17	30563938
rs6037103	4540326	PYGB	0.309180938	5.16726602	3.53E-06	0.019906721	0.352573507	20	A	G	0.375	240	chr20	25226301	25226350	chr20	25317095
rs6050631	4540326	PYGB	0.309180938	5.16726602	3.53E-06	0.019906721	0.352573507	20	A	G	0.376	242	chr20	25226301	25226350	chr20	25379749
rs12932588	1450082	TRAPPC2L	-0.201656763	-5.165674284	3.55E-06	0.020002227	0.425250568	16	A	C	0.3613	238	chr16	87454907	87454956	chr16	87448994
rs3809799	1240328	RILP	0.847551012	5.163913763	3.58E-06	0.020110327	0.33977422	17	A	G	0.125	240	chr17	1496950	1496999	chr17	1466560
rs62116990	3610730	KCNN4	0.242803862	5.16312704	3.59E-06	0.020148765	0.340081659	19	A	G	0.2647	238	chr19	48962909	48962958	chr19	48993448
rs7157940	460379	IFI27L1	-0.23171189	-5.162155613	3.60E-06	0.020184137	0.357349563	14	A	G	0.4545	242	chr14	93638671	93638720	chr14	93632946
rs8091750	3450615	LOC339290	0.450680629	5.16213197	3.60E-06	0.020184137	0.343388595	18	A	G	0.1333	240	chr18	5236326	5236375	chr18	5231170
rs9468920	7510273	TRIM39	-0.158133369	-5.157477129	3.66E-06	0.020410758	0.341949126	6	A	G	0.35	240	chr6	30418788	30418837	chr6	31362915
rs10220482	2710095	C14ORF64	0.182873004	5.157404268	3.66E-06	0.020410758	0.350684538	14	T	A	0.4421	242	chr14	97462139	97462188	chr14	97451634
rs2285177	5570110	TRIOBP	-0.315016024	-5.157318228	3.66E-06	0.020410758	0.33194138	22	G	A	0.2686	242	chr22	36500261	36500310	chr22	36535840
rs5995500	5570110	TRIOBP	-0.315016024	-5.157318228	3.66E-06	0.020410758	0.33194138	22	G	A	0.2686	242	chr22	36500261	36500310	chr22	36534586
rs2245717	5090097	SYS1	-0.189375767	-5.156873921	3.67E-06	0.020410758	0.389837503	20	A	C	0.2397	242	chr20	43430932	43430981	chr20	43429294
rs2248637	5090097	SYS1	-0.189375767	-5.156873921	3.67E-06	0.020410758	0.389837503	20	A	G	0.2521	242	chr20	43430932	43430981	chr20	43430654
rs2743424	5090097	SYS1	-0.189375767	-5.156873921	3.67E-06	0.020410758	0.389837503	20	A	G	0.2397	242	chr20	43430932	43430981	chr20	43427348
rs2056938	5090097	SYS1	-0.189375767	-5.156873921	3.67E-06	0.020410758	0.389837503	20	G	A	0.2521	242	chr20	43430932	43430981	chr20	43456086
rs7099	5090097	SYS1	-0.189375767	-5.156873921	3.67E-06	0.020410758	0.389837503	20	C	A	0.2583	240	chr20	43430932	43430981	chr20	43431060
rs9612022	1430053	TTLL12	-0.230693348	-5.154110054	3.70E-06	0.02056736	0.346531059	22	C	A	0.3908	238	chr22	41892701	41892750	chr22	41917434
rs6955362	2940576	MEPCE	-0.39743937	-5.147969202	3.79E-06	0.020957599	0.364014263	7	A	G	0.15	240	chr7	99869534	99869583	chr7	99894102
rs17396340	7040707	KIF1B	0.440195519	5.143297347	3.85E-06	0.021193739	0.373738242	1	A	G	0.1417	240	chr1	10364165	10364214	chr1	10208763
rs13280965	4050711	LACTB2	0.258363108	5.142994551	3.85E-06	0.021193739	0.353135892	8	A	G	0.2562	242	chr8	71712218	71712267	chr8	71701240
rs13272623	4050711	LACTB2	0.258363108	5.142994551	3.85E-06	0.021193739	0.353135892	8	C	A	0.2562	242	chr8	71712218	71712267	chr8	71707302
rs35571096	4050711	LACTB2	0.258363108	5.142994551	3.85E-06	0.021193739	0.353135892	8	G	A	0.2542	240	chr8	71712218	71712267	chr8	71712698
rs6490590	3940458	CRYL1	-0.264755286	-5.1429772	3.86E-06	0.021193739	0.351116178	13	A	G	0.1157	242	chr13	19876088	19876137	chr13	19973813
rs12518034	1070736	ANKRD32	-0.236723861	-5.142498615	3.86E-06	0.021220615	0.362961239	5	G	A	0.2125	240	chr5	94057160	94057209	chr5	93942709
rs60856642	5220538	WDFY3	0.282310923	5.139678475	3.90E-06	0.021384321	0.382004514	4	A	C	0.1942	242	chr4	85949346	85949395	chr4	85325050
rs17018890	4860220	SRGAP2	-0.179005258	-5.139358829	3.91E-06	0.021384321	0.420882697	1	G	A	0.157	242	chr1	204704078	204704127	chr1	204701052
rs3813980	4860220	SRGAP2	-0.179005258	-5.139358829	3.91E-06	0.021384321	0.420882697	1	A	G	0.157	242	chr1	204704078	204704127	chr1	204703756
rs7549189	4860220	SRGAP2	-0.179005258	-5.139358829	3.91E-06	0.021384321	0.420882697	1	C	A	0.157	242	chr1	204704078	204704127	chr1	204701918
rs7759086	4230136	TCP1	0.212425581	5.138570409	3.92E-06	0.021406934	0.328957362	6	A	G	0.314	242	chr6	160119663	160119712	chr6	160113843
rs4709368	4230136	TCP1	0.212425581	5.138570409	3.92E-06	0.021406934	0.328957362	6	A	G	0.314	242	chr6	160119663	160119712	chr6	160124117
rs15982	4230136	TCP1	0.212425581	5.138570409	3.92E-06	0.021406934	0.328957362	6	A	G	0.314	242	chr6	160119663	160119712	chr6	160119677
rs9347340	4230136	TCP1	0.212425581	5.138570409	3.92E-06	0.021406934	0.328957362	6	A	G	0.314	242	chr6	160119663	160119712	chr6	160108881
rs882269	460379	IFI27L1	-0.236069781	-5.137758481	3.93E-06	0.021455377	0.355340888	14	G	A	0.4298	242	chr14	93638671	93638720	chr14	93636312
rs10142770	3130079	EIF2B2	-0.148931787	-5.136500877	3.95E-06	0.021537287	0.330261477	14	G	A	0.4752	242	chr14	74545703	74545752	chr14	74595202
rs880090	1170605	EDG4	-0.350221209	-5.134327527	3.98E-06	0.021624238	0.384447914	19	G	C	0.3347	242	chr19	19595571	19595620	chr19	19601729
rs5752249	7210593	LOC100130624	0.527467666	5.134022789	3.98E-06	0.021633766	0.351207557	22	A	G	0.05785	242	chr22	25613301	25613306	chr22	24718706
rs12827688	6510026	IL23A	0.655456927	5.127974446	4.07E-06	0.022028795	0.332674769	12	A	G	0.04959	242	chr12	55020146	55020155	chr12	54595771
rs3744405	6040259	ALOX12	-0.505350557	-5.126178459	4.09E-06	0.022103084	0.334636994	17	A	G	0.4421	242	chr17	6854390	6854439	chr17	7133979
rs6115191	4540326	PYGB	0.302062104	5.124110826	4.12E-06	0.022247404	0.348990755	20	A	G	0.3554	242	chr20	25226301	25226350	chr20	25388478
rs2482918	4540326	PYGB	0.302062104	5.124110826	4.12E-06	0.022247404	0.348990755	20	G	A	0.3554	242	chr20	25226301	25226350	chr20	25360135
rs1637001	2190541	GATS	0.299674336	5.123881273	4.13E-06	0.022255984	0.338349206	7	G	A	0.2562	242	chr7	99644561	99644610	chr7	99646087
rs13224313	1090538	LOC100128737	0.215185968	5.122055767	4.15E-06	0.022362618	0.463259852	7	A	C	0.2107	242	chr7	107170930	107170944	chr7	107169588
rs2237679	1090538	LOC100128737	0.215185968	5.122055767	4.15E-06	0.022362618	0.463259852	7	A	G	0.2066	242	chr7	107170930	107170944	chr7	107121262
rs9468914	7510273	TRIM39	-0.137917355	-5.121168056	4.17E-06	0.022423831	0.337748036	6	C	A	0.4333	240	chr6	30418788	30418837	chr6	31358585
rs1059823	780465	SLC11A1	-0.477466447	-5.120243294	4.18E-06	0.022468771	0.381456499	2	A	G	0.444	232	chr2	218968130	218968179	chr2	218968088
rs2290400	1500112	ORMDL3	-0.225063481	-5.119823749	4.19E-06	0.022478988	0.33205894	17	G	A	0.4458	240	chr17	35331072	35331121	chr17	35319766
rs7624803	6420142	HSPBAP1	-0.345836343	-5.119632097	4.19E-06	0.022478988	0.339512884	3	G	A	0.2355	242	chr3	123941582	123941631	chr3	123965017
rs4963153	10592	EFCAB4A	0.254986836	5.116238602	4.24E-06	0.022742827	0.33004768	11	A	G	0.3571	238	chr11	821889	821938	chr11	781462
rs34552494	1430376	NIN	-0.283488639	-5.11560131	4.25E-06	0.022774941	0.357069347	14	C	A	0.1417	240	chr14	50275783	50275832	chr14	49814296
rs2654222	5550445	FLJ22795	0.20818123	5.112730902	4.29E-06	0.022989394	0.417736171	15	G	A	0.1901	242	chr15	80551139	80551188	chr15	80216892
rs10143851	5340246	CRIP2	-0.560662602	-5.111621384	4.31E-06	0.023060662	0.34211577	14	G	A	0.1966	234	chr14	105017359	105017408	chr14	105025380
rs9380068	1690706	HIST1H3H	0.912597671	5.111197408	4.32E-06	0.02308562	0.331322441	6	A	T	0.1092	238	chr6	27885937	27885986	chr6	28291221
rs8047080	1510630	DUS2L	0.304063819	5.106735397	4.39E-06	0.023395377	0.409208276	16	G	A	0.1694	242	chr16	66670628	66670677	chr16	65960089
rs1053612	1510630	DUS2L	0.304063819	5.106735397	4.39E-06	0.023395377	0.409208276	16	G	A	0.1708	240	chr16	66670628	66670677	chr16	65981440
rs777432	4280010	LIMS2	-0.20853452	-5.10550173	4.41E-06	0.023478334	0.429301174	2	A	G	0.3719	242	chr2	128112588	128112637	chr2	128083562
rs11128267	840554	RYBP	-0.449599886	-5.102393856	4.46E-06	0.023689061	0.346005018	3	A	G	0.3223	242	chr3	72508786	72508835	chr3	72587595
rs3738952	450468	MRPL44	0.269924925	5.101369855	4.47E-06	0.023765484	0.338679449	2	A	G	0.1322	242	chr2	224539951	224539995	chr2	225070722
rs10146482	3130079	EIF2B2	0.150668994	5.096514177	4.55E-06	0.024149154	0.3268348	14	A	G	0.4917	242	chr14	74545703	74545752	chr14	74643840
rs10142865	3130079	EIF2B2	0.150653093	5.095140556	4.57E-06	0.024246901	0.326945728	14	A	G	0.4917	240	chr14	74545703	74545752	chr14	74625377
rs8067378	1500112	ORMDL3	-0.218577032	-5.093882905	4.59E-06	0.024324501	0.329845336	17	G	A	0.4669	242	chr17	35331072	35331121	chr17	35304874
rs63246162	2680538	MAP6D1	0.157391487	5.093852851	4.59E-06	0.024324501	0.338451741	3	A	C	0.4833	240	chr3	185016506	185016555	chr3	185014920
rs8009022	2370402	C14ORF167	-0.334736506	-5.0930333	4.61E-06	0.024346568	0.334216278	14	A	G	0.1983	242	chr14	23478136	23478185	chr14	23493210
rs6573486	2370402	C14ORF167	-0.334736506	-5.0930333	4.61E-06	0.024346568	0.334216278	14	A	G	0.1983	242	chr14	23478136	23478185	chr14	23498349
rs3809	5490315	SDR39U1	-0.130827504	-5.090985181	4.64E-06	0.024483185	0.334909654	14	A	G	0.225	240	chr14	23980726	23980775	chr14	23978912
rs7249558	5360414	ZNF766	0.180029836	5.089722545	4.66E-06	0.024531881	0.410965737	19	G	A	0.4496	238	chr19	57487503	57487552	chr19	58481703
rs12971263	6560121	PIK3C3	0.129726708	5.08900784	4.67E-06	0.024541746	0.333832695	18	G	A	0.3595	242	chr18	37901470	37901475	chr18	37022207
rs16976600	2850068	LOC440280	0.317456318	5.088758677	4.68E-06	0.024553167	0.393200807	15	A	G	0.2851	242	chr15	54083357	54083406	chr15	53941927
rs6490590	1400682	EFHA1	0.53553876	5.084475866	4.75E-06	0.024815235	0.324881415	13	A	G	0.1157	242	chr13	20964997	20965046	chr13	19973813
rs2182046	5220008	SLC46A2	-0.345815823	-5.082022794	4.79E-06	0.025000246	0.375112326	9	G	A	0.2458	240	chr9	114681119	114681168	chr9	114665520
rs4730258	1090538	LOC100128737	0.185791808	5.0809078	4.81E-06	0.025060358	0.460436592	7	G	A	0.2851	242	chr7	107170930	107170944	chr7	107183468
rs216325	2100347	ZNF384	-0.15526926	-5.080889306	4.81E-06	0.025060358	0.327054987	12	G	A	0.3017	242	chr12	6646382	6646431	chr12	6015790
rs66525281	2260450	RAD1	0.229683115	5.079392884	4.84E-06	0.025094065	0.377001644	5	A	G	0.1042	240	chr5	34941391	34941440	chr5	34780708
rs4759523	5910619	STX2	0.440353785	5.079334219	4.84E-06	0.025094065	0.325582558	12	G	A	0.4711	242	chr12	129840467	129840516	chr12	129881365
rs10773826	5910619	STX2	0.440353785	5.079334219	4.84E-06	0.025094065	0.325582558	12	C	G	0.4708	240	chr12	129840467	129840516	chr12	129887127
rs2001483	5910619	STX2	0.440353785	5.079334219	4.84E-06	0.025094065	0.325582558	12	G	A	0.4711	242	chr12	129840467	129840516	chr12	129884598
rs10601899	5910619	STX2	0.440353785	5.079334219	4.84E-06	0.025094065	0.325582558	12	G	A	0.4711	242	chr12	129840467	129840516	chr12	129885967
rs777433	4280010	LIMS2	-0.210183773	-5.07619345	4.89E-06	0.025313076	0.427609688	2	G	A	0.3686	236	chr2	128112588	128112637	chr2	128084705
rs2298383	3830735	UPB1	-0.195222238	-5.07592999	4.90E-06	0.025326283	0.348661466	22	A	G	0.4874	238	chr22	23252401	23252450	chr22	23155511
rs2743419	5090097	SYS1	-0.188025182	-5.074733538	4.92E-06	0.025408546	0.379654654	20	G	A	0.2417	240	chr20	43430932	43430981	chr20	43426059
rs1433216	6760669	SPRY1	0.179244045	5.072001576	4.96E-06	0.025608157	0.357100671	4	G	A	0.4793	242	chr4	124543988	124544037	chr4	124952755
rs258240	840156	HS.482960	0.427212486	5.071165357	4.98E-06	0.02564348	0.329837984	5	A	G	0.2645	242	chr5	102146600	102146649	chr5	102196783
rs4820590	3830735	UPB1	-0.191887682	-5.069588492	5.01E-06	0.025743533	0.347663785	22	G	A	0.4917	242	chr22	23252401	23252450	chr22	23204697
rs10406103	1740709	HS.336643	0.209976917	5.068528738	5.03E-06	0.025830057	0.326686575	19	A	G	0.2273	242	chr19	62473089	62473138	chr19	61831367
rs2743403	5090097	SYS1	-0.187251694	-5.066177847	5.07E-06	0.026025374	0.382736157	20	A	G	0.2231	242	chr20	43430932	43430981	chr20	43421794
rs262982	2680538	MAP6D1	0.154296092	5.065391571	5.08E-06	0.026086525	0.329824525	3	G	A	0.4792	240	chr3	185016506	185016555	chr3	184934819
rs5760452	3830735	UPB1	0.195795224	5.065285779	5.08E-06	0.026086525	0.34730667	22	G	A	0.4132	242	chr22	23252401	23252450	chr22	23215223
rs761025	4540326	PYGB	0.304997986	5.065163503	5.09E-06	0.026087118	0.368639491	20	A	G	0.375	240	chr20	25226301	25226350	chr20	25374968
rs72887020	3140110	C18ORF10	-0.854019084	-5.064921194	5.09E-06	0.026098849	0.364864358	18	A	T	0.1942	242	chr18	32630433	32630482	chr18	32719510
rs9476475	5720059	GFOD1	-0.38738952	-5.063688763	5.11E-06	0.026191872	0.324479194	6	G	A	0.2727	242	chr6	13472811	13472860	chr6	14171441
rs581623	2100725	KIR3DL3	-0.382165545	-5.062547662	5.13E-06	0.026265909	0.352397739	19	A	G	0.4959	242	chr19	59939601	59939650	chr19	60018551
rs2743423	5090097	SYS1	-0.188881763	-5.061710637	5.15E-06	0.026333348	0.37948419	20	A	G	0.2373	236	chr20	43430932	43430981	chr20	43426953
rs2527907	2810674	TRIM4	-0.216354299	-5.060969735	5.16E-06	0.026391943	0.352117977	7	G	A	0.4132	242	chr7	99326632	99326681	chr7	99359384
rs2439565	3170139	PHACTR1	0.126606854	5.060415688	5.17E-06	0.026414885	0.331777543	6	G	A	0.4587	242	chr6	13228071	13228120	chr6	13459103
rs1965172	7380327	FBXO31	0.22341204	5.060195294	5.18E-06	0.026414885	0.375375536	16	A	G	0.2934	242	chr16	85920600	85920649	chr16	85642867
rs8033734	5050735	TMEM62	0.718311864	5.060148298	5.18E-06	0.026414885	0.326802672	15	A	G	0.0375	240	chr15	41264348	41264397	chr15	40450875
rs3813795	2760437	SYTL1	-0.18646111	-5.059695063	5.19E-06	0.026446632	0.32794932	1	A	G	0.4375	240	chr1	27550603	27550633	chr1	27552384
rs12125492	7040707	KIF1B	0.447978833	5.059117064	5.20E-06	0.026488271	0.366570188	1	G	A	0.124	242	chr1	10364165	10364214	chr1	10344465
rs11247639	2760437	SYTL1	-0.182727139	-5.058676984	5.21E-06	0.02650992	0.327812859	1	A	G	0.4412	238	chr1	27550603	27550633	chr1	27552279
rs7972837	1260164	FBXO21	0.142903314	5.058366364	5.21E-06	0.026524919	0.321845351	12	A	G	0.4583	240	chr12	116066663	116066712	chr12	115258353
rs17331151	3710343	ITIH4	-0.383201545	-5.058199926	5.21E-06	0.026524919	0.346571087	3	A	G	0.07851	242	chr3	52822267	52822316	chr3	52819574
rs3820194	580411	LAX1	-0.32418382	-5.055997196	5.26E-06	0.02668715	0.336595858	1	A	G	0.2769	242	chr1	202011692	202011741	chr1	202009745
rs3766748	580411	LAX1	-0.32418382	-5.055997196	5.26E-06	0.02668715	0.336595858	1	A	G	0.2686	242	chr1	202011692	202011741	chr1	202010276
rs8050745	1510630	DUS2L	0.311148332	5.054900663	5.28E-06	0.026769488	0.410543192	16	A	G	0.1583	240	chr16	66670628	66670677	chr16	65869268
rs5751876	3830735	UPB1	0.193285076	5.053548115	5.30E-06	0.026865586	0.34621475	22	A	G	0.4573	234	chr22	23252401	23252450	chr22	23167301
rs6123870	1940373	ZNF831	0.233861903	5.051894234	5.33E-06	0.026969008	0.365801002	20	A	G	0.3967	242	chr20	57264285	57264334	chr20	57271295
rs7173852	5310681	LOC653344	0.325348309	5.051425827	5.34E-06	0.02699199	0.388463437	15	A	G	0.3678	242	chr15	80772681	80772730	chr15	80248908
rs1061594	2680538	MAP6D1	0.15641099	5.050500862	5.36E-06	0.027017251	0.328554829	3	G	A	0.4876	242	chr3	185016506	185016555	chr3	185016864
rs1061593	2680538	MAP6D1	0.15641099	5.050500862	5.36E-06	0.027017251	0.328554829	3	A	G	0.4835	242	chr3	185016506	185016555	chr3	185017232
rs262992	2680538	MAP6D1	0.15641099	5.050500862	5.36E-06	0.027017251	0.328554829	3	A	G	0.4917	242	chr3	185016506	185016555	chr3	184959820
rs4819197	2640161	PRMT2	0.367564832	5.050249881	5.36E-06	0.027017251	0.339166902	21	A	G	0.1529	242	chr21	46880834	46880883	chr21	46314533
rs5760425	3830735	UPB1	0.192781305	5.045932806	5.45E-06	0.027368233	0.345810511	22	A	C	0.4573	234	chr22	23252401	23252450	chr22	23172452
rs12609667	5290121	ZNF417	-0.174532482	-5.038029032	5.60E-06	0.027975977	0.329185321	19	A	G	0.4215	242	chr19	63110853	63110902	chr19	62958004
rs9366717	1690706	HIST1H3H	0.985182995	5.03796001	5.60E-06	0.027975977	0.325300756	6	A	G	0.08678	242	chr6	27885937	27885986	chr6	28299036
rs10868620	5700220	DAPK1	0.27471048	5.037187793	5.62E-06	0.028012958	0.336648254	9	A	G	0.3361	238	chr9	89512637	89512686	chr9	89346013
rs11995646	4050711	LACTB2	0.31520968	5.036884023	5.62E-06	0.028012958	0.344332366	8	A	G	0.1364	242	chr8	71712218	71712267	chr8	72143793
rs34669484	4050711	LACTB2	0.31520968	5.036884023	5.62E-06	0.028012958	0.344332366	8	A	G	0.1364	242	chr8	71712218	71712267	chr8	72124815
rs12601422	4880563	MPRIP	-0.187128833	-5.036641379	5.63E-06	0.028025882	0.322181012	17	C	A	0.3542	240	chr17	17028983	17029032	chr17	16884348
rs11644386	6220270	BRD7	0.189264681	5.034840197	5.67E-06	0.028149323	0.402079336	16	G	A	0.2436	234	chr16	48910444	48910493	chr16	48929239
rs9693376	4050711	LACTB2	0.319858858	5.029160485	5.78E-06	0.028619554	0.34368949	8	A	G	0.1364	242	chr8	71712218	71712267	chr8	72166715
rs3751034	360673	SNX19	0.270867991	5.026680395	5.83E-06	0.028805267	0.347387509	11	G	A	0.1102	236	chr11	130251468	130251517	chr11	130290514
rs713555	1940373	ZNF831	0.233126956	5.026451728	5.84E-06	0.028805267	0.368296143	20	A	G	0.3917	240	chr20	57264285	57264334	chr20	57266913
rs2582093	2680538	MAP6D1	-0.143572763	-5.02617097	5.84E-06	0.028810104	0.326478	3	A	G	0.4708	240	chr3	185016506	185016555	chr3	185016070
rs11248286	6350348	BUB3	-0.308291797	-5.022359198	5.92E-06	0.029179095	0.381976006	10	A	G	0.2397	242	chr10	124912303	124912334	chr10	125557926
rs10822182	5290592	NRBF2	-0.440359746	-5.021844541	5.93E-06	0.029209277	0.3519026	10	A	G	0.4339	242	chr10	64584374	64584423	chr10	64995484
rs279245	7210433	ZNF763	-0.338998833	-5.021103276	5.95E-06	0.029263009	0.345481841	19	G	A	0.2185	238	chr19	11952053	11952102	chr19	11907336
rs11190555	6550253	SEC31B	-0.206785055	-5.019585422	5.98E-06	0.029374495	0.335334068	10	G	A	0.2314	242	chr10	102249973	102250022	chr10	102199150
rs8140207	5570110	TRIOBP	-0.331718741	-5.018694673	6.00E-06	0.029444176	0.320040646	22	A	C	0.2562	242	chr22	36500261	36500310	chr22	36460405
rs1894533	5570110	TRIOBP	-0.331718741	-5.018694673	6.00E-06	0.029444176	0.320040646	22	A	G	0.2542	240	chr22	36500261	36500310	chr22	36435199
rs9929259	1980451	C16ORF67	0.260257594	5.016157326	6.05E-06	0.029651778	0.33647873	16	G	A	0.3967	242	chr16	31625867	31625916	chr16	31718287
rs8062459	1450082	TRAPPC2L	-0.268428586	-5.015025438	6.08E-06	0.029747578	0.41243162	16	G	A	0.1017	236	chr16	87454907	87454956	chr16	87462175
rs6482601	20521	MASTL	-0.191950918	-5.014635534	6.09E-06	0.029765317	0.341059666	10	A	G	0.453	234	chr10	27515345	27515394	chr10	27504606
rs3171656	5570110	TRIOBP	-0.306507085	-5.007632765	6.24E-06	0.03029522	0.319086954	22	A	G	0.2603	242	chr22	36500261	36500310	chr22	36502159
rs4820303	5570110	TRIOBP	-0.306507085	-5.007632765	6.24E-06	0.03029522	0.319086954	22	A	G	0.2603	242	chr22	36500261	36500310	chr22	36464112
rs15691	5570110	TRIOBP	-0.306507085	-5.007632765	6.24E-06	0.03029522	0.319086954	22	A	C	0.2603	242	chr22	36500261	36500310	chr22	36502326
rs4821708	5570110	TRIOBP	-0.306507085	-5.007632765	6.24E-06	0.03029522	0.319086954	22	A	G	0.2603	242	chr22	36500261	36500310	chr22	36494052
rs11662148	3140110	C18ORF10	-0.887772205	-5.00648467	6.26E-06	0.030351449	0.37089832	18	C	A	0.1625	240	chr18	32630433	32630482	chr18	32662421
rs6508822	2360608	HNRNPL	-0.292990236	-5.004666489	6.30E-06	0.030500098	0.350449496	19	A	G	0.3182	242	chr19	44020115	44020131	chr19	44047516
rs1555133	670673	BCL2L1	0.79035783	5.002965276	6.34E-06	0.030660619	0.339760041	20	A	G	0.3361	238	chr20	29716123	29716172	chr20	30512043
rs11600158	5270367	CTSC	0.390218736	5.001975699	6.37E-06	0.030696771	0.325255103	11	G	A	0.1116	242	chr11	87666917	87666966	chr11	87710562
rs16835464	2510445	HS.402146	0.334723633	4.99751943	6.47E-06	0.031100712	0.322020011	1	G	A	0.07917	240	chr1	151791377	151791426	chr1	151816297
rs1122361	460379	IFI27L1	-0.239024253	-4.995398617	6.52E-06	0.031286782	0.343562434	14	A	G	0.4174	242	chr14	93638671	93638720	chr14	93622710
rs4895	6550259	CD151	-0.249121615	-4.994873945	6.53E-06	0.031332866	0.399897683	11	A	G	0.3686	236	chr11	828488	828537	chr11	830477
rs10412580	670242	ZNF444	-0.256035395	-4.991570719	6.60E-06	0.031652578	0.332489315	19	C	G	0.3554	242	chr19	61363824	61363873	chr19	61988934
rs4901534	1510601	HS.497235	0.205778492	4.99084108	6.62E-06	0.031722216	0.335838484	14	A	G	0.4208	240	chr14	54220253	54220302	chr14	54267774
rs17544195	5490121	NACA2	-0.198193332	-4.990060424	6.64E-06	0.031787602	0.319861228	17	G	A	0.09583	240	chr17	57022946	57022995	chr17	57548343
rs2295651	2490445	LOC645385	0.535138024	4.988690058	6.67E-06	0.031878768	0.362253804	6	A	G	0.05372	242	chr6	24110221	24110270	chr6	24511356
rs1345117	7380327	FBXO31	0.225510417	4.98786325	6.69E-06	0.031959914	0.369620186	16	A	G	0.3802	242	chr16	85920600	85920649	chr16	85642895
rs1885105	6620291	CBLN3	-0.229646575	-4.986828834	6.72E-06	0.032027971	0.315805149	14	C	A	0.3306	242	chr14	23965631	23965680	chr14	23962657
rs56008476	2690189	MGC3020	0.283536804	4.986240356	6.73E-06	0.032033388	0.329796831	16	A	G	0.4208	240	chr16	31625980	31626029	chr16	31619948
rs72121513	5360414	ZNF766	0.160184323	4.98058782	6.87E-06	0.032580776	0.405166388	19	A	G	0.3083	240	chr19	57487503	57487552	chr19	57613855
rs17403795	1030669	LOC100129827	0.182623888	4.980158492	6.88E-06	0.032617858	0.322721594	11	A	G	0.1281	242	chr11	10572242	10572291	chr11	10537793
rs222849	2360131	C17ORF81	-0.235550709	-4.978127217	6.93E-06	0.032790578	0.353028805	17	A	G	0.2645	242	chr17	7102695	7102726	chr17	7126585
rs7390	2350541	VAMP1	0.184469535	4.977823087	6.93E-06	0.032800922	0.331641654	12	G	A	0.3843	242	chr12	6442211	6442260	chr12	6441960
rs2534712	2350541	VAMP1	0.184469535	4.977823087	6.93E-06	0.032800922	0.331641654	12	G	A	0.3843	242	chr12	6442211	6442260	chr12	6442810
rs4755741	3420341	HSD17B12	-0.216990147	-4.977032248	6.95E-06	0.032839165	0.343723133	11	G	A	0.4118	238	chr11	43833484	43833533	chr11	43759830
rs12886075	1510601	HS.497235	0.198888704	4.976245306	6.97E-06	0.032909427	0.33461176	14	A	G	0.4669	242	chr14	54220253	54220302	chr14	54260970
rs3826061	1450082	TRAPPC2L	-0.193274024	-4.975614465	6.99E-06	0.032970422	0.404358065	16	G	A	0.3761	234	chr16	87454907	87454956	chr16	87454722
rs431579	4540326	PYGB	0.30378736	4.975307298	7.00E-06	0.03299375	0.343377564	20	G	A	0.4083	240	chr20	25226301	25226350	chr20	25418056
rs4378192	7400747	FAM89A	0.234151727	4.970220665	7.12E-06	0.033462134	0.314405896	1	A	G	0.3471	242	chr1	229221889	229221938	chr1	229240002
rs3820224	1230025	CYB5R1	-0.316144655	-4.968507985	7.17E-06	0.033630828	0.324133928	1	A	G	0.1333	240	chr1	201197640	201197689	chr1	201579179
rs73089859	6980010	MED28	0.545240722	4.968219206	7.17E-06	0.033652487	0.345542731	4	G	A	0.05417	240	chr4	17234913	17234962	chr4	17171372
rs71456310	520750	PRDX5	0.626694616	4.966215524	7.22E-06	0.03386612	0.328239446	11	A	G	0.07265	234	chr11	63844750	63844799	chr11	63885070
rs228924	3450349	CSF2RB	0.328586799	4.962541365	7.32E-06	0.034235743	0.356727502	22	A	G	0.1167	240	chr22	35664524	35664573	chr22	35837196
rs2276818	3710343	ITIH4	-0.318986549	-4.961694676	7.34E-06	0.034308117	0.338534195	3	G	A	0.1364	242	chr3	52822267	52822316	chr3	52839675
rs1139106	3710343	ITIH4	-0.318986549	-4.961694676	7.34E-06	0.034308117	0.338534195	3	A	G	0.1364	242	chr3	52822267	52822316	chr3	52846141
rs4632148	2690189	MGC3020	0.282379718	4.960464055	7.37E-06	0.034401707	0.325283606	16	G	A	0.4215	242	chr16	31625980	31626029	chr16	31614758
rs8048741	2690189	MGC3020	0.282379718	4.960464055	7.37E-06	0.034401707	0.325283606	16	G	A	0.4091	242	chr16	31625980	31626029	chr16	31665746
rs1004010	6040554	WDR67	0.361046551	4.958146671	7.43E-06	0.03462929	0.314246987	8	C	G	0.2025	242	chr8	124233315	124233360	chr8	124713840
rs4982913	5490315	SDR39U1	-0.128445369	-4.957059504	7.46E-06	0.034718106	0.318435271	14	G	A	0.225	240	chr14	23980726	23980775	chr14	23977128
rs61847400	1470242	NUDT5	-0.295065973	-4.955699277	7.50E-06	0.034827926	0.337696795	10	A	G	0.09583	240	chr10	12252765	12252775	chr10	12474590
rs10425927	4560671	SLC39A3	0.226037813	4.955304808	7.51E-06	0.034842787	0.339799545	19	G	A	0.4339	242	chr19	2683556	2683605	chr19	2524501
rs901466	6280129	LOC440900	-0.133901863	-4.954787777	7.52E-06	0.03487776	0.315379091	2	G	C	0.4215	242	chr2	114481225	114481274	chr2	114440592
rs12711793	6280129	LOC440900	-0.133901863	-4.954787777	7.52E-06	0.03487776	0.315379091	2	A	C	0.4215	242	chr2	114481225	114481274	chr2	114439272
rs11083483	130609	FCGBP	0.433234996	4.954704285	7.52E-06	0.03487776	0.348101449	19	A	G	0.4917	242	chr19	45045844	45045893	chr19	44071871
rs28736332	6270681	BST1	0.571954248	4.953652003	7.55E-06	0.034994578	0.357880269	4	G	C	0.1488	242	chr4	15342563	15342566	chr4	15551969
rs6504230	4290056	C17ORF60	-0.321046989	-4.953474469	7.56E-06	0.035003496	0.35956477	17	A	G	0.376	242	chr17	59879430	59879454	chr17	59875585
rs3218764	2650092	JOSD2	0.329057245	4.951969623	7.60E-06	0.035150758	0.313336839	19	A	G	0.07851	242	chr19	55701261	55701310	chr19	55601217
rs28578163	2940576	MEPCE	-0.353645536	-4.951717718	7.60E-06	0.035168967	0.342779126	7	G	A	0.1625	240	chr7	99869534	99869583	chr7	99882690
rs2387881	4540326	PYGB	0.302685974	4.950960896	7.62E-06	0.035222774	0.334525653	20	A	G	0.3875	240	chr20	25226301	25226350	chr20	25326172
rs4341630	1400682	EFHA1	0.418854876	4.948882944	7.68E-06	0.035430581	0.313179926	13	A	C	0.2893	242	chr13	20964997	20965046	chr13	20016721
rs11256056	1430735	NET1	0.251388799	4.947011541	7.73E-06	0.035580346	0.331389169	10	A	G	0.1736	242	chr10	5489634	5489683	chr10	6027229
rs216322	2100347	ZNF384	-0.148183352	-4.94684957	7.74E-06	0.035580346	0.315528282	12	G	A	0.3388	242	chr12	6646382	6646431	chr12	6015158
rs11646122	2630553	COX4NB	-0.229220332	-4.945739751	7.77E-06	0.035706805	0.321800677	16	A	C	0.09504	242	chr16	84370080	84370129	chr16	84353340
rs9596822	3890577	LOC100132761	-0.84607102	-4.945146721	7.78E-06	0.035731036	0.312799284	13	G	A	0.09091	242	chr13	52115043	52115092	chr13	53038649
rs2064864	1940373	ZNF831	0.230545653	4.944981135	7.79E-06	0.035731036	0.369338486	20	A	G	0.3908	238	chr20	57264285	57264334	chr20	57267057
rs6947992	1570722	HNRNPA2B1	0.495818138	4.944954026	7.79E-06	0.035731036	0.312058988	7	G	A	0.4215	242	chr7	26196710	26196759	chr7	25973245
rs485485	6760037	SYTL2	-0.403331906	-4.94492047	7.79E-06	0.035731036	0.352981035	11	A	G	0.4793	242	chr11	85083465	85083514	chr11	85172917
rs929209	2690189	MGC3020	0.272770126	4.944734049	7.79E-06	0.035741383	0.323943565	16	A	G	0.4091	242	chr16	31625980	31626029	chr16	31651164
rs3755369	3450326	NAGK	-0.341046769	-4.944347659	7.80E-06	0.035776978	0.339077344	2	A	G	0.3042	240	chr2	71159114	71159146	chr2	70796472
rs2695343	780465	SLC11A1	-0.473994088	-4.943804213	7.82E-06	0.035832467	0.368015871	2	G	A	0.438	242	chr2	218968130	218968179	chr2	218963667
rs12218449	6350348	BUB3	-0.306792822	-4.937307269	8.00E-06	0.036561552	0.375119123	10	A	C	0.2375	240	chr10	124912303	124912334	chr10	125566917
rs1991310	6510608	BTBD11	0.266116495	4.936737241	8.02E-06	0.036561552	0.35002267	12	G	A	0.4538	238	chr12	106577350	106577399	chr12	106246910
rs12235880	5090411	PLAA	0.140416623	4.936716753	8.02E-06	0.036561552	0.335412632	9	A	G	0.1792	240	chr9	26895477	26895508	chr9	27664777
rs10741130	20521	MASTL	-0.189973049	-4.936188683	8.03E-06	0.036566064	0.323076639	10	A	G	0.4417	240	chr10	27515345	27515394	chr10	27515450
rs1557169	20521	MASTL	-0.189973049	-4.936188683	8.03E-06	0.036566064	0.323076639	10	A	G	0.4417	240	chr10	27515345	27515394	chr10	27514084
rs1338	20521	MASTL	-0.190005756	-4.935552373	8.05E-06	0.036634833	0.323109192	10	A	G	0.4454	238	chr10	27515345	27515394	chr10	27515699
rs7803236	1710019	ICA1	0.194571472	4.933539912	8.11E-06	0.03686884	0.322665731	7	A	G	0.125	240	chr7	8198279	8198282	chr7	7266005
rs3810801	380437	MGC52282	0.398068882	4.933064209	8.12E-06	0.036917263	0.380285502	16	A	C	0.2149	242	chr16	2829781	2829830	chr16	2832371
rs10125129	3800647	UGCG	0.442552609	4.93206288	8.15E-06	0.037007324	0.362455575	9	A	G	0.1008	238	chr9	113735032	113735081	chr9	113743036
rs72828246	4150278	DUSP14	0.316147367	4.931288953	8.17E-06	0.037094933	0.330578977	17	G	A	0.2107	242	chr17	32947438	32947487	chr17	32840588
rs7012001	4610411	MTERFD1	0.459048047	4.931066055	8.18E-06	0.03709639	0.31520549	8	A	G	0.225	240	chr8	97321088	97321089	chr8	96793078
rs6684005	540452	SMYD3	-0.256831981	-4.930967824	8.18E-06	0.03709639	0.367172638	1	A	G	0.07851	242	chr1	243979356	243979405	chr1	243237118
rs3124756	10356	SNORD36C	0.213995462	4.927780948	8.27E-06	0.037461006	0.359374331	9	A	G	0.1583	240	chr9	135207538	135207587	chr9	135341249
rs5751319	5290600	TTLL1	0.127470958	4.927348491	8.29E-06	0.037490897	0.336632029	22	G	A	0.3264	242	chr22	41785413	41785462	chr22	41370783
rs12225574	5420600	BEST1	0.461250488	4.926923409	8.30E-06	0.037523206	0.371383282	11	G	A	0.1875	240	chr11	61488158	61488170	chr11	61494145
rs10282967	6960397	EPHX2	0.390760408	4.926898076	8.30E-06	0.037523206	0.320169983	8	A	C	0.3017	242	chr8	27457993	27458042	chr8	27450874
rs34533162	5690543	LQK1	0.294102767	4.924492763	8.37E-06	0.037801533	0.400748244	1	A	G	0.4339	242	chr1	211097887	211097936	chr1	211115109
rs1047881	5690543	LQK1	0.294102767	4.924492763	8.37E-06	0.037801533	0.400748244	1	A	G	0.4339	242	chr1	211097887	211097936	chr1	211097781
rs2002078	130681	RNASE6	0.314514778	4.924112815	8.38E-06	0.037816167	0.400599335	14	A	T	0.4587	242	chr14	20320082	20320131	chr14	20260146
rs11865086	5390121	GDPD3	-0.236642872	-4.924074409	8.38E-06	0.037816167	0.344923589	16	C	A	0.3264	242	chr16	30023813	30023831	chr16	30037994
rs7252981	1170605	EDG4	-0.34154944	-4.921556327	8.46E-06	0.038070506	0.367610688	19	A	G	0.314	242	chr19	19595571	19595620	chr19	19553579
rs2185080	580411	LAX1	-0.318131022	-4.920753399	8.48E-06	0.038150795	0.325151243	1	A	G	0.2727	242	chr1	202011692	202011741	chr1	202014375
rs4717004	360192	INSIG1	0.203607191	4.920344613	8.49E-06	0.038178206	0.311981486	7	G	A	0.3542	240	chr7	154732260	154732309	chr7	155658383
rs1181919	360192	INSIG1	0.203607191	4.920344613	8.49E-06	0.038178206	0.311981486	7	G	A	0.3636	242	chr7	154732260	154732309	chr7	155660143
rs10401741	5310121	SLC25A42	0.128500078	4.918876573	8.54E-06	0.038256908	0.338382191	19	A	C	0.3333	234	chr19	19084144	19084193	chr19	18499405
rs73148920	4230719	GNB1L	0.437215924	4.918839615	8.54E-06	0.038256908	0.327288053	22	A	G	0.07438	242	chr22	18156031	18156080	chr22	18163906
rs2269725	4230719	GNB1L	0.437215924	4.918839615	8.54E-06	0.038256908	0.327288053	22	A	G	0.07438	242	chr22	18156031	18156080	chr22	18164731
rs73198756	4040709	SON	0.363167258	4.917894519	8.57E-06	0.038356909	0.336876175	21	A	G	0.08678	242	chr21	33849156	33849205	chr21	34442046
rs61745356	5050577	PNPLA7	-0.651512272	-4.916090413	8.62E-06	0.038573742	0.346233118	9	G	C	0.04545	242	chr9	139474281	139474330	chr9	139802597
rs56350931	20246	LILRB1	0.370178247	4.914348835	8.67E-06	0.038734934	0.351515028	19	A	G	0.1322	242	chr19	59840153	59840202	chr19	60316241
rs1304163	2690189	MGC3020	0.277583312	4.914295271	8.68E-06	0.038734934	0.321347511	16	A	G	0.4008	242	chr16	31625980	31626029	chr16	31644874
rs2432162	5900215	HS.47702	0.135330854	4.913375895	8.70E-06	0.038817483	0.346789888	5	G	A	0.3025	238	chr5	102157822	102157871	chr5	102146532
rs6500291	5080746	FLJ20718	-0.267905129	-4.913263429	8.71E-06	0.038817483	0.331649169	16	G	A	0.4256	242	chr16	48697301	48697350	chr16	48712314
rs16895350	6980010	MED28	0.483640632	4.912938256	8.72E-06	0.038836975	0.32406792	4	G	A	0.08264	242	chr4	17234913	17234962	chr4	17242325
rs6438366	7050132	LOC151579	-0.318244184	-4.912707807	8.72E-06	0.038854609	0.321529441	3	A	G	0.4711	242	chr3	117846302	117846351	chr3	118086395
rs9636398	3450326	NAGK	-0.387463068	-4.911774042	8.75E-06	0.038968665	0.336361344	2	A	G	0.2107	242	chr2	71159114	71159146	chr2	71142325
rs10019880	5570626	DNAJB14	0.630723405	4.911448439	8.76E-06	0.038985501	0.312253799	4	G	A	0.1033	242	chr4	101040116	101040165	chr4	101208638
rs2279015	780465	SLC11A1	-0.453762914	-4.909543158	8.82E-06	0.039136103	0.365284255	2	G	A	0.4587	242	chr2	218968130	218968179	chr2	218967514
rs7869771	2570471	SPTLC1	0.156340073	4.908806155	8.85E-06	0.039209865	0.315923036	9	C	A	0.405	242	chr9	93834467	93834516	chr9	93220448
rs1893007	4010181	FOLR3	1.788766341	4.905297036	8.96E-06	0.039570528	0.316419119	11	G	A	0.05372	242	chr11	71528496	71528523	chr11	71572234
rs11711421	3710343	ITIH4	0.24768427	4.903984382	9.00E-06	0.039739702	0.334621995	3	A	G	0.3319	238	chr3	52822267	52822316	chr3	52536819
rs10770109	7160129	SBF2	0.198734007	4.903128677	9.02E-06	0.039845449	0.317992985	11	A	G	0.07851	242	chr11	9757456	9757505	chr11	10367639
rs72858465	3800025	C2ORF28	-0.280770219	-4.901142606	9.09E-06	0.040110739	0.324622772	2	G	A	0.15	240	chr2	27292121	27292125	chr2	27339318
rs73600730	2370402	C14ORF167	-0.299984978	-4.900858917	9.10E-06	0.040122361	0.32886141	14	G	A	0.2185	238	chr14	23478136	23478185	chr14	23497198
rs34701577	4540326	PYGB	0.300582747	4.900402902	9.11E-06	0.040172575	0.330277059	20	G	A	0.4091	242	chr20	25226301	25226350	chr20	25415264
rs4821717	5570110	TRIOBP	-0.289665103	-4.897342333	9.21E-06	0.040535807	0.311211781	22	A	C	0.2857	238	chr22	36500261	36500310	chr22	36546704
rs3873379	7510273	TRIM39	-0.15359542	-4.897017985	9.22E-06	0.040567755	0.331745716	6	G	A	0.3487	238	chr6	30418788	30418837	chr6	31370148
rs10822186	5290592	NRBF2	-0.422199441	-4.896657359	9.23E-06	0.040585606	0.341582633	10	G	A	0.4752	242	chr10	64584374	64584423	chr10	65020389
rs10733789	5290592	NRBF2	-0.474443277	-4.895572372	9.27E-06	0.040585606	0.341492911	10	G	A	0.2273	242	chr10	64584374	64584423	chr10	64618690
rs2893923	5290592	NRBF2	-0.474443277	-4.895572372	9.27E-06	0.040585606	0.341492911	10	A	G	0.2273	242	chr10	64584374	64584423	chr10	64931190
rs11625819	5490315	SDR39U1	-0.126898131	-4.895471199	9.27E-06	0.040585606	0.31307755	14	A	C	0.225	240	chr14	23980726	23980775	chr14	23980813
rs712487	5490315	SDR39U1	-0.126898131	-4.895471199	9.27E-06	0.040585606	0.31307755	14	C	A	0.2231	242	chr14	23980726	23980775	chr14	23980050
rs1956904	5490315	SDR39U1	-0.126898131	-4.895471199	9.27E-06	0.040585606	0.31307755	14	G	A	0.2231	242	chr14	23980726	23980775	chr14	23978106
rs1951123	5490315	SDR39U1	-0.126898131	-4.895471199	9.27E-06	0.040585606	0.31307755	14	A	G	0.225	240	chr14	23980726	23980775	chr14	23978710
rs1043831	5490315	SDR39U1	-0.126898131	-4.895471199	9.27E-06	0.040585606	0.31307755	14	A	G	0.2231	242	chr14	23980726	23980775	chr14	23979202
rs3211056	5490315	SDR39U1	-0.126898131	-4.895471199	9.27E-06	0.040585606	0.31307755	14	G	C	0.225	240	chr14	23980726	23980775	chr14	23979315
rs10668100	5490315	SDR39U1	-0.126898131	-4.895471199	9.27E-06	0.040585606	0.31307755	14	G	A	0.2231	242	chr14	23980726	23980775	chr14	23980157
rs1043839	5490315	SDR39U1	-0.126898131	-4.895471199	9.27E-06	0.040585606	0.31307755	14	G	A	0.2231	242	chr14	23980726	23980775	chr14	23979121
rs966493	5490315	SDR39U1	-0.126898131	-4.895471199	9.27E-06	0.040585606	0.31307755	14	G	A	0.2231	242	chr14	23980726	23980775	chr14	23978715
rs793714	2490445	LOC645385	0.480552159	4.894217687	9.31E-06	0.040724774	0.354615401	6	A	G	0.1033	242	chr6	24110221	24110270	chr6	24553697
rs793715	2490445	LOC645385	0.480552159	4.894217687	9.31E-06	0.040724774	0.354615401	6	A	G	0.1033	242	chr6	24110221	24110270	chr6	24553110
rs66993466	2120731	SRPK2	-0.34257776	-4.893649399	9.33E-06	0.040777625	0.31049978	7	A	G	0.2851	242	chr7	104816333	104816382	chr7	105733729
rs2532501	2350541	VAMP1	0.182794559	4.893183718	9.35E-06	0.040830148	0.336276297	12	A	G	0.3875	240	chr12	6442211	6442260	chr12	6433014
rs5013826	1940064	PHACTR4	-0.166110873	-4.891040897	9.42E-06	0.041052632	0.349084689	1	G	A	0.405	242	chr1	28699120	28699169	chr1	28601729
rs10901457	1980164	DHX32	-0.189396246	-4.888809111	9.49E-06	0.041274962	0.307142974	10	G	A	0.3739	238	chr10	127540889	127540938	chr10	127553499
rs45449399	2070288	MT1E	-0.403190781	-4.888558627	9.50E-06	0.041282497	0.324155806	16	G	A	0.4215	242	chr16	55218348	55218384	chr16	55184872
rs62055599	6590131	HP	0.521901666	4.887941349	9.52E-06	0.041343345	0.314898097	16	C	G	0.08264	242	chr16	70652001	70652050	chr16	70587298
rs7143804	6620291	CBLN3	-0.235323929	-4.885736268	9.59E-06	0.041606105	0.307036019	14	G	A	0.2542	240	chr14	23965631	23965680	chr14	23973085
rs941477	460379	IFI27L1	0.250217343	4.885551235	9.60E-06	0.041606105	0.33441247	14	A	T	0.4628	242	chr14	93638671	93638720	chr14	93641106
rs55977150	5670114	TTC32	0.537364287	4.884353082	9.64E-06	0.041764648	0.317609884	2	G	A	0.124	242	chr2	19961149	19961198	chr2	20065403
rs2070342	460468	CHMP4A	-0.217312895	-4.88426531	9.64E-06	0.041764648	0.319045211	14	G	A	0.405	242	chr14	23748681	23748730	chr14	23615206
rs11549690	520750	PRDX5	0.850938827	4.883901324	9.66E-06	0.041787353	0.316325328	11	A	G	0.0375	240	chr11	63844750	63844799	chr11	63748157
rs6455599	5670181	TMEM181	0.573884777	4.880367944	9.78E-06	0.042152633	0.309560504	6	G	A	0.4034	238	chr6	158975841	158975890	chr6	159044842
rs9396467	5720059	GFOD1	-0.377763313	-4.879358668	9.81E-06	0.042239785	0.308567022	6	G	A	0.2851	242	chr6	13472811	13472860	chr6	14161625
rs6695	290546	TBC1D20	0.160715289	4.879153401	9.82E-06	0.042242719	0.340167696	20	A	G	0.2769	242	chr20	364326	364375	chr20	364149
rs72880055	520278	FAM100B	0.508568596	4.877561778	9.87E-06	0.042435673	0.311423702	17	G	A	0.07851	242	chr17	71778666	71778715	chr17	72503196
rs59638939	520278	FAM100B	0.508568596	4.877561778	9.87E-06	0.042435673	0.311423702	17	A	G	0.07851	242	chr17	71778666	71778715	chr17	72504290
rs2026147	5090411	PLAA	0.118674623	4.876192654	9.92E-06	0.042625611	0.330337754	9	G	A	0.3678	242	chr9	26895477	26895508	chr9	27713713
rs7290156	5570110	TRIOBP	-0.279698928	-4.874598595	9.98E-06	0.04277646	0.307575132	22	G	A	0.2875	240	chr22	36500261	36500310	chr22	36548583
rs7290169	5570110	TRIOBP	-0.279698928	-4.874598595	9.98E-06	0.04277646	0.307575132	22	A	G	0.2893	242	chr22	36500261	36500310	chr22	36548647
rs4821722	5570110	TRIOBP	-0.279698928	-4.874598595	9.98E-06	0.04277646	0.307575132	22	A	G	0.2893	242	chr22	36500261	36500310	chr22	36585271
rs2157472	5570110	TRIOBP	-0.279698928	-4.874598595	9.98E-06	0.04277646	0.307575132	22	A	G	0.2893	242	chr22	36500261	36500310	chr22	36581632
rs2017022	5570110	TRIOBP	-0.279698928	-4.874598595	9.98E-06	0.04277646	0.307575132	22	A	G	0.2917	240	chr22	36500261	36500310	chr22	36543329
rs7829897	3440241	HOOK3	0.240966749	4.87429006	9.99E-06	0.042808113	0.325668879	8	A	G	0.1446	242	chr8	42993320	42993369	chr8	42074423
rs967787	840209	CAMTA2	-0.120623527	-4.873928268	1.00E-05	0.042847812	0.329760725	17	G	A	0.4545	242	chr17	4812297	4812346	chr17	5787005
rs1264902	1820196	OVGP1	-0.19137941	-4.87118068	1.01E-05	0.043174247	0.319795925	1	A	C	0.3708	240	chr1	111758494	111758543	chr1	111786752
rs12476888	5080192	SERPINE2	-0.304328939	-4.870631794	1.01E-05	0.043242718	0.383292319	2	A	G	0.3595	242	chr2	224548185	224548234	chr2	224602165
rs2865733	1940373	ZNF831	0.242186353	4.869246615	1.02E-05	0.043404884	0.366988165	20	A	C	0.275	240	chr20	57264285	57264334	chr20	57266379
rs4911234	670673	BCL2L1	0.684043612	4.869175408	1.02E-05	0.043404884	0.321490217	20	G	A	0.3908	238	chr20	29716123	29716172	chr20	30522023
rs11647190	4220672	MT1F	0.231288301	4.86790668	1.02E-05	0.043539015	0.337730632	16	A	G	0.45	240	chr16	55250565	55250577	chr16	55241742
rs10500143	1030646	ARHGEF5L	0.169098093	4.86697863	1.02E-05	0.043552125	0.314856324	7	G	A	0.08678	242	chr7	143514690	143514739	chr7	144269886
rs12455764	3130332	FLJ35776	-0.22854392	-4.866831664	1.03E-05	0.043552125	0.311800711	18	A	G	0.1417	240	chr18	3587012	3587061	chr18	3587838
rs34182518	3710343	ITIH4	-0.36000296	-4.866353938	1.03E-05	0.043552125	0.333216751	3	A	G	0.0875	240	chr3	52822267	52822316	chr3	52718894
rs1004664	6620291	CBLN3	-0.225946007	-4.866197763	1.03E-05	0.043552125	0.318593876	14	C	A	0.3263	236	chr14	23965631	23965680	chr14	23963051
rs2070342	1340274	DHRS4	-0.197957616	-4.866043803	1.03E-05	0.043552125	0.338669366	14	G	A	0.405	242	chr14	23508065	23508114	chr14	23615206
rs16855036	1340746	SLC45A3	-0.582359587	-4.865977474	1.03E-05	0.043552125	0.349808816	1	G	A	0.1281	242	chr1	203893823	203893872	chr1	203311125
rs62621284	360673	SNX19	0.25921898	4.864043794	1.04E-05	0.043552125	0.334671042	11	A	G	0.1198	242	chr11	130251468	130251517	chr11	130289606
rs73028898	360673	SNX19	0.25921898	4.864043794	1.04E-05	0.043552125	0.334671042	11	A	C	0.1198	242	chr11	130251468	130251517	chr11	130288753
rs11602545	360673	SNX19	0.25921898	4.864043794	1.04E-05	0.043552125	0.334671042	11	G	A	0.124	242	chr11	130251468	130251517	chr11	130271435
rs2276097	360673	SNX19	0.25921898	4.864043794	1.04E-05	0.043552125	0.334671042	11	A	G	0.1198	242	chr11	130251468	130251517	chr11	130283023
rs3751035	360673	SNX19	0.25921898	4.864043794	1.04E-05	0.043552125	0.334671042	11	A	G	0.1198	242	chr11	130251468	130251517	chr11	130290415
rs56098464	360673	SNX19	0.25921898	4.864043794	1.04E-05	0.043552125	0.334671042	11	C	A	0.1198	242	chr11	130251468	130251517	chr11	130285693
rs11222383	360673	SNX19	0.25921898	4.864043794	1.04E-05	0.043552125	0.334671042	11	A	G	0.1198	242	chr11	130251468	130251517	chr11	130284115
rs7303	3130079	EIF2B2	0.145335538	4.86305356	1.04E-05	0.043675457	0.306677225	14	G	A	0.5	242	chr14	74545703	74545752	chr14	74589818
rs216334	2100347	ZNF384	-0.1511915	-4.861704326	1.04E-05	0.043822471	0.308165248	12	G	A	0.3099	242	chr12	6646382	6646431	chr12	6017872
rs554912	50487	BUD13	0.170468659	4.860406781	1.05E-05	0.043922163	0.313626805	11	A	G	0.2542	240	chr11	116124332	116124381	chr11	116845495
rs4740448	6590678	HS.493239	-0.143055495	-4.860263914	1.05E-05	0.043922163	0.32890949	9	G	A	0.3223	242	chr9	105346	105395	chr9	1037343
rs12984070	6400475	TMIGD2	0.189956742	4.860174299	1.05E-05	0.043922163	0.320110074	19	G	A	0.2107	242	chr19	4243578	4243595	chr19	4434485
rs7828349	6960397	EPHX2	0.373503183	4.860002406	1.05E-05	0.043922163	0.314435794	8	A	G	0.3017	242	chr8	27457993	27458042	chr8	27448983
rs10283378	6960397	EPHX2	0.373503183	4.860002406	1.05E-05	0.043922163	0.314435794	8	G	A	0.3058	242	chr8	27457993	27458042	chr8	27451166
rs4149252	6960397	EPHX2	0.373503183	4.860002406	1.05E-05	0.043922163	0.314435794	8	A	C	0.3058	242	chr8	27457993	27458042	chr8	27452028
rs2280841	2900543	ENDOG	-0.188057768	-4.859284676	1.05E-05	0.043995844	0.358591137	9	A	G	0.281	242	chr9	130622896	130622945	chr9	130639932
rs9240	6040743	ZADH2	-0.428444783	-4.859129778	1.05E-05	0.043997781	0.307279237	18	G	A	0.3208	240	chr18	71039664	71039713	chr18	71039675
rs11621807	2710095	C14ORF64	-0.192553953	-4.858912826	1.05E-05	0.044016531	0.330453929	14	A	C	0.3625	240	chr14	97462139	97462188	chr14	97465337
rs10125651	6380463	OSTF1	-0.275709365	-4.858518149	1.06E-05	0.044062769	0.369183382	9	G	A	0.09504	242	chr9	76945597	76945646	chr9	77199087
rs8011460	2370402	C14ORF167	-0.297974283	-4.857361436	1.06E-05	0.044212366	0.314095105	14	C	A	0.281	242	chr14	23478136	23478185	chr14	23472565
rs17008244	5220538	WDFY3	0.309895931	4.856031434	1.06E-05	0.044369098	0.359419436	4	A	G	0.1281	242	chr4	85949346	85949395	chr4	85312737
rs11771525	6760020	LOC100132793	0.26089458	4.855444205	1.07E-05	0.044391855	0.320688667	7	A	G	0.3542	240	chr7	4999953	4999970	chr7	5446977
rs9787086	4050491	TCEA3	-0.306501556	-4.852856013	1.08E-05	0.0446651	0.320865618	1	A	G	0.3333	234	chr1	23583452	23583497	chr1	22826947
rs9405942	6840408	LY86	-0.263280738	-4.851302666	1.08E-05	0.044876672	0.308422119	6	A	G	0.2769	242	chr6	6599837	6599859	chr6	6523127
rs61902693	4050437	PTS	0.4714089	4.850122604	1.09E-05	0.044987945	0.303754335	11	A	G	0.2438	242	chr11	111609563	111609612	chr11	111756190
rs55772679	4050437	PTS	0.4714089	4.850122604	1.09E-05	0.044987945	0.303754335	11	A	G	0.2438	242	chr11	111609563	111609612	chr11	111741118
rs6442150	2000546	C3ORF10	-0.30303235	-4.84974238	1.09E-05	0.04503302	0.316351501	3	G	A	0.1777	242	chr3	10143726	10143775	chr3	10097575
rs35933605	6220270	BRD7	0.182191623	4.848596841	1.09E-05	0.045184303	0.374612108	16	G	A	0.2397	242	chr16	48910444	48910493	chr16	48956583
rs3757377	3930537	HS.567464	0.304999234	4.848483377	1.09E-05	0.045187286	0.307471353	7	A	G	0.3193	238	chr7	142128129	142128178	chr7	142135112
rs6743660	1470341	PLEKHB2	0.33938778	4.846744643	1.10E-05	0.045434327	0.311653852	2	G	A	0.2875	240	chr2	131621526	131621575	chr2	132407531
rs1043915	2190541	GATS	0.278987191	4.846550498	1.10E-05	0.045434327	0.314738959	7	A	T	0.2605	238	chr7	99644561	99644610	chr7	99637781
rs17162176	2190541	GATS	0.278987191	4.846550498	1.10E-05	0.045434327	0.314738959	7	C	G	0.2645	242	chr7	99644561	99644610	chr7	99651924
rs1061230	2190541	GATS	0.278987191	4.846550498	1.10E-05	0.045434327	0.314738959	7	G	A	0.2583	240	chr7	99644561	99644610	chr7	99645201
rs10503812	6960397	EPHX2	0.376367289	4.845144849	1.11E-05	0.045613481	0.313159844	8	A	G	0.3223	242	chr8	27457993	27458042	chr8	27444116
rs59788073	1010082	HS.553301	0.770178837	4.844801974	1.11E-05	0.045653238	0.307821803	13	A	G	0.1625	240	chr13	110344713	110344762	chr13	110127120
rs12462832	5220204	C19ORF66	0.458566486	4.84444868	1.11E-05	0.045679588	0.310959356	19	C	A	0.1694	242	chr19	10064832	10064881	chr19	9539748
rs8109844	5220204	C19ORF66	0.458566486	4.84444868	1.11E-05	0.045679588	0.310959356	19	A	G	0.1694	242	chr19	10064832	10064881	chr19	9527647
rs11657902	1300075	PCTP	0.192147302	4.842228952	1.12E-05	0.045933025	0.316426298	17	A	G	0.4545	242	chr17	51209247	51209296	chr17	50714843
rs632582	1300131	SCML4	-0.148173059	-4.842210974	1.12E-05	0.045933025	0.332180081	6	A	G	0.4625	240	chr6	108147681	108147730	chr6	108281866
rs10819317	3780608	ST6GALNAC6	-0.255444625	-4.842028302	1.12E-05	0.045947287	0.337432809	9	G	A	0.1471	238	chr9	129687642	129687691	chr9	129708778
rs341769	1440482	OGG1	-0.212976363	-4.837736115	1.14E-05	0.046412318	0.329888659	3	G	A	0.1736	242	chr3	9767666	9767715	chr3	8955898
rs2118593	840554	RYBP	-0.420201962	-4.837012417	1.14E-05	0.046457252	0.323716406	3	A	G	0.3471	242	chr3	72508786	72508835	chr3	72579581
rs7256809	6220600	LOC113386	-0.450403431	-4.837003103	1.14E-05	0.046457252	0.313537011	19	G	A	0.1008	238	chr19	63518512	63518561	chr19	63571996
rs11642612	5390121	GDPD3	-0.296721858	-4.835464479	1.14E-05	0.046601511	0.337602675	16	C	A	0.186	242	chr16	30023813	30023831	chr16	29937696
rs11150581	5390121	GDPD3	-0.296721858	-4.835464479	1.14E-05	0.046601511	0.337602675	16	G	A	0.186	242	chr16	30023813	30023831	chr16	29938200
rs10133492	130681	RNASE6	0.307683965	4.834474928	1.15E-05	0.046722065	0.400350249	14	G	A	0.4832	238	chr14	20320082	20320131	chr14	20254516
rs1800380	2100347	ZNF384	-0.15216122	-4.83427321	1.15E-05	0.046735318	0.308511524	12	A	G	0.2773	238	chr12	6646382	6646431	chr12	6008856
rs2286751	670242	ZNF444	-0.253437878	-4.833715847	1.15E-05	0.046792412	0.319107409	19	A	G	0.2355	242	chr19	61363824	61363873	chr19	61985206
rs2304227	6770326	NLRP8	-0.890465097	-4.833674222	1.15E-05	0.046792412	0.314185345	19	G	C	0.07563	238	chr19	61191460	61191509	chr19	61431417
rs56759307	4120626	NAALADL1	-0.301270013	-4.8336453	1.15E-05	0.046792412	0.341874607	11	A	G	0.1033	242	chr11	64568981	64569030	chr11	64513166
rs2746303	4210138	C6ORF64	-0.197827745	-4.832846612	1.16E-05	0.046908235	0.390473715	6	A	G	0.343	242	chr6	39179941	39179990	chr6	39199847
rs583973	7550243	TMEM38B	-0.104179206	-4.831116116	1.16E-05	0.047160932	0.351763755	9	A	C	0.3471	242	chr9	107576093	107576142	chr9	107458033
rs11608550	2100347	ZNF384	-0.150375989	-4.82959664	1.17E-05	0.04733729	0.305381221	12	A	G	0.281	242	chr12	6646382	6646431	chr12	6007527
rs61416899	2060037	ZBTB43	0.517534099	4.82870705	1.17E-05	0.047454141	0.309345413	9	G	A	0.08264	242	chr9	128637022	128637071	chr9	128051501
rs7219923	1500112	ORMDL3	-0.219296122	-4.827391659	1.18E-05	0.047595885	0.306924781	17	G	A	0.4504	242	chr17	35331072	35331121	chr17	35328044
rs7224129	1500112	ORMDL3	-0.219296122	-4.827391659	1.18E-05	0.047595885	0.306924781	17	G	A	0.4504	242	chr17	35331072	35331121	chr17	35328952
rs11206043	5810575	CC2D1B	0.178107937	4.825436441	1.19E-05	0.047876282	0.310586247	1	G	A	0.3417	240	chr1	52589327	52589376	chr1	53175140
rs574610	5360692	LY9	-0.204874199	-4.825240675	1.19E-05	0.04789358	0.338810745	1	A	G	0.4917	240	chr1	159064319	159064368	chr1	159064308
rs3793207	2750603	CYTH3	-0.146456958	-4.824806884	1.19E-05	0.04792746	0.308656866	7	A	G	0.2438	242	chr7	6201999	6202048	chr7	6195475
rs4846217	7040707	KIF1B	0.400527546	4.824779154	1.19E-05	0.04792746	0.347585189	1	A	G	0.1653	242	chr1	10364165	10364214	chr1	10374386
rs4367784	2450446	TRIM33	0.384457064	4.824761084	1.19E-05	0.04792746	0.302877569	1	A	G	0.3471	242	chr1	114737282	114737331	chr1	115487207
rs10776729	5870403	CEPT1	-0.6797826	-4.824259865	1.19E-05	0.047996104	0.315105416	1	C	A	0.1197	234	chr1	111528880	111528929	chr1	111874754
rs72887024	3140110	C18ORF10	-0.83399181	-4.823413904	1.19E-05	0.048040484	0.357614808	18	A	C	0.1917	240	chr18	32630433	32630482	chr18	32722480
rs17568091	3140110	C18ORF10	-0.83399181	-4.823413904	1.19E-05	0.048040484	0.357614808	18	G	A	0.1933	238	chr18	32630433	32630482	chr18	32993588
rs2234197	1190445	TOMM34	-0.26260659	-4.823349264	1.19E-05	0.048040484	0.340077241	20	A	G	0.2	240	chr20	43004368	43004417	chr20	43022455
rs11621915	3290209	UBR7	0.173078194	4.822659056	1.20E-05	0.048110088	0.353066739	14	A	G	0.2397	242	chr14	92756419	92756468	chr14	92763584
rs2905	3290209	UBR7	0.173078194	4.822659056	1.20E-05	0.048110088	0.353066739	14	A	G	0.2397	242	chr14	92756419	92756468	chr14	92763175
rs1128661	4230136	TCP1	0.202659948	4.822368324	1.20E-05	0.048143545	0.301599183	6	A	C	0.3058	242	chr6	160119663	160119712	chr6	160131544
rs13334205	1510630	DUS2L	0.286507598	4.821801133	1.20E-05	0.048208131	0.387572765	16	G	A	0.2355	242	chr16	66670628	66670677	chr16	66139384
rs11598615	20521	MASTL	-0.197358078	-4.821522283	1.20E-05	0.048239662	0.313271775	10	G	A	0.3471	242	chr10	27515345	27515394	chr10	27527078
rs6814283	7000019	SEC24B	-0.333093119	-4.821381831	1.20E-05	0.048247834	0.329868079	4	A	G	0.1529	242	chr4	110667988	110668037	chr4	111607714
rs2034215	3140110	C18ORF10	-0.780221224	-4.818926082	1.21E-05	0.048601745	0.344866768	18	C	A	0.1983	242	chr18	32630433	32630482	chr18	32783161
rs2047678	5310681	LOC653344	0.33469034	4.817975834	1.22E-05	0.048747979	0.375772775	15	G	A	0.3109	238	chr15	80772681	80772730	chr15	80285253
rs12325539	5390121	GDPD3	-0.296300267	-4.817828504	1.22E-05	0.048757436	0.336272299	16	G	A	0.1917	240	chr16	30023813	30023831	chr16	29941134
rs1912402	2850068	LOC440280	0.29538946	4.816651539	1.22E-05	0.048933709	0.372015277	15	A	G	0.3099	242	chr15	54083357	54083406	chr15	53949211
rs2042235	6110356	RPS14	-0.303990345	-4.81564361	1.23E-05	0.049052815	0.308380519	5	A	G	0.3636	242	chr5	149804066	149804109	chr5	150378107
rs2236133	2370402	C14ORF167	-0.273575951	-4.81436394	1.23E-05	0.049242133	0.310399233	14	A	G	0.3223	242	chr14	23478136	23478185	chr14	22698667
rs1426456	6510608	BTBD11	0.261390854	4.814157604	1.23E-05	0.049242133	0.339622659	12	A	C	0.4583	240	chr12	106577350	106577399	chr12	106242124
rs2247761	2810674	TRIM4	-0.214536031	-4.813901176	1.23E-05	0.049242133	0.331635814	7	A	G	0.4132	242	chr7	99326632	99326681	chr7	99338847
rs58306841	2810674	TRIM4	-0.214536031	-4.813901176	1.23E-05	0.049242133	0.331635814	7	A	G	0.4132	242	chr7	99326632	99326681	chr7	99321670
rs943238	2680471	ESD	-0.152737655	-4.813732568	1.23E-05	0.049255411	0.302412983	13	G	A	0.4875	240	chr13	46252118	46252167	chr13	47027534
rs550638	4010181	FOLR3	0.983203698	4.811523238	1.24E-05	0.049530578	0.308345739	11	G	A	0.2125	240	chr11	71528496	71528523	chr11	71535386
rs1992290	3800025	C2ORF28	-0.272817713	-4.811409905	1.25E-05	0.049530578	0.31752909	2	C	A	0.1529	242	chr2	27292121	27292125	chr2	27335156
rs7573077	3800025	C2ORF28	-0.272817713	-4.811409905	1.25E-05	0.049530578	0.31752909	2	A	G	0.1529	242	chr2	27292121	27292125	chr2	27345198
rs7524203	5690543	LQK1	0.293657685	4.811342774	1.25E-05	0.049530578	0.392191537	1	C	G	0.425	240	chr1	211097887	211097936	chr1	211078435
rs6956243	6980142	HS.571245	0.269925015	4.810933872	1.25E-05	0.049565454	0.366620563	7	G	A	0.2185	238	chr7	107170680	107170698	chr7	107176147
rs2067787	3420341	HSD17B12	0.266564884	4.810375639	1.25E-05	0.049620919	0.304076087	11	G	A	0.2273	242	chr11	43833484	43833533	chr11	44164032
rs2643364	6660050	GOLGA8A	-0.342546083	-4.808648761	1.26E-05	0.049836001	0.31228671	15	A	G	0.2314	242	chr15	32467354	32467403	chr15	31663809
rs12459211	5220204	C19ORF66	0.46548874	4.807868648	1.26E-05	0.049956269	0.308291102	19	G	A	0.1667	240	chr19	10064832	10064881	chr19	9528235
rs3826543	6480184	LSMD1	0.3157949	4.807422677	1.26E-05	0.050008471	0.300552708	17	A	G	0.2893	242	chr17	7701157	7701206	chr17	8073488
rs12123698	5810575	CC2D1B	0.171729718	4.807297187	1.26E-05	0.050008471	0.305915282	1	A	G	0.314	242	chr1	52589327	52589376	chr1	52764226
rs9633423	5810575	CC2D1B	0.171729718	4.807297187	1.26E-05	0.050008471	0.305915282	1	A	G	0.314	242	chr1	52589327	52589376	chr1	52608727
rs10433290	7200452	BCL2L13	0.409005431	4.807205924	1.26E-05	0.050008536	0.318782313	22	A	G	0.07917	240	chr22	16591643	16591692	chr22	16405580
rs57882576	2640170	RTN3	-0.271962174	-4.807047114	1.26E-05	0.050020421	0.338321813	11	G	A	0.2727	242	chr11	63244705	63244754	chr11	62921860
rs12352	3450615	LOC339290	0.588091434	4.806775005	1.27E-05	0.050052143	0.314190931	18	A	G	0.09244	238	chr18	5236326	5236375	chr18	5233083
rs13911	5570110	TRIOBP	-0.278224289	-4.804608245	1.28E-05	0.050384842	0.301489792	22	A	G	0.3	240	chr22	36500261	36500310	chr22	36542708
rs13343619	1470673	RFX2	0.468236848	4.803008111	1.28E-05	0.050635409	0.320902973	19	G	A	0.06198	242	chr19	5944418	5944467	chr19	6605011
rs2806450	2340458	SPRN	-0.211429178	-4.802156483	1.29E-05	0.050770307	0.327603379	10	A	G	0.2261	230	chr10	135084352	135084401	chr10	134764227
rs2003176	2260674	LOC100132289	0.101494817	4.801788101	1.29E-05	0.050805043	0.308114861	15	A	G	0.4958	240	chr15	26551114	26551163	chr15	25645650
rs11643164	5080746	FLJ20718	-0.228111115	-4.801747053	1.29E-05	0.050805043	0.322252465	16	G	A	0.4174	242	chr16	48697301	48697350	chr16	48614055
rs13060282	3710343	ITIH4	-0.342325211	-4.801688941	1.29E-05	0.050805043	0.328036235	3	A	G	0.09583	240	chr3	52822267	52822316	chr3	52898754
rs175512	3130079	EIF2B2	-0.140009956	-4.801061322	1.29E-05	0.050890469	0.301286327	14	G	A	0.4545	242	chr14	74545703	74545752	chr14	74593135
rs11549690	2630056	PRDX5	0.720210516	4.801027255	1.29E-05	0.050890469	0.313428915	11	A	G	0.0375	240	chr11	63845092	63845116	chr11	63748157
rs11050585	1980202	CAPRIN2	0.284052123	4.800804582	1.29E-05	0.050913985	0.302027729	12	G	A	0.275	240	chr12	30754160	30754209	chr12	30004350
rs4555374	6940463	KCNIP3	0.142083352	4.800292679	1.29E-05	0.050989046	0.343323399	2	G	A	0.2645	242	chr2	95415139	95415188	chr2	95003231
rs60768408	1580356	TMED1	-0.643751124	-4.799717231	1.30E-05	0.051075564	0.303749555	19	A	G	0.06198	242	chr19	10804151	10804200	chr19	11008612
rs2630191	7150142	NPCDR1	0.490195592	4.799052554	1.30E-05	0.051175235	0.330394689	3	G	A	0.1429	238	chr3	59931700	59931749	chr3	59946186
rs1609289	1980451	C16ORF67	0.258469525	4.798978645	1.30E-05	0.051175235	0.318117263	16	G	A	0.4256	242	chr16	31625867	31625916	chr16	31583617
rs2076371	130382	SH3BP1	-0.367441705	-4.797656133	1.31E-05	0.051330739	0.324091789	22	A	G	0.2436	234	chr22	36381716	36381765	chr22	36804642
rs5751866	3830735	UPB1	-0.184362427	-4.796539961	1.31E-05	0.051440043	0.32484308	22	G	A	0.4174	242	chr22	23252401	23252450	chr22	23137190
rs5751862	3830735	UPB1	-0.184362427	-4.796539961	1.31E-05	0.051440043	0.32484308	22	A	G	0.4174	242	chr22	23252401	23252450	chr22	23132564
rs17725531	730528	PLAUR	-0.633479727	-4.796148843	1.31E-05	0.051440043	0.348142506	19	C	A	0.219	242	chr19	48852486	48852535	chr19	49018018
rs2287329	3450326	NAGK	-0.460165731	-4.795211065	1.32E-05	0.051560249	0.326608764	2	C	A	0.1458	240	chr2	71159114	71159146	chr2	71148562
rs16937364	4050711	LACTB2	0.314700725	4.793615745	1.32E-05	0.051799653	0.323963167	8	C	G	0.124	242	chr8	71712218	71712267	chr8	72172756
rs13405721	5080192	SERPINE2	0.271114531	4.793180925	1.33E-05	0.051845859	0.377295695	2	A	G	0.438	242	chr2	224548185	224548234	chr2	224609344
rs2303756	5290121	ZNF417	0.267195845	4.792529147	1.33E-05	0.051947766	0.308151415	19	G	A	0.1777	242	chr19	63110853	63110902	chr19	63022824
rs12133920	2690358	PRDM2	0.212055186	4.79178076	1.33E-05	0.052034811	0.304483507	1	A	G	0.07438	242	chr1	14023863	14023912	chr1	14143718
rs1005301	2690358	PRDM2	0.212055186	4.79178076	1.33E-05	0.052034811	0.304483507	1	A	G	0.07438	242	chr1	14023863	14023912	chr1	14129451
rs12123612	2690358	PRDM2	0.212055186	4.79178076	1.33E-05	0.052034811	0.304483507	1	A	G	0.07438	242	chr1	14023863	14023912	chr1	14128450
rs1122242	3310523	ZNF696	0.163436977	4.791174399	1.34E-05	0.052117569	0.299091811	8	A	G	0.375	240	chr8	144451357	144451406	chr8	144458860
rs6807349	2680168	CAPN7	0.127924013	4.791146561	1.34E-05	0.052117569	0.30412871	3	A	G	0.2983	238	chr3	15257987	15258036	chr3	14786262
rs5749248	5390730	PIK3IP1	-0.431988585	-4.789059895	1.35E-05	0.052416794	0.334867228	22	C	A	0.1653	242	chr22	30007802	30007851	chr22	30013711
rs11007241	3390681	HS.538554	-0.187282196	-4.788649616	1.35E-05	0.052475561	0.30774825	10	A	G	0.2107	242	chr10	28649512	28649561	chr10	29115128
rs3868142	1510630	DUS2L	0.29480205	4.788406434	1.35E-05	0.052503742	0.385017855	16	A	G	0.1612	242	chr16	66670628	66670677	chr16	65877724
rs7276251	4590102	WRB	0.1347163	4.787540408	1.35E-05	0.05262991	0.306943462	21	G	A	0.405	242	chr21	39691204	39691253	chr21	40550293
rs17732441	5220575	PDS5B	0.567814612	4.786603374	1.36E-05	0.052785953	0.301077488	13	A	G	0.07438	242	chr13	32247773	32247822	chr13	33215471
rs1793169	3890228	MPZL2	0.286295137	4.785760634	1.36E-05	0.052908507	0.31706906	11	A	G	0.4711	242	chr11	117629433	117629482	chr11	117575474
rs3743760	5310674	MON1B	-0.188464027	-4.784471663	1.37E-05	0.052998161	0.310111901	16	A	C	0.4256	242	chr16	75790671	75790720	chr16	75785332
rs9468919	1570520	DHX16	-0.212128291	-4.784361526	1.37E-05	0.052998161	0.316244654	6	A	G	0.157	242	chr6	30729083	30729126	chr6	31361845
rs9461684	1570520	DHX16	-0.212128291	-4.784361526	1.37E-05	0.052998161	0.316244654	6	A	G	0.157	242	chr6	30729083	30729126	chr6	31361423
rs910922	5670537	TBC1D3I	0.381253253	4.784294701	1.37E-05	0.052998161	0.324260775	17	A	G	0.1229	236	chr17	152396	152445	chr17	657067
rs1501371	5310681	LOC653344	0.303603207	4.78418855	1.37E-05	0.053001329	0.367557974	15	A	C	0.3512	242	chr15	80772681	80772730	chr15	80247495
rs55658516	5290121	ZNF417	-0.173135457	-4.782814019	1.38E-05	0.053206709	0.307314219	19	G	A	0.4339	242	chr19	63110853	63110902	chr19	62993222
rs3820539	7050192	GOLPH3L	0.251290382	4.782190981	1.38E-05	0.053306026	0.338671598	1	A	G	0.1694	242	chr1	148885588	148885637	chr1	149264347
rs9896721	1010647	TP53I13	-0.372458971	-4.782058634	1.38E-05	0.053314111	0.308276511	17	G	A	0.09917	242	chr17	24924201	24924250	chr17	24487590
rs258244	840156	HS.482960	0.378461117	4.781820547	1.38E-05	0.053341893	0.304982046	5	A	C	0.343	242	chr5	102146600	102146649	chr5	102189650
rs2431530	5900215	HS.47702	0.141294508	4.781386814	1.38E-05	0.0533896	0.302758461	5	A	G	0.2899	238	chr5	102157822	102157871	chr5	102145906
rs2049985	6770768	SYNGR1	0.156905021	4.78105277	1.38E-05	0.053435332	0.322515139	22	G	C	0.2934	242	chr22	38104135	38104184	chr22	38086596
rs6947992	5490739	HNRNPA2B1	0.439661506	4.780399774	1.39E-05	0.053519771	0.297694286	7	G	A	0.4215	242	chr7	26196560	26196609	chr7	25973245
rs11158996	940129	WDR21A	0.162958935	4.779260789	1.39E-05	0.05367084	0.300912817	14	G	A	0.2397	242	chr14	72495629	72495678	chr14	72466715
rs3815500	940129	WDR21A	0.162958935	4.779260789	1.39E-05	0.05367084	0.300912817	14	C	A	0.2397	242	chr14	72495629	72495678	chr14	72474433
rs12603185	4150278	DUSP14	0.306529199	4.77828887	1.40E-05	0.053836578	0.344678794	17	A	G	0.2292	240	chr17	32947438	32947487	chr17	32942417
rs7185164	2690189	MGC3020	0.281061276	4.778134407	1.40E-05	0.053848957	0.309690201	16	G	A	0.438	242	chr16	31625980	31626029	chr16	31564005
rs2254292	3170139	PHACTR1	0.126718224	4.777081231	1.40E-05	0.054013866	0.307532224	6	A	G	0.4463	242	chr6	13228071	13228120	chr6	13454680
rs2496163	3170139	PHACTR1	0.126718224	4.777081231	1.40E-05	0.054013866	0.307532224	6	G	A	0.4463	242	chr6	13228071	13228120	chr6	13454107
rs17416088	1340746	SLC45A3	-0.499820506	-4.77695795	1.40E-05	0.054020418	0.342543322	1	A	G	0.1694	242	chr1	203893823	203893872	chr1	203309562
rs6457658	7160390	NOTCH4	-0.151799803	-4.776791663	1.41E-05	0.054035086	0.344274309	6	G	A	0.475	240	chr6	32270714	32270763	chr6	32845127
rs17378160	4850451	SCARNA3	-0.993035527	-4.7766712	1.41E-05	0.05404112	0.336736739	1	G	A	0.07851	242	chr1	174204165	174204214	chr1	175038652
rs9922624	1510630	DUS2L	0.292696294	4.7760615	1.41E-05	0.054139522	0.370077385	16	A	G	0.1838	234	chr16	66670628	66670677	chr16	66036477
rs3026641	5570110	TRIOBP	-0.283724709	-4.775766535	1.41E-05	0.054178561	0.298976921	22	A	G	0.2645	242	chr22	36500261	36500310	chr22	36694151
rs2954779	5050148	CDRT4	-0.196828795	-4.775173599	1.41E-05	0.054240579	0.310422489	17	C	A	0.2645	242	chr17	15339502	15339551	chr17	15302666
rs2875140	5050148	CDRT4	-0.196828795	-4.775173599	1.41E-05	0.054240579	0.310422489	17	A	G	0.2625	240	chr17	15339502	15339551	chr17	15305018
rs4832211	6520092	RBED1	0.165464951	4.775055945	1.41E-05	0.054246132	0.354191451	2	C	A	0.2375	240	chr2	85472159	85472208	chr2	85947690
rs858506	2190541	GATS	0.273499532	4.77217922	1.43E-05	0.054722861	0.330112273	7	A	G	0.2417	240	chr7	99644561	99644610	chr7	99657986
rs3808520	830113	TNFRSF10D	-0.155433214	-4.77201898	1.43E-05	0.054722861	0.317903457	8	G	C	0.186	242	chr8	23049436	23049485	chr8	23220718
rs12599260	5080746	FLJ20718	-0.265946691	-4.77080203	1.43E-05	0.054825567	0.319637004	16	G	A	0.4174	242	chr16	48697301	48697350	chr16	48650739
rs10483268	4610484	C14ORF93	-0.304571838	-4.770261112	1.44E-05	0.054840206	0.298193711	14	A	C	0.05417	240	chr14	22526305	22526354	chr14	21703480
rs61847398	1470242	NUDT5	-0.286885833	-4.770163241	1.44E-05	0.054842132	0.307471237	10	A	G	0.09504	242	chr10	12252765	12252775	chr10	12470982
rs10164832	7560719	RAB1A	0.527747709	4.769528619	1.44E-05	0.05494685	0.300850757	2	A	G	0.05372	242	chr2	65167704	65167753	chr2	64949556
rs17379984	3450615	LOC339290	0.472734017	4.766443517	1.46E-05	0.055354885	0.309764864	18	A	G	0.1116	242	chr18	5236326	5236375	chr18	5235824
rs6901084	7160390	NOTCH4	-0.151680336	-4.766260761	1.46E-05	0.055373281	0.342849583	6	G	A	0.475	240	chr6	32270714	32270763	chr6	32844914
rs968340	3310343	BIN2	0.221139879	4.765985893	1.46E-05	0.055409484	0.302328654	12	G	A	0.1736	242	chr12	49968190	49968239	chr12	50312618
rs11600158	3450138	CTSC	0.331512024	4.765614275	1.46E-05	0.055428009	0.300857226	11	G	A	0.1116	242	chr11	87666842	87666891	chr11	87710562
rs60297197	5220524	HPCAL4	-0.271213181	-4.76530435	1.46E-05	0.055444035	0.306443842	1	A	G	0.3067	238	chr1	39917306	39917355	chr1	39929730
rs175502	3130079	EIF2B2	-0.142723912	-4.76178671	1.48E-05	0.055975108	0.2978638	14	G	A	0.4504	242	chr14	74545703	74545752	chr14	74603432
rs175505	3130079	EIF2B2	-0.142723912	-4.76178671	1.48E-05	0.055975108	0.2978638	14	A	G	0.4504	242	chr14	74545703	74545752	chr14	74599372
rs10901476	1980164	DHX32	-0.182736625	-4.76176439	1.48E-05	0.055975108	0.296063912	10	G	A	0.3802	242	chr10	127540889	127540938	chr10	127632607
rs3953797	6250050	PYGM	0.101378658	4.761220977	1.48E-05	0.056013238	0.334480559	11	C	A	0.3403	238	chr11	64270625	64270674	chr11	64704853
rs2423026	3360553	RP5-1022P6.2	-0.407143585	-4.761062327	1.48E-05	0.05602724	0.302513196	20	A	G	0.3595	242	chr20	5527816	5527865	chr20	4738836
rs4254839	7510356	DGKQ	0.24329953	4.759701819	1.49E-05	0.056191408	0.32127417	4	A	C	0.3058	242	chr4	953238	953287	chr4	1483407
rs11761253	2940576	MEPCE	-0.441051647	-4.759531707	1.49E-05	0.056207733	0.319196603	7	A	G	0.1157	242	chr7	99869534	99869583	chr7	99777257
rs10897193	5420600	BEST1	0.432439777	4.759221514	1.49E-05	0.056251528	0.358061521	11	C	A	0.1818	242	chr11	61488158	61488170	chr11	61502845
rs11636500	5550445	FLJ22795	0.257928494	4.759064807	1.49E-05	0.05626525	0.438384703	15	A	C	0.08333	240	chr15	80551139	80551188	chr15	80238082
rs17050660	2000546	C3ORF10	-0.301375301	-4.758205274	1.50E-05	0.056385898	0.308506334	3	A	G	0.1612	242	chr3	10143726	10143775	chr3	9976772
rs2458657	840156	HS.482960	0.387322219	4.758190253	1.50E-05	0.056385898	0.30293769	5	A	G	0.3583	240	chr5	102146600	102146649	chr5	102145189
rs910934	4780224	STMN3	-0.307715432	-4.757956769	1.50E-05	0.056414766	0.341778959	20	A	G	0.2712	236	chr20	61741605	61741654	chr20	61061813
rs11649274	5390121	GDPD3	-0.303822174	-4.755320813	1.51E-05	0.056866752	0.341914221	16	A	G	0.1849	238	chr16	30023813	30023831	chr16	29933970
rs1544930	5290121	ZNF417	0.239600041	4.755046096	1.52E-05	0.056869769	0.304919566	19	A	G	0.1983	242	chr19	63110853	63110902	chr19	63127832
rs12983829	5290121	ZNF417	0.239600041	4.755046096	1.52E-05	0.056869769	0.304919566	19	A	C	0.1983	242	chr19	63110853	63110902	chr19	63127369
rs61970545	1010082	HS.553301	0.768706377	4.754871563	1.52E-05	0.056887229	0.300021666	13	A	G	0.157	242	chr13	110344713	110344762	chr13	110102303
rs9855669	6980576	PARP15	0.266727915	4.75432376	1.52E-05	0.056920081	0.362253748	3	C	A	0.1074	242	chr3	123837992	123838041	chr3	123993453
rs1048140	3710189	LIAS	0.150155133	4.753609818	1.52E-05	0.057034822	0.31156021	4	A	G	0.45	240	chr4	39155176	39155225	chr4	39155227
rs6578810	5360156	IFITM1	0.721594029	4.753369369	1.52E-05	0.057048323	0.327873954	11	C	A	0.1379	232	chr11	305174	305223	chr11	1247155
rs11574674	3120598	AKR1C4	0.285138241	4.751574899	1.53E-05	0.057268458	0.312880993	10	G	A	0.1167	240	chr10	5232219	5232268	chr10	6043457
rs7185164	1980451	C16ORF67	0.254282629	4.75038877	1.54E-05	0.057436727	0.313984952	16	G	A	0.438	242	chr16	31625867	31625916	chr16	31564005
rs485056	2570220	RN5S9	-0.715368219	-4.748947286	1.55E-05	0.057656815	0.310927534	1	A	C	0.1417	240	chr1	228763927	228763976	chr1	227972009
rs3820539	3830671	MRPS21	0.593244173	4.748776288	1.55E-05	0.057673921	0.298190557	1	A	G	0.1694	242	chr1	148533437	148533486	chr1	149264347
rs12459134	4560671	SLC39A3	-0.251447969	-4.748661641	1.55E-05	0.057679714	0.328950313	19	A	C	0.3305	236	chr19	2683556	2683605	chr19	2831475
rs12004565	6380463	OSTF1	-0.303054273	-4.748090489	1.55E-05	0.057760631	0.360440837	9	A	G	0.09091	242	chr9	76945597	76945646	chr9	77182642
rs10847006	1580504	AACS	-0.131547258	-4.747133558	1.56E-05	0.057918288	0.309928467	12	A	G	0.3512	242	chr12	124193537	124193586	chr12	124929832
rs10847009	1580504	AACS	-0.131547258	-4.747133558	1.56E-05	0.057918288	0.309928467	12	A	G	0.3595	242	chr12	124193537	124193586	chr12	124934481
rs2705366	10019	RNF165	0.489038688	4.74677847	1.56E-05	0.057957938	0.294669983	18	G	A	0.2603	242	chr18	42294242	42294291	chr18	41368790
rs9909429	1030551	COPS3	-0.216280586	-4.746066861	1.56E-05	0.058029922	0.308016611	17	C	A	0.1529	242	chr17	17091051	17091100	chr17	16841772
rs485502	3940477	TAP2	-0.384204957	-4.744993982	1.57E-05	0.058212451	0.300650908	6	G	A	0.4793	242	chr6	32901537	32901586	chr6	33051323
rs4786494	4230347	HMOX2	-0.159121678	-4.744683735	1.57E-05	0.058240688	0.358094039	16	G	A	0.343	242	chr16	4500153	4500202	chr16	4446233
rs17841329	450615	MT2A	1.263578268	4.744491862	1.57E-05	0.058244945	0.316001222	16	A	G	0.07438	242	chr16	55200021	55200068	chr16	54260512
rs6115094	4540326	PYGB	0.311289012	4.744336476	1.57E-05	0.058254567	0.317101041	20	G	A	0.4793	242	chr20	25226301	25226350	chr20	25158827
rs7021746	2570471	SPTLC1	0.153083061	4.744138296	1.57E-05	0.058264708	0.313745212	9	A	G	0.4083	240	chr9	93834467	93834516	chr9	93216082
rs739709	580403	DFNA5	0.213654831	4.743966554	1.58E-05	0.058282242	0.315254742	7	A	C	0.1322	242	chr7	24738800	24738849	chr7	24861768
rs17286954	60703	RELL2	-0.272205012	-4.743349455	1.58E-05	0.058372926	0.294219936	5	A	C	0.1446	242	chr5	141000185	141000195	chr5	140867613
rs2233613	60703	RELL2	-0.272205012	-4.743349455	1.58E-05	0.058372926	0.294219936	5	A	G	0.1446	242	chr5	141000185	141000195	chr5	140870954
rs179271	4210138	C6ORF64	0.18306126	4.742965115	1.58E-05	0.058398923	0.383615656	6	G	A	0.3042	240	chr6	39179941	39179990	chr6	39187081
rs1235163	5720072	ZNF234	0.248973347	4.742880681	1.58E-05	0.058398923	0.336088839	19	A	G	0.3636	242	chr19	49353793	49353842	chr19	49442803
rs8119756	4250398	STK4	0.260539476	4.742413336	1.58E-05	0.058425033	0.319285402	20	G	A	0.09504	242	chr20	43141836	43141885	chr20	42703416
rs6936953	540139	NFKBIE	0.274984284	4.742326734	1.58E-05	0.058425033	0.305629679	6	G	A	0.2042	240	chr6	44333944	44333993	chr6	43643333
rs66963623	6370538	WBSCR22	-0.368418081	-4.73931619	1.60E-05	0.058918453	0.313675194	7	A	G	0.1542	240	chr7	72750132	72750152	chr7	73336170
rs12032427	4250112	HNRNPU	0.35039153	4.738368227	1.61E-05	0.059060826	0.323405283	1	A	G	0.1446	242	chr1	243080265	243080314	chr1	244055630
rs6490518	3940458	CRYL1	-0.241912255	-4.735592447	1.62E-05	0.059493634	0.314864673	13	C	A	0.1583	240	chr13	19876088	19876137	chr13	19608935
rs12063946	2510445	HS.402146	0.483309291	4.73520575	1.62E-05	0.059538673	0.298051418	1	A	G	0.04959	242	chr1	151791377	151791426	chr1	151439655
rs9328369	6840408	LY86	-0.266465541	-4.734849802	1.63E-05	0.059552872	0.298319467	6	A	G	0.2562	242	chr6	6599837	6599859	chr6	6511394
rs241430	4900731	HLA-DMB	-0.206860538	-4.734799045	1.63E-05	0.059552872	0.334125325	6	G	A	0.5	240	chr6	33010413	33010462	chr6	32910798
rs241433	4900731	HLA-DMB	-0.206860538	-4.734799045	1.63E-05	0.059552872	0.334125325	6	A	C	0.5	242	chr6	33010413	33010462	chr6	32906773
rs241432	4900731	HLA-DMB	-0.206860538	-4.734799045	1.63E-05	0.059552872	0.334125325	6	A	C	0.5	242	chr6	33010413	33010462	chr6	32910181
rs384372	7000746	C3ORF31	-0.180037623	-4.73419637	1.63E-05	0.059625298	0.348298569	3	A	G	0.3875	240	chr3	11863027	11863076	chr3	11789149
rs56093186	4220672	MT1F	0.210296748	4.733668636	1.63E-05	0.059717345	0.326559013	16	A	G	0.4587	242	chr16	55250565	55250577	chr16	55247186
rs4850246	4880646	FKSG30	0.453518034	4.7335535	1.63E-05	0.059723733	0.306529618	2	C	A	0.3264	242	chr2	132100979	132101028	chr2	132210346
rs1952593	5700220	DAPK1	0.257841402	4.732158997	1.64E-05	0.05996852	0.309556954	9	G	A	0.2625	240	chr9	89512637	89512686	chr9	89352337
rs61977402	1240091	C14ORF181	0.347070731	4.732040549	1.64E-05	0.05996852	0.324615291	14	A	G	0.05785	242	chr14	69261604	69261653	chr14	69531872
rs28454959	5560139	RAP1GDS1	-0.226961616	-4.726828156	1.67E-05	0.060901216	0.356871689	4	A	T	0.1292	240	chr4	99582391	99582440	chr4	99337870
rs1158	7200603	PIP5K2A	-0.866290637	-4.726643475	1.67E-05	0.06090848	0.30003337	10	G	A	0.281	242	chr10	22866077	22866126	chr10	22865294
rs73997118	2000220	HEATR6	0.26671352	4.726005182	1.68E-05	0.060993313	0.30168446	17	G	A	0.07917	240	chr17	55475465	55475514	chr17	55527768
rs28417898	5340167	RFWD3	0.21959174	4.72525913	1.68E-05	0.061095256	0.298368309	16	G	A	0.1074	242	chr16	73212976	73213025	chr16	73245103
rs10833655	1500189	CD81	0.308857912	4.724998492	1.68E-05	0.061132815	0.386380013	11	A	C	0.1737	236	chr11	2375077	2375126	chr11	1396470
rs8823	1030360	GGPS1	0.133250806	4.724686543	1.68E-05	0.061181317	0.332676822	1	G	A	0.2107	242	chr1	233573848	233573897	chr1	232806764
rs8060332	380437	MGC52282	0.386218352	4.724560766	1.69E-05	0.061190236	0.363935099	16	A	G	0.2314	242	chr16	2829781	2829830	chr16	2832771
rs8003491	2370402	C14ORF167	-0.370257199	-4.724266736	1.69E-05	0.061200265	0.302633827	14	A	C	0.1653	242	chr14	23478136	23478185	chr14	23479870
rs7128352	5270367	CTSC	0.246458335	4.724262204	1.69E-05	0.061200265	0.304139032	11	A	G	0.3824	238	chr11	87666917	87666966	chr11	87727005
rs10056380	4560435	PCYOX1L	0.196712241	4.723726392	1.69E-05	0.061266538	0.311457228	5	G	A	0.3058	242	chr5	148729061	148729110	chr5	149014211
rs1246194	7570546	LOC100129269	0.518293994	4.723699723	1.69E-05	0.061266538	0.295003625	1	A	G	0.3884	242	chr1	111943623	111943672	chr1	112135997
rs1692182	5690543	LQK1	-0.245499164	-4.722980088	1.69E-05	0.061402155	0.3854809	1	A	C	0.4421	242	chr1	211097887	211097936	chr1	211156920
rs3770120	2640360	UBE2E3	0.257425284	4.722824399	1.70E-05	0.061417531	0.30300241	2	G	A	0.1387	238	chr2	181555017	181555066	chr2	182060714
rs62052398	2690189	MGC3020	0.28538262	4.721964939	1.70E-05	0.061563851	0.304862222	16	G	A	0.4339	242	chr16	31625980	31626029	chr16	31570207
rs6565272	2690189	MGC3020	0.331556706	4.721554904	1.70E-05	0.061563851	0.304826941	16	A	G	0.3058	242	chr16	31625980	31626029	chr16	31605956
rs1881316	2690189	MGC3020	0.331556706	4.721554904	1.70E-05	0.061563851	0.304826941	16	G	A	0.3058	242	chr16	31625980	31626029	chr16	31601564
rs489175	7400224	CDKN2AIPNL	-0.588552557	-4.719704335	1.71E-05	0.061922969	0.318733404	5	A	G	0.05	240	chr5	133765927	133765976	chr5	134475577
rs1775540	5810575	CC2D1B	0.174977812	4.718109425	1.72E-05	0.062215308	0.298183113	1	C	A	0.343	242	chr1	52589327	52589376	chr1	53180481
rs6037639	290546	TBC1D20	0.158635841	4.716561028	1.73E-05	0.062406298	0.326665814	20	A	G	0.2314	242	chr20	364326	364375	chr20	363205
rs647912	6760037	SYTL2	-0.377285904	-4.716351586	1.73E-05	0.062433682	0.334241323	11	A	G	0.475	240	chr11	85083465	85083514	chr11	85134351
rs9639499	580403	DFNA5	0.231401762	4.716258991	1.73E-05	0.062435725	0.312900624	7	A	G	0.2314	242	chr7	24738800	24738849	chr7	24519271
rs1793151	3890228	MPZL2	-0.299159933	-4.7159444	1.74E-05	0.062485959	0.311126808	11	G	A	0.4339	242	chr11	117629433	117629482	chr11	117632130
rs28683085	5490224	C17ORF101	0.331475508	4.715589785	1.74E-05	0.062535576	0.366593942	17	A	G	0.07083	240	chr17	77945547	77945596	chr17	78615117
rs4888246	5340167	RFWD3	0.272407227	4.715549739	1.74E-05	0.062535576	0.297524687	16	A	G	0.09917	242	chr16	73212976	73213025	chr16	73081613
rs11741585	1450400	ZDHHC11	0.306263395	4.715188544	1.74E-05	0.062570333	0.302350742	5	A	C	0.1281	242	chr5	848843	848892	chr5	1811960
rs16896543	540139	NFKBIE	0.332071687	4.715140644	1.74E-05	0.062570333	0.300848491	6	A	G	0.1198	242	chr6	44333944	44333993	chr6	43550734
rs56108400	110326	RDH5	-0.323412496	-4.713368979	1.75E-05	0.062827933	0.313131695	12	A	C	0.1446	242	chr12	54404651	54404700	chr12	54499564
rs1015475	6060730	HK2	0.143782254	4.712990104	1.75E-05	0.062876352	0.360900845	2	A	G	0.1958	240	chr2	74973815	74973864	chr2	75301619
rs3924892	7610494	CDCA4	-0.13745993	-4.712465289	1.76E-05	0.062965345	0.291746272	14	G	A	0.4835	242	chr14	104548275	104548324	chr14	104565307
rs2150021	5090411	PLAA	0.13436331	4.71241739	1.76E-05	0.062965345	0.315473866	9	C	A	0.1958	240	chr9	26895477	26895508	chr9	27678290
rs2330407	1500390	C21ORF56	-0.187518388	-4.710945447	1.77E-05	0.063233581	0.313773002	21	G	A	0.4463	242	chr21	46405871	46405920	chr21	46427335
rs34533614	2570131	HPS1	0.91264212	4.710406705	1.77E-05	0.063315641	0.291565794	10	A	G	0.1446	242	chr10	100190391	100190427	chr10	100179232
rs56097354	3450138	CTSC	0.383679569	4.709036036	1.78E-05	0.063581282	0.295937217	11	A	G	0.1074	242	chr11	87666842	87666891	chr11	87703879
rs1621739	2070280	HS.527071	-0.18831078	-4.708324767	1.78E-05	0.063720257	0.291125698	4	G	A	0.2438	242	chr4	15868764	15868813	chr4	15778404
rs66475411	4010187	UGCGL2	0.114682038	4.708204379	1.78E-05	0.063724175	0.310637359	13	G	C	0.3182	242	chr13	95251945	95251994	chr13	94736785
rs11259213	3930382	NMT2	0.181743036	4.708141868	1.78E-05	0.063724175	0.334403881	10	A	G	0.4256	242	chr10	15190137	15190186	chr10	14681365
rs55820514	2600431	SLC43A3	0.40575029	4.707527626	1.79E-05	0.063787089	0.335535122	11	A	C	0.08678	242	chr11	56931743	56931792	chr11	56905798
rs17151863	2600431	SLC43A3	0.40575029	4.707527626	1.79E-05	0.063787089	0.335535122	11	A	G	0.08678	242	chr11	56931743	56931792	chr11	56905088
rs6116285	4760338	CDC25B	-0.431220869	-4.706928999	1.79E-05	0.063823678	0.309585915	20	G	A	0.07438	242	chr20	3734490	3734539	chr20	4189307
rs73580776	4760338	CDC25B	-0.431220869	-4.706928999	1.79E-05	0.063823678	0.309585915	20	C	A	0.07438	242	chr20	3734490	3734539	chr20	4189524
rs12603727	5560133	TMC8	0.467067794	4.706737581	1.79E-05	0.063834341	0.301695855	17	A	G	0.06838	234	chr17	73646902	73646916	chr17	73643455
rs3819121	1440437	LOC151162	-0.217358043	-4.706041744	1.80E-05	0.063926535	0.352784113	2	A	G	0.4628	242	chr2	135212071	135212120	chr2	135339330
rs1348792	1440437	LOC151162	-0.217358043	-4.706041744	1.80E-05	0.063926535	0.352784113	2	A	G	0.4628	242	chr2	135212071	135212120	chr2	135377328
rs7329467	3940458	CRYL1	-0.233970491	-4.705676638	1.80E-05	0.063960244	0.314414018	13	C	A	0.1542	240	chr13	19876088	19876137	chr13	19617422
rs59606061	3940458	CRYL1	-0.233970491	-4.705676638	1.80E-05	0.063960244	0.314414018	13	G	A	0.1555	238	chr13	19876088	19876137	chr13	19611889
rs62052398	1980451	C16ORF67	0.258590289	4.704935572	1.80E-05	0.064051921	0.310112536	16	G	A	0.4339	242	chr16	31625867	31625916	chr16	31570207
rs393275	6760020	LOC100132793	-0.232825168	-4.703601201	1.81E-05	0.064257776	0.307736055	7	A	G	0.4711	242	chr7	4999953	4999970	chr7	4896247
rs7754443	7510273	TRIM39	-0.142614591	-4.702061233	1.82E-05	0.064528764	0.303126398	6	A	G	0.3595	242	chr6	30418788	30418837	chr6	31362242
rs9450234	4260504	SNX14	0.585253082	4.701854752	1.82E-05	0.064529773	0.290842133	6	A	G	0.1612	242	chr6	86273720	86273726	chr6	86085809
rs12410298	2190019	CD160	0.434788283	4.701850891	1.82E-05	0.064529773	0.342412245	1	A	G	0.4208	240	chr1	144407366	144407415	chr1	144259320
rs10790714	5860717	ROBO3	0.199930401	4.700884984	1.83E-05	0.064682436	0.313972398	11	A	T	0.2769	242	chr11	124255690	124255714	chr11	124255238
rs2244871	4280010	LIMS2	-0.198386391	-4.698346773	1.85E-05	0.06510677	0.40052053	2	G	A	0.4576	236	chr2	128112588	128112637	chr2	128115310
rs12436100	2260414	SLC24A4	0.447583489	4.698265976	1.85E-05	0.06510677	0.325616248	14	C	A	0.09167	240	chr14	92032077	92032126	chr14	92000687
rs9890891	4220292	LOC646301	0.730053648	4.697317684	1.85E-05	0.065302898	0.36649272	17	A	G	0.1364	242	chr17	130986	131035	chr17	728090
rs4713342	5290100	MAK	-0.300726793	-4.697027554	1.85E-05	0.065336464	0.344379366	6	G	A	0.2792	240	chr6	10871431	10871480	chr6	11397438
rs7020644	4920451	HS.551137	-0.153795622	-4.696644119	1.86E-05	0.065336464	0.324464769	9	G	A	0.4711	242	chr9	99703792	99703841	chr9	99705445
rs2295929	1510280	HS.145444	-0.325469857	-4.696599216	1.86E-05	0.065336464	0.303389331	9	C	A	0.157	242	chr9	100589549	100589598	chr9	100649589
rs2273846	1510280	HS.145444	-0.325469857	-4.696599216	1.86E-05	0.065336464	0.303389331	9	G	C	0.1446	242	chr9	100589549	100589598	chr9	100651156
rs10819381	1510280	HS.145444	-0.325469857	-4.696599216	1.86E-05	0.065336464	0.303389331	9	A	G	0.1583	240	chr9	100589549	100589598	chr9	100656329
rs2273847	1510280	HS.145444	-0.325469857	-4.696599216	1.86E-05	0.065336464	0.303389331	9	G	A	0.1417	240	chr9	100589549	100589598	chr9	100651366
rs2295928	1510280	HS.145444	-0.325469857	-4.696599216	1.86E-05	0.065336464	0.303389331	9	G	A	0.1446	242	chr9	100589549	100589598	chr9	100649527
rs4963438	5420600	BEST1	0.451587503	4.696370288	1.86E-05	0.065357679	0.353045458	11	G	A	0.1653	242	chr11	61488158	61488170	chr11	61490341
rs9370020	3170139	PHACTR1	0.120268934	4.696342891	1.86E-05	0.065357679	0.300568285	6	A	C	0.3471	242	chr6	13228071	13228120	chr6	13448946
rs11665141	3140110	C18ORF10	-0.90807441	-4.695853953	1.86E-05	0.065376372	0.334779283	18	G	A	0.1542	240	chr18	32630433	32630482	chr18	32628863
rs10901431	1980164	DHX32	0.187998622	4.694932869	1.87E-05	0.065548687	0.290213341	10	A	G	0.4876	242	chr10	127540889	127540938	chr10	127464365
rs3733034	3710343	ITIH4	-0.330584007	-4.69428039	1.87E-05	0.065666892	0.315017698	3	A	G	0.09244	238	chr3	52822267	52822316	chr3	52927473
rs59097473	3940148	CHMP1B	0.296587727	4.694170054	1.87E-05	0.065666892	0.3048832	18	G	A	0.1958	240	chr18	11842206	11842255	chr18	11219655
rs2871647	5560133	TMC8	0.465560944	4.692785943	1.88E-05	0.065964405	0.300615244	17	C	A	0.07328	232	chr17	73646902	73646916	chr17	73649072
rs35717991	6110332	ARHGAP19	-0.366581856	-4.691884942	1.89E-05	0.066152286	0.325425069	10	A	C	0.07983	238	chr10	98983559	98983608	chr10	99068473
rs10930735	4900068	KIAA1715	-0.323223811	-4.691433936	1.89E-05	0.066237223	0.293014412	2	G	A	0.2167	240	chr2	176498963	176499012	chr2	177057155
rs461605	840156	HS.482960	0.368083402	4.690671542	1.90E-05	0.06636421	0.29708645	5	G	A	0.3636	242	chr5	102146600	102146649	chr5	102148168
rs1056562	3890228	MPZL2	-0.294611899	-4.690624539	1.90E-05	0.06636421	0.308968034	11	A	G	0.4298	242	chr11	117629433	117629482	chr11	117630835
rs60837046	5290600	TTLL1	0.118749118	4.690121412	1.90E-05	0.06636421	0.316716962	22	A	G	0.3306	242	chr22	41785413	41785462	chr22	41374240
rs4815998	1820195	ZCCHC3	0.158625249	4.689994147	1.90E-05	0.06636421	0.326800805	20	A	G	0.3967	242	chr20	228547	228596	chr20	744822
rs15740	4390372	BNIPL	0.152468772	4.689952081	1.90E-05	0.06636421	0.320155706	1	G	A	0.3017	242	chr1	149286558	149286607	chr1	149307059
rs6587552	4390372	BNIPL	0.152468772	4.689952081	1.90E-05	0.06636421	0.320155706	1	A	G	0.3042	240	chr1	149286558	149286607	chr1	149285485
rs1567757	2450647	KRT1	0.894390469	4.688778096	1.91E-05	0.066587963	0.303528028	12	A	C	0.4832	238	chr12	51355132	51355181	chr12	51368520
rs17040419	6280129	LOC440900	-0.279091721	-4.688241123	1.91E-05	0.066678854	0.292219022	2	A	G	0.04545	242	chr2	114481225	114481274	chr2	114446854
rs11643790	2510731	OGFOD1	0.397342234	4.688068397	1.91E-05	0.066695991	0.297878842	16	A	C	0.09167	240	chr16	55067993	55068042	chr16	55818647
rs557292	4730154	HS.481659	-0.559577658	-4.686687232	1.92E-05	0.066936638	0.305387057	5	G	A	0.09091	242	chr5	14756083	14756132	chr5	14359905
rs469489	840156	HS.482960	0.373978916	4.686642983	1.92E-05	0.066936638	0.297929213	5	G	A	0.3292	240	chr5	102146600	102146649	chr5	102189925
rs3823956	1090538	LOC100128737	0.192507866	4.686626407	1.92E-05	0.066936638	0.43380461	7	G	A	0.2227	238	chr7	107170930	107170944	chr7	107112010
rs12161793	3990379	ITGB7	0.422039811	4.686198628	1.93E-05	0.066991703	0.344510823	12	G	A	0.04959	242	chr12	51871605	51871606	chr12	51838742
rs1013815	2100332	TFIP11	-0.317779372	-4.686066938	1.93E-05	0.066991703	0.296503006	22	A	C	0.2107	242	chr22	25218162	25218211	chr22	24660370
rs149562	4890255	AGMAT	-0.744285015	-4.685586391	1.93E-05	0.067065963	0.310209268	1	A	G	0.08678	242	chr1	15771847	15771896	chr1	16667788
rs614621	450070	C18ORF21	0.198795933	4.684681722	1.94E-05	0.067220371	0.294954353	18	A	C	0.4833	240	chr18	31811527	31811561	chr18	32087917
rs41279633	4250192	HS.576633	-0.488713656	-4.68244351	1.95E-05	0.067725098	0.301082385	7	A	C	0.08333	240	chr7	44584320	44584369	chr7	44547401
rs11953346	1070736	ANKRD32	-0.187983287	-4.681233676	1.96E-05	0.067934689	0.313000091	5	G	A	0.2851	242	chr5	94057160	94057209	chr5	94167203
rs7731626	4050600	ANKRD55	-0.255667539	-4.681150228	1.96E-05	0.067934689	0.293824832	5	A	G	0.3636	242	chr5	55431746	55431766	chr5	55480440
rs6597886	510471	FAM175B	0.222046898	4.680335817	1.97E-05	0.068069872	0.290928636	10	A	G	0.375	240	chr10	126514715	126514764	chr10	126004859
rs2190935	1500102	KDELR2	0.218513705	4.680130909	1.97E-05	0.068099289	0.328450749	7	A	G	0.4174	242	chr7	6469227	6469276	chr7	7249542
rs279260	7210433	ZNF763	-0.340007124	-4.679350181	1.97E-05	0.068226884	0.316892412	19	G	A	0.2025	242	chr19	11952053	11952102	chr19	11918091
rs13056862	7100437	SNAP29	-0.251879622	-4.67902636	1.97E-05	0.068275031	0.303500406	22	A	C	0.1983	242	chr22	19573886	19573935	chr22	19480012
rs45609236	2900543	ENDOG	-0.175106052	-4.678986324	1.97E-05	0.068275031	0.357989586	9	A	G	0.3109	238	chr9	130622896	130622945	chr9	130609999
rs2280843	2900543	ENDOG	-0.189562822	-4.678835992	1.98E-05	0.068291645	0.344584494	9	A	G	0.2629	232	chr9	130622896	130622945	chr9	130624890
rs6784023	3180324	FLJ10213	0.204551607	4.678629425	1.98E-05	0.068302625	0.294668317	3	G	A	0.2479	242	chr3	73194965	73195014	chr3	73951135
rs11209243	1570441	GPR177	0.314535712	4.677780948	1.98E-05	0.068446774	0.290799215	1	C	G	0.2066	242	chr1	68336908	68336957	chr1	68511449
rs45441197	1400408	EGLN2	0.254151559	4.6766311	1.99E-05	0.068634382	0.300416196	19	A	G	0.1446	242	chr19	46005912	46005961	chr19	45557408
rs35380116	3710343	ITIH4	0.258507837	4.676591253	1.99E-05	0.068634382	0.315767506	3	A	G	0.3833	240	chr3	52822267	52822316	chr3	52954218
rs1801274	6650341	FCGR2B	0.311205772	4.675796777	2.00E-05	0.068785487	0.334256411	1	A	G	0.4708	240	chr1	159914011	159914060	chr1	159746369
rs801171	5700669	WDR55	-0.143750458	-4.675592857	2.00E-05	0.068807583	0.36604989	5	G	A	0.4628	242	chr5	140030455	140030504	chr5	140095487
rs13224313	6980142	HS.571245	0.26313799	4.675305036	2.00E-05	0.068807583	0.357051282	7	A	C	0.2107	242	chr7	107170680	107170698	chr7	107169588
rs2237679	6980142	HS.571245	0.26313799	4.675305036	2.00E-05	0.068807583	0.357051282	7	A	G	0.2066	242	chr7	107170680	107170698	chr7	107121262
rs9456340	5670181	TMEM181	0.562577649	4.673810892	2.01E-05	0.069069252	0.291323405	6	G	A	0.3462	234	chr6	158975841	158975890	chr6	159039799
rs28830294	990747	PSCD2	-0.311878947	-4.673406121	2.01E-05	0.069146373	0.309521994	19	G	A	0.1708	240	chr19	53673526	53673575	chr19	53064840
rs16826008	1980523	PSCDBP	0.218184414	4.673218897	2.01E-05	0.069147339	0.342952341	2	A	G	0.124	242	chr2	157979611	157979660	chr2	157986880
rs6510967	20021	RPS15	-0.111767594	-4.672582508	2.02E-05	0.069249131	0.383925882	19	C	A	0.2754	236	chr19	1391115	1391164	chr19	727648
rs73302709	1440470	TRPV1	-0.217953917	-4.671485565	2.03E-05	0.069353713	0.289660706	17	A	G	0.05785	242	chr17	3415811	3415860	chr17	2964572
rs9904372	1440470	TRPV1	-0.217953917	-4.671485565	2.03E-05	0.069353713	0.289660706	17	G	A	0.05785	242	chr17	3415811	3415860	chr17	2975000
rs3006417	2510445	HS.402146	0.323769345	4.670450137	2.03E-05	0.069468541	0.292412088	1	C	A	0.09917	242	chr1	151791377	151791426	chr1	151662008
rs10143703	6620291	CBLN3	-0.216185973	-4.669922822	2.04E-05	0.069545148	0.288185047	14	C	A	0.3223	242	chr14	23965631	23965680	chr14	23968195
rs34786151	4200605	XRCC2	-0.991192402	-4.668821492	2.05E-05	0.069753536	0.290761825	7	A	G	0.08264	242	chr7	151974767	151974816	chr7	151645291
rs13240564	4200605	XRCC2	-0.991192402	-4.668821492	2.05E-05	0.069753536	0.290761825	7	A	G	0.08403	238	chr7	151974767	151974816	chr7	151681504
rs3757422	4200605	XRCC2	-0.991192402	-4.668821492	2.05E-05	0.069753536	0.290761825	7	A	G	0.08264	242	chr7	151974767	151974816	chr7	151478879
rs3781974	5420600	BEST1	0.356418227	4.667846317	2.05E-05	0.069912047	0.350765377	11	A	G	0.3125	240	chr11	61488158	61488170	chr11	61663440
rs7570283	5690274	MCM6	0.183119706	4.667770775	2.05E-05	0.069912047	0.2967225	2	G	A	0.1625	240	chr2	136314637	136314686	chr2	136164177
rs4077566	5860717	ROBO3	0.200723798	4.667234473	2.06E-05	0.069985907	0.311118665	11	G	A	0.2769	242	chr11	124255690	124255714	chr11	124276481
rs231007	7040168	TTC19	0.267800561	4.666923399	2.06E-05	0.069985907	0.313184881	17	G	A	0.2975	242	chr17	15872406	15872455	chr17	15038469
rs4149248	6960397	EPHX2	0.374823163	4.666885587	2.06E-05	0.069985907	0.297791487	8	G	A	0.3058	242	chr8	27457993	27458042	chr8	27441367
rs34545960	5390730	PIK3IP1	-0.391894543	-4.666834551	2.06E-05	0.069985907	0.324722944	22	A	G	0.219	242	chr22	30007802	30007851	chr22	30142462
rs5753621	5390730	PIK3IP1	-0.391894543	-4.666834551	2.06E-05	0.069985907	0.324722944	22	G	A	0.2149	242	chr22	30007802	30007851	chr22	30177647
rs5753601	5390730	PIK3IP1	-0.391894543	-4.666834551	2.06E-05	0.069985907	0.324722944	22	A	C	0.2167	240	chr22	30007802	30007851	chr22	30128259
rs5753628	5390730	PIK3IP1	-0.391894543	-4.666834551	2.06E-05	0.069985907	0.324722944	22	G	A	0.2149	242	chr22	30007802	30007851	chr22	30190322
rs5760448	3830735	UPB1	0.192660042	4.66648049	2.06E-05	0.069991066	0.313877173	22	G	A	0.3926	242	chr22	23252401	23252450	chr22	23212187
rs1547358	3830735	UPB1	0.192660042	4.66648049	2.06E-05	0.069991066	0.313877173	22	G	A	0.3866	238	chr22	23252401	23252450	chr22	23208430
rs11076163	4220672	MT1F	-0.233289132	-4.666325131	2.06E-05	0.069991066	0.328759473	16	C	A	0.4292	240	chr16	55250565	55250577	chr16	55276578
rs7212937	1030551	COPS3	0.1828491	4.666133729	2.06E-05	0.069991066	0.301145922	17	G	A	0.4958	238	chr17	17091051	17091100	chr17	17037435
rs2395911	1090538	LOC100128737	0.184329096	4.666104825	2.06E-05	0.069991066	0.431646432	7	C	A	0.2645	242	chr7	107170930	107170944	chr7	107111349
rs3028	5700220	DAPK1	0.255248034	4.665947453	2.07E-05	0.069991066	0.305357195	9	A	G	0.2645	242	chr9	89512637	89512686	chr9	89341182
rs4877365	5700220	DAPK1	0.255248034	4.665947453	2.07E-05	0.069991066	0.305357195	9	A	G	0.2645	242	chr9	89512637	89512686	chr9	89345512
rs666720	2100519	IPP	0.341764821	4.665476527	2.07E-05	0.070086202	0.295095666	1	G	A	0.4669	242	chr1	45937209	45937258	chr1	45793382
rs2771	6370594	PPAPDC2	0.253297069	4.664362445	2.08E-05	0.070318777	0.299014582	9	A	G	0.3884	242	chr9	4654855	4654904	chr9	4588379
rs10888008	7100326	ATP13A2	0.19384623	4.663844118	2.08E-05	0.070368534	0.299493833	1	A	G	0.2975	242	chr1	17185182	17185231	chr1	17406271
rs10422276	2650102	ZNF792	0.233129379	4.663206802	2.09E-05	0.07047839	0.391243066	19	G	A	0.3802	242	chr19	40139192	40139241	chr19	40075255
rs55901362	4280204	PHB	0.189478318	4.663158189	2.09E-05	0.07047839	0.362035113	17	A	G	0.1901	242	chr17	44836462	44836511	chr17	45297240
rs2859102	4900731	HLA-DMB	0.266411342	4.661878547	2.09E-05	0.070733661	0.328100692	6	G	C	0.1983	242	chr6	33010413	33010462	chr6	32807032
rs9380239	3850433	HSPA1B	-0.375796257	-4.661759622	2.10E-05	0.070743599	0.295061819	6	A	G	0.175	240	chr6	31905663	31905712	chr6	31375625
rs7173	6650703	NOP10	-0.508732802	-4.660647181	2.10E-05	0.070958788	0.383036082	15	A	G	0.06612	242	chr15	32421297	32421346	chr15	32421312
rs4684815	7000746	C3ORF31	-0.167089048	-4.660133507	2.11E-05	0.071027328	0.342310008	3	G	A	0.3636	242	chr3	11863027	11863076	chr3	11810539
rs7629273	7000746	C3ORF31	-0.167089048	-4.660133507	2.11E-05	0.071027328	0.342310008	3	A	G	0.3636	242	chr3	11863027	11863076	chr3	11811386
rs1715453	3890228	MPZL2	-0.296579638	-4.659358146	2.11E-05	0.071198895	0.314703542	11	A	G	0.4333	240	chr11	117629433	117629482	chr11	117630287
rs28403521	620187	GGCT	0.252900486	4.658687213	2.12E-05	0.071287237	0.341536405	7	G	A	0.09917	242	chr7	30502993	30503042	chr7	31085775
rs1233453	5720072	ZNF234	0.246873142	4.657208284	2.13E-05	0.071536959	0.34370613	19	A	C	0.3625	240	chr19	49353793	49353842	chr19	49434843
rs999692	150176	OSGEP	0.150443413	4.656947908	2.13E-05	0.071582118	0.29253113	14	G	A	0.3264	242	chr14	19985152	19985201	chr14	19987505
rs7020	4540326	PYGB	0.295945375	4.656854811	2.13E-05	0.071585867	0.307886247	20	A	G	0.3667	240	chr20	25226301	25226350	chr20	25226600
rs7206101	2690189	MGC3020	0.326787303	4.656769883	2.13E-05	0.071587598	0.299246352	16	A	G	0.3017	242	chr16	31625980	31626029	chr16	31605784
rs2064865	1940373	ZNF831	0.234549897	4.656662489	2.13E-05	0.071593867	0.338181417	20	G	A	0.2731	238	chr20	57264285	57264334	chr20	57267135
rs9657516	2000286	C8ORF16	0.539405926	4.656436206	2.13E-05	0.071593867	0.293504574	8	G	A	0.05785	242	chr8	11021483	11021532	chr8	10118937
rs9978685	3170315	CRYZL1	-0.116478628	-4.656200445	2.14E-05	0.071612924	0.300199045	21	A	C	0.3884	242	chr21	33885446	33885495	chr21	33078280
rs16896609	540139	NFKBIE	0.269602649	4.654896068	2.15E-05	0.071821333	0.295632726	6	A	G	0.2025	242	chr6	44333944	44333993	chr6	43698386
rs7743244	540139	NFKBIE	0.269602649	4.654896068	2.15E-05	0.071821333	0.295632726	6	C	A	0.2025	242	chr6	44333944	44333993	chr6	43587045
rs9472084	540139	NFKBIE	0.269602649	4.654896068	2.15E-05	0.071821333	0.295632726	6	G	A	0.2025	242	chr6	44333944	44333993	chr6	43661329
rs3732968	2000546	C3ORF10	-0.292855991	-4.653616176	2.16E-05	0.07200403	0.299509201	3	G	A	0.1901	242	chr3	10143726	10143775	chr3	9988273
rs7028231	2900543	ENDOG	-0.180912212	-4.652467632	2.16E-05	0.072203567	0.341911025	9	G	A	0.2727	242	chr9	130622896	130622945	chr9	130651986
rs7245852	2140392	ZNF580	-0.266474013	-4.652428575	2.16E-05	0.072203567	0.303375204	19	A	T	0.3223	242	chr19	60846372	60846421	chr19	61419112
rs386746	5490470	MX2	0.54153052	4.651960802	2.17E-05	0.072250919	0.333260724	21	A	G	0.1792	240	chr21	41702511	41702560	chr21	42194352
rs11077350	5260630	SOCS3	-0.137389512	-4.65192937	2.17E-05	0.072250919	0.300701128	17	G	A	0.4667	240	chr17	73864902	73864951	chr17	73742324
rs563320	1690446	PNPLA6	-0.279514995	-4.650384407	2.18E-05	0.07257972	0.310860148	19	A	C	0.2521	242	chr19	7532564	7532613	chr19	8423386
rs547698	1990674	NUP50	-0.224468402	-4.64995918	2.18E-05	0.072647675	0.293725753	22	A	G	0.314	242	chr22	43959108	43959157	chr22	43906509
rs7719733	7400224	CDKN2AIPNL	-0.386737574	-4.648680343	2.19E-05	0.072930654	0.310770478	5	G	A	0.0625	240	chr5	133765927	133765976	chr5	134375070
rs7719874	7400224	CDKN2AIPNL	-0.386737574	-4.648680343	2.19E-05	0.072930654	0.310770478	5	G	A	0.0625	240	chr5	133765927	133765976	chr5	134375140
rs16831506	5690274	MCM6	0.182624613	4.648451987	2.19E-05	0.072968771	0.289441044	2	G	A	0.1583	240	chr2	136314637	136314686	chr2	135744279
rs485485	5810278	SYTL2	-0.281424026	-4.648242504	2.20E-05	0.073002149	0.318697685	11	A	G	0.4793	242	chr11	85083838	85083885	chr11	85172917
rs17083818	1070736	ANKRD32	-0.198892123	-4.647807359	2.20E-05	0.073092551	0.310166427	5	G	A	0.2727	242	chr5	94057160	94057209	chr5	93972902
rs72728729	1110575	NDUFC1	0.330806268	4.646758083	2.21E-05	0.073279959	0.295909946	4	A	G	0.124	242	chr4	140435704	140435750	chr4	140749369
rs12488	6290609	RPS15	0.153396273	4.645803786	2.21E-05	0.073443617	0.295832331	19	A	G	0.219	242	chr19	1389365	1389414	chr19	1223040
rs714670	2940075	STRADB	-1.392287653	-4.64555932	2.22E-05	0.073466754	0.293762801	2	G	A	0.07438	242	chr2	202053462	202053511	chr2	202399627
rs740647	4860286	UBB	-0.49851873	-4.644710936	2.22E-05	0.073604156	0.290070882	17	A	G	0.0875	240	chr17	16226599	16226636	chr17	15260004
rs17269087	6980576	PARP15	0.205024641	4.643207078	2.23E-05	0.073858288	0.353440163	3	C	A	0.1612	242	chr3	123837992	123838041	chr3	123861952
rs11857217	5690671	GOLGA8B	-0.812400714	-4.642285686	2.24E-05	0.074046535	0.291410516	15	G	A	0.1917	240	chr15	32605216	32605265	chr15	32952658
rs56020582	2450647	KRT1	1.163012477	4.641951532	2.24E-05	0.074110852	0.294987719	12	G	A	0.2066	242	chr12	51355132	51355181	chr12	50832893
rs2531352	5700669	WDR55	-0.156561553	-4.640062736	2.26E-05	0.074439828	0.389562687	5	A	G	0.4195	236	chr5	140030455	140030504	chr5	140099718
rs61861914	6110332	ARHGAP19	-0.339245216	-4.63898516	2.27E-05	0.074618777	0.321821936	10	A	G	0.1074	242	chr10	98983559	98983608	chr10	99193230
rs2305542	4540632	EIF4E2	0.1942104	4.638612648	2.27E-05	0.074649083	0.28761332	2	A	G	0.2625	240	chr2	233140091	233140140	chr2	234018984
rs10735832	4150167	LOC144438	0.272344013	4.637492196	2.28E-05	0.074866164	0.322945334	12	A	G	0.3866	238	chr12	49082837	49082886	chr12	49883030
rs1957907	3290731	PRKCH	-0.431571054	-4.635807914	2.29E-05	0.075152862	0.336266726	14	A	C	0.1157	242	chr14	61087117	61087166	chr14	60929984
rs9869645	2000646	B4GALT4	0.304471545	4.63569933	2.29E-05	0.075152862	0.295437045	3	A	G	0.2149	242	chr3	120413578	120413627	chr3	120445316
rs28668839	2000646	B4GALT4	0.304471545	4.63569933	2.29E-05	0.075152862	0.295437045	3	C	A	0.2125	240	chr3	120413578	120413627	chr3	120442005
rs2833960	3170315	CRYZL1	-0.113302416	-4.635426523	2.30E-05	0.075164374	0.298409628	21	G	A	0.3512	242	chr21	33885446	33885495	chr21	33094533
rs2833964	3170315	CRYZL1	-0.113302416	-4.635426523	2.30E-05	0.075164374	0.298409628	21	A	G	0.3458	240	chr21	33885446	33885495	chr21	33102791
rs2231390	3170315	CRYZL1	-0.113302416	-4.635426523	2.30E-05	0.075164374	0.298409628	21	G	A	0.3512	242	chr21	33885446	33885495	chr21	33088213
rs6904455	3710196	DDR1	0.11891637	4.63489673	2.30E-05	0.075230922	0.329723406	6	G	A	0.3182	242	chr6	30867583	30867632	chr6	30163356
rs1557086	4570484	USP48	-0.276357613	-4.634789919	2.30E-05	0.075230922	0.298143417	1	A	G	0.1417	240	chr1	21877702	21877751	chr1	21831719
rs4817501	3170315	CRYZL1	-0.115827929	-4.63452098	2.30E-05	0.075261309	0.298331601	21	A	G	0.375	240	chr21	33885446	33885495	chr21	33087650
rs71653045	730497	CC2D1B	0.209915786	4.633881102	2.31E-05	0.075408031	0.295985447	1	G	A	0.225	240	chr1	52588942	52588991	chr1	52826813
rs872290	6550253	SEC31B	-0.211333124	-4.633731678	2.31E-05	0.075416005	0.302530589	10	A	G	0.2066	242	chr10	102249973	102250022	chr10	102188869
rs58159333	2570471	SPTLC1	0.146134874	4.633648414	2.31E-05	0.075416005	0.292123503	9	G	A	0.437	238	chr9	93834467	93834516	chr9	93206873
rs1286238	2450446	TRIM33	0.362768293	4.633622646	2.31E-05	0.075416005	0.286178317	1	C	A	0.4008	242	chr1	114737282	114737331	chr1	115484992
rs580808	5270367	CTSC	0.227375269	4.632586824	2.32E-05	0.075666431	0.293432649	11	A	G	0.3583	240	chr11	87666917	87666966	chr11	87710211
rs7204270	5390121	GDPD3	-0.255295269	-4.632040868	2.32E-05	0.075733748	0.320695819	16	G	A	0.3067	238	chr16	30023813	30023831	chr16	30064464
rs2003164	360132	LHFPL2	0.471386484	4.631950042	2.32E-05	0.075733748	0.292347627	5	A	G	0.1446	242	chr5	77817210	77817259	chr5	77849953
rs3799383	2140524	HIST1H3D	0.386884605	4.630681275	2.33E-05	0.075997474	0.288470344	6	A	G	0.07851	242	chr6	26305014	26305046	chr6	26618727
rs13083728	3710343	ITIH4	0.285768106	4.630177926	2.34E-05	0.076098986	0.310652257	3	A	G	0.2167	240	chr3	52822267	52822316	chr3	52843485
rs10089847	5050037	MTERFD1	0.389168472	4.630056729	2.34E-05	0.076110938	0.287088037	8	G	A	0.2066	242	chr8	97327274	97327323	chr8	96789619
rs35820582	3120594	LOC100132513	-0.209886986	-4.629587065	2.34E-05	0.076214539	0.308180773	11	G	C	0.09091	242	chr11	115035183	115035232	chr11	115975762
rs6947992	5960095	HS.535028	0.470022122	4.629278177	2.34E-05	0.076240361	0.284731985	7	G	A	0.4215	242	chr7	26196550	26196599	chr7	25973245
rs389480	2450717	BLM	-0.171513377	-4.629107256	2.35E-05	0.076261189	0.285447169	15	G	A	0.5	238	chr15	89155580	89155629	chr15	89152934
rs7082376	4890048	CUBN	0.266184977	4.628304516	2.35E-05	0.076432927	0.326883498	10	A	G	0.2355	242	chr10	17010209	17010258	chr10	17272229
rs10490958	4890048	CUBN	0.266184977	4.628304516	2.35E-05	0.076432927	0.326883498	10	A	G	0.2397	242	chr10	17010209	17010258	chr10	17273456
rs1275533	3800025	C2ORF28	-0.276402848	-4.627951373	2.36E-05	0.076486256	0.301858331	2	A	G	0.1074	242	chr2	27292121	27292125	chr2	27288754
rs2308917	1850019	BAK1	1.372063786	4.626987892	2.36E-05	0.076621194	0.289376653	6	G	A	0.03719	242	chr6	33648529	33648578	chr6	33145452
rs530913	2510523	RBCK1	-0.283264426	-4.626833785	2.36E-05	0.076642011	0.291324113	20	A	G	0.4833	240	chr20	359499	359548	chr20	875148
rs3814837	1430110	CPSF2	-0.284750563	-4.625655534	2.37E-05	0.076710063	0.286569574	14	A	G	0.1694	242	chr14	91700155	91700204	chr14	91261103
rs74004348	6400630	NAGPA	-0.424180418	-4.625338923	2.38E-05	0.076738883	0.290815616	16	A	G	0.09167	240	chr16	5015038	5015087	chr16	5494897
rs12787533	580575	LOC255620	0.442933445	4.625211803	2.38E-05	0.07675266	0.290160538	11	G	A	0.08547	234	chr11	70996297	70996346	chr11	70771324
rs1726804	2650092	JOSD2	0.26090658	4.624916705	2.38E-05	0.076791064	0.284808716	19	G	A	0.1364	242	chr19	55701261	55701310	chr19	55597224
rs1143666	2650092	JOSD2	0.26090658	4.624916705	2.38E-05	0.076791064	0.284808716	19	G	A	0.1405	242	chr19	55701261	55701310	chr19	55597574
rs8061978	4050746	ZFHX3	0.296780745	4.624287277	2.39E-05	0.076918206	0.290549994	16	A	G	0.1901	242	chr16	71378670	71378719	chr16	71697825
rs6676085	3990010	HS.125087	1.076155648	4.622415948	2.40E-05	0.077376469	0.293300251	1	G	A	0.05372	242	chr1	78882511	78882560	chr1	79789864
rs7260179	830324	FLT3LG	0.268306763	4.622283321	2.40E-05	0.07739186	0.339374339	19	G	A	0.3347	236	chr19	54681140	54681189	chr19	54878891
rs2270836	2070288	MT1E	-0.402494862	-4.621951893	2.40E-05	0.077460376	0.353639592	16	A	G	0.4316	234	chr16	55218348	55218384	chr16	55225115
rs13436424	2230082	HS.447737	0.385558585	4.621173285	2.41E-05	0.077648673	0.314468213	5	A	G	0.219	242	chr5	100269020	100269069	chr5	100186163
rs8052106	2070288	MT1E	-0.387672955	-4.620622418	2.42E-05	0.077756181	0.301303135	16	G	A	0.4711	242	chr16	55218348	55218384	chr16	55192602
rs152451	2190121	GGA2	-0.320432117	-4.620382301	2.42E-05	0.077768189	0.345009033	16	G	A	0.125	240	chr16	23383174	23383223	chr16	23553692
rs66857341	1050189	CLEC10A	0.168370313	4.62015875	2.42E-05	0.077780152	0.308677971	17	G	A	0.1777	242	chr17	6918736	6918785	chr17	6945303
rs7297421	6330356	LASS5	0.185701246	4.62001458	2.42E-05	0.077798767	0.360841162	12	G	A	0.3109	238	chr12	48810125	48810174	chr12	48805193
rs12629958	6620142	CLRN1	-0.274925611	-4.619899946	2.42E-05	0.077809462	0.326321956	3	C	A	0.1891	238	chr3	152126968	152127017	chr3	151760793
rs7302224	60554	PLXNC1	0.309667701	4.61960441	2.42E-05	0.077868746	0.293736578	12	G	A	0.157	242	chr12	93223295	93223344	chr12	92769845
rs8134429	1500390	C21ORF56	-0.223363883	-4.619171762	2.43E-05	0.077949984	0.305973512	21	A	G	0.2149	242	chr21	46405871	46405920	chr21	46424585
rs16881347	580369	NDUFS4	1.218638229	4.619152671	2.43E-05	0.077949984	0.288509717	5	A	G	0.05372	242	chr5	52977978	52977992	chr5	52681496
rs550404	6760037	SYTL2	-0.363961004	-4.618604504	2.43E-05	0.078068322	0.326177216	11	G	A	0.438	242	chr11	85083465	85083514	chr11	85113378
rs2076593	5260008	C1ORF183	0.729332135	4.618563511	2.43E-05	0.078068322	0.364611587	1	G	A	0.09167	240	chr1	112070249	112070298	chr1	112069511
rs56227820	2120450	HS.356079	0.40506674	4.618426149	2.43E-05	0.078085204	0.390537453	5	A	G	0.05785	242	chr5	96397738	96397787	chr5	95934078
rs60915609	5290121	ZNF417	0.231651145	4.618204113	2.44E-05	0.07812491	0.293083993	19	A	C	0.2025	242	chr19	63110853	63110902	chr19	63046747
rs7189840	4220672	MT1F	-0.218834239	-4.616719321	2.45E-05	0.078485635	0.337871501	16	A	G	0.4125	240	chr16	55250565	55250577	chr16	55241127
rs2278291	5290121	ZNF417	-0.173237	-4.616422851	2.45E-05	0.078525507	0.292929591	19	G	A	0.4417	240	chr19	63110853	63110902	chr19	62989408
rs13050853	3170315	CRYZL1	-0.112749945	-4.616268414	2.45E-05	0.078547139	0.296758407	21	A	G	0.3375	240	chr21	33885446	33885495	chr21	33083366
rs73725710	7560053	LOC286016	0.309344321	4.615379247	2.46E-05	0.078687195	0.353620648	7	G	A	0.2893	242	chr7	128484406	128484455	chr7	129416891
rs2255015	2680538	MAP6D1	-0.146612156	-4.614855747	2.46E-05	0.078731079	0.291007052	3	A	G	0.4959	242	chr3	185016506	185016555	chr3	185017670
rs2302392	6980010	MED28	-0.480581974	-4.614845403	2.46E-05	0.078731079	0.298572041	4	A	G	0.05785	242	chr4	17234913	17234962	chr4	17269149
rs9884404	6980010	MED28	-0.480581974	-4.614845403	2.46E-05	0.078731079	0.298572041	4	A	G	0.05785	242	chr4	17234913	17234962	chr4	17234889
rs2955617	4200575	VAMP2	-0.285414721	-4.614347091	2.47E-05	0.078787813	0.297187551	17	C	A	0.4125	240	chr17	8003488	8003537	chr17	7479510
rs59078842	1240328	RILP	0.796573766	4.614339115	2.47E-05	0.078787813	0.292651443	17	A	G	0.1218	238	chr17	1496950	1496999	chr17	1463372
rs379462	6660446	WDR51A	0.23901366	4.613955125	2.47E-05	0.078871998	0.293094064	3	A	G	0.1074	242	chr3	52084332	52084381	chr3	51979357
rs72964978	3450138	CTSC	0.388861582	4.613537621	2.48E-05	0.078945179	0.287611215	11	G	A	0.09504	242	chr11	87666842	87666891	chr11	87680173
rs62461997	540091	STEAP4	-0.177928996	-4.612275175	2.49E-05	0.07919389	0.31568091	7	A	C	0.2314	242	chr7	87746362	87746411	chr7	88001232
rs1119075	540091	STEAP4	-0.177928996	-4.612275175	2.49E-05	0.07919389	0.31568091	7	A	G	0.2231	242	chr7	87746362	87746411	chr7	88011514
rs11242866	5910152	MGC39372	0.352550639	4.612051688	2.49E-05	0.079208719	0.29093631	6	C	A	0.04167	240	chr6	2800194	2800243	chr6	3538955
rs13072457	3710343	ITIH4	-0.380295047	-4.611575189	2.49E-05	0.079279123	0.309077668	3	A	G	0.06198	242	chr3	52822267	52822316	chr3	53077429
rs2824496	4010370	HS.473425	-0.129825285	-4.611121751	2.50E-05	0.079361653	0.314461421	21	G	A	0.4628	242	chr21	18081286	18081335	chr21	18093418
rs60145153	6960377	COMTD1	0.317682939	4.610448849	2.50E-05	0.079505382	0.290908048	10	A	G	0.07851	242	chr10	76663914	76663963	chr10	76642604
rs2247080	940129	WDR21A	0.160474901	4.610023765	2.51E-05	0.079582791	0.294058137	14	C	A	0.2415	236	chr14	72495629	72495678	chr14	72482217
rs11102300	5870403	CEPT1	-0.578651466	-4.610013826	2.51E-05	0.079582791	0.285506139	1	C	A	0.1322	242	chr1	111528880	111528929	chr1	111875112
rs12732056	3890066	DPH5	0.517171819	4.609438543	2.51E-05	0.079675754	0.299017345	1	T	A	0.2017	238	chr1	101228693	101228742	chr1	100979271
rs1543526	3940189	JAK2	0.371607808	4.609271302	2.51E-05	0.079686447	0.312352907	9	C	A	0.2727	242	chr9	5117647	5117696	chr9	5752533
rs7019	4540326	PYGB	0.292520766	4.607039383	2.53E-05	0.080240535	0.303171848	20	A	G	0.3475	236	chr20	25226301	25226350	chr20	25226278
rs12463052	1580348	JMJD2B	-0.27206941	-4.606506468	2.54E-05	0.080367592	0.291426241	19	C	A	0.3833	240	chr19	5104323	5104372	chr19	5423574
rs2293925	3310523	ZNF696	0.164233349	4.60608832	2.54E-05	0.080420329	0.292225826	8	A	G	0.3667	240	chr8	144451357	144451406	chr8	144463743
rs1021001	540239	TRIM41	-0.373138866	-4.606029865	2.54E-05	0.080420329	0.285385733	5	C	G	0.0625	240	chr5	180595186	180595235	chr5	180136710
rs7552421	7400747	FAM89A	0.290051472	4.60602095	2.54E-05	0.080420329	0.282615581	1	A	G	0.1612	242	chr1	229221889	229221938	chr1	229241294
rs2449451	5340451	FLJ11795	0.23408649	4.605687409	2.54E-05	0.080427447	0.295336242	5	A	C	0.3403	238	chr5	55431830	55431879	chr5	55483096
rs7097656	6220278	TSPAN14	0.285411214	4.605479404	2.55E-05	0.080427447	0.367978542	10	A	G	0.1458	240	chr10	82269093	82269142	chr10	82240811
rs1462940	1030669	LOC100129827	0.171491037	4.605316429	2.55E-05	0.080432749	0.290365229	11	A	C	0.1364	242	chr11	10572242	10572291	chr11	10519512
rs10498268	780753	SUPT16H	-0.385774747	-4.605239463	2.55E-05	0.080432749	0.289174055	14	G	A	0.09917	242	chr14	20889760	20889809	chr14	20021582
rs17112385	780753	SUPT16H	-0.385774747	-4.605239463	2.55E-05	0.080432749	0.289174055	14	C	A	0.09917	242	chr14	20889760	20889809	chr14	20020934
rs10412914	3400278	FXYD5	0.131186965	4.605028947	2.55E-05	0.080470717	0.299439532	19	A	G	0.2273	242	chr19	40338243	40338292	chr19	40365736
rs59129922	1570441	GPR177	0.27811819	4.604822576	2.55E-05	0.080473198	0.284412597	1	A	C	0.2851	242	chr1	68336908	68336957	chr1	68509971
rs2815424	2480315	RPAP2	0.227497914	4.604799406	2.55E-05	0.080473198	0.293218174	1	C	A	0.1983	242	chr1	92626087	92626136	chr1	93325811
rs500349	2480315	RPAP2	0.227497914	4.604799406	2.55E-05	0.080473198	0.293218174	1	A	G	0.1983	242	chr1	92626087	92626136	chr1	93332237
rs2292233	6040743	ZADH2	-0.426342724	-4.604656072	2.55E-05	0.080492567	0.285315349	18	A	C	0.3235	238	chr18	71039664	71039713	chr18	71039982
rs6081050	1070551	CSRP2BP	-0.241193729	-4.604296013	2.56E-05	0.080567453	0.283808798	20	A	G	0.157	242	chr20	18071477	18071526	chr20	18144732
rs8063	5700431	WDR90	-0.114015954	-4.604239271	2.56E-05	0.080567453	0.299104052	16	A	G	0.4153	236	chr16	657663	657712	chr16	1314819
rs2236046	2320608	GUCA1B	0.186663017	4.60366734	2.56E-05	0.080665136	0.284258819	6	A	G	0.4504	242	chr6	42259291	42259340	chr6	42234507
rs2121383	650324	ZDHHC13	0.418773571	4.603135413	2.57E-05	0.080690938	0.297115071	11	G	A	0.04661	236	chr11	19150847	19150896	chr11	18703003
rs10494858	1340746	SLC45A3	-0.570488091	-4.602432274	2.57E-05	0.080690938	0.328228532	1	A	G	0.124	242	chr1	203893823	203893872	chr1	203319346
rs16855040	1340746	SLC45A3	-0.570488091	-4.602432274	2.57E-05	0.080690938	0.328228532	1	G	A	0.124	242	chr1	203893823	203893872	chr1	203311380
rs73081215	1340746	SLC45A3	-0.570488091	-4.602432274	2.57E-05	0.080690938	0.328228532	1	A	G	0.124	242	chr1	203893823	203893872	chr1	203311963
rs2231391	3170315	CRYZL1	-0.112826599	-4.602304802	2.57E-05	0.080690938	0.298396241	21	C	A	0.3445	238	chr21	33885446	33885495	chr21	33087735
rs10412982	2120653	RAXL1	0.335212987	4.6022102	2.57E-05	0.080690938	0.285362427	19	A	G	0.2521	242	chr19	3720269	3720318	chr19	3225604
rs10888394	2640338	ARNT	0.157647416	4.602183195	2.57E-05	0.080690938	0.291697749	1	A	G	0.3884	242	chr1	149048912	149048961	chr1	149016537
rs10888395	2640338	ARNT	0.157647416	4.602183195	2.57E-05	0.080690938	0.291697749	1	A	G	0.3884	242	chr1	149048912	149048961	chr1	149028795
rs3768016	2640338	ARNT	0.157647416	4.602183195	2.57E-05	0.080690938	0.291697749	1	G	A	0.376	242	chr1	149048912	149048961	chr1	149076543
rs3754212	2640338	ARNT	0.157647416	4.602183195	2.57E-05	0.080690938	0.291697749	1	G	A	0.3802	242	chr1	149048912	149048961	chr1	149004824
rs10305714	2640338	ARNT	0.157647416	4.602183195	2.57E-05	0.080690938	0.291697749	1	G	A	0.3792	240	chr1	149048912	149048961	chr1	149067279
rs11552229	2640338	ARNT	0.157647416	4.602183195	2.57E-05	0.080690938	0.291697749	1	G	A	0.3802	242	chr1	149048912	149048961	chr1	149050609
rs11204726	2640338	ARNT	0.157647416	4.602183195	2.57E-05	0.080690938	0.291697749	1	G	A	0.3884	242	chr1	149048912	149048961	chr1	149010116
rs67965856	4250053	CCL3L1	0.20263193	4.601922496	2.58E-05	0.080702506	0.290901078	17	A	G	0.09917	242	chr17	1226948	1226972	chr17	1794446
rs335632	2650148	WDR41	-0.579224641	-4.601719707	2.58E-05	0.080718305	0.308056144	5	G	A	0.06612	242	chr5	76764390	76764439	chr5	76763841
rs441102	2650148	WDR41	-0.579224641	-4.601719707	2.58E-05	0.080718305	0.308056144	5	A	G	0.07025	242	chr5	76764390	76764439	chr5	76774726
rs1609289	2690189	MGC3020	0.276140406	4.601045096	2.58E-05	0.080857723	0.294437073	16	G	A	0.4256	242	chr16	31625980	31626029	chr16	31583617
rs2296509	6350634	DYNLT1	0.494786839	4.600369973	2.59E-05	0.08095205	0.325632551	6	A	G	0.1583	240	chr6	158977824	158977846	chr6	158409766
rs2906645	2190541	GATS	0.267772985	4.600026593	2.59E-05	0.081020711	0.321508522	7	A	G	0.2395	238	chr7	99644561	99644610	chr7	99655795
rs12374115	2000546	C3ORF10	-0.290941745	-4.599448248	2.60E-05	0.081126059	0.294837524	3	A	G	0.186	242	chr3	10143726	10143775	chr3	10109766
rs2272123	2000546	C3ORF10	-0.290941745	-4.599448248	2.60E-05	0.081126059	0.294837524	3	A	G	0.186	242	chr3	10143726	10143775	chr3	10115115
rs10118975	3800647	UGCG	0.420904236	4.599071023	2.60E-05	0.081173444	0.293216475	9	G	A	0.09917	242	chr9	113735032	113735081	chr9	113743106
rs2495751	6550253	SEC31B	-0.194006283	-4.599067587	2.60E-05	0.081173444	0.299560283	10	G	A	0.2355	242	chr10	102249973	102250022	chr10	102317250
rs9646139	2710095	C14ORF64	-0.188327975	-4.597821597	2.61E-05	0.081502132	0.305928667	14	A	G	0.375	240	chr14	97462139	97462188	chr14	97461377
rs2668897	5420600	BEST1	0.452256088	4.597502026	2.62E-05	0.081571455	0.343337972	11	A	C	0.1695	236	chr11	61488158	61488170	chr11	61487809
rs13338993	1510630	DUS2L	0.281007542	4.595333908	2.64E-05	0.081881409	0.370185156	16	G	A	0.186	242	chr16	66670628	66670677	chr16	66072813
rs11190581	6550253	SEC31B	-0.212360688	-4.595312172	2.64E-05	0.081881409	0.299238314	10	C	A	0.2231	242	chr10	102249973	102250022	chr10	102233377
rs11190541	6550253	SEC31B	-0.212360688	-4.595312172	2.64E-05	0.081881409	0.299238314	10	G	A	0.2231	242	chr10	102249973	102250022	chr10	102193061
rs11190573	6550253	SEC31B	-0.212360688	-4.595312172	2.64E-05	0.081881409	0.299238314	10	G	A	0.2227	238	chr10	102249973	102250022	chr10	102223162
rs3793771	6550253	SEC31B	-0.212360688	-4.595312172	2.64E-05	0.081881409	0.299238314	10	C	G	0.2231	242	chr10	102249973	102250022	chr10	102212947
rs3793772	6550253	SEC31B	-0.212360688	-4.595312172	2.64E-05	0.081881409	0.299238314	10	G	A	0.2231	242	chr10	102249973	102250022	chr10	102212815
rs11190552	6550253	SEC31B	-0.212360688	-4.595312172	2.64E-05	0.081881409	0.299238314	10	A	G	0.225	240	chr10	102249973	102250022	chr10	102196597
rs60621182	5360500	CPT1B	-0.526743157	-4.594167604	2.65E-05	0.082102345	0.318116026	22	A	G	0.09583	240	chr22	49354358	49354376	chr22	48533788
rs561895	3830433	HS.572130	-0.402691724	-4.594075577	2.65E-05	0.082107908	0.34428257	11	A	G	0.4703	236	chr11	65295236	65295285	chr11	64359333
rs41826	3120519	SYPL1	-0.266702636	-4.59358892	2.65E-05	0.082204651	0.310874098	7	A	G	0.124	242	chr7	105539942	105539991	chr7	106044259
rs10813801	4640703	CHMP5	0.591628787	4.592362195	2.66E-05	0.082408957	0.295974059	9	A	G	0.4375	240	chr9	33271297	33271346	chr9	32368956
rs2795321	1940064	PHACTR4	-0.163809365	-4.591192033	2.67E-05	0.08270681	0.324434583	1	G	A	0.3967	242	chr1	28699120	28699169	chr1	28738297
rs12678438	4890270	LY6E	0.977725152	4.591169811	2.67E-05	0.08270681	0.29025169	8	A	G	0.09664	238	chr8	144174885	144174934	chr8	144634946
rs61074350	6420296	MRPL2	0.435357499	4.591008597	2.68E-05	0.08273217	0.303346126	6	A	G	0.1364	242	chr6	43130105	43130154	chr6	42356082
rs1005326	4670136	LOC100132032	0.146425147	4.590616809	2.68E-05	0.08280873	0.292088917	22	G	A	0.1281	242	chr22	15370296	15370345	chr22	16014971
rs7159532	7610494	CDCA4	0.137596371	4.590595636	2.68E-05	0.08280873	0.281050227	14	A	G	0.4835	242	chr14	104548275	104548324	chr14	104531584
rs4474747	620240	ABR	0.20185702	4.590248887	2.68E-05	0.082882411	0.295781948	17	G	A	0.4042	240	chr17	908332	908381	chr17	1037555
rs12463032	1580348	JMJD2B	-0.27107493	-4.589147579	2.69E-05	0.083078146	0.29053802	19	G	A	0.3884	242	chr19	5104323	5104372	chr19	5423432
rs11244669	1980164	DHX32	-0.20560701	-4.588266848	2.70E-05	0.083104823	0.280848762	10	C	A	0.2521	242	chr10	127540889	127540938	chr10	127522772
rs7230037	6040743	ZADH2	-0.422513962	-4.588191195	2.70E-05	0.083104823	0.283653881	18	A	G	0.3182	242	chr18	71039664	71039713	chr18	71043268
rs7215774	4150278	DUSP14	0.281396949	4.588091066	2.70E-05	0.083104823	0.302132394	17	G	A	0.2563	238	chr17	32947438	32947487	chr17	32814968
rs2267452	5290600	TTLL1	-0.125194226	-4.587919665	2.70E-05	0.083121048	0.308083792	22	A	G	0.2167	240	chr22	41785413	41785462	chr22	41355414
rs11130620	2690402	ABHD6	0.152785551	4.586956165	2.71E-05	0.083373776	0.315145758	3	C	A	0.3099	242	chr3	58255167	58255216	chr3	58203122
rs58415159	6560411	C9ORF66	0.292499571	4.586894033	2.71E-05	0.083373776	0.313444754	9	A	G	0.07143	238	chr9	203618	203667	chr9	1029437
rs4714596	6420296	MRPL2	0.475761933	4.586376605	2.72E-05	0.083501752	0.302951449	6	A	G	0.1322	242	chr6	43130105	43130154	chr6	42375741
rs10512488	4570543	VPS25	-0.221693308	-4.586088171	2.72E-05	0.083564055	0.304620942	17	A	G	0.1736	242	chr17	38181837	38181864	chr17	38217430
rs2615920	2230114	PRRG4	-0.554408447	-4.585350974	2.73E-05	0.08365251	0.293762856	11	C	G	0.1709	234	chr11	32832368	32832417	chr11	33352065
rs266088	540564	RASSF4	0.202521834	4.584822193	2.73E-05	0.083784209	0.324454833	10	A	G	0.08264	242	chr10	44799493	44799542	chr10	44190021
rs537374	7560435	XKR8	-0.400610904	-4.584545231	2.74E-05	0.08382485	0.327936046	1	G	A	0.07438	242	chr1	28166864	28166913	chr1	28259724
rs10813801	1980632	DNAJA1	0.435932915	4.584457912	2.74E-05	0.08382485	0.32907105	9	A	G	0.4375	240	chr9	33026653	33026687	chr9	32368956
rs11585570	5810575	CC2D1B	0.189007006	4.583366139	2.75E-05	0.084060105	0.286456312	1	G	A	0.3182	242	chr1	52589327	52589376	chr1	53210718
rs249494	840156	HS.482960	0.391431024	4.583292938	2.75E-05	0.084060617	0.287754213	5	C	A	0.2603	242	chr5	102146600	102146649	chr5	102169664
rs4820946	4120561	LIMK2	0.226334569	4.583154862	2.75E-05	0.084079897	0.317695256	22	G	A	0.1694	242	chr22	30003487	30003536	chr22	29881160
rs10083670	6520646	IQGAP1	0.484934243	4.582665225	2.75E-05	0.084169802	0.29206242	15	A	G	0.1446	242	chr15	88846066	88846115	chr15	88823139
rs2074581	6520646	IQGAP1	0.484934243	4.582665225	2.75E-05	0.084169802	0.29206242	15	C	A	0.1417	240	chr15	88846066	88846115	chr15	88810151
rs4075324	5340246	CRIP2	-0.461685116	-4.582017128	2.76E-05	0.084306063	0.285230924	14	G	A	0.3235	238	chr14	105017359	105017408	chr14	104091251
rs7399615	70041	UPF3A	-0.2885152	-4.581448683	2.77E-05	0.084450347	0.284175986	13	A	G	0.2241	232	chr13	114069879	114069928	chr13	113586030
rs7942521	1740050	GVIN1	0.197163927	4.580686322	2.77E-05	0.084568366	0.313441354	11	A	G	0.4091	242	chr11	6691459	6691508	chr11	6700938
rs9309707	4070242	HS.467586	-0.170962144	-4.580172622	2.78E-05	0.084640715	0.295836288	2	G	A	0.2438	242	chr2	3467665	3467714	chr2	3433224
rs323892	6660446	WDR51A	0.234301324	4.580152911	2.78E-05	0.084640715	0.290163956	3	C	A	0.1116	242	chr3	52084332	52084381	chr3	51995059
rs323858	6660446	WDR51A	0.234301324	4.580152911	2.78E-05	0.084640715	0.290163956	3	G	A	0.1125	240	chr3	52084332	52084381	chr3	51998913
rs9147	2100519	IPP	0.345374967	4.579936085	2.78E-05	0.084683132	0.287660224	1	G	A	0.4463	242	chr1	45937209	45937258	chr1	45789274
rs71456310	2630056	PRDX5	0.507027418	4.579535656	2.78E-05	0.084779089	0.301253811	11	A	G	0.07265	234	chr11	63845092	63845116	chr11	63885070
rs66963623	4900356	WBSCR16	-0.215916998	-4.579332129	2.79E-05	0.084817702	0.314429205	7	A	G	0.1542	240	chr7	74094570	74094619	chr7	73336170
rs728854	2060040	ADORA2B	0.107096821	4.578245722	2.80E-05	0.085010437	0.289359927	17	G	A	0.281	242	chr17	15819473	15819522	chr17	15299391
rs7754903	7510273	TRIM39	-0.134895319	-4.578085595	2.80E-05	0.085015738	0.298281372	6	A	C	0.3782	238	chr6	30418788	30418837	chr6	31362475
rs10987952	1510280	HS.145444	-0.318466779	-4.577564429	2.80E-05	0.085126675	0.293129424	9	A	C	0.1529	242	chr9	100589549	100589598	chr9	100647846
rs5995691	1500148	MAP3K7IP1	0.216209319	4.576373949	2.81E-05	0.08531283	0.309291318	22	A	G	0.3529	238	chr22	38157601	38157650	chr22	37902596
rs10119795	4920451	HS.551137	-0.151337493	-4.575050545	2.83E-05	0.085492398	0.314300979	9	A	G	0.4628	242	chr9	99703792	99703841	chr9	99677160
rs4820043	5390730	PIK3IP1	-0.389273085	-4.574196516	2.83E-05	0.085492398	0.31700725	22	A	G	0.1983	242	chr22	30007802	30007851	chr22	29977094
rs2413046	5390730	PIK3IP1	-0.389273085	-4.574196516	2.83E-05	0.085492398	0.31700725	22	C	A	0.1983	242	chr22	30007802	30007851	chr22	29995909
rs2413035	5390730	PIK3IP1	-0.389273085	-4.574196516	2.83E-05	0.085492398	0.31700725	22	A	G	0.1983	242	chr22	30007802	30007851	chr22	29930460
rs2228619	5390730	PIK3IP1	-0.389273085	-4.574196516	2.83E-05	0.085492398	0.31700725	22	C	G	0.1983	242	chr22	30007802	30007851	chr22	29993842
rs7287267	5390730	PIK3IP1	-0.389273085	-4.574196516	2.83E-05	0.085492398	0.31700725	22	A	G	0.2025	242	chr22	30007802	30007851	chr22	30078415
rs714909	5390730	PIK3IP1	-0.389273085	-4.574196516	2.83E-05	0.085492398	0.31700725	22	A	G	0.1983	242	chr22	30007802	30007851	chr22	30071067
rs2413047	5390730	PIK3IP1	-0.389273085	-4.574196516	2.83E-05	0.085492398	0.31700725	22	A	G	0.1983	242	chr22	30007802	30007851	chr22	29996026
rs1858821	5390730	PIK3IP1	-0.389273085	-4.574196516	2.83E-05	0.085492398	0.31700725	22	A	G	0.1983	242	chr22	30007802	30007851	chr22	30006454
rs4141404	5390730	PIK3IP1	-0.389273085	-4.574196516	2.83E-05	0.085492398	0.31700725	22	A	C	0.1983	242	chr22	30007802	30007851	chr22	30005185
rs11698459	1300088	JPH2	0.332720918	4.573936832	2.84E-05	0.08553085	0.313738666	20	C	A	0.1157	242	chr20	42240024	42240026	chr20	42025154
rs1926277	1570441	GPR177	0.370261024	4.573895686	2.84E-05	0.08553085	0.344224382	1	G	A	0.1513	238	chr1	68336908	68336957	chr1	68228095
rs4065275	1500112	ORMDL3	-0.210628513	-4.573854425	2.84E-05	0.08553085	0.284874764	17	A	G	0.4091	242	chr17	35331072	35331121	chr17	35334391
rs529443	6520356	GJC2	-0.182084408	-4.573175703	2.84E-05	0.085668434	0.305146167	1	C	A	0.3306	242	chr1	226414049	226414098	chr1	227144254
rs5743867	5360156	IFITM1	0.512631453	4.572055811	2.86E-05	0.085874227	0.305741414	11	G	A	0.1818	242	chr11	305174	305223	chr11	1284927
rs1401171	1300131	SCML4	0.145089893	4.571856247	2.86E-05	0.085912402	0.30948781	6	A	G	0.405	242	chr6	108147681	108147730	chr6	108219941
rs2285614	5290121	ZNF417	-0.172158908	-4.569756094	2.88E-05	0.086363504	0.293095115	19	A	G	0.4292	240	chr19	63110853	63110902	chr19	62973186
rs174472	5420600	BEST1	0.342395072	4.569278002	2.88E-05	0.086447431	0.334427225	11	G	A	0.4538	238	chr11	61488158	61488170	chr11	61428532
rs7575011	6280129	LOC440900	0.139757651	4.568073687	2.90E-05	0.086743246	0.281985321	2	A	C	0.2833	240	chr2	114481225	114481274	chr2	114149360
rs1453559	1500112	ORMDL3	-0.20479142	-4.56652496	2.91E-05	0.08710125	0.284234722	17	G	A	0.4917	242	chr17	35331072	35331121	chr17	35273945
rs2122512	6220142	EXOSC9	-0.209079245	-4.566432259	2.91E-05	0.08710806	0.291935077	4	G	A	0.1322	242	chr4	122954492	122954541	chr4	122049507
rs34531460	7510356	DGKQ	0.296543912	4.565956831	2.92E-05	0.087208543	0.304890002	4	A	C	0.1917	240	chr4	953238	953287	chr4	1470413
rs880090	6650408	LPAR2	-0.35748652	-4.565440206	2.92E-05	0.087258677	0.35210074	19	G	C	0.3347	242	chr19	19595681	19595730	chr19	19601729
rs2580761	2680438	C2ORF28	0.181279718	4.565007147	2.93E-05	0.087269807	0.311852333	2	A	G	0.2851	242	chr2	27292981	27292992	chr2	27279866
rs34057719	5420600	BEST1	0.546691965	4.564290876	2.93E-05	0.087414097	0.342470974	11	A	G	0.08333	240	chr11	61488158	61488170	chr11	61023325
rs1347281	6370241	ZBTB44	0.328120335	4.563701851	2.94E-05	0.087508404	0.291855742	11	A	G	0.275	240	chr11	129608439	129608488	chr11	130414199
rs11170757	6330338	ITGA5	-0.334200225	-4.563322247	2.94E-05	0.087601627	0.283771987	12	A	G	0.1157	242	chr12	53075365	53075414	chr12	52587627
rs561795	3370274	ANKRD11	-0.239464187	-4.562687993	2.95E-05	0.087757929	0.303446444	16	G	A	0.3816	228	chr16	87861789	87861838	chr16	87498319
rs1439767	2680438	C2ORF28	0.176599063	4.562664038	2.95E-05	0.087757929	0.311655622	2	G	A	0.2875	240	chr2	27292981	27292992	chr2	27243138
rs6674721	1710674	DUSP23	0.405291566	4.561732665	2.96E-05	0.08797602	0.295214278	1	A	C	0.09167	240	chr1	158018844	158018893	chr1	158013481
rs7302925	3870113	SPRYD4	0.113117501	4.559622855	2.98E-05	0.08855228	0.303013509	12	A	G	0.314	242	chr12	55149894	55149943	chr12	55147725
rs6586	4920451	HS.551137	-0.15333132	-4.558941453	2.99E-05	0.088738527	0.312951839	9	A	G	0.4669	242	chr9	99703792	99703841	chr9	99706752
rs28680791	3440241	HOOK3	0.239056225	4.558655984	2.99E-05	0.088804361	0.298820927	8	A	C	0.1542	240	chr8	42993320	42993369	chr8	42062290
rs73368595	60554	PLXNC1	0.459161685	4.557773973	3.00E-05	0.089031215	0.28837687	12	C	A	0.06198	242	chr12	93223295	93223344	chr12	93227541
rs3745241	1580356	TMED1	-0.540386389	-4.55681763	3.01E-05	0.089151013	0.282584891	19	A	G	0.05785	242	chr19	10804151	10804200	chr19	10597267
rs2043293	6650408	LPAR2	-0.51102811	-4.556324053	3.01E-05	0.089197331	0.351380084	19	C	A	0.1364	242	chr19	19595681	19595730	chr19	19612456
rs2070633	2490181	SFRS10	0.297797493	4.556260434	3.02E-05	0.089197331	0.342393173	3	A	G	0.4876	242	chr3	187117247	187117296	chr3	187818635
rs6696519	2640338	ARNT	0.158406639	4.554312325	3.04E-05	0.089710513	0.28754385	1	A	G	0.4463	242	chr1	149048912	149048961	chr1	148922834
rs10807081	5340138	MRPS18B	-0.390892403	-4.553951906	3.04E-05	0.089778572	0.33295196	6	A	C	0.1157	242	chr6	30701983	30702032	chr6	31277743
rs17010036	4850670	EIF4E3	-0.584680315	-4.553883961	3.04E-05	0.089778572	0.371281945	3	A	G	0.07438	242	chr3	71815183	71815232	chr3	72761459
rs8005360	4250181	EXOC5	-0.158993996	-4.553460864	3.04E-05	0.089823808	0.280955571	14	G	A	0.2314	242	chr14	56740521	56740570	chr14	55913098
rs629470	6280022	NLRX1	-0.196282065	-4.553223621	3.05E-05	0.089852531	0.321128347	11	A	G	0.2521	242	chr11	118559638	118559687	chr11	117825763
rs10404882	7210433	ZNF763	-0.52393923	-4.55316063	3.05E-05	0.089852531	0.306184225	19	A	G	0.05417	240	chr19	11952053	11952102	chr19	11983834
rs1044573	4540326	PYGB	0.308851937	4.553065742	3.05E-05	0.089860517	0.319679344	20	G	A	0.4391	230	chr20	25226301	25226350	chr20	25154654
rs9612022	5700370	POLDIP3	-0.117887444	-4.552761456	3.05E-05	0.089911829	0.295209658	22	C	A	0.3908	238	chr22	41309831	41309880	chr22	41917434
rs11040978	1740050	GVIN1	0.19520896	4.552264707	3.06E-05	0.090022626	0.311818092	11	G	A	0.4202	238	chr11	6691459	6691508	chr11	6690629
rs2306819	6580059	UCP2	-0.454710819	-4.551626766	3.06E-05	0.090164072	0.289289456	11	A	G	0.3512	242	chr11	73363663	73363699	chr11	73358738
rs2306818	6580059	UCP2	-0.454710819	-4.551626766	3.06E-05	0.090164072	0.289289456	11	G	A	0.3512	242	chr11	73363663	73363699	chr11	73356880
rs4701143	540725	HNRPH1	-0.277396322	-4.551425986	3.07E-05	0.090164072	0.297184732	5	A	G	0.2851	242	chr5	178974513	178974562	chr5	178977748
rs7448707	540725	HNRPH1	-0.277396322	-4.551425986	3.07E-05	0.090164072	0.297184732	5	A	G	0.3223	242	chr5	178974513	178974562	chr5	178968963
rs10474515	2650148	WDR41	-0.575451004	-4.550343682	3.08E-05	0.090164072	0.306476334	5	A	G	0.07083	240	chr5	76764390	76764439	chr5	76850492
rs12937135	5490121	NACA2	-0.178330906	-4.550153265	3.08E-05	0.090164072	0.281651546	17	A	G	0.09917	242	chr17	57022946	57022995	chr17	57569463
rs12946816	5490121	NACA2	-0.178330906	-4.550153265	3.08E-05	0.090164072	0.281651546	17	A	G	0.09917	242	chr17	57022946	57022995	chr17	57571773
rs12947777	5490121	NACA2	-0.178330906	-4.550153265	3.08E-05	0.090164072	0.281651546	17	A	G	0.09917	242	chr17	57022946	57022995	chr17	57563490
rs11610812	4590593	YAF2	0.22250433	4.549973297	3.08E-05	0.090164072	0.308897707	12	G	A	0.1529	242	chr12	40837206	40837255	chr12	41320940
rs9509837	1400682	EFHA1	0.416415057	4.549116351	3.09E-05	0.090358886	0.278266439	13	G	A	0.3058	242	chr13	20964997	20965046	chr13	21168468
rs1551554	2650092	JOSD2	0.325894408	4.547274977	3.11E-05	0.090803847	0.277988478	19	G	A	0.0625	240	chr19	55701261	55701310	chr19	55607694
rs1548807	3130079	EIF2B2	-0.133247361	-4.547114656	3.11E-05	0.090832494	0.279074405	14	A	C	0.4711	242	chr14	74545703	74545752	chr14	74549335
rs17197894	3800243	BBS10	0.244331188	4.546872212	3.11E-05	0.090886753	0.2943477	12	A	G	0.1625	240	chr12	75263434	75263483	chr12	75425087
rs11703455	840703	RRP7B	-0.11065407	-4.546613513	3.12E-05	0.090903511	0.283412062	22	C	A	0.2603	242	chr22	41299455	41299504	chr22	41442948
rs9314117	1070736	ANKRD32	-0.204324988	-4.546248403	3.12E-05	0.090974801	0.301539959	5	G	A	0.2562	242	chr5	94057160	94057209	chr5	93916847
rs6123879	1940373	ZNF831	0.237657879	4.545996351	3.12E-05	0.091032169	0.328653097	20	A	G	0.2647	238	chr20	57264285	57264334	chr20	57286200
rs11720930	2510040	HRH1	0.10923248	4.5446098	3.14E-05	0.091338314	0.304768029	3	G	A	0.3595	242	chr3	11279148	11279197	chr3	10517671
rs2287197	5080746	FLJ20718	-0.250067133	-4.544442466	3.14E-05	0.091338314	0.300419694	16	A	G	0.4132	242	chr16	48697301	48697350	chr16	48664095
rs12930079	5080746	FLJ20718	-0.250067133	-4.544442466	3.14E-05	0.091338314	0.300419694	16	A	C	0.4132	242	chr16	48697301	48697350	chr16	48684192
rs3756481	1260482	GZMK	0.338958351	4.543642847	3.15E-05	0.091477225	0.323248668	5	G	A	0.4793	242	chr5	54365361	54365410	chr5	53561428
rs62554447	6370594	PPAPDC2	0.583490396	4.543509217	3.15E-05	0.091477225	0.288564141	9	A	G	0.06612	242	chr9	4654855	4654904	chr9	5481308
rs62554445	6370594	PPAPDC2	0.583490396	4.543509217	3.15E-05	0.091477225	0.288564141	9	G	A	0.05417	240	chr9	4654855	4654904	chr9	5479651
rs62554444	6370594	PPAPDC2	0.583490396	4.543509217	3.15E-05	0.091477225	0.288564141	9	G	A	0.05	240	chr9	4654855	4654904	chr9	5479593
rs34989573	2940576	MEPCE	-0.32768754	-4.543484201	3.15E-05	0.091477225	0.300864842	7	A	G	0.1653	242	chr7	99869534	99869583	chr7	99935831
rs13406645	2140156	ALS2	-0.294342436	-4.543199389	3.15E-05	0.091509474	0.280657699	2	A	C	0.2731	238	chr2	202273662	202273711	chr2	202669587
rs72847956	1070047	CDC42EP4	0.422575397	4.543152954	3.15E-05	0.091509474	0.29069519	17	G	A	0.09583	240	chr17	68791501	68791550	chr17	68406108
rs67092572	5720129	NFIX	0.499861163	4.543147657	3.15E-05	0.091509474	0.28534961	19	A	G	0.1074	242	chr19	13070426	13070475	chr19	13173429
rs28565461	6580168	ARRDC4	-0.167035063	-4.543049446	3.15E-05	0.091509474	0.304409012	15	A	G	0.3167	240	chr15	96317363	96317412	chr15	96338129
rs56229705	4040343	LOC100129673	-0.576892968	-4.542905731	3.16E-05	0.091509474	0.279178459	17	A	G	0.0875	240	chr17	4958283	4958332	chr17	4955513
rs8020226	2190196	NIN	-0.335634574	-4.542733214	3.16E-05	0.091542309	0.329371894	14	G	A	0.1167	240	chr14	50266129	50266178	chr14	49672879
rs11926449	3130669	SATB1	-0.335659578	-4.540853655	3.18E-05	0.091984268	0.372575313	3	G	A	0.07025	242	chr3	18366012	18366061	chr3	18408518
rs73177726	3130669	SATB1	-0.335659578	-4.540853655	3.18E-05	0.091984268	0.372575313	3	A	G	0.07025	242	chr3	18366012	18366061	chr3	18403186
rs57397627	3130669	SATB1	-0.335659578	-4.540853655	3.18E-05	0.091984268	0.372575313	3	G	A	0.07025	242	chr3	18366012	18366061	chr3	18415096
rs72964978	5270367	CTSC	0.437558371	4.540634881	3.18E-05	0.092015588	0.285445414	11	G	A	0.09504	242	chr11	87666917	87666966	chr11	87680173
rs9942275	6270681	BST1	0.638350253	4.540607483	3.18E-05	0.092015588	0.324133243	4	A	G	0.09917	242	chr4	15342563	15342566	chr4	15332624
rs62407860	2640719	RN7SK	0.314813619	4.540128234	3.19E-05	0.092127674	0.280784067	6	A	G	0.1488	242	chr6	52968570	52968619	chr6	52349155
rs3087772	3450615	LOC339290	0.572139151	4.53954882	3.19E-05	0.092231598	0.292946741	18	A	G	0.0875	240	chr18	5236326	5236375	chr18	5228828
rs11554587	1990300	SOCS1	0.925515112	4.539225336	3.20E-05	0.09228471	0.28186935	16	A	G	0.06667	240	chr16	11255957	11256006	chr16	11181580
rs1129195	2140768	SIPA1	-0.273195831	-4.538003181	3.21E-05	0.092554478	0.276646228	11	A	G	0.438	242	chr11	65174484	65174526	chr11	64639365
rs2741158	2450647	KRT1	0.874899226	4.537968214	3.21E-05	0.092554478	0.285965772	12	G	A	0.5	242	chr12	51355132	51355181	chr12	51357827
rs11623827	940129	WDR21A	0.153637953	4.536415285	3.23E-05	0.092921525	0.279706812	14	A	C	0.2521	242	chr14	72495629	72495678	chr14	72541010
rs68156821	940129	WDR21A	0.153637953	4.536415285	3.23E-05	0.092921525	0.279706812	14	G	A	0.2479	242	chr14	72495629	72495678	chr14	72545625
rs4090173	5890364	LRRC8A	-0.178313609	-4.536026918	3.23E-05	0.093021575	0.283314368	9	G	A	0.3182	242	chr9	130719871	130719920	chr9	131190263
rs2495744	6550253	SEC31B	-0.221154382	-4.535704006	3.24E-05	0.093103051	0.294123665	10	A	G	0.2066	242	chr10	102249973	102250022	chr10	102319399
rs10988134	2900543	ENDOG	-0.178213615	-4.53507166	3.24E-05	0.093249256	0.33239203	9	A	G	0.2727	242	chr9	130622896	130622945	chr9	130635228
rs2280845	2900543	ENDOG	-0.178213615	-4.53507166	3.24E-05	0.093249256	0.33239203	9	A	G	0.2769	242	chr9	130622896	130622945	chr9	130622991
rs62130680	2680438	C2ORF28	0.222362107	4.535043869	3.24E-05	0.093249256	0.309335987	2	G	A	0.157	242	chr2	27292981	27292992	chr2	27312294
rs12496363	6420142	HSPBAP1	0.280374948	4.533997514	3.25E-05	0.09346154	0.289429635	3	G	A	0.3471	242	chr3	123941582	123941631	chr3	123956044
rs7645033	6980576	PARP15	0.249194572	4.533971643	3.25E-05	0.09346154	0.344746684	3	A	G	0.1322	242	chr3	123837992	123838041	chr3	123920011
rs17242662	780753	SUPT16H	-0.396432593	-4.533928088	3.26E-05	0.09346154	0.285451497	14	G	A	0.09583	240	chr14	20889760	20889809	chr14	20020509
rs10875366	4290010	DPH5	-0.351224511	-4.533922689	3.26E-05	0.09346154	0.286989617	1	A	G	0.2851	242	chr1	101228398	101228447	chr1	101530452
rs2439548	3170139	PHACTR1	0.122173333	4.533862127	3.26E-05	0.09346154	0.286498853	6	C	A	0.376	242	chr6	13228071	13228120	chr6	13423162
rs12355721	6550253	SEC31B	-0.210690097	-4.533774305	3.26E-05	0.09346154	0.293957964	10	A	G	0.219	242	chr10	102249973	102250022	chr10	102234901
rs10305704	2640338	ARNT	0.156147153	4.533514073	3.26E-05	0.093489942	0.292502084	1	C	A	0.375	240	chr1	149048912	149048961	chr1	149071053
rs5842259	1940373	ZNF831	0.212357966	4.533483908	3.26E-05	0.093489942	0.323529627	20	G	A	0.3958	240	chr20	57264285	57264334	chr20	57266566
rs1047418	3130079	EIF2B2	0.138650137	4.533082276	3.26E-05	0.093492526	0.27784222	14	G	A	0.4792	240	chr14	74545703	74545752	chr14	74675545
rs12589376	3130079	EIF2B2	0.138650137	4.533082276	3.26E-05	0.093492526	0.27784222	14	A	G	0.4792	240	chr14	74545703	74545752	chr14	74630905
rs8017642	3130079	EIF2B2	0.138650137	4.533082276	3.26E-05	0.093492526	0.27784222	14	A	G	0.4752	242	chr14	74545703	74545752	chr14	74660575
rs12588240	3130079	EIF2B2	0.144952777	4.533072812	3.26E-05	0.093492526	0.291734245	14	A	C	0.5	240	chr14	74545703	74545752	chr14	74681836
rs73614911	2470017	LILRB3	0.568756019	4.532533082	3.27E-05	0.09360099	0.319243431	19	A	G	0.09167	240	chr19	59412606	59412655	chr19	59398667
rs73614906	2470017	LILRB3	0.568756019	4.532533082	3.27E-05	0.09360099	0.319243431	19	A	G	0.09091	242	chr19	59412606	59412655	chr19	59398319
rs6672925	1030360	GGPS1	0.133292193	4.531114727	3.29E-05	0.093927389	0.316634937	1	G	A	0.2066	242	chr1	233573848	233573897	chr1	232804961
rs1887917	1030360	GGPS1	0.133292193	4.531114727	3.29E-05	0.093927389	0.316634937	1	G	A	0.2066	242	chr1	233573848	233573897	chr1	232819211
rs10138183	3130079	EIF2B2	0.144896207	4.530951624	3.29E-05	0.093952769	0.300655307	14	G	A	0.5	238	chr14	74545703	74545752	chr14	74684980
rs1324931	5220008	SLC46A2	-0.451188453	-4.530901892	3.29E-05	0.093952769	0.333452673	9	G	A	0.06667	240	chr9	114681119	114681168	chr9	114674103
rs74003635	4760450	C16ORF33	-0.23155761	-4.530606967	3.29E-05	0.094026166	0.356746131	16	A	C	0.2355	242	chr16	47174	47223	chr16	41277
rs6092765	1940373	ZNF831	0.225968527	4.530433062	3.29E-05	0.094059664	0.323278621	20	G	A	0.3678	242	chr20	57264285	57264334	chr20	57287405
rs7773707	4200593	SYNJ2	0.150720853	4.530369101	3.29E-05	0.094059664	0.34761384	6	C	G	0.1694	242	chr6	158438833	158438882	chr6	158410387
rs6904252	1300131	SCML4	0.141645103	4.529104003	3.31E-05	0.094381592	0.305882134	6	T	A	0.3884	242	chr6	108147681	108147730	chr6	108257675
rs835036	5810575	CC2D1B	0.165648073	4.528872543	3.31E-05	0.094434815	0.301244319	1	G	A	0.3208	240	chr1	52589327	52589376	chr1	52769828
rs7211	520092	NOTCH2NL	0.291254921	4.528575412	3.32E-05	0.094496829	0.314139899	1	A	G	0.219	242	chr1	143960229	143960251	chr1	144152977
rs1553544	5340521	HS.406106	0.267422917	4.528398917	3.32E-05	0.094496829	0.280954431	5	A	C	0.3708	240	chr5	118762876	118762925	chr5	118625386
rs6814283	3850068	SEC24B	-0.317692526	-4.528390925	3.32E-05	0.094496829	0.305536337	4	A	G	0.1529	242	chr4	110667980	110668029	chr4	111607714
rs4919466	6550253	SEC31B	-0.187018992	-4.528346768	3.32E-05	0.094496829	0.293491872	10	G	A	0.2603	242	chr10	102249973	102250022	chr10	102231203
rs1417823	6550253	SEC31B	-0.187018992	-4.528346768	3.32E-05	0.094496829	0.293491872	10	G	A	0.2603	242	chr10	102249973	102250022	chr10	102217876
rs2702334	1940082	HS.40289	0.23994913	4.528153625	3.32E-05	0.094520074	0.293733157	4	A	C	0.2647	238	chr4	55989141	55989190	chr4	56605815
rs28576398	5560139	RAP1GDS1	-0.214418766	-4.527788868	3.32E-05	0.094548226	0.340729257	4	A	G	0.1364	242	chr4	99582391	99582440	chr4	99591407
rs735911	6290609	RPS15	0.353731238	4.527211638	3.33E-05	0.094713258	0.28632026	19	A	G	0.04583	240	chr19	1389365	1389414	chr19	2373177
rs6602391	3450274	ANKRD16	0.169114676	4.527113049	3.33E-05	0.09472361	0.302305881	10	A	G	0.09917	242	chr10	5960204	5960253	chr10	6118038
rs61873746	730300	C10ORF28	-0.316712221	-4.52701641	3.33E-05	0.094733335	0.277573436	10	A	G	0.1116	242	chr10	99994326	99994375	chr10	99896299
rs7324168	4760377	A2LD1	0.312117259	4.526675674	3.34E-05	0.094822294	0.299827679	13	A	C	0.08678	242	chr13	99981951	99982000	chr13	100036723
rs233525	4120066	TMEM208	0.211364584	4.525713874	3.35E-05	0.094985112	0.282618412	16	A	G	0.1694	242	chr16	65820394	65820443	chr16	64842787
rs9911006	5050356	C17ORF101	0.107415138	4.525234408	3.35E-05	0.095096107	0.295350656	17	G	A	0.3833	240	chr17	77945545	77945594	chr17	78585556
rs61614521	5910138	NGDN	-0.482552906	-4.524435499	3.36E-05	0.095209616	0.276337076	14	A	G	0.125	240	chr14	23016262	23016311	chr14	22729422
rs28367646	7510273	TRIM39	-0.124454045	-4.524362668	3.36E-05	0.095209616	0.287784086	6	C	A	0.375	240	chr6	30418788	30418837	chr6	31376311
rs7848373	830278	GLIPR2	0.239616307	4.52411838	3.37E-05	0.095209616	0.303308671	9	G	A	0.479	238	chr9	36153460	36153509	chr9	36708844
rs57596952	520278	FAM100B	0.499392932	4.524089559	3.37E-05	0.095209616	0.280694917	17	A	G	0.07025	242	chr17	71778666	71778715	chr17	72503519
rs7832102	4760309	LOC100130092	-0.216514456	-4.524079706	3.37E-05	0.095209616	0.303254345	8	A	G	0.3083	240	chr8	136706308	136706357	chr8	136970803
rs4463457	4760309	LOC100130092	-0.216514456	-4.524079706	3.37E-05	0.095209616	0.303254345	8	A	G	0.3151	238	chr8	136706308	136706357	chr8	136987617
rs57880536	4760309	LOC100130092	-0.216514456	-4.524079706	3.37E-05	0.095209616	0.303254345	8	A	C	0.3083	240	chr8	136706308	136706357	chr8	136971392
rs7783159	2940576	MEPCE	-0.451007705	-4.523889962	3.37E-05	0.095209616	0.299196767	7	A	G	0.1198	242	chr7	99869534	99869583	chr7	99855390
rs11760536	2940576	MEPCE	-0.451007705	-4.523889962	3.37E-05	0.095209616	0.299196767	7	A	G	0.1157	242	chr7	99869534	99869583	chr7	99916690
rs11769886	2940576	MEPCE	-0.451007705	-4.523889962	3.37E-05	0.095209616	0.299196767	7	A	G	0.1157	242	chr7	99869534	99869583	chr7	99836543
rs11761725	2940576	MEPCE	-0.451007705	-4.523889962	3.37E-05	0.095209616	0.299196767	7	A	G	0.1157	242	chr7	99869534	99869583	chr7	99877751
rs2406255	2940576	MEPCE	-0.451007705	-4.523889962	3.37E-05	0.095209616	0.299196767	7	G	A	0.1157	242	chr7	99869534	99869583	chr7	99891626
rs10250041	4670414	TMEM140	0.89180492	4.523343424	3.38E-05	0.095366286	0.320056513	7	A	G	0.05785	242	chr7	134500907	134500956	chr7	134639950
rs28707573	7100326	ATP13A2	0.189796782	4.523077512	3.38E-05	0.095431486	0.290055034	1	A	G	0.4622	238	chr1	17185182	17185231	chr1	16307964
rs3900938	7510273	TRIM39	-0.150877792	-4.520510315	3.41E-05	0.096164722	0.287450688	6	G	A	0.25	240	chr6	30418788	30418837	chr6	31365601
rs61976476	770255	TCL1B	0.335597684	4.519952044	3.41E-05	0.096326816	0.374352211	14	A	G	0.2603	242	chr14	95228587	95228636	chr14	94476843
rs71514277	2100343	WDTC1	0.239700371	4.519346543	3.42E-05	0.096482925	0.328468153	1	G	A	0.06612	242	chr1	27507038	27507087	chr1	26907015
rs12786837	5420600	BEST1	0.49338462	4.517451363	3.44E-05	0.096818259	0.332579569	11	G	A	0.1125	240	chr11	61488158	61488170	chr11	61019770
rs6882633	6660092	CAMLG	0.255331478	4.517256705	3.45E-05	0.096818259	0.284686635	5	A	G	0.157	242	chr5	134114874	134114923	chr5	133747791
rs4895	1940132	CD151	-0.298163376	-4.517160717	3.45E-05	0.096818259	0.31511599	11	A	G	0.3686	236	chr11	824533	824582	chr11	830477
rs6855111	2940537	PPP3CA	0.630030499	4.516931633	3.45E-05	0.096818259	0.302162066	4	G	A	0.04959	242	chr4	102164344	102164393	chr4	102066160
rs6834999	2940537	PPP3CA	0.630030499	4.516931633	3.45E-05	0.096818259	0.302162066	4	A	G	0.04545	242	chr4	102164344	102164393	chr4	102066548
rs7677774	2940537	PPP3CA	0.630030499	4.516931633	3.45E-05	0.096818259	0.302162066	4	G	A	0.04545	242	chr4	102164344	102164393	chr4	102074000
rs6851921	2940537	PPP3CA	0.630030499	4.516931633	3.45E-05	0.096818259	0.302162066	4	G	A	0.04545	242	chr4	102164344	102164393	chr4	102064152
rs7726604	6130044	TRIM52	-0.359074958	-4.516778921	3.45E-05	0.096818259	0.275142141	5	G	C	0.1322	242	chr5	180616327	180616376	chr5	180365268
rs7731337	6130044	TRIM52	-0.359074958	-4.516778921	3.45E-05	0.096818259	0.275142141	5	A	G	0.1322	242	chr5	180616327	180616376	chr5	180365870
rs10072450	6130044	TRIM52	-0.359074958	-4.516778921	3.45E-05	0.096818259	0.275142141	5	A	G	0.1322	242	chr5	180616327	180616376	chr5	180366486
rs7716506	6130044	TRIM52	-0.359074958	-4.516778921	3.45E-05	0.096818259	0.275142141	5	G	A	0.1322	242	chr5	180616327	180616376	chr5	180365611
rs7731198	6130044	TRIM52	-0.359074958	-4.516778921	3.45E-05	0.096818259	0.275142141	5	A	G	0.1322	242	chr5	180616327	180616376	chr5	180365820
rs7717283	6130044	TRIM52	-0.359074958	-4.516778921	3.45E-05	0.096818259	0.275142141	5	C	A	0.1322	242	chr5	180616327	180616376	chr5	180366057
rs10057843	6130044	TRIM52	-0.359074958	-4.516778921	3.45E-05	0.096818259	0.275142141	5	A	G	0.1333	240	chr5	180616327	180616376	chr5	180366412
rs10067377	6130044	TRIM52	-0.359074958	-4.516778921	3.45E-05	0.096818259	0.275142141	5	G	A	0.1322	242	chr5	180616327	180616376	chr5	180366572
rs7713324	6130044	TRIM52	-0.359074958	-4.516778921	3.45E-05	0.096818259	0.275142141	5	C	A	0.1322	242	chr5	180616327	180616376	chr5	180366045
rs4386816	7510273	TRIM39	-0.152920743	-4.515909862	3.46E-05	0.097030994	0.28705251	6	G	A	0.1653	242	chr6	30418788	30418837	chr6	31355114
rs59076488	630735	COX17	-0.511738093	-4.515500678	3.47E-05	0.097123208	0.314987256	3	C	A	0.1074	242	chr3	120878850	120878899	chr3	120823936
rs3755578	630735	COX17	-0.511738093	-4.515500678	3.47E-05	0.097123208	0.314987256	3	G	A	0.1074	242	chr3	120878850	120878899	chr3	120828026
rs2423026	3940059	C20ORF29	0.212870038	4.5152993	3.47E-05	0.097160841	0.311236277	20	A	G	0.3595	242	chr20	3753699	3753748	chr20	4738836
rs73736912	650441	GTPBP2	0.239371214	4.515255961	3.47E-05	0.097160841	0.290667046	6	G	A	0.1488	242	chr6	43696468	43696517	chr6	44085178
rs11867053	6770762	TPPP3	0.197410321	4.514626187	3.48E-05	0.097343432	0.29765883	16	A	C	0.3017	242	chr16	65981302	65981351	chr16	65164402
rs7387720	3310523	ZNF696	0.164048498	4.514416264	3.48E-05	0.097343432	0.27482294	8	G	A	0.405	242	chr8	144451357	144451406	chr8	144453944
rs17165475	1240142	SAMD9	1.06190831	4.514378687	3.48E-05	0.097343432	0.285966832	7	A	G	0.07083	240	chr7	92566970	92567019	chr7	92921644
rs10981165	3800647	UGCG	0.410831027	4.514300676	3.48E-05	0.097347548	0.2858754	9	A	G	0.1033	242	chr9	113735032	113735081	chr9	113740405
rs12740822	1820196	OVGP1	-0.181195985	-4.513934878	3.49E-05	0.097425683	0.29034799	1	A	G	0.3957	230	chr1	111758494	111758543	chr1	111816815
rs174015	840156	HS.482960	0.371156155	4.513855026	3.49E-05	0.09743043	0.281704908	5	G	A	0.3182	242	chr5	102146600	102146649	chr5	102159866
rs267747	3290632	HS.283402	-0.126825951	-4.513360609	3.49E-05	0.097551566	0.363216928	1	A	G	0.2458	240	chr1	165661991	165662040	chr1	165364569
rs10888391	2640338	ARNT	0.154296079	4.512976095	3.50E-05	0.097614269	0.28395309	1	A	G	0.3843	242	chr1	149048912	149048961	chr1	148996607
rs11589458	2640338	ARNT	0.154296079	4.512976095	3.50E-05	0.097614269	0.28395309	1	G	A	0.3636	242	chr1	149048912	149048961	chr1	149059240
rs2230061	2640338	ARNT	0.154296079	4.512976095	3.50E-05	0.097614269	0.28395309	1	A	G	0.376	242	chr1	149048912	149048961	chr1	148994163
rs4465523	150176	OSGEP	0.144248383	4.511847904	3.51E-05	0.097925525	0.279873088	14	A	G	0.3099	242	chr14	19985152	19985201	chr14	19983363
rs12613898	1980523	PSCDBP	0.238816169	4.511334535	3.52E-05	0.098032031	0.329177073	2	G	A	0.1208	240	chr2	157979611	157979660	chr2	157901653
rs12976464	1450615	OPA3	0.360993821	4.51056554	3.53E-05	0.098224224	0.2818691	19	A	G	0.05785	242	chr19	50748128	50748177	chr19	50854239
rs1534507	2690189	MGC3020	0.310172211	4.509039195	3.54E-05	0.098694095	0.286480953	16	C	A	0.3017	242	chr16	31625980	31626029	chr16	31567928
rs7761965	3850433	HSPA1B	-0.357833551	-4.507720654	3.56E-05	0.099095738	0.281557922	6	A	G	0.1983	242	chr6	31905663	31905712	chr6	31381474
rs2040771	730100	UFD1L	-0.098343212	-4.507371197	3.56E-05	0.099169877	0.312823876	22	A	G	0.3957	230	chr22	17817950	17817999	chr22	17541935
rs704986	520092	NOTCH2NL	0.312121314	4.507081208	3.57E-05	0.099223912	0.312347448	1	A	G	0.1488	242	chr1	143960229	143960251	chr1	144157642
rs1949255	1260164	FBXO21	-0.130845724	-4.506833169	3.57E-05	0.099263756	0.273701798	12	G	A	0.3884	242	chr12	116066663	116066712	chr12	115246474
rs13025500	1500491	PDE6D	0.130690811	4.506179953	3.58E-05	0.099373894	0.302468675	2	A	G	0.376	242	chr2	232305624	232305673	chr2	232156289
rs6463529	6960131	CYTH3	-0.137831366	-4.506118339	3.58E-05	0.099373894	0.303056758	7	G	A	0.2042	240	chr7	6202092	6202141	chr7	6160799
rs67035712	2690402	ABHD6	0.166207181	4.505975589	3.58E-05	0.099373894	0.308358852	3	G	A	0.2273	242	chr3	58255167	58255216	chr3	58202974
rs2496167	3170139	PHACTR1	0.119114775	4.505840099	3.58E-05	0.099373894	0.2840664	6	G	A	0.4463	242	chr6	13228071	13228120	chr6	13450101
rs11895596	6280129	LOC440900	-0.190978958	-4.505466579	3.59E-05	0.099407334	0.277111201	2	C	A	0.1083	240	chr2	114481225	114481274	chr2	114327490
rs10780860	5700220	DAPK1	0.230710634	4.505061751	3.59E-05	0.099511295	0.291561832	9	A	G	0.4091	242	chr9	89512637	89512686	chr9	89367766
rs10004516	7000019	SEC24B	-0.39658638	-4.50475444	3.60E-05	0.099577289	0.303232401	4	A	G	0.08264	242	chr4	110667988	110668037	chr4	111617657
rs4934975	110440	ITGB1	0.328943344	4.504737699	3.60E-05	0.099577289	0.282530538	10	A	G	0.2893	242	chr10	33239236	33239285	chr10	33830786
rs2015691	6660446	WDR51A	0.237275607	4.504562835	3.60E-05	0.09961468	0.283602542	3	G	A	0.1074	242	chr3	52084332	52084381	chr3	51986002
rs8069049	1030551	COPS3	-0.268299727	-4.503807145	3.61E-05	0.099739302	0.287142126	17	G	A	0.1116	242	chr17	17091051	17091100	chr17	16863184
rs9929259	2690189	MGC3020	0.265496082	4.502851409	3.62E-05	0.099903553	0.285945267	16	G	A	0.3967	242	chr16	31625980	31626029	chr16	31718287
rs4073688	1070470	HS.513971	-0.269651194	-4.502806598	3.62E-05	0.099903553	0.281927528	17	G	A	0.1901	242	chr17	17036331	17036380	chr17	16920601
rs12603417	1070470	HS.513971	-0.269651194	-4.502806598	3.62E-05	0.099903553	0.281927528	17	G	A	0.1942	242	chr17	17036331	17036380	chr17	16942016
rs3873380	7510273	TRIM39	-0.127674941	-4.502708726	3.62E-05	0.099914837	0.299523421	6	A	G	0.3833	240	chr6	30418788	30418837	chr6	31370417
