# Supplementary material for: Expression Quantitative Trait Loci (eQTL) Mapping in Puerto Rican Children
Source: PLoS One. 2015 Mar 27;10(3):e0122464. doi: 10.1371/journal.pone.0122464 (PMC4376710; doi:10.1371/journal.pone.0122464)
Supplement: S3 Table — (CSV) [file pone.0122464.s004.csv]

SNP	Probe	gene	beta	t.stat	p.value	FDR	R2	CHR	A1	A2	MAF	NCHROBS	chrmProbe	s1	s2	chrm_snp	pos
rs10088428	160446	HMBOX1	-0.87689736	-18.78875279	2.39E-25	2.12E-18	0.872930275	8	A	G	0.2769	242	chr8	28965044	28965093	chr8	28965442
rs10044354	2260731	ERAP2	1.25179499	18.54925978	4.36E-25	2.12E-18	0.864351366	5	A	G	0.3512	242	chr5	96274820	96274869	chr5	96346251
rs6877400	2000292	SCGB3A1	1.76445514	18.22972011	9.82E-25	2.12E-18	0.887072562	5	G	A	0.09917	242	chr5	179950251	179950300	chr5	179928717
rs5764719	5290382	FAM118A	1.295754625	18.15319708	1.19E-24	2.12E-18	0.86843552	22	C	A	0.1446	242	chr22	44115193	44115242	chr22	44164511
rs136584	5290382	FAM118A	1.295754625	18.15319708	1.19E-24	2.12E-18	0.86843552	22	A	G	0.1542	240	chr22	44115193	44115242	chr22	44154877
rs3747240	5290382	FAM118A	1.295754625	18.15319708	1.19E-24	2.12E-18	0.86843552	22	G	A	0.1446	242	chr22	44115193	44115242	chr22	44118888
rs104664	5290382	FAM118A	1.295754625	18.15319708	1.19E-24	2.12E-18	0.86843552	22	G	A	0.1446	242	chr22	44115193	44115242	chr22	44090518
rs13290413	5390553	LOC253039	0.981950406	17.18694082	1.49E-23	2.07E-17	0.847195407	9	C	A	0.4669	242	chr9	122656031	122656080	chr9	122557525
rs4837796	5390553	LOC253039	0.981950406	17.18694082	1.49E-23	2.07E-17	0.847195407	9	G	A	0.4752	242	chr9	122656031	122656080	chr9	122650109
rs61822626	5560360	RIPK5	-0.67289181	-16.17555998	2.34E-22	2.43E-16	0.837156297	1	G	A	0.2727	242	chr1	203378372	203378421	chr1	203385064
rs2836	5560360	RIPK5	-0.67289181	-16.17555998	2.34E-22	2.43E-16	0.837156297	1	C	A	0.2708	240	chr1	203378372	203378421	chr1	203378384
rs11240369	5560360	RIPK5	-0.67289181	-16.17555998	2.34E-22	2.43E-16	0.837156297	1	A	G	0.2727	242	chr1	203378372	203378421	chr1	203381722
rs4931424	4890750	DDX11	0.482392919	15.73738571	7.99E-22	7.65E-16	0.841742621	12	A	G	0.4008	242	chr12	31148726	31148775	chr12	31120584
rs1060817	5390553	LOC253039	0.950337214	15.66979893	9.67E-22	8.38E-16	0.821766453	9	A	G	0.4587	242	chr9	122656031	122656080	chr9	122623013
rs10843881	4890750	DDX11	0.474826051	15.65469732	1.01E-21	8.38E-16	0.840369033	12	A	G	0.3926	242	chr12	31148726	31148775	chr12	31132612
rs11539046	3930008	RPL14	1.849794607	15.43859529	1.87E-21	1.45E-15	0.821055243	3	G	A	0.2851	242	chr3	40478782	40478831	chr3	40478813
rs6006992	5290382	FAM118A	1.256550818	15.39275379	2.13E-21	1.47E-15	0.826560134	22	A	G	0.1612	242	chr22	44115193	44115242	chr22	44121424
rs3827393	5290382	FAM118A	1.256550818	15.39275379	2.13E-21	1.47E-15	0.826560134	22	G	A	0.1612	242	chr22	44115193	44115242	chr22	44114817
rs1071630	7160474	HLA-DQB1	-1.579613259	-15.1944119	3.77E-21	2.20E-15	0.813816173	6	A	G	0.4292	240	chr6	32736001	32736004	chr6	32717104
rs1063355	7160474	HLA-DQB1	-1.579613259	-15.1944119	3.77E-21	2.20E-15	0.813816173	6	A	C	0.4339	242	chr6	32736001	32736004	chr6	32735692
rs9273349	7160474	HLA-DQB1	-1.579613259	-15.1944119	3.77E-21	2.20E-15	0.813816173	6	A	G	0.4292	240	chr6	32736001	32736004	chr6	32733847
rs10760117	5390553	LOC253039	0.975065918	15.18391573	3.89E-21	2.20E-15	0.812376396	9	A	C	0.4708	240	chr9	122656031	122656080	chr9	122626558
rs7719705	2260731	ERAP2	1.204864801	15.14634999	4.34E-21	2.35E-15	0.809470486	5	A	G	0.3375	240	chr5	96274820	96274869	chr5	96312042
rs8676	6560279	VAV3	1.346806892	14.8711062	9.67E-21	4.82E-15	0.807518443	1	G	A	0.4708	240	chr1	108114542	108114591	chr1	107915388
rs8458	6560279	VAV3	1.346806892	14.8711062	9.67E-21	4.82E-15	0.807518443	1	G	A	0.4708	240	chr1	108114542	108114591	chr1	107915379
rs16968287	4900154	DPRXP4	0.924368249	14.7286011	1.47E-20	6.31E-15	0.802134048	17	A	G	0.175	240	chr17	26326864	26326913	chr17	26299227
rs7221473	4900154	DPRXP4	0.924368249	14.7286011	1.47E-20	6.31E-15	0.802134048	17	C	G	0.1736	242	chr17	26326864	26326913	chr17	26322036
rs9675277	4900154	DPRXP4	0.924368249	14.7286011	1.47E-20	6.31E-15	0.802134048	17	A	G	0.1736	242	chr17	26326864	26326913	chr17	26314909
rs7208589	4900154	DPRXP4	0.924368249	14.7286011	1.47E-20	6.31E-15	0.802134048	17	A	G	0.1708	240	chr17	26326864	26326913	chr17	26326176
rs35957736	2260731	ERAP2	1.201694111	14.64907332	1.86E-20	7.72E-15	0.808529487	5	A	G	0.3333	240	chr5	96274820	96274869	chr5	96260696
rs4360063	2260731	ERAP2	1.218777229	14.57518743	2.32E-20	9.30E-15	0.82648991	5	G	A	0.3542	240	chr5	96274820	96274869	chr5	96318909
rs760554	4010634	CRYBB2	0.651417944	14.29385128	5.36E-20	1.93E-14	0.816022981	22	C	A	0.2754	236	chr22	23955472	23955521	chr22	24202592
rs183893	7320364	SIGLEC7	0.789080712	14.27842883	5.62E-20	1.93E-14	0.805274111	19	G	A	0.1736	242	chr19	56348242	56348291	chr19	56351485
rs273667	7320364	SIGLEC7	0.789080712	14.27842883	5.62E-20	1.93E-14	0.805274111	19	G	A	0.1736	242	chr19	56348242	56348291	chr19	56351968
rs273660	7320364	SIGLEC7	0.789080712	14.27842883	5.62E-20	1.93E-14	0.805274111	19	G	A	0.1694	242	chr19	56348242	56348291	chr19	56347762
rs1045780	3520440	FAM119A	-0.528112927	-14.19250684	7.27E-20	1.93E-14	0.794770475	2	A	G	0.1167	240	chr2	208182546	208182595	chr2	208175395
rs889895	3520440	FAM119A	-0.528112927	-14.19250684	7.27E-20	1.93E-14	0.794770475	2	G	A	0.1198	242	chr2	208182546	208182595	chr2	208107174
rs2551639	3520440	FAM119A	-0.528112927	-14.19250684	7.27E-20	1.93E-14	0.794770475	2	G	A	0.1198	242	chr2	208182546	208182595	chr2	208104432
rs2551949	3520440	FAM119A	-0.528112927	-14.19250684	7.27E-20	1.93E-14	0.794770475	2	G	A	0.1198	242	chr2	208182546	208182595	chr2	208186097
rs2256941	3520440	FAM119A	-0.528112927	-14.19250684	7.27E-20	1.93E-14	0.794770475	2	A	G	0.1198	242	chr2	208182546	208182595	chr2	208177429
rs6785	3520440	FAM119A	-0.528112927	-14.19250684	7.27E-20	1.93E-14	0.794770475	2	A	G	0.1198	242	chr2	208182546	208182595	chr2	208176242
rs2709364	3520440	FAM119A	-0.528112927	-14.19250684	7.27E-20	1.93E-14	0.794770475	2	C	A	0.1198	242	chr2	208182546	208182595	chr2	208081512
rs2709357	3520440	FAM119A	-0.528112927	-14.19250684	7.27E-20	1.93E-14	0.794770475	2	G	A	0.1198	242	chr2	208182546	208182595	chr2	208120777
rs2551642	3520440	FAM119A	-0.528112927	-14.19250684	7.27E-20	1.93E-14	0.794770475	2	A	C	0.1198	242	chr2	208182546	208182595	chr2	208121742
rs2551648	3520440	FAM119A	-0.528112927	-14.19250684	7.27E-20	1.93E-14	0.794770475	2	A	C	0.1198	242	chr2	208182546	208182595	chr2	208163052
rs2709356	3520440	FAM119A	-0.528112927	-14.19250684	7.27E-20	1.93E-14	0.794770475	2	A	G	0.1198	242	chr2	208182546	208182595	chr2	208120337
rs2709373	3520440	FAM119A	-0.528112927	-14.19250684	7.27E-20	1.93E-14	0.794770475	2	G	A	0.1208	240	chr2	208182546	208182595	chr2	208094269
rs2395943	3440086	PEX6	-0.794233315	-13.8731101	1.92E-19	4.97E-14	0.78511195	6	A	G	0.343	242	chr6	43039877	43039926	chr6	43048651
rs7640228	3930008	RPL14	1.77669598	13.77347698	2.60E-19	6.61E-14	0.785339848	3	G	A	0.3182	242	chr3	40478782	40478831	chr3	40491194
rs1134142	4900154	DPRXP4	0.971911028	13.75424775	2.76E-19	6.61E-14	0.779552988	17	A	G	0.1583	240	chr17	26326864	26326913	chr17	26309550
rs7219775	4900154	DPRXP4	0.971911028	13.75424775	2.76E-19	6.61E-14	0.779552988	17	A	G	0.1653	242	chr17	26326864	26326913	chr17	26321721
rs2340518	4900154	DPRXP4	0.971911028	13.75424775	2.76E-19	6.61E-14	0.779552988	17	G	A	0.157	242	chr17	26326864	26326913	chr17	26337204
rs2350629	5290382	FAM118A	1.227987114	13.62549666	4.10E-19	9.63E-14	0.789446376	22	A	G	0.157	242	chr22	44115193	44115242	chr22	44109714
rs323719	630086	CCDC23	0.73885785	13.5711723	4.85E-19	1.10E-13	0.776716656	1	A	G	0.1942	242	chr1	43045619	43045668	chr1	43043515
rs33953680	630086	CCDC23	0.73885785	13.5711723	4.85E-19	1.10E-13	0.776716656	1	A	G	0.1942	242	chr1	43045619	43045668	chr1	43068782
rs3773922	5550133	TFG	-0.835050838	-13.54688304	5.23E-19	1.16E-13	0.788829758	3	A	G	0.438	242	chr3	101950332	101950381	chr3	101932191
rs3802266	4390646	ZHX2	0.684170242	13.43925651	7.30E-19	1.58E-13	0.784680849	8	A	G	0.4711	242	chr8	123986271	123986320	chr8	124054889
rs10876864	6590377	RPS26	-1.207680176	-13.43176627	7.47E-19	1.58E-13	0.771433718	12	A	G	0.4669	242	chr12	54722494	54722543	chr12	54687352
rs2276871	3930008	RPL14	1.80614487	13.43151716	7.48E-19	1.58E-13	0.776820486	3	A	G	0.2975	242	chr3	40478782	40478831	chr3	40474277
rs1054426	460411	IPO8	-0.784180187	-13.21370376	1.48E-18	3.01E-13	0.766946914	12	G	A	0.4873	236	chr12	30673525	30673574	chr12	30715238
rs10771753	460411	IPO8	-0.784180187	-13.21370376	1.48E-18	3.01E-13	0.766946914	12	A	G	0.4875	240	chr12	30673525	30673574	chr12	30705526
rs72416806	3930008	RPL14	1.800284776	13.19147053	1.58E-18	3.18E-13	0.776427233	3	G	A	0.3	240	chr3	40478782	40478831	chr3	40477122
rs7327	460411	IPO8	0.797311289	13.06688151	2.34E-18	4.32E-13	0.763636041	12	A	G	0.4958	238	chr12	30673525	30673574	chr12	30673343
rs7325	460411	IPO8	0.797253874	13.06065361	2.39E-18	4.32E-13	0.762773914	12	A	G	0.4917	240	chr12	30673525	30673574	chr12	30673669
rs8414	460411	IPO8	0.797253874	13.06065361	2.39E-18	4.32E-13	0.762773914	12	G	A	0.4959	242	chr12	30673525	30673574	chr12	30673759
rs11834524	460411	IPO8	0.797253874	13.06065361	2.39E-18	4.32E-13	0.762773914	12	G	A	0.4959	242	chr12	30673525	30673574	chr12	30670845
rs14139	460411	IPO8	0.797253874	13.06065361	2.39E-18	4.32E-13	0.762773914	12	A	G	0.4959	242	chr12	30673525	30673574	chr12	30673865
rs7313517	460411	IPO8	-0.797253874	-13.06065361	2.39E-18	4.32E-13	0.762773914	12	A	G	0.4959	242	chr12	30673525	30673574	chr12	30677098
rs7316477	460411	IPO8	-0.797253874	-13.06065361	2.39E-18	4.32E-13	0.762773914	12	G	A	0.4959	242	chr12	30673525	30673574	chr12	30677365
rs5996945	4010634	CRYBB2	0.627615126	12.98002279	3.09E-18	5.49E-13	0.767294928	22	A	G	0.2645	242	chr22	23955472	23955521	chr22	24205573
rs4731533	2230431	IRF5	1.012039439	12.89474495	4.04E-18	7.00E-13	0.760001984	7	A	G	0.5	236	chr7	127973722	127973771	chr7	128389378
rs10954213	2230431	IRF5	1.012039439	12.89474495	4.04E-18	7.00E-13	0.760001984	7	G	A	0.5	240	chr7	127973722	127973771	chr7	128376663
rs6505222	4900154	DPRXP4	0.902561482	12.74422129	6.54E-18	1.12E-12	0.752290215	17	A	G	0.1446	242	chr17	26326864	26326913	chr17	26301615
rs2287988	2260731	ERAP2	1.11787115	12.65030261	8.83E-18	1.41E-12	0.747706884	5	G	A	0.3884	242	chr5	96274820	96274869	chr5	96263082
rs2549782	2260731	ERAP2	1.11787115	12.65030261	8.83E-18	1.41E-12	0.747706884	5	C	A	0.3917	240	chr5	96274820	96274869	chr5	96256756
rs2255546	2260731	ERAP2	1.11787115	12.65030261	8.83E-18	1.41E-12	0.747706884	5	G	A	0.3884	242	chr5	96274820	96274869	chr5	96274871
rs1056893	2260731	ERAP2	1.11787115	12.65030261	8.83E-18	1.41E-12	0.747706884	5	G	A	0.3884	242	chr5	96274820	96274869	chr5	96271195
rs34701361	2260731	ERAP2	1.11787115	12.65030261	8.83E-18	1.41E-12	0.747706884	5	G	A	0.3884	242	chr5	96274820	96274869	chr5	96258006
rs6487930	460411	IPO8	-0.804355697	-12.55772853	1.19E-17	1.88E-12	0.766651237	12	A	G	0.4958	238	chr12	30673525	30673574	chr12	30731285
rs2833	4390646	ZHX2	0.647479083	12.41219091	1.90E-17	2.96E-12	0.757203684	8	A	G	0.4504	242	chr8	123986271	123986320	chr8	124055830
rs6004668	4010634	CRYBB2	0.625050306	12.33203261	2.47E-17	3.80E-12	0.763327821	22	A	G	0.2692	234	chr22	23955472	23955521	chr22	24204502
rs10069361	2260731	ERAP2	1.140311324	12.31098334	2.65E-17	4.02E-12	0.737311474	5	A	G	0.3802	242	chr5	96274820	96274869	chr5	96310559
rs2551641	3520440	FAM119A	-0.487641281	-12.25266923	3.20E-17	4.80E-12	0.743194279	2	G	A	0.1446	242	chr2	208182546	208182595	chr2	208118512
rs3134996	7160474	HLA-DQB1	-1.591296986	-12.20242291	3.77E-17	5.59E-12	0.738598107	6	T	A	0.3917	240	chr6	32736001	32736004	chr6	32744844
rs2074038	4860070	PHACS	0.74905754	12.11524286	5.01E-17	7.35E-12	0.740673989	11	A	C	0.1074	242	chr11	44061844	44061893	chr11	44044565
rs7013906	4390646	ZHX2	0.665989579	12.08028135	5.62E-17	8.14E-12	0.747331583	8	G	A	0.2934	242	chr8	123986271	123986320	chr8	124040820
rs11171739	6590377	RPS26	-1.233865518	-11.98051734	7.81E-17	1.12E-11	0.728760189	12	A	G	0.4628	242	chr12	54722494	54722543	chr12	54756892
rs11158569	6370612	CHURC1	1.289714583	11.95127783	8.60E-17	1.18E-11	0.737008922	14	A	G	0.2893	242	chr14	64471249	64471298	chr14	64469822
rs7143764	6370612	CHURC1	1.289714583	11.95127783	8.60E-17	1.18E-11	0.737008922	14	G	A	0.2893	242	chr14	64471249	64471298	chr14	64449036
rs4902338	6370612	CHURC1	1.289714583	11.95127783	8.60E-17	1.18E-11	0.737008922	14	A	G	0.2893	242	chr14	64471249	64471298	chr14	64463821
rs6745	6370612	CHURC1	1.289714583	11.95127783	8.60E-17	1.18E-11	0.737008922	14	A	C	0.2893	242	chr14	64471249	64471298	chr14	64471448
rs33950227	630086	CCDC23	0.758703173	11.90758246	9.93E-17	1.30E-11	0.728378606	1	A	G	0.1694	242	chr1	43045619	43045668	chr1	43068760
rs17385526	630086	CCDC23	0.758703173	11.90758246	9.93E-17	1.30E-11	0.728378606	1	G	A	0.1667	240	chr1	43045619	43045668	chr1	43010618
rs1108734	630086	CCDC23	0.758703173	11.90758246	9.93E-17	1.30E-11	0.728378606	1	A	G	0.1653	242	chr1	43045619	43045668	chr1	43050829
rs11210721	630086	CCDC23	0.758703173	11.90758246	9.93E-17	1.30E-11	0.728378606	1	A	G	0.1667	240	chr1	43045619	43045668	chr1	43044833
rs2464975	3520440	FAM119A	-0.510993417	-11.82299239	1.31E-16	1.71E-11	0.729485182	2	A	C	0.1281	242	chr2	208182546	208182595	chr2	208206210
rs5764704	5290382	FAM118A	1.088235905	11.80756363	1.38E-16	1.76E-11	0.739114737	22	G	A	0.1777	242	chr22	44115193	44115242	chr22	44136651
rs470062	5290382	FAM118A	1.088235905	11.80756363	1.38E-16	1.76E-11	0.739114737	22	G	A	0.1777	242	chr22	44115193	44115242	chr22	44146033
rs10239340	2230431	IRF5	1.007271732	11.79811934	1.43E-16	1.80E-11	0.726207673	7	A	C	0.4875	240	chr7	127973722	127973771	chr7	128455746
rs6487927	460411	IPO8	-0.773900779	-11.77671475	1.53E-16	1.91E-11	0.723513858	12	G	A	0.475	240	chr12	30673525	30673574	chr12	30717602
rs6662930	5560360	RIPK5	-0.587999244	-11.75551086	1.64E-16	2.03E-11	0.732551822	1	G	A	0.2893	242	chr1	203378372	203378421	chr1	203308088
rs4731533	4260373	IRF5	0.794768728	11.74922667	1.68E-16	2.03E-11	0.729719793	7	A	G	0.5	236	chr7	128376806	128376855	chr7	128389378
rs10954213	4260373	IRF5	0.794768728	11.74922667	1.68E-16	2.03E-11	0.729719793	7	G	A	0.5	240	chr7	128376806	128376855	chr7	128376663
rs11210712	630086	CCDC23	0.752362261	11.69343802	2.02E-16	2.42E-11	0.721181336	1	A	C	0.1694	242	chr1	43045619	43045668	chr1	43005385
rs2074038	3390379	ACCS	1.019636834	11.65278082	2.32E-16	2.75E-11	0.720486639	11	A	C	0.1074	242	chr11	44062064	44062113	chr11	44044565
rs7221226	4900154	DPRXP4	0.877031175	11.54863712	3.28E-16	3.82E-11	0.713893018	17	G	A	0.157	242	chr17	26326864	26326913	chr17	26336997
rs61331213	4900154	DPRXP4	0.877031175	11.54863712	3.28E-16	3.82E-11	0.713893018	17	T	A	0.1405	242	chr17	26326864	26326913	chr17	26341202
rs5873703	2000292	SCGB3A1	1.727762574	11.52660239	3.53E-16	4.07E-11	0.766531981	5	A	C	0.07851	242	chr5	179950251	179950300	chr5	179938327
rs7524203	5080201	LOC642946	0.479517939	11.38826958	5.63E-16	6.43E-11	0.755248566	1	C	G	0.425	240	chr1	211096907	211096956	chr1	211078435
rs10239340	4260373	IRF5	0.801281142	11.33285665	6.78E-16	7.68E-11	0.714228017	7	A	C	0.4875	240	chr7	128376806	128376855	chr7	128455746
rs13167902	2260731	ERAP2	1.103854964	11.2991386	7.60E-16	8.45E-11	0.702767785	5	A	C	0.3967	242	chr5	96274820	96274869	chr5	96247776
rs61184705	2260731	ERAP2	1.103854964	11.2991386	7.60E-16	8.45E-11	0.702767785	5	A	G	0.3926	242	chr5	96274820	96274869	chr5	96245615
rs10229001	2230431	IRF5	0.974935911	11.24919829	9.01E-16	9.92E-11	0.707022427	7	G	A	0.4835	242	chr7	127973722	127973771	chr7	128386633
rs6775161	5550133	TFG	-0.787032914	-11.22501309	9.78E-16	1.07E-10	0.721352856	3	G	A	0.4833	240	chr3	101950332	101950381	chr3	101920582
rs10229001	4260373	IRF5	0.780776839	11.06956826	1.66E-15	1.78E-10	0.704679967	7	G	A	0.4835	242	chr7	128376806	128376855	chr7	128386633
rs2056613	2650110	WDR48	-0.466018255	-11.06905053	1.66E-15	1.78E-10	0.69464242	3	C	A	0.425	240	chr3	39111969	39112018	chr3	39100297
rs2416800	5390553	LOC253039	0.901883859	11.04864821	1.78E-15	1.90E-10	0.696781149	9	A	G	0.5	242	chr9	122656031	122656080	chr9	122583824
rs12189125	2260731	ERAP2	1.07179152	11.00569258	2.06E-15	2.18E-10	0.691658804	5	G	A	0.3792	240	chr5	96274820	96274869	chr5	96246767
rs8076632	5050520	SPATA20	-0.678290776	-10.96473677	2.37E-15	2.48E-10	0.705196298	17	C	G	0.4832	238	chr17	45988142	45988191	chr17	45980927
rs7520752	5560360	RIPK5	-0.585384364	-10.916947	2.80E-15	2.90E-10	0.703190383	1	G	A	0.2893	242	chr1	203378372	203378421	chr1	203320737
rs6928482	7160474	HLA-DQB1	-1.467849348	-10.82069652	3.89E-15	4.01E-10	0.689993578	6	A	G	0.4917	240	chr6	32736001	32736004	chr6	32734227
rs7642041	5550133	TFG	-0.843493936	-10.81487197	3.97E-15	4.05E-10	0.707178153	3	G	A	0.4875	240	chr3	101950332	101950381	chr3	101962074
rs7614943	5550133	TFG	-0.811521964	-10.75500092	4.88E-15	4.94E-10	0.704386581	3	G	A	0.438	242	chr3	101950332	101950381	chr3	101894024
rs6810101	5550133	TFG	-0.831000658	-10.74802361	5.00E-15	5.02E-10	0.70412495	3	G	A	0.4215	242	chr3	101950332	101950381	chr3	101910627
rs161824	6290228	UTS2	1.006092113	10.70145361	5.87E-15	5.85E-10	0.721747781	1	A	G	0.1017	236	chr1	7833476	7833525	chr1	7901309
rs6470127	4390646	ZHX2	0.662375484	10.61424599	7.95E-15	7.85E-10	0.696891082	8	G	A	0.2521	242	chr8	123986271	123986320	chr8	124051280
rs6504675	5050520	SPATA20	0.692423429	10.509509	1.14E-14	1.12E-09	0.678473207	17	A	G	0.4545	242	chr17	45988142	45988191	chr17	45989356
rs34533162	5080201	LOC642946	0.459753558	10.43098108	1.50E-14	1.45E-09	0.723847875	1	A	G	0.4339	242	chr1	211096907	211096956	chr1	211115109
rs1047881	5080201	LOC642946	0.459753558	10.43098108	1.50E-14	1.45E-09	0.723847875	1	A	G	0.4339	242	chr1	211096907	211096956	chr1	211097781
rs6560632	3370255	INPP5E	-0.4170658	-10.34209928	2.05E-14	1.95E-09	0.673063531	9	C	A	0.4628	242	chr9	138443133	138443182	chr9	138491607
rs4378078	3370255	INPP5E	-0.4170658	-10.34209928	2.05E-14	1.95E-09	0.673063531	9	G	A	0.45	240	chr9	138443133	138443182	chr9	138495783
rs1143781	5550133	TFG	0.810451721	10.26975658	2.64E-14	2.49E-09	0.685474369	3	A	G	0.4711	242	chr3	101950332	101950381	chr3	101883423
rs35763810	3370255	INPP5E	-0.428420316	-10.23228607	3.01E-14	2.75E-09	0.676448074	9	G	A	0.4615	234	chr9	138443133	138443182	chr9	138443620
rs1872241	2470131	TREML3	0.919196892	10.23096353	3.03E-14	2.75E-09	0.673416832	6	A	G	0.2975	242	chr6	41284426	41284475	chr6	41303881
rs9369265	2470131	TREML3	0.919196892	10.23096353	3.03E-14	2.75E-09	0.673416832	6	A	G	0.2975	242	chr6	41284426	41284475	chr6	41304583
rs4145929	2470131	TREML3	0.919196892	10.23096353	3.03E-14	2.75E-09	0.673416832	6	G	A	0.2975	242	chr6	41284426	41284475	chr6	41297418
rs2101269	2470131	TREML3	0.919196892	10.23096353	3.03E-14	2.75E-09	0.673416832	6	G	A	0.2975	242	chr6	41284426	41284475	chr6	41304705
rs989128	5050520	SPATA20	-0.645220915	-10.20873547	3.27E-14	2.95E-09	0.665809727	17	A	G	0.4876	242	chr17	45988142	45988191	chr17	45991533
rs2551971	3520440	FAM119A	-0.507922915	-10.20714615	3.29E-14	2.95E-09	0.668609935	2	A	G	0.1198	242	chr2	208182546	208182595	chr2	208220327
rs2240773	3990403	MXRA7	0.436289366	10.16044024	3.88E-14	3.45E-09	0.676209024	17	A	C	0.1488	242	chr17	72183709	72183758	chr17	72222378
rs7808907	2230431	IRF5	-0.949305104	-10.1512828	4.01E-14	3.54E-09	0.663190262	7	G	A	0.4542	240	chr7	127973722	127973771	chr7	128371320
rs2281097	6280086	LGALS2	0.861395502	10.14558267	4.09E-14	3.59E-09	0.681611139	22	A	G	0.4583	240	chr22	36296552	36296601	chr22	36296006
rs4821669	6280086	LGALS2	0.885052453	10.13063213	4.31E-14	3.75E-09	0.678922351	22	G	A	0.4628	242	chr22	36296552	36296601	chr22	36300754
rs7291467	6280086	LGALS2	0.880240135	10.12868318	4.34E-14	3.75E-09	0.678841391	22	G	A	0.4711	242	chr22	36296552	36296601	chr22	36302574
rs1014390	3990403	MXRA7	0.407601398	10.07481089	5.25E-14	4.51E-09	0.672601074	17	A	G	0.1653	242	chr17	72183709	72183758	chr17	72224481
rs1045780	1940019	FAM119A	-0.330439058	-10.04062709	5.92E-14	4.70E-09	0.666156614	2	A	G	0.1167	240	chr2	208182608	208182657	chr2	208175395
rs889895	1940019	FAM119A	-0.330439058	-10.04062709	5.92E-14	4.70E-09	0.666156614	2	G	A	0.1198	242	chr2	208182608	208182657	chr2	208107174
rs2551639	1940019	FAM119A	-0.330439058	-10.04062709	5.92E-14	4.70E-09	0.666156614	2	G	A	0.1198	242	chr2	208182608	208182657	chr2	208104432
rs2551949	1940019	FAM119A	-0.330439058	-10.04062709	5.92E-14	4.70E-09	0.666156614	2	G	A	0.1198	242	chr2	208182608	208182657	chr2	208186097
rs2256941	1940019	FAM119A	-0.330439058	-10.04062709	5.92E-14	4.70E-09	0.666156614	2	A	G	0.1198	242	chr2	208182608	208182657	chr2	208177429
rs6785	1940019	FAM119A	-0.330439058	-10.04062709	5.92E-14	4.70E-09	0.666156614	2	A	G	0.1198	242	chr2	208182608	208182657	chr2	208176242
rs2709364	1940019	FAM119A	-0.330439058	-10.04062709	5.92E-14	4.70E-09	0.666156614	2	C	A	0.1198	242	chr2	208182608	208182657	chr2	208081512
rs2709357	1940019	FAM119A	-0.330439058	-10.04062709	5.92E-14	4.70E-09	0.666156614	2	G	A	0.1198	242	chr2	208182608	208182657	chr2	208120777
rs2551642	1940019	FAM119A	-0.330439058	-10.04062709	5.92E-14	4.70E-09	0.666156614	2	A	C	0.1198	242	chr2	208182608	208182657	chr2	208121742
rs2551648	1940019	FAM119A	-0.330439058	-10.04062709	5.92E-14	4.70E-09	0.666156614	2	A	C	0.1198	242	chr2	208182608	208182657	chr2	208163052
rs2709356	1940019	FAM119A	-0.330439058	-10.04062709	5.92E-14	4.70E-09	0.666156614	2	A	G	0.1198	242	chr2	208182608	208182657	chr2	208120337
rs2709373	1940019	FAM119A	-0.330439058	-10.04062709	5.92E-14	4.70E-09	0.666156614	2	G	A	0.1208	240	chr2	208182608	208182657	chr2	208094269
rs6457713	1050360	HLA-DPB1	0.727010435	9.905140392	9.57E-14	7.54E-09	0.659145211	6	A	G	0.1942	242	chr6	33054752	33054801	chr6	33185754
rs10876870	6590377	RPS26	-1.253462857	-9.867938101	1.09E-13	8.56E-09	0.646055606	12	C	A	0.4959	242	chr12	54722494	54722543	chr12	54764269
rs8076470	5050520	SPATA20	0.632362809	9.834785863	1.23E-13	9.57E-09	0.673789733	17	G	A	0.4496	238	chr17	45988142	45988191	chr17	45980827
rs12192697	4570451	LOC401233	0.697838358	9.805904138	1.36E-13	1.05E-08	0.653034274	6	G	A	0.4292	240	chr6	2964502	2964551	chr6	2969391
rs2693	160446	HMBOX1	-0.743378477	-9.800056082	1.39E-13	1.07E-08	0.659340526	8	A	G	0.3889	234	chr8	28965044	28965093	chr8	28980777
rs1063964	2900626	SRI	0.363939705	9.776975044	1.51E-13	1.15E-08	0.64115046	7	A	G	0.2975	242	chr7	87672808	87672857	chr7	87673405
rs6464103	5720682	TMEM176A	1.059295683	9.754727538	1.63E-13	1.24E-08	0.649860664	7	G	A	0.2603	242	chr7	150133038	150133087	chr7	150109318
rs2498778	1300253	MGC23270	-0.353649782	-9.751857466	1.65E-13	1.25E-08	0.660357238	14	A	G	0.4153	236	chr14	104360763	104360812	chr14	104354204
rs35088455	3990403	MXRA7	0.404805747	9.737569319	1.74E-13	1.30E-08	0.657901899	17	G	A	0.219	242	chr17	72183709	72183758	chr17	72218028
rs7213182	4900154	DPRXP4	0.895684916	9.733371977	1.76E-13	1.31E-08	0.639581238	17	G	A	0.1322	242	chr17	26326864	26326913	chr17	26300173
rs10221201	4900154	DPRXP4	0.895684916	9.733371977	1.76E-13	1.31E-08	0.639581238	17	A	G	0.1198	242	chr17	26326864	26326913	chr17	26350627
rs28648517	3990403	MXRA7	0.431025409	9.726261925	1.81E-13	1.33E-08	0.657395232	17	G	A	0.1583	240	chr17	72183709	72183758	chr17	72216567
rs6588109	1030367	HS.559665	-0.615532651	-9.640742331	2.46E-13	1.78E-08	0.634202794	1	G	C	0.4091	242	chr1	65286682	65286731	chr1	65288643
rs1338516	1030367	HS.559665	-0.615532651	-9.640742331	2.46E-13	1.78E-08	0.634202794	1	A	G	0.4091	242	chr1	65286682	65286731	chr1	65287192
rs9276	1050360	HLA-DPB1	0.741803874	9.639761532	2.47E-13	1.78E-08	0.647112222	6	A	G	0.1694	242	chr6	33054752	33054801	chr6	33161555
rs1393261	4120367	LPCAT2	-0.733221365	-9.593452241	2.91E-13	2.09E-08	0.643362945	16	A	G	0.4835	242	chr16	54174433	54174482	chr16	54175952
rs3826061	5810598	HS.556082	0.4588402	9.587512449	2.97E-13	2.13E-08	0.651532366	16	G	A	0.3761	234	chr16	87456497	87456546	chr16	87454722
rs9270911	7160474	HLA-DQB1	-1.351652671	-9.574297837	3.12E-13	2.22E-08	0.635894539	6	G	A	0.4504	242	chr6	32736001	32736004	chr6	32680180
rs1502004	4120367	LPCAT2	-0.739465196	-9.570158945	3.16E-13	2.23E-08	0.642269469	16	G	A	0.4793	242	chr16	54174433	54174482	chr16	54159896
rs1502002	4120367	LPCAT2	-0.739465196	-9.570158945	3.16E-13	2.23E-08	0.642269469	16	A	G	0.4792	240	chr16	54174433	54174482	chr16	54157535
rs11577406	5560360	RIPK5	-0.543652998	-9.554328021	3.35E-13	2.34E-08	0.64620336	1	A	C	0.3017	242	chr1	203378372	203378421	chr1	203332356
rs17718122	630474	ZP3	0.759827823	9.552792613	3.37E-13	2.34E-08	0.660852246	7	G	A	0.2851	242	chr7	75909276	75909309	chr7	76047395
rs3807306	2230431	IRF5	-0.861289036	-9.537525526	3.56E-13	2.46E-08	0.635113994	7	A	C	0.3636	242	chr7	127973722	127973771	chr7	128367916
rs2256974	650112	LST1	-0.627619461	-9.524556677	3.73E-13	2.56E-08	0.649585782	6	A	C	0.275	240	chr6	31663436	31663485	chr6	31663371
rs3823536	2230431	IRF5	-0.854642037	-9.508277539	3.95E-13	2.70E-08	0.633706446	7	A	G	0.3554	242	chr7	127973722	127973771	chr7	128366902
rs7808907	4260373	IRF5	-0.744175554	-9.43864792	5.07E-13	3.45E-08	0.635648022	7	G	A	0.4542	240	chr7	128376806	128376855	chr7	128371320
rs1137895	6620161	SPIB	0.880212198	9.43383665	5.16E-13	3.49E-08	0.682959868	19	G	C	0.3512	242	chr19	55623758	55623807	chr19	55623776
rs1550452	4050717	MYOM2	1.639614724	9.424487657	5.34E-13	3.59E-08	0.634380476	8	A	G	0.4339	242	chr8	2080589	2080638	chr8	2070552
rs2071596	650112	LST1	-0.658231587	-9.419489963	5.44E-13	3.64E-08	0.644456771	6	A	G	0.2754	236	chr6	31663436	31663485	chr6	31614670
rs273658	7320364	SIGLEC7	0.658249039	9.405773799	5.71E-13	3.80E-08	0.647538763	19	G	A	0.2231	242	chr19	56348242	56348291	chr19	56368111
rs1719273	5890564	ANKDD1A	0.600998189	9.390460097	6.04E-13	4.00E-08	0.620239136	15	C	A	0.2562	242	chr15	63037789	63037838	chr15	62971545
rs2221894	160446	HMBOX1	-0.713262219	-9.38152609	6.23E-13	4.08E-08	0.635811115	8	G	A	0.3719	242	chr8	28965044	28965093	chr8	28847078
rs6914616	1050360	HLA-DPB1	0.725148995	9.379253983	6.29E-13	4.08E-08	0.634796861	6	A	C	0.1777	242	chr6	33054752	33054801	chr6	33171570
rs6924545	1050360	HLA-DPB1	0.725148995	9.379253983	6.29E-13	4.08E-08	0.634796861	6	A	G	0.1777	242	chr6	33054752	33054801	chr6	33185585
rs2179915	1050360	HLA-DPB1	0.725148995	9.379253983	6.29E-13	4.08E-08	0.634796861	6	A	C	0.1777	242	chr6	33054752	33054801	chr6	33173712
rs6985217	160446	HMBOX1	-0.711417622	-9.37396747	6.41E-13	4.11E-08	0.635447197	8	G	A	0.3678	242	chr8	28965044	28965093	chr8	28869074
rs2137471	160446	HMBOX1	-0.711417622	-9.37396747	6.41E-13	4.11E-08	0.635447197	8	G	A	0.3678	242	chr8	28965044	28965093	chr8	28861568
rs226503	5290382	FAM118A	1.137235837	9.363726673	6.65E-13	4.24E-08	0.643843355	22	C	A	0.1405	242	chr22	44115193	44115242	chr22	44083905
rs1710375	7320364	SIGLEC7	0.671581728	9.329620933	7.52E-13	4.78E-08	0.648889324	19	G	A	0.2161	236	chr19	56348242	56348291	chr19	56347009
rs6643	3440338	RNF181	-0.422661655	-9.278766811	9.03E-13	5.68E-08	0.618776141	2	G	A	0.1281	242	chr2	85677765	85677812	chr2	85677762
rs2232745	3440338	RNF181	-0.422661655	-9.278766811	9.03E-13	5.68E-08	0.618776141	2	A	G	0.1281	242	chr2	85677765	85677812	chr2	85677143
rs10870165	3370255	INPP5E	-0.428597627	-9.277182038	9.09E-13	5.69E-08	0.624296168	9	A	G	0.375	240	chr9	138443133	138443182	chr9	138436422
rs7806458	5720682	TMEM176A	1.039591301	9.260127851	9.66E-13	6.01E-08	0.647776935	7	G	A	0.2542	240	chr7	150133038	150133087	chr7	150107821
rs2302234	7050021	PRKAR1A	-1.224487471	-9.257915986	9.74E-13	6.01E-08	0.617022859	17	A	C	0.2975	242	chr17	64040350	64040399	chr17	64049834
rs2952272	7050021	PRKAR1A	-1.224487471	-9.257915986	9.74E-13	6.01E-08	0.617022859	17	C	A	0.2975	242	chr17	64040350	64040399	chr17	64036160
rs1964995	3060520	LOC642073	1.033793806	9.233661565	1.06E-12	6.52E-08	0.628089545	6	G	A	0.4463	242	chr6	32599687	32599720	chr6	32557389
rs831486	7210717	FGD2	0.666673785	9.231324876	1.07E-12	6.55E-08	0.613276209	6	A	G	0.4628	242	chr6	37104771	37104820	chr6	37109245
rs12674777	160446	HMBOX1	-0.676260141	-9.220071586	1.12E-12	6.79E-08	0.627942797	8	G	A	0.3926	242	chr8	28965044	28965093	chr8	28899640
rs877636	6590377	RPS26	1.213829638	9.211413213	1.15E-12	6.97E-08	0.614125266	12	G	A	0.438	242	chr12	54722494	54722543	chr12	54766850
rs649539	520609	KIAA1324	-0.998001788	-9.198984421	1.21E-12	7.25E-08	0.643761847	1	A	G	0.4256	242	chr1	109547192	109547241	chr1	109507916
rs7769759	2470131	TREML3	0.87962612	9.19769109	1.21E-12	7.25E-08	0.626113046	6	G	A	0.2934	242	chr6	41284426	41284475	chr6	41305835
rs2551928	3520440	FAM119A	-0.459865742	-9.169761679	1.34E-12	7.99E-08	0.620368671	2	A	G	0.157	242	chr2	208182546	208182595	chr2	208174023
rs2816602	630086	CCDC23	0.583879923	9.156203801	1.41E-12	8.35E-08	0.614172874	1	G	A	0.2521	242	chr1	43045619	43045668	chr1	43040557
rs2354863	5490458	SNORD14A	0.757493885	9.127866884	1.56E-12	9.17E-08	0.631918822	11	C	A	0.07851	242	chr11	17096223	17096272	chr11	17186965
rs1541533	5490458	SNORD14A	0.757493885	9.127866884	1.56E-12	9.17E-08	0.631918822	11	G	A	0.07851	242	chr11	17096223	17096272	chr11	17052787
rs6801859	3930008	RPL14	1.541714326	9.100018543	1.73E-12	1.01E-07	0.617612669	3	C	A	0.3595	242	chr3	40478782	40478831	chr3	40468222
rs67291231	2230431	IRF5	0.915115073	9.040251423	2.15E-12	1.25E-07	0.619604704	7	A	G	0.4625	240	chr7	127973722	127973771	chr7	128432606
rs7744423	3440086	PEX6	0.590811945	9.020234624	2.31E-12	1.33E-07	0.608745713	6	C	A	0.4959	242	chr6	43039877	43039926	chr6	43050164
rs4676481	2650110	WDR48	-0.424964438	-9.020051169	2.31E-12	1.33E-07	0.601785034	3	G	A	0.3926	242	chr3	39111969	39112018	chr3	39085045
rs274883	1990672	PLA2G4C	0.527818333	9.001480975	2.47E-12	1.42E-07	0.619277243	19	G	A	0.4091	242	chr19	53243026	53243075	chr19	53314357
rs273674	7320364	SIGLEC7	0.756518292	9.000772063	2.48E-12	1.42E-07	0.628077901	19	C	A	0.124	242	chr19	56348242	56348291	chr19	56361471
rs2549796	2260731	ERAP2	0.928596768	8.955676192	2.92E-12	1.64E-07	0.597640307	5	G	A	0.4256	242	chr5	96274820	96274869	chr5	96271099
rs27397	2260731	ERAP2	0.928596768	8.955676192	2.92E-12	1.64E-07	0.597640307	5	A	C	0.4298	242	chr5	96274820	96274869	chr5	96366372
rs56321917	2260731	ERAP2	0.928596768	8.955676192	2.92E-12	1.64E-07	0.597640307	5	A	G	0.4256	242	chr5	96274820	96274869	chr5	96258103
rs1230381	2260731	ERAP2	0.928596768	8.955676192	2.92E-12	1.64E-07	0.597640307	5	G	A	0.4256	242	chr5	96274820	96274869	chr5	96279965
rs2274517	3440086	PEX6	-0.635101807	-8.95233501	2.96E-12	1.65E-07	0.605186415	6	G	A	0.4628	242	chr6	43039877	43039926	chr6	43040693
rs2702204	290156	SMG7	-0.626450041	-8.907453189	3.48E-12	1.94E-07	0.608048262	1	G	A	0.2934	242	chr1	181789260	181789309	chr1	181724019
rs7686896	2650408	N4BP2	-0.403547941	-8.888591569	3.73E-12	2.06E-07	0.609446996	4	G	A	0.4091	242	chr4	39832625	39832674	chr4	39794040
rs2949565	2650110	WDR48	-0.436871419	-8.868779945	4.01E-12	2.21E-07	0.593593363	3	A	G	0.3917	240	chr3	39111969	39112018	chr3	39138429
rs35613536	630474	ZP3	0.725143726	8.865662197	4.06E-12	2.22E-07	0.628482604	7	A	G	0.2893	242	chr7	75909276	75909309	chr7	75981561
rs1274971	2650110	WDR48	-0.436003422	-8.852331136	4.26E-12	2.31E-07	0.592766918	3	G	A	0.3926	242	chr3	39111969	39112018	chr3	39136468
rs784505	2650110	WDR48	-0.436003422	-8.852331136	4.26E-12	2.31E-07	0.592766918	3	A	G	0.376	242	chr3	39111969	39112018	chr3	39143761
rs1274972	2650110	WDR48	-0.436003422	-8.852331136	4.26E-12	2.31E-07	0.592766918	3	G	A	0.3917	240	chr3	39111969	39112018	chr3	39136460
rs6696846	5560360	RIPK5	-0.496437412	-8.849001099	4.31E-12	2.32E-07	0.611492539	1	A	G	0.314	242	chr1	203378372	203378421	chr1	203308575
rs9471982	3440086	PEX6	-0.617911734	-8.833919017	4.55E-12	2.44E-07	0.598888633	6	G	A	0.475	240	chr6	43039877	43039926	chr6	43043976
rs6929796	650112	LST1	-0.631508095	-8.818973356	4.81E-12	2.57E-07	0.61516805	6	A	G	0.2647	238	chr6	31663436	31663485	chr6	31630648
rs6593920	5560360	RIPK5	-0.483278399	-8.810275272	4.97E-12	2.64E-07	0.60947395	1	C	A	0.3554	242	chr1	203378372	203378421	chr1	203304299
rs7844465	4390646	ZHX2	0.592737574	8.796233011	5.23E-12	2.77E-07	0.615472513	8	A	C	0.2686	242	chr8	123986271	123986320	chr8	124049878
rs2782411	290156	SMG7	-0.622897877	-8.785360603	5.44E-12	2.87E-07	0.601594058	1	A	G	0.2893	242	chr1	181789260	181789309	chr1	181743552
rs9275141	7160474	HLA-DQB1	-1.418295699	-8.772840949	5.70E-12	2.98E-07	0.595012932	6	A	C	0.4625	240	chr6	32736001	32736004	chr6	32759095
rs3021058	7160474	HLA-DQB1	-1.418295699	-8.772840949	5.70E-12	2.98E-07	0.595012932	6	A	C	0.4625	240	chr6	32736001	32736004	chr6	32760337
rs67534535	2650408	N4BP2	-0.394182436	-8.76993178	5.76E-12	2.99E-07	0.603195853	4	G	A	0.405	242	chr4	39832625	39832674	chr4	39816472
rs4974961	2650408	N4BP2	-0.394182436	-8.76993178	5.76E-12	2.99E-07	0.603195853	4	G	A	0.4215	242	chr4	39832625	39832674	chr4	39773952
rs4642516	7160474	HLA-DQB1	-1.418215844	-8.750460018	6.18E-12	3.19E-07	0.593477667	6	C	A	0.4667	240	chr6	32736001	32736004	chr6	32765521
rs6538188	7320717	GALNT4	-0.628990241	-8.717795927	6.97E-12	3.56E-07	0.621071965	12	G	A	0.2769	242	chr12	88439621	88439670	chr12	88381269
rs7961863	7320717	GALNT4	-0.628990241	-8.717795927	6.97E-12	3.56E-07	0.621071965	12	A	G	0.2769	242	chr12	88439621	88439670	chr12	88418008
rs7137121	7320717	GALNT4	-0.628990241	-8.717795927	6.97E-12	3.56E-07	0.621071965	12	G	A	0.275	240	chr12	88439621	88439670	chr12	88365965
rs2431530	4210670	PAM	0.586571241	8.715420993	7.03E-12	3.56E-07	0.59236613	5	A	G	0.2899	238	chr5	102340879	102340928	chr5	102145906
rs468501	4210670	PAM	0.578117082	8.71083772	7.15E-12	3.56E-07	0.584394493	5	G	A	0.2479	242	chr5	102340879	102340928	chr5	102193973
rs258246	4210670	PAM	0.578117082	8.71083772	7.15E-12	3.56E-07	0.584394493	5	A	G	0.2562	242	chr5	102340879	102340928	chr5	102189010
rs468631	4210670	PAM	0.578117082	8.71083772	7.15E-12	3.56E-07	0.584394493	5	G	A	0.2521	242	chr5	102340879	102340928	chr5	102173296
rs258247	4210670	PAM	0.578117082	8.71083772	7.15E-12	3.56E-07	0.584394493	5	C	A	0.2562	242	chr5	102340879	102340928	chr5	102188684
rs686043	4210670	PAM	0.578117082	8.71083772	7.15E-12	3.56E-07	0.584394493	5	G	A	0.2521	242	chr5	102340879	102340928	chr5	102191224
rs2192855	4120367	LPCAT2	-0.741445883	-8.707072826	7.25E-12	3.59E-07	0.598798234	16	A	G	0.4167	240	chr16	54174433	54174482	chr16	54126146
rs2235338	6280086	LGALS2	0.890394336	8.706708429	7.26E-12	3.59E-07	0.619722924	22	G	A	0.4625	240	chr22	36296552	36296601	chr22	36295826
rs10010148	2650408	N4BP2	-0.392182534	-8.675867345	8.13E-12	4.00E-07	0.598158614	4	A	G	0.4298	242	chr4	39832625	39832674	chr4	39828201
rs11925218	2650110	WDR48	-0.428538682	-8.660343402	8.60E-12	4.15E-07	0.58215304	3	C	A	0.4008	242	chr3	39111969	39112018	chr3	39056175
rs2293312	2650110	WDR48	-0.428538682	-8.660343402	8.60E-12	4.15E-07	0.58215304	3	C	A	0.3958	240	chr3	39111969	39112018	chr3	39086144
rs6599003	2650110	WDR48	-0.428538682	-8.660343402	8.60E-12	4.15E-07	0.58215304	3	G	A	0.395	238	chr3	39111969	39112018	chr3	39068330
rs4616582	2650110	WDR48	-0.428538682	-8.660343402	8.60E-12	4.15E-07	0.58215304	3	A	C	0.3967	242	chr3	39111969	39112018	chr3	39003858
rs6778963	2650110	WDR48	-0.428538682	-8.660343402	8.60E-12	4.15E-07	0.58215304	3	A	C	0.3761	234	chr3	39111969	39112018	chr3	39066816
rs11242820	4570451	LOC401233	0.7164156	8.651187324	8.90E-12	4.28E-07	0.595646198	6	A	G	0.4174	242	chr6	2964502	2964551	chr6	3000751
rs1129186	3440086	PEX6	-0.611115219	-8.620581979	9.96E-12	4.74E-07	0.58724836	6	G	A	0.4667	240	chr6	43039877	43039926	chr6	43040180
rs3818554	3440086	PEX6	-0.611115219	-8.620581979	9.96E-12	4.74E-07	0.58724836	6	G	A	0.4667	240	chr6	43039877	43039926	chr6	43042598
rs4728142	2230431	IRF5	-0.854034184	-8.619885163	9.98E-12	4.74E-07	0.590074878	7	A	G	0.3517	236	chr7	127973722	127973771	chr7	128361203
rs11136055	160446	HMBOX1	-0.675679337	-8.598301342	1.08E-11	5.12E-07	0.595722271	8	G	A	0.4256	242	chr8	28965044	28965093	chr8	28911445
rs883349	2650110	WDR48	-0.426162074	-8.538311361	1.35E-11	6.34E-07	0.575242459	3	A	G	0.3583	240	chr3	39111969	39112018	chr3	39042929
rs7629279	5550133	TFG	-0.749318551	-8.537867998	1.35E-11	6.34E-07	0.604738824	3	A	C	0.4174	242	chr3	101950332	101950381	chr3	101879605
rs763137	7560164	GCAT	1.07209494	8.528234342	1.40E-11	6.54E-07	0.581026814	22	A	G	0.1116	242	chr22	36542575	36542624	chr22	36535006
rs2284339	4670441	FBLN5	-0.378665918	-8.51287289	1.48E-11	6.88E-07	0.601588914	14	G	A	0.4118	238	chr14	91405850	91405899	chr14	91410654
rs983365	160446	HMBOX1	-0.6991791	-8.510776069	1.49E-11	6.88E-07	0.590934004	8	A	C	0.3967	242	chr8	28965044	28965093	chr8	28806348
rs2203209	160446	HMBOX1	-0.6991791	-8.510776069	1.49E-11	6.88E-07	0.590934004	8	G	A	0.405	242	chr8	28965044	28965093	chr8	28843952
rs4732893	160446	HMBOX1	-0.6991791	-8.510776069	1.49E-11	6.88E-07	0.590934004	8	G	A	0.3967	242	chr8	28965044	28965093	chr8	28850597
rs71838950	620544	HLA-DRB6	1.952265083	8.506259273	1.52E-11	6.97E-07	0.594102327	6	A	G	0.3884	242	chr6	32628571	32628620	chr6	32628488
rs171803	4210670	PAM	0.603609203	8.50349779	1.53E-11	7.01E-07	0.572650425	5	G	A	0.2397	242	chr5	102340879	102340928	chr5	102164398
rs2280714	2230431	IRF5	0.911058141	8.49850864	1.56E-11	7.09E-07	0.580941767	7	G	A	0.4412	238	chr7	127973722	127973771	chr7	128381961
rs10236569	2230431	IRF5	0.911058141	8.49850864	1.56E-11	7.09E-07	0.580941767	7	A	C	0.4421	242	chr7	127973722	127973771	chr7	128384823
rs35451473	2230431	IRF5	0.909886843	8.473775182	1.71E-11	7.74E-07	0.589311702	7	A	T	0.4449	236	chr7	127973722	127973771	chr7	128442670
rs6060151	3440017	TRPC4AP	0.343925741	8.460998175	1.79E-11	8.05E-07	0.579216448	20	C	A	0.3306	242	chr20	33054039	33054088	chr20	33057887
rs6060205	3440017	TRPC4AP	0.343925741	8.460998175	1.79E-11	8.05E-07	0.579216448	20	G	A	0.325	240	chr20	33054039	33054088	chr20	33122530
rs9314453	4050717	MYOM2	1.590770175	8.452736207	1.85E-11	8.24E-07	0.583749265	8	G	A	0.4628	242	chr8	2080589	2080638	chr8	2084414
rs6558610	4050717	MYOM2	1.590770175	8.452736207	1.85E-11	8.24E-07	0.583749265	8	A	G	0.4256	242	chr8	2080589	2080638	chr8	2081908
rs17843604	7160474	HLA-DQB1	1.271345671	8.451916268	1.85E-11	8.24E-07	0.577165365	6	A	G	0.4628	242	chr6	32736001	32736004	chr6	32728261
rs175922	460020	AKAP10	-0.355096232	-8.443511115	1.91E-11	8.46E-07	0.589775823	17	A	G	0.4833	240	chr17	19809334	19809383	chr17	19766171
rs34369284	620544	HLA-DRB6	1.948415046	8.426739076	2.03E-11	8.97E-07	0.593435417	6	A	G	0.3875	240	chr6	32628571	32628620	chr6	32622122
rs13280242	160446	HMBOX1	-0.696973011	-8.424788086	2.05E-11	8.97E-07	0.586167493	8	G	A	0.3512	242	chr8	28965044	28965093	chr8	28812657
rs10625339	160446	HMBOX1	-0.696973011	-8.424788086	2.05E-11	8.97E-07	0.586167493	8	A	G	0.3512	242	chr8	28965044	28965093	chr8	28852227
rs67291231	4260373	IRF5	0.714960533	8.41787018	2.10E-11	9.17E-07	0.589267571	7	A	G	0.4625	240	chr7	128376806	128376855	chr7	128432606
rs4379550	3370255	INPP5E	-0.389910793	-8.40790535	2.18E-11	9.48E-07	0.577976095	9	G	A	0.3833	240	chr9	138443133	138443182	chr9	138496247
rs2108978	460020	AKAP10	-0.354033843	-8.391844882	2.31E-11	1.00E-06	0.583353481	17	G	A	0.5	240	chr17	19809334	19809383	chr17	19802050
rs203458	460020	AKAP10	0.354012309	8.390394872	2.32E-11	1.00E-06	0.583609093	17	C	A	0.5	240	chr17	19809334	19809383	chr17	19757490
rs860335	460020	AKAP10	0.35983646	8.374404576	2.47E-11	1.06E-06	0.582372007	17	G	A	0.4876	242	chr17	19809334	19809383	chr17	19778271
rs1110038	1400520	CNTNAP2	-0.602574116	-8.366210232	2.54E-11	1.09E-06	0.569620305	7	G	A	0.3512	242	chr7	147745859	147745908	chr7	147631625
rs1677488	1260315	PMM2	0.618997356	8.360283464	2.60E-11	1.11E-06	0.565363288	16	C	A	0.1292	240	chr16	8850487	8850536	chr16	8861823
rs4931434	4890750	DDX11	-0.397388473	-8.332613904	2.88E-11	1.22E-06	0.613223594	12	A	C	0.4542	240	chr12	31148726	31148775	chr12	31157554
rs704959	2650110	WDR48	-0.430592451	-8.331818789	2.88E-11	1.22E-06	0.563253507	3	A	G	0.3958	240	chr3	39111969	39112018	chr3	39155267
rs28092	4210670	PAM	0.564304126	8.33150876	2.89E-11	1.22E-06	0.562624308	5	G	A	0.2438	242	chr5	102340879	102340928	chr5	102177694
rs9910053	3990403	MXRA7	0.426126648	8.327571142	2.93E-11	1.24E-06	0.587257637	17	C	A	0.2149	242	chr17	72183709	72183758	chr17	72179402
rs12336742	2940192	LOC389791	-0.403347345	-8.322666107	2.98E-11	1.26E-06	0.590813751	9	G	A	0.4237	236	chr9	129931460	129931509	chr9	129955862
rs10819368	2940192	LOC389791	-0.402985594	-8.318192427	3.03E-11	1.27E-06	0.590341571	9	G	A	0.4208	240	chr9	129931460	129931509	chr9	129946167
rs3014975	1030367	HS.559665	-0.597192655	-8.316410455	3.05E-11	1.28E-06	0.566047104	1	A	C	0.3583	240	chr1	65286682	65286731	chr1	65279071
rs7313235	3780358	CLEC12A	0.890597573	8.302623185	3.21E-11	1.34E-06	0.61141237	12	A	G	0.3432	236	chr12	10029119	10029168	chr12	10023550
rs1546187	1030367	HS.559665	-0.586811039	-8.300699398	3.24E-11	1.34E-06	0.562644684	1	G	A	0.405	242	chr1	65286682	65286731	chr1	65284628
rs831490	7210717	FGD2	0.643627402	8.293593636	3.32E-11	1.37E-06	0.561516172	6	C	A	0.4669	242	chr6	37104771	37104820	chr6	37107557
rs10279821	2230431	IRF5	0.885015182	8.291544893	3.35E-11	1.38E-06	0.569078611	7	A	G	0.4458	240	chr7	127973722	127973771	chr7	128470783
rs6531759	2650408	N4BP2	-0.376077218	-8.290905519	3.36E-11	1.38E-06	0.576774632	4	G	A	0.4091	242	chr4	39832625	39832674	chr4	39839366
rs11301912	7210717	FGD2	0.643589674	8.285470927	3.42E-11	1.40E-06	0.561412537	6	G	A	0.4622	238	chr6	37104771	37104820	chr6	37111535
rs2952317	7050021	PRKAR1A	-1.118007071	-8.272737725	3.59E-11	1.47E-06	0.56300108	17	G	A	0.3017	242	chr17	64040350	64040399	chr17	64052405
rs11869554	4900154	DPRXP4	0.771041029	8.265573866	3.69E-11	1.50E-06	0.561737382	17	A	G	0.1694	242	chr17	26326864	26326913	chr17	26384099
rs6663	5390754	KCTD10	0.462068184	8.249216515	3.92E-11	1.59E-06	0.559729357	12	A	G	0.1942	242	chr12	108371007	108371056	chr12	108370986
rs3786740	6180377	CARD8	-0.3188456	-8.240247946	4.05E-11	1.64E-06	0.560359163	19	A	C	0.4628	242	chr19	53403423	53403472	chr19	53410941
rs385203	1990672	PLA2G4C	0.527537451	8.23927574	4.06E-11	1.64E-06	0.578229956	19	G	A	0.4008	242	chr19	53243026	53243075	chr19	53298343
rs11111790	6330348	NT5DC3	0.287367866	8.230076376	4.20E-11	1.69E-06	0.570004366	12	A	C	0.1208	240	chr12	102690449	102690498	chr12	102716923
rs738169	5290382	FAM118A	1.139469002	8.220884901	4.35E-11	1.74E-06	0.592084885	22	G	A	0.1	240	chr22	44115193	44115242	chr22	44080396
rs2280714	4260373	IRF5	0.722452674	8.216038731	4.43E-11	1.76E-06	0.570921726	7	G	A	0.4412	238	chr7	128376806	128376855	chr7	128381961
rs10236569	4260373	IRF5	0.722452674	8.216038731	4.43E-11	1.76E-06	0.570921726	7	A	C	0.4421	242	chr7	128376806	128376855	chr7	128384823
rs8141621	6280086	LGALS2	0.858054559	8.214102183	4.46E-11	1.77E-06	0.585990881	22	A	G	0.4132	242	chr22	36296552	36296601	chr22	36295635
rs9914273	460020	AKAP10	-0.356534067	-8.212504167	4.49E-11	1.77E-06	0.573137312	17	A	G	0.4917	242	chr17	19809334	19809383	chr17	19742839
rs4911167	3440017	TRPC4AP	0.348834601	8.206286284	4.59E-11	1.80E-06	0.564494759	20	A	G	0.314	242	chr20	33054039	33054088	chr20	33053757
rs1058003	3440017	TRPC4AP	0.348834601	8.206286284	4.59E-11	1.80E-06	0.564494759	20	G	A	0.3167	240	chr20	33054039	33054088	chr20	33054078
rs2523476	7650487	MICA	-0.354904026	-8.197804817	4.74E-11	1.82E-06	0.571691998	6	A	G	0.1818	242	chr6	31379097	31379136	chr6	31469403
rs2523477	7650487	MICA	-0.354904026	-8.197804817	4.74E-11	1.82E-06	0.571691998	6	G	A	0.1818	242	chr6	31379097	31379136	chr6	31468368
rs2844523	7650487	MICA	-0.354904026	-8.197804817	4.74E-11	1.82E-06	0.571691998	6	A	G	0.1818	242	chr6	31379097	31379136	chr6	31476567
rs2857281	7650487	MICA	-0.354904026	-8.197804817	4.74E-11	1.82E-06	0.571691998	6	C	A	0.1818	242	chr6	31379097	31379136	chr6	31482241
rs2523462	7650487	MICA	-0.354904026	-8.197804817	4.74E-11	1.82E-06	0.571691998	6	C	G	0.1818	242	chr6	31379097	31379136	chr6	31472671
rs6000897	7560164	GCAT	1.001497001	8.197398481	4.74E-11	1.82E-06	0.56189799	22	A	G	0.1405	242	chr22	36542575	36542624	chr22	36529310
rs1894644	7560164	GCAT	1.001497001	8.197398481	4.74E-11	1.82E-06	0.56189799	22	A	G	0.1405	242	chr22	36542575	36542624	chr22	36532498
rs2935410	1030367	HS.559665	-0.601329236	-8.197187032	4.75E-11	1.82E-06	0.559324968	1	A	G	0.3625	240	chr1	65286682	65286731	chr1	65282964
rs35451473	4260373	IRF5	0.721556798	8.193857139	4.81E-11	1.82E-06	0.577263368	7	A	T	0.4449	236	chr7	128376806	128376855	chr7	128442670
rs4842491	7320717	GALNT4	-0.614848758	-8.192891101	4.82E-11	1.82E-06	0.593302323	12	G	A	0.2934	242	chr12	88439621	88439670	chr12	88429668
rs2230281	7320717	GALNT4	-0.614848758	-8.192891101	4.82E-11	1.82E-06	0.593302323	12	A	G	0.2934	242	chr12	88439621	88439670	chr12	88441649
rs10858893	7320717	GALNT4	-0.614848758	-8.192891101	4.82E-11	1.82E-06	0.593302323	12	G	A	0.2934	242	chr12	88439621	88439670	chr12	88437454
rs7306772	7320717	GALNT4	-0.614848758	-8.192891101	4.82E-11	1.82E-06	0.593302323	12	A	C	0.2899	238	chr12	88439621	88439670	chr12	88438273
rs397969	460020	AKAP10	0.361976325	8.181261963	5.04E-11	1.89E-06	0.571329457	17	G	A	0.4917	242	chr17	19809334	19809383	chr17	19744839
rs9268831	7160474	HLA-DQB1	-1.252929586	-8.179790969	5.06E-11	1.90E-06	0.561337667	6	G	A	0.4917	240	chr6	32736001	32736004	chr6	32535726
rs9271586	3060520	LOC642073	0.986666554	8.160206245	5.44E-11	2.04E-06	0.570504335	6	A	C	0.4835	242	chr6	32599687	32599720	chr6	32698877
rs9271588	3060520	LOC642073	0.986547294	8.157725696	5.49E-11	2.05E-06	0.570628317	6	G	A	0.4833	240	chr6	32599687	32599720	chr6	32698931
rs12140722	5080201	LOC642946	0.441652808	8.145374383	5.75E-11	2.14E-06	0.629089501	1	C	A	0.3908	238	chr1	211096907	211096956	chr1	211158196
rs2275675	290156	SMG7	-0.60734253	-8.138916498	5.89E-11	2.18E-06	0.56534382	1	G	A	0.3306	242	chr1	181789260	181789309	chr1	181706106
rs2702205	290156	SMG7	-0.60734253	-8.138916498	5.89E-11	2.18E-06	0.56534382	1	G	A	0.3306	242	chr1	181789260	181789309	chr1	181723821
rs3757385	2230431	IRF5	0.818608398	8.131693205	6.05E-11	2.23E-06	0.561052047	7	A	C	0.5	230	chr7	127973722	127973771	chr7	128364540
rs12926429	940220	NOD2	0.609793348	8.130142033	6.09E-11	2.23E-06	0.59086254	16	G	A	0.2958	240	chr16	49324082	49324131	chr16	49282115
rs7211961	4900154	DPRXP4	0.753403127	8.129702125	6.10E-11	2.23E-06	0.553607804	17	G	C	0.186	242	chr17	26326864	26326913	chr17	26362671
rs1564823	1500131	CPEB4	0.526946675	8.127964816	6.14E-11	2.24E-06	0.556851692	5	A	C	0.1708	240	chr5	173317563	173317612	chr5	173315800
rs323720	630086	CCDC23	0.556636368	8.119364432	6.33E-11	2.31E-06	0.55654532	1	G	A	0.2562	242	chr1	43045619	43045668	chr1	43043620
rs17561351	4890707	PVRL2	0.90446729	8.113384052	6.48E-11	2.35E-06	0.566009065	19	G	A	0.07851	242	chr19	50073676	50073717	chr19	50064169
rs17718122	3440538	ZP3	0.535320686	8.105238643	6.67E-11	2.42E-06	0.579932587	7	G	A	0.2851	242	chr7	75907563	75907594	chr7	76047395
rs10473	3990403	MXRA7	0.426981247	8.095601872	6.92E-11	2.50E-06	0.580366964	17	A	C	0.2101	238	chr17	72183709	72183758	chr17	72184002
rs258240	4210670	PAM	0.562652922	8.083584145	7.23E-11	2.60E-06	0.547709563	5	A	G	0.2645	242	chr5	102340879	102340928	chr5	102196783
rs878400	2940192	LOC389791	-0.406931111	-8.080493535	7.32E-11	2.62E-06	0.562048432	9	G	A	0.4417	240	chr9	129931460	129931509	chr9	129947865
rs2369526	5560360	RIPK5	-0.463315489	-8.080354224	7.32E-11	2.62E-06	0.569113132	1	A	G	0.405	242	chr1	203378372	203378421	chr1	203321029
rs35522855	3290259	NAPSB	-0.434591126	-8.064664347	7.76E-11	2.77E-06	0.628105762	19	G	A	0.2479	242	chr19	55529076	55529125	chr19	55538373
rs7736263	1500131	CPEB4	0.523022191	8.060879908	7.87E-11	2.79E-06	0.552895343	5	A	C	0.1694	242	chr5	173317563	173317612	chr5	173271828
rs72810983	1500131	CPEB4	0.523022191	8.060879908	7.87E-11	2.79E-06	0.552895343	5	G	A	0.1694	242	chr5	173317563	173317612	chr5	173250860
rs10079609	7150563	ENC1	0.81955612	8.056569219	8.00E-11	2.81E-06	0.550259053	5	G	A	0.1198	242	chr5	73959244	73959293	chr5	73954372
rs6867790	7150563	ENC1	0.81955612	8.056569219	8.00E-11	2.81E-06	0.550259053	5	A	G	0.1198	242	chr5	73959244	73959293	chr5	73965406
rs10474420	7150563	ENC1	0.81955612	8.056569219	8.00E-11	2.81E-06	0.550259053	5	G	A	0.1208	240	chr5	73959244	73959293	chr5	73970030
rs10279821	4260373	IRF5	0.70286425	8.049892402	8.20E-11	2.87E-06	0.561160892	7	A	G	0.4458	240	chr7	128376806	128376855	chr7	128470783
rs752637	2230431	IRF5	0.82440848	8.046071674	8.31E-11	2.90E-06	0.562052976	7	A	G	0.4915	236	chr7	127973722	127973771	chr7	128366656
rs2256028	7650487	MICA	-0.353431781	-8.045645453	8.33E-11	2.90E-06	0.562776125	6	A	C	0.2727	242	chr6	31379097	31379136	chr6	31487177
rs11724119	4070050	SCLT1	-0.467967556	-8.032635722	8.74E-11	3.04E-06	0.579938248	4	A	G	0.4793	242	chr4	130025143	130025144	chr4	129987792
rs12645398	2650408	N4BP2	-0.363676304	-8.010381729	9.49E-11	3.29E-06	0.560396289	4	A	C	0.3843	242	chr4	39832625	39832674	chr4	39841700
rs2664188	2650408	N4BP2	-0.381491874	-8.003787197	9.73E-11	3.36E-06	0.56027086	4	A	G	0.5	240	chr4	39832625	39832674	chr4	39758009
rs2432162	4210670	PAM	0.530990585	7.998882226	9.91E-11	3.42E-06	0.544947013	5	G	A	0.3025	238	chr5	102340879	102340928	chr5	102146532
rs4559202	160446	HMBOX1	-0.704058524	-7.995215802	1.00E-10	3.45E-06	0.561414152	8	G	A	0.3471	242	chr8	28965044	28965093	chr8	28872771
rs4560	4120154	EIF2AK1	0.331818064	7.988218489	1.03E-10	3.53E-06	0.542529238	7	A	G	0.3512	242	chr7	6062133	6062182	chr7	6029809
rs2281100	6280086	LGALS2	-0.804744831	-7.987668636	1.03E-10	3.53E-06	0.573097781	22	A	G	0.45	240	chr22	36296552	36296601	chr22	36297378
rs2551641	1940019	FAM119A	-0.288106707	-7.985890065	1.04E-10	3.55E-06	0.561163746	2	G	A	0.1446	242	chr2	208182608	208182657	chr2	208118512
rs10870177	1010470	C9ORF140	-0.256775603	-7.974540642	1.08E-10	3.69E-06	0.544444802	9	A	G	0.275	240	chr9	139076854	139076903	chr9	139107171
rs3807306	4260373	IRF5	-0.643309629	-7.970396197	1.10E-10	3.74E-06	0.556405529	7	A	C	0.3636	242	chr7	128376806	128376855	chr7	128367916
rs1968871	2470131	TREML3	0.876013147	7.96647564	1.12E-10	3.77E-06	0.558847976	6	A	G	0.2355	242	chr6	41284426	41284475	chr6	41293408
rs9369264	2470131	TREML3	0.876013147	7.96647564	1.12E-10	3.77E-06	0.558847976	6	A	G	0.2333	240	chr6	41284426	41284475	chr6	41299326
rs11766263	1400520	CNTNAP2	-0.582208731	-7.950584653	1.19E-10	3.99E-06	0.54471926	7	G	A	0.3388	242	chr7	147745859	147745908	chr7	147630204
rs9649520	4260373	IRF5	-0.720199934	-7.942593794	1.22E-10	4.09E-06	0.554729353	7	A	G	0.4042	240	chr7	128376806	128376855	chr7	128459881
rs8043	4260373	IRF5	-0.720199934	-7.942593794	1.22E-10	4.09E-06	0.554729353	7	A	G	0.4091	242	chr7	128376806	128376855	chr7	128394620
rs55696724	1500131	CPEB4	0.497143594	7.931079585	1.27E-10	4.24E-06	0.544956365	5	G	A	0.1612	242	chr5	173317563	173317612	chr5	173206856
rs72810906	1500131	CPEB4	0.497143594	7.931079585	1.27E-10	4.24E-06	0.544956365	5	G	A	0.1612	242	chr5	173317563	173317612	chr5	173204472
rs2856695	7160474	HLA-DQB1	-1.396868468	-7.919986632	1.33E-10	4.41E-06	0.572628328	6	A	G	0.4625	240	chr6	32736001	32736004	chr6	32759872
rs4641056	5420487	FAM164A	-0.404194211	-7.910345813	1.38E-10	4.56E-06	0.549363746	8	A	G	0.2583	240	chr8	79790026	79790075	chr8	79745051
rs4886699	150241	MAN2C1	0.46592159	7.904710395	1.41E-10	4.64E-06	0.566397052	15	C	A	0.3292	240	chr15	73435608	73435613	chr15	73479356
rs7628	3370255	INPP5E	-0.398877742	-7.901920648	1.42E-10	4.68E-06	0.552239684	9	G	A	0.416	238	chr9	138443133	138443182	chr9	138437892
rs4849261	3130682	RPL23AP7	0.558996336	7.892177141	1.47E-10	4.84E-06	0.536551996	2	A	G	0.2149	242	chr2	114086249	114086294	chr2	114166498
rs1964995	620544	HLA-DRB6	-1.924600613	-7.887732981	1.50E-10	4.91E-06	0.558686916	6	G	A	0.4463	242	chr6	32628571	32628620	chr6	32557389
rs2900177	5390553	LOC253039	0.772306535	7.882871013	1.52E-10	4.98E-06	0.540307403	9	G	A	0.4174	242	chr9	122656031	122656080	chr9	122537466
rs4451914	150241	MAN2C1	0.465236431	7.869478679	1.60E-10	5.22E-06	0.563339426	15	A	G	0.3292	240	chr15	73435608	73435613	chr15	73526877
rs61016535	6290228	UTS2	1.13513501	7.862639327	1.64E-10	5.34E-06	0.543049976	1	A	G	0.06198	242	chr1	7833476	7833525	chr1	7837948
rs1370783	6330348	NT5DC3	0.287617894	7.86189114	1.65E-10	5.35E-06	0.54799642	12	T	A	0.1568	236	chr12	102690449	102690498	chr12	102752606
rs1768586	5560360	RIPK5	-0.600691904	-7.855146065	1.69E-10	5.47E-06	0.555748184	1	G	A	0.1875	240	chr1	203378372	203378421	chr1	203504898
rs203462	460020	AKAP10	-0.339124561	-7.844044093	1.76E-10	5.68E-06	0.551277838	17	A	G	0.4959	242	chr17	19809334	19809383	chr17	19753133
rs8028277	150241	MAN2C1	0.465979034	7.834920491	1.82E-10	5.86E-06	0.562269179	15	G	A	0.3347	242	chr15	73435608	73435613	chr15	73471138
rs4930936	460411	IPO8	0.723925714	7.833182559	1.83E-10	5.86E-06	0.538167721	12	G	A	0.4132	242	chr12	30673525	30673574	chr12	30745247
rs13656	460411	IPO8	0.723925714	7.833182559	1.83E-10	5.86E-06	0.538167721	12	G	A	0.4132	242	chr12	30673525	30673574	chr12	30759269
rs2352210	460411	IPO8	0.723925714	7.833182559	1.83E-10	5.86E-06	0.538167721	12	A	C	0.4132	242	chr12	30673525	30673574	chr12	30673096
rs1274957	2650110	WDR48	-0.404841557	-7.820954121	1.92E-10	6.11E-06	0.531960082	3	A	G	0.3967	242	chr3	39111969	39112018	chr3	39160081
rs2551928	1940019	FAM119A	-0.295628513	-7.816005651	1.96E-10	6.21E-06	0.550927803	2	A	G	0.157	242	chr2	208182608	208182657	chr2	208174023
rs10864028	5080201	LOC642946	0.431802689	7.806934112	2.02E-10	6.41E-06	0.608875651	1	G	A	0.3595	242	chr1	211096907	211096956	chr1	211145153
rs11111806	6330348	NT5DC3	0.285656336	7.804311178	2.04E-10	6.44E-06	0.544457416	12	A	C	0.1542	240	chr12	102690449	102690498	chr12	102751050
rs4964571	6330348	NT5DC3	0.285656336	7.804311178	2.04E-10	6.44E-06	0.544457416	12	A	G	0.1542	240	chr12	102690449	102690498	chr12	102751403
rs2280900	4050717	MYOM2	2.370218304	7.793679984	2.13E-10	6.67E-06	0.54490609	8	A	G	0.09504	242	chr8	2080589	2080638	chr8	2064164
rs11987927	4050717	MYOM2	2.370218304	7.793679984	2.13E-10	6.67E-06	0.54490609	8	A	G	0.09917	242	chr8	2080589	2080638	chr8	2088481
rs2249057	6380187	C21ORF57	-0.449660705	-7.791480523	2.14E-10	6.70E-06	0.531165989	21	A	C	0.2893	242	chr21	46531282	46531331	chr21	46597531
rs2617438	2260731	ERAP2	0.945817635	7.770808411	2.31E-10	7.22E-06	0.527926597	5	G	C	0.3223	242	chr5	96274820	96274869	chr5	96232129
rs258241	4210670	PAM	0.550075902	7.766973615	2.35E-10	7.31E-06	0.527855803	5	G	A	0.2521	242	chr5	102340879	102340928	chr5	102196455
rs9378770	450292	TUBB2A	-1.33658829	-7.764114227	2.37E-10	7.37E-06	0.528990599	6	A	G	0.4958	240	chr6	3099069	3099095	chr6	3107672
rs1981760	940220	NOD2	0.589056079	7.760214776	2.41E-10	7.46E-06	0.567796537	16	G	A	0.2875	240	chr16	49324082	49324131	chr16	49280575
rs1040861	4570451	LOC401233	0.618143972	7.752575624	2.48E-10	7.65E-06	0.543408721	6	A	C	0.4421	242	chr6	2964502	2964551	chr6	2968955
rs7632486	2480037	CMTM8	0.663134875	7.741879468	2.58E-10	7.93E-06	0.554065272	3	G	A	0.1723	238	chr3	32280449	32280464	chr3	32261795
rs6940634	4570451	LOC401233	0.67317655	7.741592841	2.58E-10	7.93E-06	0.542726756	6	G	A	0.4256	242	chr6	2964502	2964551	chr6	2977707
rs10483877	580465	VASH1	0.589563013	7.738086881	2.61E-10	8.02E-06	0.536139061	14	G	A	0.2975	242	chr14	76318922	76318971	chr14	76252055
rs1172130	5560360	RIPK5	-0.600505577	-7.733795698	2.66E-10	8.12E-06	0.548364036	1	A	G	0.1901	242	chr1	203378372	203378421	chr1	203511576
rs11051053	460411	IPO8	-0.717770217	-7.733213858	2.66E-10	8.12E-06	0.541651435	12	A	G	0.3875	240	chr12	30673525	30673574	chr12	30789283
rs2464975	1940019	FAM119A	-0.300264596	-7.730950581	2.68E-10	8.17E-06	0.545708132	2	A	C	0.1281	242	chr2	208182608	208182657	chr2	208206210
rs9274759	7160474	HLA-DQB1	-1.284822949	-7.727627033	2.72E-10	8.25E-06	0.533591465	6	G	A	0.4833	240	chr6	32736001	32736004	chr6	32746293
rs11072542	150241	MAN2C1	0.447973183	7.723808346	2.76E-10	8.35E-06	0.555611149	15	G	A	0.343	242	chr15	73435608	73435613	chr15	73421652
rs10936352	5550133	TFG	-0.717179883	-7.718340892	2.81E-10	8.50E-06	0.558373589	3	A	G	0.3926	242	chr3	101950332	101950381	chr3	101956195
rs17166351	4260373	IRF5	-0.690366799	-7.704852193	2.96E-10	8.92E-06	0.540117857	7	A	G	0.4132	242	chr7	128376806	128376855	chr7	128385040
rs72698512	2760068	HS.481464	0.399337297	7.698870197	3.03E-10	9.10E-06	0.574596908	5	A	C	0.1597	238	chr5	523647	523696	chr5	520143
rs10864029	5080201	LOC642946	0.428776763	7.696725875	3.05E-10	9.15E-06	0.604265668	1	A	C	0.3583	240	chr1	211096907	211096956	chr1	211145566
rs2596564	7650487	MICA	-0.388333737	-7.693481959	3.09E-10	9.21E-06	0.541365858	6	A	G	0.1446	242	chr6	31379097	31379136	chr6	31461774
rs9900686	4900154	DPRXP4	0.665824629	7.693481871	3.09E-10	9.21E-06	0.526386462	17	A	G	0.2479	242	chr17	26326864	26326913	chr17	26360463
rs203465	460020	AKAP10	-0.33249323	-7.693022739	3.09E-10	9.21E-06	0.541975219	17	A	C	0.5	242	chr17	19809334	19809383	chr17	19751312
rs1005645	3990403	MXRA7	0.375320285	7.68945223	3.13E-10	9.31E-06	0.549967532	17	A	G	0.2107	242	chr17	72183709	72183758	chr17	72208355
rs474488	650678	TAGLN	-0.693663642	-7.686027244	3.17E-10	9.41E-06	0.571034809	11	A	G	0.2161	236	chr11	116580580	116580629	chr11	116574187
rs7521658	1660465	FCRL5	0.671220904	7.681838954	3.22E-10	9.48E-06	0.617768818	1	C	A	0.281	242	chr1	155750161	155750210	chr1	155801610
rs35458139	1660465	FCRL5	0.671220904	7.681838954	3.22E-10	9.48E-06	0.617768818	1	A	C	0.2851	242	chr1	155750161	155750210	chr1	155798917
rs12741060	1660465	FCRL5	0.671220904	7.681838954	3.22E-10	9.48E-06	0.617768818	1	T	A	0.2851	242	chr1	155750161	155750210	chr1	155797330
rs4985006	1260315	PMM2	0.546472892	7.68097007	3.23E-10	9.48E-06	0.523448544	16	A	G	0.1364	242	chr16	8850487	8850536	chr16	8851345
rs2447927	1260315	PMM2	0.546472892	7.68097007	3.23E-10	9.48E-06	0.523448544	16	A	G	0.1364	242	chr16	8850487	8850536	chr16	8850778
rs8023040	580465	VASH1	0.589516875	7.674926306	3.31E-10	9.67E-06	0.53213952	14	A	C	0.2983	238	chr14	76318922	76318971	chr14	76254644
rs13073003	3930008	RPL14	1.384503213	7.66250349	3.47E-10	1.01E-05	0.535864591	3	G	A	0.3875	240	chr3	40478782	40478831	chr3	40479330
rs7641495	3930008	RPL14	1.384503213	7.66250349	3.47E-10	1.01E-05	0.535864591	3	A	G	0.3843	242	chr3	40478782	40478831	chr3	40469694
rs7313235	3170601	CLEC12A	0.88886096	7.661268553	3.48E-10	1.01E-05	0.571126781	12	A	G	0.3432	236	chr12	10029269	10029318	chr12	10023550
rs7951555	3390379	ACCS	0.775921149	7.659576235	3.50E-10	1.01E-05	0.5291692	11	G	A	0.1612	242	chr11	44062064	44062113	chr11	44047975
rs4732657	160446	HMBOX1	-0.681544202	-7.655141719	3.56E-10	1.02E-05	0.540683669	8	G	A	0.3802	242	chr8	28965044	28965093	chr8	28811907
rs1976610	160446	HMBOX1	-0.681544202	-7.655141719	3.56E-10	1.02E-05	0.540683669	8	A	G	0.3884	242	chr8	28965044	28965093	chr8	28839934
rs4732890	160446	HMBOX1	-0.681544202	-7.655141719	3.56E-10	1.02E-05	0.540683669	8	G	A	0.3802	242	chr8	28965044	28965093	chr8	28807300
rs71506249	5390553	LOC253039	0.76559336	7.647059049	3.67E-10	1.05E-05	0.525340321	9	A	G	0.3833	240	chr9	122656031	122656080	chr9	122523046
rs161827	6290228	UTS2	0.886594379	7.625680801	3.98E-10	1.14E-05	0.528096499	1	G	A	0.1281	242	chr1	7833476	7833525	chr1	7904621
rs2234185	3440086	PEX6	-0.569602384	-7.624762634	3.99E-10	1.14E-05	0.527702806	6	A	G	0.4256	242	chr6	43039877	43039926	chr6	43005052
rs1026920	5420487	FAM164A	-0.39807917	-7.61719724	4.10E-10	1.17E-05	0.531052643	8	G	A	0.2754	236	chr8	79790026	79790075	chr8	79794565
rs1054283	5420487	FAM164A	-0.39807917	-7.61719724	4.10E-10	1.17E-05	0.531052643	8	A	G	0.2727	242	chr8	79790026	79790075	chr8	79773265
rs3823536	4260373	IRF5	-0.625567507	-7.616743287	4.11E-10	1.17E-05	0.534575493	7	A	G	0.3554	242	chr7	128376806	128376855	chr7	128366902
rs7515178	5560360	RIPK5	-0.435881834	-7.609187877	4.23E-10	1.20E-05	0.540647639	1	A	G	0.416	238	chr1	203378372	203378421	chr1	203350743
rs12303852	460411	IPO8	-0.711212053	-7.606389829	4.27E-10	1.21E-05	0.523710498	12	A	G	0.3926	242	chr12	30673525	30673574	chr12	30797117
rs6657673	1660465	FCRL5	0.671243449	7.602226711	4.34E-10	1.22E-05	0.612256092	1	A	C	0.2881	236	chr1	155750161	155750210	chr1	155802701
rs9649520	2230431	IRF5	-0.876576545	-7.60159253	4.35E-10	1.22E-05	0.52680724	7	A	G	0.4042	240	chr7	127973722	127973771	chr7	128459881
rs8043	2230431	IRF5	-0.876576545	-7.60159253	4.35E-10	1.22E-05	0.52680724	7	A	G	0.4091	242	chr7	127973722	127973771	chr7	128394620
rs1677485	1260315	PMM2	0.604313359	7.586134341	4.61E-10	1.29E-05	0.550442013	16	A	G	0.1261	238	chr16	8850487	8850536	chr16	8861347
rs1056567	5390553	LOC253039	0.927838894	7.582778854	4.67E-10	1.30E-05	0.521172725	9	A	G	0.281	242	chr9	122656031	122656080	chr9	122671866
rs12375806	1010470	C9ORF140	-0.251604239	-7.579178338	4.73E-10	1.32E-05	0.522379999	9	G	A	0.2983	238	chr9	139076854	139076903	chr9	139112565
rs3730917	1990672	PLA2G4C	0.505965121	7.575685308	4.79E-10	1.33E-05	0.538493069	19	C	A	0.3125	240	chr19	53243026	53243075	chr19	53344107
rs3730913	1990672	PLA2G4C	0.505965121	7.575685308	4.79E-10	1.33E-05	0.538493069	19	A	G	0.314	242	chr19	53243026	53243075	chr19	53344612
rs3747007	1110349	C21ORF57	0.405031859	7.542427323	5.42E-10	1.49E-05	0.517474551	21	A	G	0.3708	240	chr21	46535686	46535735	chr21	46546167
rs11089056	1110349	C21ORF57	0.405031859	7.542427323	5.42E-10	1.49E-05	0.517474551	21	A	G	0.3708	240	chr21	46535686	46535735	chr21	46544785
rs2839207	1110349	C21ORF57	0.405031859	7.542427323	5.42E-10	1.49E-05	0.517474551	21	G	A	0.3719	242	chr21	46535686	46535735	chr21	46542114
rs28366099	7650487	MICA	-0.358983306	-7.534925631	5.58E-10	1.52E-05	0.531369028	6	A	G	0.1818	242	chr6	31379097	31379136	chr6	31460881
rs2507980	7650487	MICA	-0.358983306	-7.534925631	5.58E-10	1.52E-05	0.531369028	6	A	G	0.1777	242	chr6	31379097	31379136	chr6	31455856
rs2844556	7650487	MICA	-0.358983306	-7.534925631	5.58E-10	1.52E-05	0.531369028	6	A	G	0.186	242	chr6	31379097	31379136	chr6	31449336
rs2263311	7650487	MICA	-0.358983306	-7.534925631	5.58E-10	1.52E-05	0.531369028	6	A	G	0.186	242	chr6	31379097	31379136	chr6	31448786
rs1653554	1990672	PLA2G4C	0.49890339	7.532946182	5.62E-10	1.53E-05	0.57391762	19	G	A	0.3992	238	chr19	53243026	53243075	chr19	53300284
rs35613536	3440538	ZP3	0.508066162	7.529355733	5.70E-10	1.55E-05	0.545764024	7	A	G	0.2893	242	chr7	75907563	75907594	chr7	75981561
rs5764723	5290382	FAM118A	1.171029414	7.527640122	5.73E-10	1.55E-05	0.544030318	22	A	G	0.09917	242	chr22	44115193	44115242	chr22	44192109
rs17345837	5560360	RIPK5	-0.609347783	-7.526639705	5.75E-10	1.56E-05	0.536171674	1	A	G	0.1653	236	chr1	203378372	203378421	chr1	203529745
rs4391460	4050717	MYOM2	2.080600113	7.516380467	5.98E-10	1.61E-05	0.527420488	8	A	G	0.1033	242	chr8	2080589	2080638	chr8	2071263
rs7187776	6370097	TUFM	0.298202287	7.507836882	6.17E-10	1.66E-05	0.561240188	16	G	A	0.3967	242	chr16	28761848	28761897	chr16	28765146
rs17027533	3390367	HS.552082	0.408206613	7.500774426	6.34E-10	1.70E-05	0.561740816	4	C	G	0.09244	238	chr4	99583471	99583520	chr4	99523046
rs1412676	1660465	FCRL5	0.647672542	7.498471291	6.39E-10	1.72E-05	0.608116286	1	G	A	0.2397	242	chr1	155750161	155750210	chr1	155805941
rs831484	7210717	FGD2	0.71777895	7.478865031	6.88E-10	1.84E-05	0.510245255	6	A	C	0.2833	240	chr6	37104771	37104820	chr6	37109434
rs59232258	2940192	LOC389791	-0.405088574	-7.473965479	7.00E-10	1.86E-05	0.524439442	9	C	A	0.3884	242	chr9	129931460	129931509	chr9	129972220
rs61675361	50327	ZNF589	0.453971014	7.473631133	7.01E-10	1.86E-05	0.519606979	3	G	A	0.2438	242	chr3	48287141	48287190	chr3	47627124
rs869508	50327	ZNF589	0.453971014	7.473631133	7.01E-10	1.86E-05	0.519606979	3	A	C	0.2375	240	chr3	48287141	48287190	chr3	47588306
rs7629850	50327	ZNF589	0.453971014	7.473631133	7.01E-10	1.86E-05	0.519606979	3	A	G	0.2353	238	chr3	48287141	48287190	chr3	47832086
rs11120067	5080201	LOC642946	0.420239433	7.473212047	7.02E-10	1.86E-05	0.590719174	1	G	A	0.3802	242	chr1	211096907	211096956	chr1	211161180
rs6679951	5080201	LOC642946	0.420239433	7.473212047	7.02E-10	1.86E-05	0.590719174	1	G	A	0.3802	242	chr1	211096907	211096956	chr1	211159692
rs7089	4280661	TMUB2	-0.293718398	-7.46955918	7.12E-10	1.86E-05	0.520850603	17	G	A	0.4917	240	chr17	39624515	39624564	chr17	39624543
rs227584	4280661	TMUB2	-0.293718398	-7.46955918	7.12E-10	1.86E-05	0.520850603	17	C	A	0.4876	242	chr17	39624515	39624564	chr17	39581073
rs2246287	4280661	TMUB2	-0.293718398	-7.46955918	7.12E-10	1.86E-05	0.520072316	17	G	C	0.4875	240	chr17	39624515	39624564	chr17	39587968
rs186603	4280661	TMUB2	-0.293718398	-7.46955918	7.12E-10	1.86E-05	0.520850603	17	G	A	0.4708	240	chr17	39624515	39624564	chr17	39563410
rs3826412	4280661	TMUB2	-0.293718398	-7.46955918	7.12E-10	1.86E-05	0.520850603	17	G	A	0.4876	242	chr17	39624515	39624564	chr17	39610623
rs1399243	3390367	HS.552082	0.406846028	7.465151379	7.24E-10	1.89E-05	0.560145497	4	G	A	0.09091	242	chr4	99583471	99583520	chr4	99547329
rs2395185	3060520	LOC642073	1.000246212	7.457600532	7.45E-10	1.92E-05	0.527509397	6	A	C	0.3512	242	chr6	32599687	32599720	chr6	32541145
rs9268835	3060520	LOC642073	1.000246212	7.457600532	7.45E-10	1.92E-05	0.527509397	6	A	G	0.35	240	chr6	32599687	32599720	chr6	32536093
rs9405108	3060520	LOC642073	1.000246212	7.457600532	7.45E-10	1.92E-05	0.527509397	6	A	G	0.3512	242	chr6	32599687	32599720	chr6	32546626
rs9286790	3060520	LOC642073	1.000246212	7.457600532	7.45E-10	1.92E-05	0.527509397	6	A	G	0.3512	242	chr6	32599687	32599720	chr6	32547806
rs9268853	3060520	LOC642073	1.000246212	7.457600532	7.45E-10	1.92E-05	0.527509397	6	G	A	0.3512	242	chr6	32599687	32599720	chr6	32537621
rs9368726	3060520	LOC642073	1.000246212	7.457600532	7.45E-10	1.92E-05	0.527509397	6	G	A	0.3512	242	chr6	32599687	32599720	chr6	32546520
rs9273471	7160474	HLA-DQB1	1.27392069	7.438807771	7.99E-10	2.05E-05	0.514905587	6	A	G	0.438	242	chr6	32736001	32736004	chr6	32736008
rs1770	7160474	HLA-DQB1	1.27392069	7.438807771	7.99E-10	2.05E-05	0.514905587	6	G	A	0.438	242	chr6	32736001	32736004	chr6	32735811
rs831489	7210717	FGD2	0.707984816	7.424534677	8.42E-10	2.16E-05	0.506627274	6	A	G	0.2769	242	chr6	37104771	37104820	chr6	37107660
rs28488577	460411	IPO8	-0.676887024	-7.42407275	8.44E-10	2.16E-05	0.532275958	12	A	G	0.4454	238	chr12	30673525	30673574	chr12	30663729
rs9104	4610674	BTN3A2	-0.669144222	-7.411079735	8.86E-10	2.26E-05	0.504967453	6	A	G	0.1917	240	chr6	26486092	26486141	chr6	26486128
rs2284339	5690639	FBLN5	-0.289046795	-7.407698453	8.97E-10	2.28E-05	0.530048805	14	G	A	0.4118	238	chr14	91406198	91406247	chr14	91410654
rs13074121	6200382	NMNAT3	-0.164363812	-7.402553353	9.15E-10	2.32E-05	0.505140005	3	G	A	0.3306	242	chr3	140761829	140761878	chr3	140875225
rs8049439	6370097	TUFM	0.295671226	7.3956099	9.39E-10	2.38E-05	0.556481475	16	G	A	0.3958	240	chr16	28761848	28761897	chr16	28745016
rs8034317	150241	MAN2C1	0.447071001	7.394302161	9.43E-10	2.38E-05	0.535241114	15	A	G	0.3223	242	chr15	73435608	73435613	chr15	73551396
rs4886708	150241	MAN2C1	0.447071001	7.394302161	9.43E-10	2.38E-05	0.535241114	15	A	G	0.3223	242	chr15	73435608	73435613	chr15	73549661
rs4886707	150241	MAN2C1	0.447071001	7.394302161	9.43E-10	2.38E-05	0.535241114	15	A	G	0.3017	242	chr15	73435608	73435613	chr15	73542520
rs58369307	2570100	ABCA7	-0.787025106	-7.376718442	1.01E-09	2.53E-05	0.505334849	19	A	G	0.07851	242	chr19	1016127	1016170	chr19	989291
rs3087680	2570100	ABCA7	-0.787025106	-7.376718442	1.01E-09	2.53E-05	0.505334849	19	C	A	0.07851	242	chr19	1016127	1016170	chr19	989289
rs4400411	4050717	MYOM2	1.523082147	7.37098232	1.03E-09	2.58E-05	0.517977765	8	C	A	0.2521	242	chr8	2080589	2080638	chr8	2085316
rs11776360	160446	HMBOX1	0.611527407	7.368651394	1.04E-09	2.60E-05	0.522428539	8	C	A	0.4542	240	chr8	28965044	28965093	chr8	29010068
rs2168029	1690056	LYZ	-1.014171387	-7.349494104	1.12E-09	2.78E-05	0.529895197	12	C	A	0.3967	242	chr12	68032310	68032345	chr12	68020908
rs12368209	6330348	NT5DC3	0.264383509	7.345049646	1.13E-09	2.82E-05	0.515097034	12	A	G	0.1405	242	chr12	102690449	102690498	chr12	102705002
rs3805951	3440086	PEX6	0.588408247	7.338457902	1.16E-09	2.88E-05	0.508942631	6	A	C	0.3792	240	chr6	43039877	43039926	chr6	43045154
rs6941212	3440086	PEX6	0.588408247	7.338457902	1.16E-09	2.88E-05	0.508942631	6	G	A	0.3875	240	chr6	43039877	43039926	chr6	43023898
rs1129187	3440086	PEX6	0.588408247	7.338457902	1.16E-09	2.88E-05	0.508942631	6	A	C	0.3802	242	chr6	43039877	43039926	chr6	43040178
rs2596574	7650487	MICA	-0.354791761	-7.337819351	1.16E-09	2.88E-05	0.53288018	6	A	G	0.1849	238	chr6	31379097	31379136	chr6	31442153
rs9266640	7650487	MICA	-0.315587976	-7.33613992	1.17E-09	2.89E-05	0.518520211	6	A	C	0.314	242	chr6	31379097	31379136	chr6	31455049
rs318505	4070050	SCLT1	-0.44476799	-7.321220214	1.24E-09	3.05E-05	0.539682105	4	A	C	0.4619	236	chr4	130025143	130025144	chr4	130028386
rs2596562	1430288	LOC100129668	0.291835783	7.319631955	1.25E-09	3.05E-05	0.525090058	6	A	G	0.4835	242	chr6	31488088	31488137	chr6	31462574
rs2844529	1430288	LOC100129668	0.291835783	7.319631955	1.25E-09	3.05E-05	0.525090058	6	G	A	0.4835	242	chr6	31488088	31488137	chr6	31461572
rs2428486	1430288	LOC100129668	0.291835783	7.319631955	1.25E-09	3.05E-05	0.525090058	6	A	G	0.4835	242	chr6	31488088	31488137	chr6	31462083
rs3740561	1820706	SFXN4	0.320977827	7.300932004	1.34E-09	3.26E-05	0.507155642	10	A	C	0.4875	240	chr10	120907325	120907372	chr10	120913329
rs3816953	5080201	LOC642946	0.42525781	7.28817248	1.40E-09	3.42E-05	0.580282723	1	A	G	0.3512	242	chr1	211096907	211096956	chr1	211160259
rs9392465	450292	TUBB2A	-1.277962048	-7.284555615	1.42E-09	3.46E-05	0.496756861	6	A	C	0.4875	240	chr6	3099069	3099095	chr6	3107377
rs2108485	4150100	PASK	-0.458648719	-7.278398501	1.45E-09	3.53E-05	0.513404417	2	A	C	0.3802	242	chr2	241694768	241694811	chr2	241670415
rs4951638	5080201	LOC642946	0.39759921	7.277871034	1.46E-09	3.53E-05	0.595398975	1	G	A	0.2689	238	chr1	211096907	211096956	chr1	210997838
rs17166351	2230431	IRF5	-0.833845643	-7.271832233	1.49E-09	3.60E-05	0.505092589	7	A	G	0.4132	242	chr7	127973722	127973771	chr7	128385040
rs2440472	1400672	AMFR	-0.541409006	-7.254965267	1.59E-09	3.81E-05	0.54355827	16	A	G	0.4076	238	chr16	54953278	54953327	chr16	54994325
rs4238787	1400672	AMFR	-0.541409006	-7.254965267	1.59E-09	3.81E-05	0.54355827	16	G	A	0.4042	240	chr16	54953278	54953327	chr16	54999567
rs1186222	580484	HIP1	-0.420686852	-7.254187806	1.59E-09	3.81E-05	0.498776853	7	A	G	0.4587	242	chr7	75163769	75163818	chr7	75085265
rs865576	5890564	ANKDD1A	0.514650116	7.253790534	1.59E-09	3.81E-05	0.493566322	15	A	G	0.2562	242	chr15	63037789	63037838	chr15	62934451
rs832884	5890564	ANKDD1A	0.514650116	7.253790534	1.59E-09	3.81E-05	0.493566322	15	A	G	0.2603	242	chr15	63037789	63037838	chr15	62938688
rs1043697	5890564	ANKDD1A	0.514650116	7.253790534	1.59E-09	3.81E-05	0.493566322	15	A	G	0.2603	242	chr15	63037789	63037838	chr15	62946511
rs3207090	5080201	LOC642946	0.40811848	7.253460331	1.60E-09	3.81E-05	0.578295519	1	A	G	0.376	242	chr1	211096907	211096956	chr1	211135218
rs8141065	4010634	CRYBB2	0.534546947	7.251619756	1.61E-09	3.83E-05	0.567036913	22	A	C	0.2227	238	chr22	23955472	23955521	chr22	24215188
rs1710362	7320364	SIGLEC7	0.802656066	7.249947653	1.62E-09	3.84E-05	0.528774101	19	A	G	0.1116	242	chr19	56348242	56348291	chr19	56358784
rs62262084	50327	ZNF589	0.456417783	7.247473038	1.63E-09	3.87E-05	0.504593058	3	A	G	0.2025	242	chr3	48287141	48287190	chr3	47628826
rs2551971	1940019	FAM119A	-0.302588847	-7.246879	1.64E-09	3.87E-05	0.514785712	2	A	G	0.1198	242	chr2	208182608	208182657	chr2	208220327
rs2432162	840156	HS.482960	0.500602205	7.240721432	1.67E-09	3.96E-05	0.503309537	5	G	A	0.3025	238	chr5	102146600	102146649	chr5	102146532
rs12405385	6290228	UTS2	0.941716627	7.23578518	1.71E-09	4.02E-05	0.502386692	1	A	G	0.1116	242	chr1	7833476	7833525	chr1	7884744
rs12404402	6290228	UTS2	0.941716627	7.23578518	1.71E-09	4.02E-05	0.502386692	1	A	G	0.1125	240	chr1	7833476	7833525	chr1	7882370
rs1420685	940220	NOD2	0.574770699	7.232995965	1.72E-09	4.05E-05	0.53566184	16	A	G	0.2975	242	chr16	49324082	49324131	chr16	49277175
rs72836318	6560307	ARL17P1	0.616259509	7.227989813	1.76E-09	4.12E-05	0.524921203	17	G	A	0.1116	242	chr17	41949510	41949559	chr17	41477429
rs35920006	4050717	MYOM2	1.81918444	7.223808831	1.78E-09	4.17E-05	0.508227018	8	A	C	0.1612	242	chr8	2080589	2080638	chr8	2069755
rs56235145	50327	ZNF589	0.449226987	7.223477382	1.79E-09	4.17E-05	0.517948026	3	A	C	0.2415	236	chr3	48287141	48287190	chr3	47629225
rs34175176	2470131	TREML3	0.880613895	7.219514662	1.81E-09	4.23E-05	0.511693126	6	A	C	0.157	242	chr6	41284426	41284475	chr6	41310248
rs28366298	3060520	LOC642073	1.00233615	7.217305526	1.83E-09	4.25E-05	0.511804292	6	C	A	0.2934	242	chr6	32599687	32599720	chr6	32668837
rs3933326	5390553	LOC253039	0.913875249	7.209073787	1.89E-09	4.38E-05	0.510121372	9	A	G	0.2833	240	chr9	122656031	122656080	chr9	122673769
rs1131896	7650487	MICA	-0.30629072	-7.207677196	1.89E-09	4.39E-05	0.510029773	6	A	G	0.3636	242	chr6	31379097	31379136	chr6	31487094
rs4617229	5390553	LOC253039	0.73279928	7.196729443	1.97E-09	4.57E-05	0.495348626	9	A	G	0.376	242	chr9	122656031	122656080	chr9	122520517
rs2280903	4050717	MYOM2	2.371912557	7.195128902	1.99E-09	4.59E-05	0.53254517	8	G	A	0.09322	236	chr8	2080589	2080638	chr8	2078546
rs12932588	5810598	HS.556082	0.411234578	7.188941527	2.03E-09	4.69E-05	0.493814761	16	A	C	0.3613	238	chr16	87456497	87456546	chr16	87448994
rs16849307	6200382	NMNAT3	-0.168092767	-7.188022511	2.04E-09	4.69E-05	0.490481071	3	G	A	0.3306	242	chr3	140761829	140761878	chr3	140876523
rs2431530	840156	HS.482960	0.530576308	7.184826795	2.06E-09	4.74E-05	0.496973561	5	A	G	0.2899	238	chr5	102146600	102146649	chr5	102145906
rs2836934	5570195	BRWD1	0.345597175	7.182400703	2.08E-09	4.78E-05	0.541454559	21	C	A	0.4542	240	chr21	39484301	39484350	chr21	39486755
rs9271488	3060520	LOC642073	1.000674685	7.179437792	2.11E-09	4.81E-05	0.509282596	6	A	C	0.2975	242	chr6	32599687	32599720	chr6	32696978
rs1130161	3060520	LOC642073	1.000674685	7.179437792	2.11E-09	4.81E-05	0.509282596	6	A	C	0.3017	242	chr6	32599687	32599720	chr6	32718972
rs8130320	5570195	BRWD1	0.344618816	7.170659761	2.18E-09	4.95E-05	0.541484341	21	A	G	0.4545	242	chr21	39484301	39484350	chr21	39502128
rs2297256	5570195	BRWD1	0.344618816	7.170659761	2.18E-09	4.95E-05	0.541484341	21	A	G	0.4625	240	chr21	39484301	39484350	chr21	39480291
rs35994303	5570195	BRWD1	0.344618816	7.170659761	2.18E-09	4.95E-05	0.541484341	21	A	G	0.4628	242	chr21	39484301	39484350	chr21	39607890
rs10784774	1690056	LYZ	-1.006353692	-7.169204128	2.19E-09	4.95E-05	0.518220014	12	G	A	0.3802	242	chr12	68032310	68032345	chr12	68024146
rs1384	1690056	LYZ	-1.006353692	-7.169204128	2.19E-09	4.95E-05	0.518220014	12	A	G	0.3802	242	chr12	68032310	68032345	chr12	68034101
rs12200314	4570451	LOC401233	0.696942473	7.160077698	2.26E-09	5.11E-05	0.505084061	6	G	A	0.4174	242	chr6	2964502	2964551	chr6	3003689
rs3808619	5420487	FAM164A	-0.388116043	-7.159691206	2.27E-09	5.11E-05	0.507954812	8	A	C	0.2815	238	chr8	79790026	79790075	chr8	79740281
rs10078304	1070736	ANKRD32	-0.259234396	-7.155440362	2.30E-09	5.16E-05	0.504251769	5	A	G	0.2625	240	chr5	94057160	94057209	chr5	94052767
rs10051931	1070736	ANKRD32	-0.259234396	-7.155440362	2.30E-09	5.16E-05	0.504251769	5	G	A	0.2603	242	chr5	94057160	94057209	chr5	94027232
rs10070258	1070736	ANKRD32	-0.259234396	-7.155440362	2.30E-09	5.16E-05	0.504251769	5	C	A	0.2769	242	chr5	94057160	94057209	chr5	94005770
rs3084541	1070736	ANKRD32	-0.259234396	-7.155440362	2.30E-09	5.16E-05	0.504251769	5	A	C	0.2603	242	chr5	94057160	94057209	chr5	94065474
rs10935341	6200382	NMNAT3	-0.171193144	-7.149822141	2.35E-09	5.26E-05	0.487826303	3	G	A	0.3512	242	chr3	140761829	140761878	chr3	140879448
rs6689	7160474	HLA-DQB1	-1.533163185	-7.149115128	2.36E-09	5.26E-05	0.497365151	6	G	A	0.2417	240	chr6	32736001	32736004	chr6	32735678
rs7591899	5080072	POMC	0.427436183	7.143178116	2.41E-09	5.37E-05	0.507011913	2	A	G	0.09091	242	chr2	25237567	25237616	chr2	25242663
rs17014495	520609	KIAA1324	-0.832197117	-7.135172726	2.49E-09	5.52E-05	0.529692501	1	A	C	0.4583	240	chr1	109547192	109547241	chr1	109515926
rs4970746	520609	KIAA1324	-0.832197117	-7.135172726	2.49E-09	5.52E-05	0.529292954	1	C	A	0.4587	242	chr1	109547192	109547241	chr1	109511319
rs553618	3610743	SF1	1.66932023	7.131044673	2.52E-09	5.59E-05	0.518271524	11	A	G	0.09504	242	chr11	64300273	64300322	chr11	64259755
rs6442101	50327	ZNF589	0.421023287	7.117355777	2.66E-09	5.82E-05	0.495745362	3	G	A	0.2562	242	chr3	48287141	48287190	chr3	48105897
rs9825114	50327	ZNF589	0.421023287	7.117355777	2.66E-09	5.82E-05	0.495745362	3	A	G	0.2603	242	chr3	48287141	48287190	chr3	48113086
rs35199727	50327	ZNF589	0.421023287	7.117355777	2.66E-09	5.82E-05	0.495745362	3	G	A	0.2521	242	chr3	48287141	48287190	chr3	47921712
rs1060407	50327	ZNF589	0.421023287	7.117355777	2.66E-09	5.82E-05	0.495745362	3	A	C	0.2458	240	chr3	48287141	48287190	chr3	47933041
rs34750113	50327	ZNF589	0.421023287	7.117355777	2.66E-09	5.82E-05	0.495745362	3	A	G	0.2562	242	chr3	48287141	48287190	chr3	47961396
rs11707679	50327	ZNF589	0.421023287	7.117355777	2.66E-09	5.82E-05	0.495745362	3	G	A	0.2458	240	chr3	48287141	48287190	chr3	47931510
rs55989315	2760068	HS.481464	0.401139284	7.110383988	2.73E-09	5.97E-05	0.570552951	5	A	C	0.161	236	chr5	523647	523696	chr5	538259
rs1668867	5560360	RIPK5	-0.569252363	-7.109012436	2.74E-09	5.99E-05	0.510366824	1	A	G	0.2017	238	chr1	203378372	203378421	chr1	203506874
rs11120013	5080201	LOC642946	0.394118104	7.105911355	2.77E-09	6.05E-05	0.569745076	1	G	A	0.2851	242	chr1	211096907	211096956	chr1	210998196
rs1012364	5550133	TFG	-0.676745192	-7.10468249	2.79E-09	6.06E-05	0.519923279	3	T	A	0.4091	242	chr3	101950332	101950381	chr3	101935601
rs784491	2650110	WDR48	0.421258966	7.097449863	2.86E-09	6.22E-05	0.483559021	3	A	G	0.4421	242	chr3	39111969	39112018	chr3	39149466
rs6499834	1400672	AMFR	-0.555671359	-7.090692827	2.93E-09	6.30E-05	0.533243058	16	G	A	0.35	240	chr16	54953278	54953327	chr16	55000235
rs1478478	1400672	AMFR	-0.555671359	-7.090692827	2.93E-09	6.30E-05	0.533243058	16	C	A	0.3595	242	chr16	54953278	54953327	chr16	54960032
rs1382359	1400672	AMFR	-0.555671359	-7.090692827	2.93E-09	6.30E-05	0.533243058	16	G	A	0.3471	242	chr16	54953278	54953327	chr16	54957015
rs2550309	1400672	AMFR	-0.555671359	-7.090692827	2.93E-09	6.30E-05	0.533243058	16	G	A	0.3678	242	chr16	54953278	54953327	chr16	54992243
rs2241957	1400672	AMFR	-0.555671359	-7.090692827	2.93E-09	6.30E-05	0.533243058	16	A	G	0.3471	242	chr16	54953278	54953327	chr16	54958795
rs2550303	1400672	AMFR	-0.555671359	-7.090692827	2.93E-09	6.30E-05	0.533243058	16	G	A	0.3595	242	chr16	54953278	54953327	chr16	54953111
rs869205	1400672	AMFR	-0.555671359	-7.090692827	2.93E-09	6.30E-05	0.533243058	16	A	G	0.3595	242	chr16	54953278	54953327	chr16	54951536
rs4728142	4260373	IRF5	-0.626982584	-7.087740062	2.97E-09	6.36E-05	0.505529226	7	A	G	0.3517	236	chr7	128376806	128376855	chr7	128361203
rs3751488	7000692	MRPL52	-0.418662685	-7.070626834	3.16E-09	6.77E-05	0.525920997	14	A	G	0.1777	242	chr14	22373917	22373966	chr14	22373934
rs811971	2650110	WDR48	0.411612083	7.068025782	3.19E-09	6.82E-05	0.481488398	3	A	G	0.4917	242	chr3	39111969	39112018	chr3	39143287
rs11647464	4120367	LPCAT2	0.697695528	7.064981106	3.23E-09	6.89E-05	0.498804079	16	A	G	0.3926	242	chr16	54174433	54174482	chr16	54162977
rs1985263	1260315	PMM2	0.510659259	7.061165497	3.28E-09	6.98E-05	0.481523222	16	C	A	0.1612	242	chr16	8850487	8850536	chr16	8821305
rs72731415	3190730	SRP14	0.307419572	7.060309942	3.29E-09	6.99E-05	0.551595011	15	G	A	0.219	242	chr15	38115328	38115377	chr15	38118991
rs2236469	5290132	COL18A1	-0.633146636	-7.05448404	3.36E-09	7.13E-05	0.496350724	21	A	G	0.2149	242	chr21	45757881	45757930	chr21	45726818
rs7002339	4390646	ZHX2	0.563445516	7.053940346	3.37E-09	7.13E-05	0.513128932	8	A	C	0.2934	242	chr8	123986271	123986320	chr8	124038386
rs34276369	3060520	LOC642073	0.996094552	7.052931316	3.38E-09	7.15E-05	0.508238486	6	A	G	0.3	240	chr6	32599687	32599720	chr6	32722015
rs36098404	4050717	MYOM2	1.840822383	7.050904736	3.41E-09	7.19E-05	0.496524086	8	A	G	0.1157	242	chr8	2080589	2080638	chr8	2069652
rs17618761	130187	PAPSS1	0.391757642	7.044411998	3.49E-09	7.33E-05	0.507618235	4	A	G	0.2066	242	chr4	108754882	108754931	chr4	108833776
rs2522420	130187	PAPSS1	0.391757642	7.044411998	3.49E-09	7.33E-05	0.507618235	4	C	A	0.2066	242	chr4	108754882	108754931	chr4	108829077
rs56155517	130187	PAPSS1	0.391757642	7.044411998	3.49E-09	7.33E-05	0.507618235	4	C	A	0.2066	242	chr4	108754882	108754931	chr4	108828591
rs676385	520609	KIAA1324	-0.822170107	-7.043606471	3.50E-09	7.34E-05	0.523394838	1	A	G	0.4256	242	chr1	109547192	109547241	chr1	109506545
rs9357233	7210717	FGD2	0.581898732	7.040742257	3.54E-09	7.39E-05	0.480181535	6	A	G	0.4375	240	chr6	37104771	37104820	chr6	37127579
rs1063964	6770392	SRI	0.350030838	7.040683649	3.54E-09	7.39E-05	0.479581001	7	A	G	0.2975	242	chr7	87672656	87672705	chr7	87673405
rs6518305	6380187	C21ORF57	-0.446540089	-7.039186733	3.56E-09	7.42E-05	0.481762228	21	A	C	0.3167	240	chr21	46531282	46531331	chr21	46876597
rs11120027	5080201	LOC642946	0.393448693	7.035222867	3.61E-09	7.52E-05	0.565852498	1	G	A	0.2833	240	chr1	211096907	211096956	chr1	211028830
rs7283532	6380187	C21ORF57	-0.434199549	-7.016467305	3.87E-09	8.05E-05	0.479044868	21	G	A	0.2899	238	chr21	46531282	46531331	chr21	46780090
rs227580	4280661	TMUB2	-0.280545736	-7.016146588	3.88E-09	8.05E-05	0.490363667	17	G	A	0.4669	242	chr17	39624515	39624564	chr17	39578594
rs7731717	1500131	CPEB4	0.458453623	7.015300761	3.89E-09	8.06E-05	0.484611657	5	G	A	0.2025	242	chr5	173317563	173317612	chr5	173214291
rs2267989	4670441	FBLN5	-0.348198868	-7.014524621	3.90E-09	8.06E-05	0.511774055	14	A	G	0.438	242	chr14	91405850	91405899	chr14	91409603
rs2267990	4670441	FBLN5	-0.348198868	-7.014524621	3.90E-09	8.06E-05	0.511774055	14	A	G	0.438	242	chr14	91405850	91405899	chr14	91409661
rs6558085	160446	HMBOX1	-0.69965132	-7.005153747	4.04E-09	8.33E-05	0.498219906	8	A	G	0.2975	242	chr8	28965044	28965093	chr8	28858851
rs1046403	3400408	NT5C3L	0.395847688	6.999529092	4.13E-09	8.45E-05	0.477690781	17	G	A	0.1958	240	chr17	37235124	37235173	chr17	37237346
rs9279784	7160474	HLA-DQB1	-1.453338578	-6.99910217	4.13E-09	8.45E-05	0.485003026	6	A	G	0.2562	242	chr6	32736001	32736004	chr6	32678646
rs9279805	7160474	HLA-DQB1	-1.453338578	-6.99910217	4.13E-09	8.45E-05	0.485003026	6	C	A	0.2562	242	chr6	32736001	32736004	chr6	32685853
rs9271100	7160474	HLA-DQB1	-1.453338578	-6.99910217	4.13E-09	8.45E-05	0.485003026	6	A	G	0.2562	242	chr6	32736001	32736004	chr6	32684456
rs9271170	7160474	HLA-DQB1	-1.453338578	-6.99910217	4.13E-09	8.45E-05	0.485003026	6	A	G	0.2562	242	chr6	32736001	32736004	chr6	32685867
rs10771769	460411	IPO8	0.6741451	6.990270816	4.27E-09	8.72E-05	0.482069013	12	G	A	0.4174	242	chr12	30673525	30673574	chr12	30801547
rs8075209	4900154	DPRXP4	0.839310233	6.986931899	4.33E-09	8.82E-05	0.478667678	17	A	G	0.1176	238	chr17	26326864	26326913	chr17	26400314
rs35265698	3060520	LOC642073	1.129553434	6.984633136	4.36E-09	8.87E-05	0.496109474	6	G	C	0.1818	242	chr6	32599687	32599720	chr6	32669312
rs9314455	4050717	MYOM2	-1.298086554	-6.984546605	4.37E-09	8.87E-05	0.491961887	8	A	G	0.4545	242	chr8	2080589	2080638	chr8	2096466
rs9972768	6370097	TUFM	0.280676909	6.973032638	4.56E-09	9.24E-05	0.527908483	16	C	A	0.375	240	chr16	28761848	28761897	chr16	28769235
rs3888190	6370097	TUFM	0.279857914	6.967264827	4.66E-09	9.31E-05	0.5277593	16	A	C	0.3824	238	chr16	28761848	28761897	chr16	28796987
rs4788101	6370097	TUFM	0.279857914	6.967264827	4.66E-09	9.31E-05	0.5277593	16	A	G	0.376	242	chr16	28761848	28761897	chr16	28775305
rs4451951	6370097	TUFM	0.279857914	6.967264827	4.66E-09	9.31E-05	0.5277593	16	G	A	0.376	242	chr16	28761848	28761897	chr16	28743706
rs2008514	6370097	TUFM	0.279857914	6.967264827	4.66E-09	9.31E-05	0.5277593	16	A	G	0.376	242	chr16	28761848	28761897	chr16	28733106
rs11864107	6370097	TUFM	0.279857914	6.967264827	4.66E-09	9.31E-05	0.5277593	16	G	A	0.376	242	chr16	28761848	28761897	chr16	28793432
rs8055982	6370097	TUFM	0.279857914	6.967264827	4.66E-09	9.31E-05	0.5277593	16	C	A	0.376	242	chr16	28761848	28761897	chr16	28788703
rs8055138	6370097	TUFM	0.279857914	6.967264827	4.66E-09	9.31E-05	0.5277593	16	A	G	0.376	242	chr16	28761848	28761897	chr16	28798966
rs62037371	6370097	TUFM	0.279857914	6.967264827	4.66E-09	9.31E-05	0.5277593	16	A	C	0.376	242	chr16	28761848	28761897	chr16	28797632
rs4788102	6370097	TUFM	0.279857914	6.967264827	4.66E-09	9.31E-05	0.5277593	16	A	G	0.376	242	chr16	28761848	28761897	chr16	28780899
rs2844567	7650487	MICA	-0.34040003	-6.961645119	4.76E-09	9.49E-05	0.493359716	6	A	G	0.1942	242	chr6	31379097	31379136	chr6	31444623
rs1779411	5560360	RIPK5	-0.574619497	-6.958321225	4.81E-09	9.59E-05	0.498122476	1	A	G	0.1777	242	chr1	203378372	203378421	chr1	203505153
rs2702182	290156	SMG7	-0.549185902	-6.952123114	4.93E-09	9.80E-05	0.48927116	1	A	G	0.2625	240	chr1	181789260	181789309	chr1	181783063
rs4869315	2260731	ERAP2	0.904373829	6.951035237	4.95E-09	9.83E-05	0.472244177	5	G	A	0.4711	242	chr5	96274820	96274869	chr5	96255028
rs1692182	5080201	LOC642946	-0.331792877	-6.936619224	5.22E-09	0.00010354	0.559728684	1	A	C	0.4421	242	chr1	211096907	211096956	chr1	211156920
rs10119016	5310100	TDRD7	0.804833688	6.934807412	5.26E-09	0.000104078	0.487134513	9	A	G	0.07083	240	chr9	99298064	99298113	chr9	98889102
rs2167273	4260373	IRF5	-0.683023816	-6.929110084	5.37E-09	0.000105982	0.488941169	7	A	G	0.343	242	chr7	128376806	128376855	chr7	128476649
rs2305324	4260373	IRF5	-0.683023816	-6.929110084	5.37E-09	0.000105982	0.488941169	7	C	G	0.3471	242	chr7	128376806	128376855	chr7	128428462
rs12437405	2680288	TRAPPC6B	-0.318579982	-6.928144816	5.39E-09	0.000106197	0.486360464	14	G	A	0.2647	238	chr14	38686817	38686866	chr14	38688163
rs9378771	450292	TUBB2A	-1.265352116	-6.926070975	5.43E-09	0.000106855	0.515530922	6	A	C	0.4832	238	chr6	3099069	3099095	chr6	3107721
rs6512264	5310397	LRRC25	0.695269763	6.922755347	5.50E-09	0.000107847	0.482581931	19	C	A	0.2851	242	chr19	18362972	18363021	chr19	18363728
rs6512265	5310397	LRRC25	0.695269763	6.922755347	5.50E-09	0.000107847	0.482581931	19	G	A	0.2875	240	chr19	18362972	18363021	chr19	18363835
rs2070435	5390338	DIP2A	0.179924073	6.919770527	5.56E-09	0.000108886	0.494496367	21	A	G	0.3792	240	chr21	46789606	46789614	chr21	46786139
rs1665982	50327	ZNF589	0.441600168	6.913140658	5.70E-09	0.000111313	0.499019714	3	A	G	0.2208	240	chr3	48287141	48287190	chr3	47880083
rs9758256	2480037	CMTM8	0.62606826	6.913002188	5.70E-09	0.000111313	0.49939645	3	A	G	0.1639	238	chr3	32280449	32280464	chr3	32270148
rs41279096	50414	C12ORF43	-0.380914972	-6.912614074	5.71E-09	0.000111313	0.477433226	12	A	G	0.1542	240	chr12	119925706	119925755	chr12	119924646
rs881436	2320750	MRVI1	-0.370501236	-6.910545449	5.76E-09	0.000112002	0.484358054	11	G	A	0.4876	242	chr11	10607698	10607747	chr11	10583260
rs9622641	6280086	LGALS2	-0.7204995	-6.902915752	5.92E-09	0.000115064	0.505261421	22	A	G	0.4298	242	chr22	36296552	36296601	chr22	36303242
rs17031614	6290228	UTS2	1.125231124	6.896130829	6.08E-09	0.000117653	0.478867523	1	A	G	0.05785	242	chr1	7833476	7833525	chr1	7810192
rs3813809	6290228	UTS2	1.125231124	6.896130829	6.08E-09	0.000117653	0.478867523	1	A	C	0.05372	242	chr1	7833476	7833525	chr1	7751004
rs7974251	460411	IPO8	-0.633111072	-6.892814952	6.15E-09	0.000118792	0.47516577	12	C	A	0.2851	242	chr12	30673525	30673574	chr12	30663396
rs7198606	6370097	TUFM	0.27774962	6.892721099	6.15E-09	0.000118792	0.526944427	16	C	A	0.375	240	chr16	28761848	28761897	chr16	28782623
rs12943725	3990403	MXRA7	0.360994499	6.889099841	6.24E-09	0.000120225	0.498213293	17	A	G	0.2893	242	chr17	72183709	72183758	chr17	72228354
rs2236470	5290132	COL18A1	-0.595138006	-6.884461148	6.35E-09	0.000122139	0.484578852	21	G	A	0.2292	240	chr21	45757881	45757930	chr21	45727449
rs8059717	1400672	AMFR	-0.541645434	-6.879862313	6.46E-09	0.000123874	0.519675893	16	G	A	0.3471	242	chr16	54953278	54953327	chr16	55022926
rs11640819	1400672	AMFR	-0.541645434	-6.879862313	6.46E-09	0.000123874	0.519675893	16	A	G	0.3471	242	chr16	54953278	54953327	chr16	55043749
rs165352	2940095	SLC36A1	-0.351370968	-6.875287949	6.57E-09	0.000125817	0.472521528	5	C	A	0.4083	240	chr5	150850807	150850856	chr5	150836300
rs7202124	940220	NOD2	0.565330431	6.874589489	6.58E-09	0.000125952	0.51247588	16	G	A	0.3099	242	chr16	49324082	49324131	chr16	49271530
rs3745420	6590689	HS.131041	-0.329053925	-6.873229662	6.62E-09	0.000126206	0.498980227	19	G	A	0.3967	242	chr19	59641760	59641809	chr19	59638596
rs6509874	6590689	HS.131041	-0.329053925	-6.873229662	6.62E-09	0.000126206	0.498980227	19	A	G	0.3967	242	chr19	59641760	59641809	chr19	59643220
rs10917123	3460022	HSPC157	-0.508525904	-6.872457095	6.64E-09	0.000126378	0.489762635	1	A	G	0.1807	238	chr1	22229804	22229853	chr1	22228565
rs10760112	5390553	LOC253039	0.732860373	6.869850862	6.70E-09	0.00012742	0.472418416	9	G	A	0.3967	242	chr9	122656031	122656080	chr9	122507391
rs12502351	3390367	HS.552082	0.402022046	6.855385889	7.08E-09	0.000134294	0.539625532	4	G	A	0.0875	240	chr4	99583471	99583520	chr4	99487207
rs4050290	6380187	C21ORF57	-0.431575374	-6.85297791	7.14E-09	0.000134687	0.46734488	21	G	A	0.2851	242	chr21	46531282	46531331	chr21	46608783
rs2073382	6380187	C21ORF57	-0.431575374	-6.85297791	7.14E-09	0.000134687	0.46734488	21	G	A	0.2851	242	chr21	46531282	46531331	chr21	46642726
rs3737438	6380187	C21ORF57	-0.431575374	-6.85297791	7.14E-09	0.000134687	0.46734488	21	A	G	0.2875	240	chr21	46531282	46531331	chr21	46635700
rs2839217	6380187	C21ORF57	-0.431575374	-6.85297791	7.14E-09	0.000134687	0.46734488	21	A	G	0.2857	238	chr21	46531282	46531331	chr21	46591078
rs3763236	3440086	PEX6	0.541464254	6.849013634	7.25E-09	0.000136491	0.485438506	6	G	A	0.4792	240	chr6	43039877	43039926	chr6	43010486
rs4964197	6330348	NT5DC3	0.288305881	6.84777976	7.28E-09	0.000136915	0.481176797	12	A	G	0.09583	240	chr12	102690449	102690498	chr12	102754629
rs2877143	6380187	C21ORF57	-0.445832989	-6.835793782	7.61E-09	0.000142972	0.466100974	21	G	A	0.2851	242	chr21	46531282	46531331	chr21	46623942
rs9270856	7160474	HLA-DQB1	-1.442081727	-6.833079502	7.69E-09	0.000144212	0.481979844	6	A	G	0.2583	240	chr6	32736001	32736004	chr6	32678817
rs7856656	7650615	GRHPR	0.263779588	6.831192283	7.74E-09	0.000145015	0.521840014	9	A	G	0.3833	240	chr9	37422819	37422830	chr9	37411065
rs3848646	5310397	LRRC25	0.693399731	6.823107028	7.98E-09	0.000149239	0.481556024	19	A	C	0.2815	238	chr19	18362972	18363021	chr19	18362986
rs12061255	7550427	HSPC157	0.469732398	6.821248186	8.04E-09	0.000150054	0.480143012	1	A	G	0.2375	240	chr1	22230014	22230063	chr1	22223134
rs7951555	4860070	PHACS	0.53150279	6.817747553	8.14E-09	0.000151803	0.481823505	11	G	A	0.1612	242	chr11	44061844	44061893	chr11	44047975
rs249494	4210670	PAM	0.508501203	6.816012196	8.20E-09	0.000152475	0.462678051	5	C	A	0.2603	242	chr5	102340879	102340928	chr5	102169664
rs4739134	5420487	FAM164A	-0.420376375	-6.815692016	8.21E-09	0.000152475	0.500668331	8	A	G	0.225	240	chr8	79790026	79790075	chr8	79718703
rs9809104	2650110	WDR48	-0.374185545	-6.815258597	8.22E-09	0.000152475	0.463373697	3	A	G	0.4667	240	chr3	39111969	39112018	chr3	39121433
rs12049389	1660465	FCRL5	0.661407045	6.814967057	8.23E-09	0.000152475	0.569946532	1	A	C	0.2231	242	chr1	155750161	155750210	chr1	155804591
rs2236472	5290132	COL18A1	-0.624968854	-6.812510391	8.30E-09	0.000153653	0.494561711	21	A	G	0.2167	240	chr21	45757881	45757930	chr21	45727840
rs2097431	7160474	HLA-DQB1	-1.203366317	-6.810250852	8.38E-09	0.000154726	0.478459239	6	A	G	0.3571	238	chr6	32736001	32736004	chr6	32698811
rs4047801	290156	SMG7	-0.511748218	-6.807224309	8.47E-09	0.000156023	0.479123024	1	A	G	0.4421	242	chr1	181789260	181789309	chr1	181681941
rs6684015	290156	SMG7	-0.511748218	-6.807224309	8.47E-09	0.000156023	0.479123024	1	G	A	0.438	242	chr1	181789260	181789309	chr1	181672417
rs2243523	4010021	FN3KRP	0.236569455	6.80516963	8.54E-09	0.000156762	0.49596748	17	A	C	0.4215	242	chr17	78278957	78279006	chr17	78273738
rs2249888	4010021	FN3KRP	0.236569455	6.80516963	8.54E-09	0.000156762	0.49596748	17	G	A	0.4215	242	chr17	78278957	78279006	chr17	78269027
rs2295800	1240209	TNFSF8	0.22324392	6.803918786	8.58E-09	0.000157264	0.466227425	9	A	G	0.3595	242	chr9	116705095	116705144	chr9	116704032
rs10749291	1820706	SFXN4	-0.288663768	-6.802993285	8.61E-09	0.000157577	0.470702204	10	A	G	0.4835	242	chr10	120907325	120907372	chr10	120910578
rs7246512	1990672	PLA2G4C	0.458096344	6.800905898	8.67E-09	0.000158578	0.487216638	19	A	G	0.3595	242	chr19	53243026	53243075	chr19	53343814
rs4699634	3390367	HS.552082	0.339451683	6.798134887	8.76E-09	0.000159994	0.518388039	4	A	G	0.1157	242	chr4	99583471	99583520	chr4	99583644
rs11079017	3400408	NT5C3L	0.393723569	6.796530039	8.82E-09	0.00016072	0.462960805	17	C	A	0.1875	240	chr17	37235124	37235173	chr17	37251382
rs10942714	7150563	ENC1	0.796135235	6.795303872	8.86E-09	0.000161222	0.466161034	5	A	G	0.09091	242	chr5	73959244	73959293	chr5	73958219
rs12128955	2640086	C1ORF85	-0.400593167	-6.790379613	9.02E-09	0.000163499	0.474550038	1	A	G	0.4876	242	chr1	154529204	154529253	chr1	154510445
rs2025577	2640086	C1ORF85	-0.400593167	-6.790379613	9.02E-09	0.000163499	0.474550038	1	G	A	0.4917	242	chr1	154529204	154529253	chr1	154580728
rs7522860	2640086	C1ORF85	-0.400593167	-6.790379613	9.02E-09	0.000163499	0.474550038	1	A	G	0.4917	242	chr1	154529204	154529253	chr1	154541905
rs12036228	1660465	FCRL5	0.624506941	6.780343671	9.37E-09	0.0001695	0.567921657	1	A	G	0.2727	242	chr1	155750161	155750210	chr1	155780715
rs2108485	2140382	PASK	-0.485213078	-6.779409524	9.40E-09	0.00016978	0.471700744	2	A	C	0.3802	242	chr2	241695557	241695587	chr2	241670415
rs1046404	3400408	NT5C3L	0.384477184	6.778737619	9.42E-09	0.00016978	0.461868254	17	C	G	0.1983	242	chr17	37235124	37235173	chr17	37237334
rs3744781	3400408	NT5C3L	0.384477184	6.778737619	9.42E-09	0.00016978	0.461868254	17	A	G	0.1983	242	chr17	37235124	37235173	chr17	37235677
rs830166	2680538	MAP6D1	0.186497635	6.772307843	9.65E-09	0.000173657	0.465424132	3	A	G	0.4463	242	chr3	185016506	185016555	chr3	184970087
rs28610581	150241	MAN2C1	0.4260196	6.771198326	9.69E-09	0.000173876	0.494156825	15	G	A	0.3017	242	chr15	73435608	73435613	chr15	73599529
rs11636031	150241	MAN2C1	0.4260196	6.771198326	9.69E-09	0.000173876	0.494156825	15	G	A	0.3099	242	chr15	73435608	73435613	chr15	73602813
rs6599273	2650110	WDR48	-0.398797949	-6.765352283	9.90E-09	0.000177204	0.459728283	3	A	C	0.3884	242	chr3	39111969	39112018	chr3	38973556
rs7427462	2650110	WDR48	-0.398797949	-6.765352283	9.90E-09	0.000177204	0.459728283	3	A	G	0.3884	242	chr3	39111969	39112018	chr3	38938279
rs617578	3060520	LOC642073	1.095831799	6.761529915	1.00E-08	0.000179495	0.480612435	6	A	G	0.186	242	chr6	32599687	32599720	chr6	32682581
rs7313235	1340500	CLEC12A	0.756315432	6.759258101	1.01E-08	0.000180766	0.516096148	12	A	G	0.3432	236	chr12	10022843	10022892	chr12	10023550
rs10790175	650678	TAGLN	-0.595272995	-6.751555738	1.04E-08	0.000185777	0.482178312	11	A	G	0.3884	242	chr11	116580580	116580629	chr11	116539939
rs17205647	7160474	HLA-DQB1	1.247850303	6.749604903	1.05E-08	0.000186868	0.467258688	6	A	G	0.3667	240	chr6	32736001	32736004	chr6	32745396
rs17465699	60139	HS.145307	0.286811156	6.748635708	1.05E-08	0.000187278	0.480440207	12	A	G	0.1736	242	chr12	88505274	88505323	chr12	88524814
rs4924	1400672	AMFR	-0.522593847	-6.747777278	1.06E-08	0.000187612	0.510989414	16	G	A	0.4215	242	chr16	54953278	54953327	chr16	54953987
rs2076087	6280086	LGALS2	-0.719892513	-6.746815889	1.06E-08	0.000187696	0.494669028	22	G	A	0.4587	242	chr22	36296552	36296601	chr22	36290311
rs2263313	7650487	MICA	-0.341825067	-6.746324762	1.06E-08	0.000187696	0.530215853	6	A	G	0.1723	238	chr6	31379097	31379136	chr6	31481789
rs2596480	7650487	MICA	-0.39516148	-6.744624847	1.07E-08	0.000187696	0.478212249	6	A	G	0.1612	242	chr6	31379097	31379136	chr6	31533964
rs2516454	7650487	MICA	-0.39516148	-6.744624847	1.07E-08	0.000187696	0.478212249	6	T	A	0.1612	242	chr6	31379097	31379136	chr6	31528842
rs2516463	7650487	MICA	-0.39516148	-6.744624847	1.07E-08	0.000187696	0.478212249	6	G	A	0.1612	242	chr6	31379097	31379136	chr6	31524515
rs2395028	7650487	MICA	-0.39516148	-6.744624847	1.07E-08	0.000187696	0.478212249	6	A	G	0.1612	242	chr6	31379097	31379136	chr6	31532736
rs2596458	7650487	MICA	-0.39516148	-6.744624847	1.07E-08	0.000187696	0.478212249	6	A	G	0.1612	242	chr6	31379097	31379136	chr6	31525626
rs2596460	7650487	MICA	-0.39516148	-6.744624847	1.07E-08	0.000187696	0.478212249	6	G	A	0.1612	242	chr6	31379097	31379136	chr6	31525489
rs4878690	7650615	GRHPR	0.276724919	6.742740947	1.08E-08	0.000188755	0.539978118	9	A	G	0.3235	238	chr9	37422819	37422830	chr9	37412656
rs9926107	1260315	PMM2	0.4980112	6.733888505	1.11E-08	0.000194827	0.457960738	16	A	G	0.15	240	chr16	8850487	8850536	chr16	8799646
rs12061255	3460022	HSPC157	0.410448482	6.730571759	1.13E-08	0.000196979	0.4800363	1	A	G	0.2375	240	chr1	22229804	22229853	chr1	22223134
rs10793725	5560360	RIPK5	-0.431282939	-6.725232477	1.15E-08	0.000200665	0.481990765	1	A	G	0.3678	242	chr1	203378372	203378421	chr1	203295538
rs16825688	1820632	PTGS2	-1.007057283	-6.721547347	1.17E-08	0.000203162	0.481412469	1	C	A	0.1208	240	chr1	184907659	184907708	chr1	184898910
rs2288236	2320750	MRVI1	-0.373329259	-6.719551946	1.18E-08	0.000204396	0.4708198	11	G	A	0.35	240	chr11	10607698	10607747	chr11	10560224
rs6999630	160446	HMBOX1	0.603168638	6.717159432	1.19E-08	0.000205943	0.478213809	8	G	A	0.4298	242	chr8	28965044	28965093	chr8	28990920
rs1874328	4260373	IRF5	-0.644307064	-6.714210195	1.20E-08	0.000207934	0.473818152	7	G	A	0.3542	240	chr7	128376806	128376855	chr7	128372340
rs12042181	5080201	LOC642946	-0.356811365	-6.713644	1.20E-08	0.000208084	0.546202894	1	G	A	0.405	242	chr1	211096907	211096956	chr1	211155117
rs20581	1990672	PLA2G4C	-0.459144254	-6.711571189	1.21E-08	0.00020941	0.480966988	19	A	G	0.3512	242	chr19	53243026	53243075	chr19	53314239
rs10781510	3370255	INPP5E	-0.340851088	-6.706226458	1.24E-08	0.000213335	0.468308314	9	A	G	0.3655	238	chr9	138443133	138443182	chr9	138398994
rs184388	50327	ZNF589	0.410919226	6.702559665	1.25E-08	0.000214752	0.466524908	3	A	G	0.2769	242	chr3	48287141	48287190	chr3	47914630
rs34025851	50327	ZNF589	0.410919226	6.702559665	1.25E-08	0.000214752	0.466524908	3	A	C	0.2769	242	chr3	48287141	48287190	chr3	47928737
rs319696	50327	ZNF589	0.410919226	6.702559665	1.25E-08	0.000214752	0.466524908	3	G	A	0.2769	242	chr3	48287141	48287190	chr3	47918865
rs73331331	4120154	EIF2AK1	0.306344343	6.702413097	1.25E-08	0.000214752	0.455174861	7	G	A	0.325	240	chr7	6062133	6062182	chr7	6004571
rs13320	6100010	THEM4	-0.245566857	-6.702400092	1.25E-08	0.000214752	0.466585032	1	G	A	0.4752	242	chr1	150112933	150112982	chr1	150113141
rs1112438	2650110	WDR48	0.43077114	6.702235289	1.25E-08	0.000214752	0.481339424	3	A	G	0.4449	236	chr3	39111969	39112018	chr3	39127349
rs2167273	2230431	IRF5	-0.833311975	-6.696873168	1.28E-08	0.000218494	0.464881238	7	A	G	0.343	242	chr7	127973722	127973771	chr7	128476649
rs2305324	2230431	IRF5	-0.833311975	-6.696873168	1.28E-08	0.000218494	0.464881238	7	C	G	0.3471	242	chr7	127973722	127973771	chr7	128428462
rs794152	460411	IPO8	0.642769251	6.695914408	1.28E-08	0.000218977	0.460957671	12	A	G	0.3306	242	chr12	30673525	30673574	chr12	30687458
rs35522855	2100296	NAPSA	-0.461927942	-6.692450443	1.30E-08	0.000221525	0.515781622	19	G	A	0.2479	242	chr19	55553808	55553849	chr19	55538373
rs11077857	3990403	MXRA7	0.342097567	6.690317718	1.31E-08	0.000222991	0.484498319	17	G	A	0.2645	242	chr17	72183709	72183758	chr17	72203231
rs9977482	5290132	COL18A1	-0.649518707	-6.689287957	1.32E-08	0.000223544	0.471540602	21	A	G	0.2125	240	chr21	45757881	45757930	chr21	45723547
rs11105326	7320717	GALNT4	-0.518593092	-6.68820586	1.32E-08	0.000223839	0.501067709	12	G	A	0.2934	242	chr12	88439621	88439670	chr12	88463466
rs722414	7320717	GALNT4	-0.518593092	-6.68820586	1.32E-08	0.000223839	0.501067709	12	A	G	0.2893	242	chr12	88439621	88439670	chr12	88461568
rs4796721	3400408	NT5C3L	0.361510427	6.681677435	1.35E-08	0.00022874	0.454741137	17	G	A	0.2231	242	chr17	37235124	37235173	chr17	37256947
rs4796729	3400408	NT5C3L	0.361510427	6.681677435	1.35E-08	0.00022874	0.454741137	17	G	A	0.2231	242	chr17	37235124	37235173	chr17	37295202
rs11204915	6100010	THEM4	-0.239574952	-6.680691157	1.36E-08	0.000229272	0.465013787	1	G	A	0.479	238	chr1	150112933	150112982	chr1	150149450
rs6843595	2750475	D4S234E	-0.721020289	-6.677258677	1.38E-08	0.000231473	0.472519214	4	G	A	0.2542	240	chr4	4471438	4471487	chr4	4402631
rs9264904	7200398	HLA-C	-1.355453886	-6.676940493	1.38E-08	0.000231473	0.456304883	6	A	G	0.3388	242	chr6	31345836	31345841	chr6	31380532
rs387142	1070390	HS.436572	0.51038137	6.675963915	1.38E-08	0.000231473	0.454375976	17	A	G	0.4504	242	chr17	10556475	10556524	chr17	10558039
rs366196	1070390	HS.436572	0.51038137	6.675963915	1.38E-08	0.000231473	0.454375976	17	C	A	0.4458	240	chr17	10556475	10556524	chr17	10560685
rs394310	1070390	HS.436572	0.51038137	6.675963915	1.38E-08	0.000231473	0.454375976	17	A	G	0.4504	242	chr17	10556475	10556524	chr17	10561240
rs446432	1070390	HS.436572	0.51038137	6.675963915	1.38E-08	0.000231473	0.454375976	17	G	A	0.45	240	chr17	10556475	10556524	chr17	10563030
rs2717540	5420487	FAM164A	-0.373181314	-6.67497993	1.39E-08	0.000231702	0.466976947	8	A	G	0.2314	242	chr8	79790026	79790075	chr8	79784918
rs979564	5420487	FAM164A	-0.373181314	-6.67497993	1.39E-08	0.000231702	0.466976947	8	A	G	0.2314	242	chr8	79790026	79790075	chr8	79738714
rs28680621	540524	NMRAL1	-0.389154644	-6.674065948	1.39E-08	0.000232183	0.457614796	16	A	G	0.1942	242	chr16	4451772	4451781	chr16	4458995
rs3757385	4260373	IRF5	0.596809218	6.670755111	1.41E-08	0.000234591	0.473401132	7	A	C	0.5	230	chr7	128376806	128376855	chr7	128364540
rs1062912	2320750	MRVI1	-0.37915456	-6.669871572	1.41E-08	0.000234591	0.467245668	11	G	A	0.3958	240	chr11	10607698	10607747	chr11	10536212
rs7358373	2320750	MRVI1	-0.37915456	-6.669871572	1.41E-08	0.000234591	0.467245668	11	G	A	0.3967	242	chr11	10607698	10607747	chr11	10535720
rs11042876	2320750	MRVI1	-0.37915456	-6.669871572	1.41E-08	0.000234591	0.467245668	11	G	A	0.3884	242	chr11	10607698	10607747	chr11	10528808
rs1882149	50414	C12ORF43	-0.386320638	-6.664380999	1.44E-08	0.000239131	0.493525165	12	A	G	0.1398	236	chr12	119925706	119925755	chr12	119922525
rs10933529	4150100	PASK	-0.467700212	-6.659144506	1.47E-08	0.00024291	0.47069984	2	A	G	0.3719	242	chr2	241694768	241694811	chr2	241676955
rs4996932	5560360	RIPK5	-0.486780634	-6.659136655	1.47E-08	0.00024291	0.477331031	1	A	G	0.3471	242	chr1	203378372	203378421	chr1	203285245
rs2286614	520750	PRDX5	0.662144953	6.659114446	1.47E-08	0.00024291	0.461080202	11	A	G	0.1017	236	chr11	63844750	63844799	chr11	63824886
rs1874328	2230431	IRF5	-0.796851661	-6.656537475	1.49E-08	0.000244934	0.461949423	7	G	A	0.3542	240	chr7	127973722	127973771	chr7	128372340
rs4878102	5700220	DAPK1	0.290910003	6.656176234	1.49E-08	0.00024494	0.464584754	9	A	G	0.3595	242	chr9	89512637	89512686	chr9	89363342
rs7531685	1660465	FCRL5	0.613362436	6.654340217	1.50E-08	0.000246299	0.554612092	1	A	G	0.2458	240	chr1	155750161	155750210	chr1	155783751
rs56107738	6380187	C21ORF57	-0.424959733	-6.651958844	1.51E-08	0.000248171	0.452626848	21	A	G	0.2355	242	chr21	46531282	46531331	chr21	46551830
rs10054063	1500131	CPEB4	0.467433321	6.650934703	1.52E-08	0.000248794	0.458486708	5	T	A	0.2083	240	chr5	173317563	173317612	chr5	173325004
rs11600990	520750	PRDX5	0.645691319	6.642970394	1.56E-08	0.000255628	0.457594117	11	A	G	0.1116	242	chr11	63844750	63844799	chr11	63839383
rs2276014	520750	PRDX5	0.645691319	6.642970394	1.56E-08	0.000255628	0.457594117	11	A	G	0.1125	240	chr11	63844750	63844799	chr11	63838021
rs12052274	5670114	TTC32	0.695549888	6.635253356	1.61E-08	0.000262753	0.457869173	2	A	G	0.1059	236	chr2	19961149	19961198	chr2	19995153
rs4796398	1850414	EIF5A	0.686522679	6.626475015	1.66E-08	0.000271035	0.449515472	17	G	A	0.45	240	chr17	7156268	7156317	chr17	7148921
rs7762140	4570451	LOC401233	-0.577545996	-6.625900676	1.67E-08	0.000271035	0.467856876	6	G	A	0.4215	242	chr6	2964502	2964551	chr6	2981660
rs10219352	2320750	MRVI1	-0.378525554	-6.625886266	1.67E-08	0.000271035	0.462224543	11	A	C	0.3875	240	chr11	10607698	10607747	chr11	10524495
rs6685187	6100010	THEM4	-0.240401633	-6.625513237	1.67E-08	0.000271059	0.46100151	1	A	G	0.4421	242	chr1	150112933	150112982	chr1	150125512
rs11638974	150241	MAN2C1	0.43274794	6.622510728	1.69E-08	0.000273756	0.483862527	15	A	G	0.2851	242	chr15	73435608	73435613	chr15	73586361
rs10892079	650678	TAGLN	-0.586559142	-6.618849936	1.71E-08	0.000277161	0.472900758	11	A	C	0.3042	240	chr11	116580580	116580629	chr11	116522034
rs6793682	5550133	TFG	-0.654434498	-6.617709978	1.72E-08	0.000277981	0.493917308	3	A	C	0.3917	240	chr3	101950332	101950381	chr3	101840361
rs11042883	2320750	MRVI1	-0.370694368	-6.617259092	1.72E-08	0.000278088	0.471718466	11	G	A	0.3458	240	chr11	10607698	10607747	chr11	10554247
rs156639	1990672	PLA2G4C	-0.456598226	-6.614160901	1.74E-08	0.000280957	0.484068016	19	G	A	0.35	240	chr19	53243026	53243075	chr19	53323649
rs2869	2680288	TRAPPC6B	-0.308932476	-6.61328135	1.75E-08	0.000281516	0.457592392	14	G	A	0.2708	240	chr14	38686817	38686866	chr14	38686854
rs12724651	5560360	RIPK5	-0.485548569	-6.612133447	1.76E-08	0.000282359	0.477153917	1	A	G	0.35	240	chr1	203378372	203378421	chr1	203282340
rs3822262	1510424	S100P	-1.385529374	-6.603587079	1.81E-08	0.000290382	0.488775676	4	C	A	0.2107	242	chr4	6749666	6749670	chr4	6748667
rs3822260	1510424	S100P	-1.385529374	-6.603587079	1.81E-08	0.000290382	0.488775676	4	A	G	0.2107	242	chr4	6749666	6749670	chr4	6748723
rs4689521	1510424	S100P	-1.385529374	-6.603587079	1.81E-08	0.000290382	0.488775676	4	G	A	0.2107	242	chr4	6749666	6749670	chr4	6748077
rs2098382	580465	VASH1	0.528406119	6.599861585	1.84E-08	0.000294068	0.458846036	14	G	A	0.35	240	chr14	76318922	76318971	chr14	76291337
rs9314451	4050717	MYOM2	1.540121985	6.593505264	1.88E-08	0.000300739	0.46428825	8	A	C	0.3967	242	chr8	2080589	2080638	chr8	2084312
rs8101804	5310397	LRRC25	0.697445453	6.589385207	1.91E-08	0.000304615	0.458657351	19	A	G	0.3083	240	chr19	18362972	18363021	chr19	18357107
rs12459782	5310397	LRRC25	0.697445453	6.589385207	1.91E-08	0.000304615	0.458657351	19	A	G	0.3058	242	chr19	18362972	18363021	chr19	18357495
rs2853923	7200398	HLA-C	1.339231376	6.587730429	1.92E-08	0.000306109	0.450564362	6	A	G	0.4875	240	chr6	31345836	31345841	chr6	31373716
rs2523484	1430288	LOC100129668	0.27740426	6.586337399	1.93E-08	0.000307311	0.47535966	6	G	A	0.4256	242	chr6	31488088	31488137	chr6	31461618
rs237057	3990403	MXRA7	0.331105811	6.584949265	1.94E-08	0.000307628	0.477092101	17	G	A	0.2231	242	chr17	72183709	72183758	chr17	72244694
rs9303319	3400408	NT5C3L	0.382321846	6.584695061	1.94E-08	0.000307628	0.447535454	17	A	G	0.1901	242	chr17	37235124	37235173	chr17	37276335
rs6503672	3400408	NT5C3L	0.382321846	6.584695061	1.94E-08	0.000307628	0.447535454	17	G	A	0.1901	242	chr17	37235124	37235173	chr17	37263216
rs3744782	3400408	NT5C3L	0.382321846	6.584695061	1.94E-08	0.000307628	0.447535454	17	G	A	0.1901	242	chr17	37235124	37235173	chr17	37264505
rs1060742	5670114	TTC32	0.688767878	6.58360224	1.95E-08	0.000308102	0.454215139	2	G	A	0.08678	242	chr2	19961149	19961198	chr2	20052496
rs2304588	5670114	TTC32	0.688767878	6.58360224	1.95E-08	0.000308102	0.454215139	2	G	A	0.08678	242	chr2	19961149	19961198	chr2	19965198
rs2304630	460411	IPO8	0.678838529	6.581084535	1.97E-08	0.000310615	0.45251233	12	A	G	0.4333	240	chr12	30673525	30673574	chr12	30773076
rs12516225	1070736	ANKRD32	-0.242371412	-6.575595003	2.01E-08	0.00031664	0.46365994	5	A	C	0.281	242	chr5	94057160	94057209	chr5	94026930
rs55959485	1500131	CPEB4	0.468774633	6.57437878	2.02E-08	0.000317678	0.45284738	5	G	A	0.1777	242	chr5	173317563	173317612	chr5	173229657
rs9943689	5390754	KCTD10	0.391303536	6.563080133	2.11E-08	0.000330934	0.446454947	12	A	G	0.1933	238	chr12	108371007	108371056	chr12	108374722
rs740393	4150100	PASK	-0.524827904	-6.562566893	2.11E-08	0.00033115	0.46373689	2	G	A	0.2851	242	chr2	241694768	241694811	chr2	241714171
rs3747007	2900403	C21ORF57	0.427633868	6.556337175	2.16E-08	0.000337658	0.448910766	21	A	G	0.3708	240	chr21	46540558	46540572	chr21	46546167
rs11089056	2900403	C21ORF57	0.427633868	6.556337175	2.16E-08	0.000337658	0.448910766	21	A	G	0.3708	240	chr21	46540558	46540572	chr21	46544785
rs2839207	2900403	C21ORF57	0.427633868	6.556337175	2.16E-08	0.000337658	0.448910766	21	G	A	0.3719	242	chr21	46540558	46540572	chr21	46542114
rs450021	3390687	MEFV	-0.359477165	-6.552121706	2.20E-08	0.000342123	0.473325604	16	C	A	0.3833	240	chr16	3232045	3232094	chr16	3232086
rs11656631	2750280	CDK5R1	0.269558513	6.551806481	2.20E-08	0.000342123	0.458804203	17	A	G	0.3926	242	chr17	27841663	27841712	chr17	27866075
rs11651743	2750280	CDK5R1	0.269558513	6.551806481	2.20E-08	0.000342123	0.458804203	17	A	G	0.3926	242	chr17	27841663	27841712	chr17	27867723
rs9975588	6380187	C21ORF57	-0.406153562	-6.550853432	2.21E-08	0.000342485	0.445087405	21	A	G	0.2934	242	chr21	46531282	46531331	chr21	46529324
rs11702450	6380187	C21ORF57	-0.406153562	-6.550853432	2.21E-08	0.000342485	0.445087405	21	A	G	0.2958	240	chr21	46531282	46531331	chr21	46528077
rs11772585	2070706	KRIT1	-0.495551196	-6.547576105	2.23E-08	0.000346264	0.447139929	7	A	G	0.1074	242	chr7	91680483	91680532	chr7	91419439
rs7947143	520750	PRDX5	0.644823332	6.540958641	2.29E-08	0.000354473	0.455805132	11	A	G	0.1134	238	chr11	63844750	63844799	chr11	63846998
rs660614	2100050	IGHMBP2	0.189981505	6.540009267	2.30E-08	0.000355288	0.466220169	11	A	G	0.1907	236	chr11	68464329	68464378	chr11	68416064
rs1324473	5390553	LOC253039	0.704455449	6.539380627	2.30E-08	0.00035568	0.448257449	9	A	G	0.3719	242	chr9	122656031	122656080	chr9	122444431
rs1558666	4120367	LPCAT2	-0.646534072	-6.533165775	2.36E-08	0.000363567	0.479275597	16	A	G	0.4832	238	chr16	54174433	54174482	chr16	54116231
rs226208	380070	RPS23	-0.900037763	-6.529606094	2.39E-08	0.000367968	0.47186799	5	G	A	0.3099	242	chr5	81605044	81605093	chr5	81639200
rs4788099	6370097	TUFM	0.270749955	6.526786911	2.41E-08	0.000371396	0.518566712	16	G	A	0.3792	240	chr16	28761848	28761897	chr16	28763228
rs11702718	6380187	C21ORF57	-0.409185549	-6.523839567	2.44E-08	0.000374831	0.443057651	21	A	G	0.3264	242	chr21	46531282	46531331	chr21	46663918
rs477515	3060520	LOC642073	0.963783403	6.52332413	2.44E-08	0.000374831	0.463589617	6	A	G	0.3182	242	chr6	32599687	32599720	chr6	32677669
rs2516049	3060520	LOC642073	0.963783403	6.52332413	2.44E-08	0.000374831	0.463589617	6	G	A	0.3182	242	chr6	32599687	32599720	chr6	32678378
rs474488	4890328	SIDT2	-0.402911825	-6.516613871	2.51E-08	0.000383852	0.516757937	11	A	G	0.2161	236	chr11	116573261	116573310	chr11	116574187
rs1407309	1240209	TNFSF8	0.211874699	6.51164407	2.55E-08	0.000389115	0.444678619	9	G	A	0.3719	242	chr9	116705095	116705144	chr9	116691601
rs1126711	1240209	TNFSF8	0.211874699	6.51164407	2.55E-08	0.000389115	0.444678619	9	A	G	0.3636	242	chr9	116705095	116705144	chr9	116705200
rs3181200	1240209	TNFSF8	0.211874699	6.51164407	2.55E-08	0.000389115	0.444678619	9	C	A	0.3678	242	chr9	116705095	116705144	chr9	116703705
rs3181374	1240209	TNFSF8	0.211874699	6.51164407	2.55E-08	0.000389115	0.444678619	9	A	G	0.3667	240	chr9	116705095	116705144	chr9	116705008
rs1060211	650678	TAGLN	-0.598678527	-6.509587172	2.57E-08	0.00039163	0.464989544	11	G	A	0.2625	240	chr11	116580580	116580629	chr11	116545007
rs10774671	3450180	OAS1	-0.910908413	-6.509109063	2.58E-08	0.00039185	0.44329293	12	G	A	0.3583	240	chr12	111839896	111839945	chr12	111841576
rs6505219	4900154	DPRXP4	0.570732634	6.504724183	2.62E-08	0.00039782	0.443387424	17	C	A	0.3361	238	chr17	26326864	26326913	chr17	26289747
rs3087886	3370255	INPP5E	-0.357904182	-6.504023201	2.63E-08	0.000398375	0.4608984	9	G	A	0.4322	236	chr9	138443133	138443182	chr9	138421404
rs10870180	1010470	C9ORF140	-0.255915251	-6.495544157	2.71E-08	0.000410664	0.478977025	9	A	G	0.2436	234	chr9	139076854	139076903	chr9	139126312
rs3775537	3390367	HS.552082	0.420838213	6.492426564	2.74E-08	0.000414958	0.498036778	4	G	C	0.07851	242	chr4	99583471	99583520	chr4	99571456
rs1122634	5050520	SPATA20	0.529113608	6.490605933	2.76E-08	0.000417276	0.449951843	17	A	G	0.3678	242	chr17	45988142	45988191	chr17	45976364
rs224821	380070	RPS23	-0.80192852	-6.487483223	2.79E-08	0.000421648	0.468854236	5	G	A	0.4417	240	chr5	81605044	81605093	chr5	81637331
rs1964537	2320750	MRVI1	-0.38654661	-6.480713557	2.86E-08	0.000431895	0.476613454	11	A	G	0.3856	236	chr11	10607698	10607747	chr11	10527927
rs4886722	150241	MAN2C1	0.392850763	6.478942589	2.88E-08	0.000434228	0.476951843	15	A	C	0.3697	238	chr15	73435608	73435613	chr15	73708691
rs12507425	3390367	HS.552082	0.42074179	6.477362444	2.90E-08	0.000436265	0.495261386	4	G	A	0.07563	238	chr4	99583471	99583520	chr4	99497051
rs55959427	3390379	ACCS	0.80123771	6.473951827	2.94E-08	0.00044131	0.471661753	11	G	A	0.09664	238	chr11	44062064	44062113	chr11	44241084
rs7212972	3400408	NT5C3L	0.352026288	6.471681472	2.96E-08	0.000444523	0.439033521	17	G	A	0.2397	242	chr17	37235124	37235173	chr17	37234345
rs752637	4260373	IRF5	0.59369349	6.468876973	2.99E-08	0.000448651	0.460749245	7	A	G	0.4915	236	chr7	128376806	128376855	chr7	128366656
rs2298699	6380187	C21ORF57	-0.397393469	-6.467458276	3.01E-08	0.000450486	0.438800635	21	A	C	0.2983	238	chr21	46531282	46531331	chr21	46530725
rs10061737	1070736	ANKRD32	-0.242562706	-6.46552741	3.03E-08	0.00045265	0.455624025	5	G	A	0.2521	242	chr5	94057160	94057209	chr5	94090961
rs10076188	1070736	ANKRD32	-0.242562706	-6.46552741	3.03E-08	0.00045265	0.455624025	5	A	G	0.2479	242	chr5	94057160	94057209	chr5	94088295
rs11860152	2630553	COX4NB	-0.319735327	-6.46326725	3.06E-08	0.000455385	0.444401939	16	A	G	0.07025	242	chr16	84370080	84370129	chr16	84374825
rs11540417	2630553	COX4NB	-0.319735327	-6.46326725	3.06E-08	0.000455385	0.444401939	16	C	A	0.07438	242	chr16	84370080	84370129	chr16	84370132
rs964425	2320750	MRVI1	-0.382621004	-6.460237035	3.09E-08	0.000460004	0.451928131	11	G	A	0.3792	240	chr11	10607698	10607747	chr11	10589060
rs1062806	6180377	CARD8	-0.318229827	-6.45249127	3.18E-08	0.000470656	0.439607267	19	A	C	0.2893	242	chr19	53403423	53403472	chr19	53405257
rs11665831	6180377	CARD8	-0.318229827	-6.45249127	3.18E-08	0.000470656	0.439607267	19	G	A	0.2893	242	chr19	53403423	53403472	chr19	53402009
rs1062808	6180377	CARD8	-0.318229827	-6.45249127	3.18E-08	0.000470656	0.439607267	19	G	A	0.2893	242	chr19	53403423	53403472	chr19	53403288
rs1971784	6180377	CARD8	-0.318229827	-6.45249127	3.18E-08	0.000470656	0.439607267	19	G	A	0.2893	242	chr19	53403423	53403472	chr19	53404708
rs3745715	6180377	CARD8	-0.318229827	-6.45249127	3.18E-08	0.000470656	0.439607267	19	A	G	0.2893	242	chr19	53403423	53403472	chr19	53398980
rs55959427	4860070	PHACS	0.58080636	6.444350409	3.28E-08	0.000484569	0.465337852	11	G	A	0.09664	238	chr11	44061844	44061893	chr11	44241084
rs8521	650678	TAGLN	-0.587765411	-6.437011334	3.37E-08	0.000497404	0.466851527	11	G	A	0.3739	238	chr11	116580580	116580629	chr11	116572909
rs1131636	1510440	RPA1	0.362746509	6.434014334	3.41E-08	0.000501797	0.443552316	17	A	G	0.4835	242	chr17	1747890	1747939	chr17	1747939
rs17734	1510440	RPA1	0.362746509	6.434014334	3.41E-08	0.000501797	0.445666448	17	A	G	0.4748	238	chr17	1747890	1747939	chr17	1747894
rs477515	7160474	HLA-DQB1	1.35289702	6.431548718	3.44E-08	0.000505231	0.443838766	6	A	G	0.3182	242	chr6	32736001	32736004	chr6	32677669
rs2516049	7160474	HLA-DQB1	1.35289702	6.431548718	3.44E-08	0.000505231	0.443838766	6	G	A	0.3182	242	chr6	32736001	32736004	chr6	32678378
rs6495182	150241	MAN2C1	0.417361512	6.421454574	3.57E-08	0.000523961	0.484890366	15	A	G	0.3025	238	chr15	73435608	73435613	chr15	73601443
rs928554	160121	SYNE2	0.307322245	6.42077085	3.58E-08	0.000524679	0.435452531	14	G	A	0.2521	242	chr14	63762375	63762424	chr14	63763948
rs7201	4120367	LPCAT2	-0.599913268	-6.420365746	3.59E-08	0.000524853	0.453049231	16	C	A	0.4628	242	chr16	54174433	54174482	chr16	54097115
rs13379360	2680288	TRAPPC6B	-0.316529672	-6.417184557	3.63E-08	0.000529275	0.443030784	14	A	G	0.2645	242	chr14	38686817	38686866	chr14	38665485
rs166538	2480170	VHL	0.545699225	6.417166479	3.63E-08	0.000529275	0.439678121	3	G	A	0.4256	242	chr3	10168638	10168687	chr3	10173846
rs1642742	2480170	VHL	0.545699225	6.417166479	3.63E-08	0.000529275	0.439678121	3	G	A	0.4256	242	chr3	10168638	10168687	chr3	10166943
rs66928986	1110349	C21ORF57	0.393450209	6.416255624	3.64E-08	0.000530452	0.43777116	21	G	A	0.3042	240	chr21	46535686	46535735	chr21	46539035
rs11210669	630086	CCDC23	0.556764245	6.410160003	3.73E-08	0.000541992	0.440731839	1	C	A	0.1777	242	chr1	43045619	43045668	chr1	42796800
rs28445456	510743	FLJ38969	0.663664746	6.405731526	3.79E-08	0.000550357	0.444861835	7	G	A	0.04661	236	chr7	5860340	5860389	chr7	5861126
rs28366298	7160474	HLA-DQB1	1.32880694	6.395586197	3.93E-08	0.000569625	0.441135441	6	C	A	0.2934	242	chr6	32736001	32736004	chr6	32668837
rs2362856	580465	VASH1	0.51286381	6.395184366	3.94E-08	0.000569625	0.443367221	14	G	A	0.3458	240	chr14	76318922	76318971	chr14	76289119
rs9990841	1340647	GAR1	-0.750136982	-6.395074586	3.94E-08	0.000569625	0.468076381	4	G	A	0.05372	242	chr4	110965240	110965289	chr4	110984886
rs4796703	4880370	JUP	1.050035077	6.394610459	3.95E-08	0.000569625	0.439644949	17	A	G	0.04959	242	chr17	37164658	37164707	chr17	37204200
rs7216371	4880370	JUP	1.050035077	6.394610459	3.95E-08	0.000569625	0.439644949	17	A	G	0.05785	242	chr17	37164658	37164707	chr17	37197447
rs11079013	4880370	JUP	1.050035077	6.394610459	3.95E-08	0.000569625	0.439644949	17	A	C	0.05785	242	chr17	37164658	37164707	chr17	37200732
rs4979472	1240209	TNFSF8	0.220137803	6.393729991	3.96E-08	0.000570833	0.435772121	9	A	G	0.3487	238	chr9	116705095	116705144	chr9	116725219
rs7112513	650678	TAGLN	-0.739334086	-6.392145229	3.98E-08	0.000573545	0.4563909	11	A	G	0.1446	242	chr11	116580580	116580629	chr11	116542571
rs9899357	460020	AKAP10	0.322147861	6.389229402	4.03E-08	0.000579133	0.453288297	17	G	A	0.4215	242	chr17	19809334	19809383	chr17	19741141
rs11955373	1070736	ANKRD32	-0.253076707	-6.387991751	4.05E-08	0.000581135	0.461488163	5	A	G	0.2458	236	chr5	94057160	94057209	chr5	94061705
rs3852166	5810564	CMBL	0.30857367	6.387085267	4.06E-08	0.000582427	0.434825807	5	A	G	0.3843	242	chr5	10332591	10332640	chr5	10334549
rs7152062	3130543	RNASE3	1.349264506	6.383419229	4.12E-08	0.000589746	0.437367401	14	A	C	0.2397	242	chr14	20429983	20430032	chr14	20415547
rs11788775	1010470	C9ORF140	-0.250141181	-6.380800862	4.16E-08	0.000594835	0.441429994	9	A	G	0.2627	236	chr9	139076854	139076903	chr9	139129348
rs1110144	1400520	CNTNAP2	-0.531863784	-6.379557579	4.18E-08	0.000596907	0.459838157	7	A	G	0.3167	240	chr7	147745859	147745908	chr7	147632224
rs56180201	1500131	CPEB4	0.405494978	6.370079557	4.33E-08	0.000617177	0.437548158	5	A	C	0.314	242	chr5	173317563	173317612	chr5	173325566
rs1179625	580484	HIP1	-0.391763791	-6.369964462	4.33E-08	0.000617177	0.437903801	7	G	A	0.4622	238	chr7	75163769	75163818	chr7	75093427
rs7563410	5670114	TTC32	0.666599888	6.368273569	4.35E-08	0.000620361	0.438117138	2	A	C	0.1116	242	chr2	19961149	19961198	chr2	19960417
rs618177	2060181	SNHG8	-0.726814814	-6.365998161	4.39E-08	0.000624551	0.436521371	4	G	A	0.2692	234	chr4	119419714	119419740	chr4	119365763
rs3997872	3060520	LOC642073	1.153497993	6.365542702	4.40E-08	0.000624551	0.452048616	6	T	A	0.1777	242	chr6	32599687	32599720	chr6	32688595
rs2760985	3060520	LOC642073	1.153497993	6.365542702	4.40E-08	0.000624551	0.452048616	6	A	G	0.175	240	chr6	32599687	32599720	chr6	32674376
rs10102538	160446	HMBOX1	-0.718764368	-6.364726796	4.41E-08	0.000625736	0.452759433	8	A	G	0.2273	242	chr8	28965044	28965093	chr8	29097359
rs1359509	730300	C10ORF28	-0.320298804	-6.361720815	4.46E-08	0.000632052	0.431471496	10	A	C	0.1458	240	chr10	99994326	99994375	chr10	99963790
rs34131947	7550307	PRKCDBP	0.314721294	6.358887598	4.51E-08	0.000638021	0.485510521	11	G	A	0.2149	242	chr11	6296938	6296968	chr11	6300062
rs2149336	7210717	FGD2	0.609771977	6.354739509	4.58E-08	0.000647205	0.429570708	6	A	G	0.3017	242	chr6	37104771	37104820	chr6	37150456
rs10933529	2140382	PASK	-0.499863908	-6.347274955	4.71E-08	0.000664385	0.439917509	2	A	G	0.3719	242	chr2	241695557	241695587	chr2	241676955
rs4347733	6180377	CARD8	-0.316899539	-6.347085088	4.71E-08	0.000664385	0.436506525	19	A	G	0.2917	240	chr19	53403423	53403472	chr19	53403772
rs2769674	6560279	VAV3	0.937820428	6.342282335	4.80E-08	0.000675591	0.437924993	1	G	A	0.4174	242	chr1	108114542	108114591	chr1	107905079
rs2523453	1430288	LOC100129668	-0.269300641	-6.334426633	4.94E-08	0.000694829	0.457932873	6	C	G	0.4916	238	chr6	31488088	31488137	chr6	31476104
rs11781000	160446	HMBOX1	0.545724418	6.333349877	4.96E-08	0.000696829	0.450442654	8	G	A	0.4587	242	chr8	28965044	28965093	chr8	29026505
rs705699	6590377	RPS26	0.816048991	6.328874124	5.04E-08	0.000707271	0.430344384	12	A	G	0.4339	242	chr12	54722494	54722543	chr12	54671071
rs4784667	1400672	AMFR	-0.517676232	-6.328631856	5.05E-08	0.000707271	0.482492005	16	G	A	0.3542	240	chr16	54953278	54953327	chr16	55019501
rs28772724	7160474	HLA-DQB1	1.189809657	6.328439526	5.05E-08	0.000707271	0.436058517	6	A	C	0.3109	238	chr6	32736001	32736004	chr6	32617335
rs9922534	4120367	LPCAT2	0.616155256	6.323574965	5.14E-08	0.000719035	0.445871033	16	G	A	0.4711	242	chr16	54174433	54174482	chr16	54100180
rs10889147	7200041	PPT1	-0.429309685	-6.323093292	5.15E-08	0.000719035	0.451888723	1	G	A	0.1529	242	chr1	40311109	40311158	chr1	40334058
rs4777615	5890564	ANKDD1A	0.496918383	6.32279432	5.16E-08	0.000719035	0.425452369	15	G	A	0.25	240	chr15	63037789	63037838	chr15	62911420
rs1719288	5890564	ANKDD1A	0.496918383	6.32279432	5.16E-08	0.000719035	0.425452369	15	G	A	0.2603	242	chr15	63037789	63037838	chr15	62920421
rs40837	6370097	TUFM	0.241805775	6.321024361	5.19E-08	0.00071999	0.484596945	16	G	A	0.4174	242	chr16	28761848	28761897	chr16	28418346
rs26528	6370097	TUFM	0.241805775	6.321024361	5.19E-08	0.00071999	0.484596945	16	G	A	0.4132	242	chr16	28761848	28761897	chr16	28425210
rs153109	6370097	TUFM	0.241805775	6.321024361	5.19E-08	0.00071999	0.484596945	16	G	A	0.4132	242	chr16	28761848	28761897	chr16	28426597
rs10144126	3130543	RNASE3	1.416656456	6.320444988	5.20E-08	0.00071999	0.447951731	14	A	G	0.2333	240	chr14	20429983	20430032	chr14	20418096
rs404399	1070390	HS.436572	0.482173319	6.317367689	5.26E-08	0.00071999	0.427304504	17	A	G	0.4583	240	chr17	10556475	10556524	chr17	10560102
rs379403	1070390	HS.436572	0.482173319	6.317367689	5.26E-08	0.00071999	0.427304504	17	G	A	0.4587	242	chr17	10556475	10556524	chr17	10555592
rs57337863	1070390	HS.436572	0.482173319	6.317367689	5.26E-08	0.00071999	0.427304504	17	A	C	0.4587	242	chr17	10556475	10556524	chr17	10552492
rs375437	1070390	HS.436572	0.482173319	6.317367689	5.26E-08	0.00071999	0.427304504	17	A	G	0.4587	242	chr17	10556475	10556524	chr17	10558006
rs411511	1070390	HS.436572	0.482173319	6.317367689	5.26E-08	0.00071999	0.427304504	17	G	A	0.4587	242	chr17	10556475	10556524	chr17	10557959
rs368500	1070390	HS.436572	0.482173319	6.317367689	5.26E-08	0.00071999	0.427304504	17	A	G	0.4587	242	chr17	10556475	10556524	chr17	10557635
rs440655	1070390	HS.436572	0.482173319	6.317367689	5.26E-08	0.00071999	0.427304504	17	C	A	0.4587	242	chr17	10556475	10556524	chr17	10558528
rs406446	1070390	HS.436572	0.482173319	6.317367689	5.26E-08	0.00071999	0.427304504	17	A	G	0.4587	242	chr17	10556475	10556524	chr17	10555167
rs387022	1070390	HS.436572	0.482173319	6.317367689	5.26E-08	0.00071999	0.427304504	17	C	A	0.4587	242	chr17	10556475	10556524	chr17	10555594
rs374034	1070390	HS.436572	0.482173319	6.317367689	5.26E-08	0.00071999	0.427304504	17	A	G	0.4587	242	chr17	10556475	10556524	chr17	10558455
rs377255	1070390	HS.436572	0.482173319	6.317367689	5.26E-08	0.00071999	0.427304504	17	G	A	0.4587	242	chr17	10556475	10556524	chr17	10559917
rs9271488	7160474	HLA-DQB1	1.32083995	6.317363665	5.26E-08	0.00071999	0.435217411	6	A	C	0.2975	242	chr6	32736001	32736004	chr6	32696978
rs1130161	7160474	HLA-DQB1	1.32083995	6.317363665	5.26E-08	0.00071999	0.435217411	6	A	C	0.3017	242	chr6	32736001	32736004	chr6	32718972
rs13242028	1400520	CNTNAP2	0.461790698	6.316458977	5.28E-08	0.000721622	0.431676181	7	A	G	0.4545	242	chr7	147745859	147745908	chr7	147629863
rs11646653	6370097	TUFM	0.260404549	6.315809659	5.29E-08	0.000722572	0.484235204	16	G	A	0.3512	242	chr16	28761848	28761897	chr16	28829650
rs11055602	5960136	CLEC4C	0.31860476	6.315183911	5.30E-08	0.000723462	0.482238028	12	C	A	0.4083	240	chr12	7790223	7790272	chr12	7795378
rs2275111	1820706	SFXN4	-0.277071221	-6.311730612	5.37E-08	0.000732005	0.434361401	10	G	A	0.4788	236	chr10	120907325	120907372	chr10	120907435
rs10509718	730300	C10ORF28	-0.313906692	-6.311003857	5.39E-08	0.000732382	0.426440779	10	A	G	0.1488	242	chr10	99994326	99994375	chr10	99922310
rs34494334	730300	C10ORF28	-0.313906692	-6.311003857	5.39E-08	0.000732382	0.426440779	10	C	A	0.1488	242	chr10	99994326	99994375	chr10	99959465
rs8391	2680538	MAP6D1	0.169926443	6.306459371	5.48E-08	0.000744043	0.430690493	3	A	G	0.438	242	chr3	185016506	185016555	chr3	185016658
rs7738629	4570451	LOC401233	-0.559188329	-6.300910888	5.59E-08	0.000758716	0.443998376	6	A	G	0.4042	240	chr6	2964502	2964551	chr6	2981872
rs2292239	6590377	RPS26	0.960136248	6.293520262	5.75E-08	0.00077899	0.427628719	12	A	C	0.3967	242	chr12	54722494	54722543	chr12	54768447
rs1172147	5560360	RIPK5	-0.480419767	-6.290036324	5.82E-08	0.00078828	0.452638833	1	A	G	0.2059	238	chr1	203378372	203378421	chr1	203492080
rs13180748	5810564	CMBL	0.31051124	6.288032586	5.87E-08	0.000793269	0.427239923	5	G	A	0.3678	242	chr5	10332591	10332640	chr5	10339742
rs4880201	1010470	C9ORF140	-0.251398266	-6.287753747	5.87E-08	0.000793269	0.469715571	9	A	C	0.2435	230	chr9	139076854	139076903	chr9	139114886
rs2267989	5690639	FBLN5	-0.266765874	-6.284558367	5.94E-08	0.000800866	0.452750459	14	A	G	0.438	242	chr14	91406198	91406247	chr14	91409603
rs2267990	5690639	FBLN5	-0.266765874	-6.284558367	5.94E-08	0.000800866	0.452750459	14	A	G	0.438	242	chr14	91406198	91406247	chr14	91409661
rs10849531	380551	SPSB2	0.327851776	6.284313492	5.95E-08	0.000800866	0.448713378	12	G	A	0.4339	242	chr12	6850605	6850616	chr12	6860809
rs3181372	1240209	TNFSF8	0.205244057	6.281571111	6.01E-08	0.000808192	0.427189314	9	A	G	0.3554	242	chr9	116705095	116705144	chr9	116705256
rs1502003	4120367	LPCAT2	0.650763208	6.277823999	6.09E-08	0.000818635	0.44245099	16	G	A	0.405	242	chr16	54174433	54174482	chr16	54158889
rs6796	1500102	KDELR2	-0.326824687	-6.276907864	6.12E-08	0.00082054	0.454247793	7	G	A	0.281	242	chr7	6469227	6469276	chr7	6468892
rs11657989	4900154	DPRXP4	0.676499511	6.276207728	6.13E-08	0.000821791	0.425980221	17	A	C	0.1901	242	chr17	26326864	26326913	chr17	26419872
rs10091515	160446	HMBOX1	-0.673943868	-6.274948188	6.16E-08	0.000824323	0.446108898	8	G	A	0.2314	242	chr8	28965044	28965093	chr8	29014436
rs9268681	7160474	HLA-DQB1	1.232345415	6.273853281	6.18E-08	0.000824323	0.431903237	6	A	G	0.4711	242	chr6	32736001	32736004	chr6	32523364
rs2844521	1430288	LOC100129668	-0.264688471	-6.273646088	6.19E-08	0.000824323	0.452762003	6	A	G	0.4917	240	chr6	31488088	31488137	chr6	31476943
rs2251731	1430288	LOC100129668	-0.264688471	-6.273646088	6.19E-08	0.000824323	0.452762003	6	A	C	0.4875	240	chr6	31488088	31488137	chr6	31475344
rs2523475	1430288	LOC100129668	-0.264688471	-6.273646088	6.19E-08	0.000824323	0.452762003	6	G	A	0.4917	242	chr6	31488088	31488137	chr6	31469689
rs2596542	1430288	LOC100129668	-0.264688471	-6.273646088	6.19E-08	0.000824323	0.452762003	6	A	G	0.4917	242	chr6	31488088	31488137	chr6	31474574
rs7513934	730497	CC2D1B	0.210137927	6.27266804	6.21E-08	0.000826439	0.425718216	1	G	A	0.425	240	chr1	52588942	52588991	chr1	52590776
rs13271014	4050711	LACTB2	0.326329589	6.26642068	6.36E-08	0.000844472	0.442033109	8	G	A	0.1529	242	chr8	71712218	71712267	chr8	71691820
rs2839201	6380187	C21ORF57	-0.374245543	-6.266280879	6.36E-08	0.000844472	0.4245217	21	A	G	0.3771	236	chr21	46531282	46531331	chr21	46540022
rs2402405	460379	IFI27L1	0.275061483	6.265117496	6.39E-08	0.000847225	0.444209833	14	G	A	0.4835	242	chr14	93638671	93638720	chr14	93623181
rs72794132	4280273	GM2A	0.593437815	6.264445468	6.40E-08	0.000848438	0.44558019	5	A	G	0.1488	242	chr5	150628330	150628379	chr5	150599186
rs34276369	7160474	HLA-DQB1	1.320414277	6.26384967	6.42E-08	0.000849413	0.431287038	6	A	G	0.3	240	chr6	32736001	32736004	chr6	32722015
rs7215297	3400408	NT5C3L	0.37393561	6.262030938	6.46E-08	0.000854261	0.443551129	17	A	G	0.1958	240	chr17	37235124	37235173	chr17	37237688
rs17524355	730300	C10ORF28	-0.318789849	-6.259346846	6.53E-08	0.000860468	0.422443772	10	A	G	0.1488	242	chr10	99994326	99994375	chr10	100003428
rs2856692	7160474	HLA-DQB1	1.180514912	6.259083809	6.53E-08	0.000860468	0.430774649	6	C	A	0.3667	240	chr6	32736001	32736004	chr6	32761363
rs11157041	2680288	TRAPPC6B	-0.305322437	-6.258940131	6.54E-08	0.000860468	0.431039938	14	A	G	0.219	242	chr14	38686817	38686866	chr14	38576352
rs4902308	2680288	TRAPPC6B	-0.305322437	-6.258940131	6.54E-08	0.000860468	0.431039938	14	A	C	0.219	242	chr14	38686817	38686866	chr14	38568909
rs2662953	1070390	HS.436572	0.473550429	6.253048407	6.68E-08	0.000877642	0.422331004	17	A	G	0.4667	240	chr17	10556475	10556524	chr17	10529084
rs2662959	1070390	HS.436572	0.473550429	6.253048407	6.68E-08	0.000877642	0.422331004	17	A	G	0.4711	242	chr17	10556475	10556524	chr17	10524314
rs576550	3780068	ATPIF1	-0.241440961	-6.244929069	6.89E-08	0.000903545	0.439558614	1	A	C	0.3512	242	chr1	28436788	28436837	chr1	28439195
rs9271586	620544	HLA-DRB6	-1.711558993	-6.243263486	6.93E-08	0.000908191	0.448389934	6	A	C	0.4835	242	chr6	32628571	32628620	chr6	32698877
rs701836	6620181	MRPL43	0.240854201	6.242213322	6.96E-08	0.00091078	0.472641939	10	A	C	0.219	242	chr10	102727583	102727632	chr10	102757107
rs2395309	1050360	HLA-DPB1	0.429303121	6.241357959	6.98E-08	0.000912716	0.442221623	6	G	A	0.3554	242	chr6	33054752	33054801	chr6	33134224
rs3892074	2940192	LOC389791	-0.362650169	-6.237920467	7.07E-08	0.000922498	0.437689913	9	G	A	0.3264	242	chr9	129931460	129931509	chr9	129980643
rs4837253	2940192	LOC389791	-0.362650169	-6.237920467	7.07E-08	0.000922498	0.437689913	9	A	G	0.3264	242	chr9	129931460	129931509	chr9	129982233
rs490633	3780068	ATPIF1	-0.245619451	-6.235445866	7.13E-08	0.000930034	0.438844468	1	A	G	0.3388	242	chr1	28436788	28436837	chr1	28410791
rs658642	2060181	SNHG8	-0.74823938	-6.234018805	7.17E-08	0.000933387	0.424740314	4	A	G	0.2397	242	chr4	119419714	119419740	chr4	119419722
rs10817682	1240209	TNFSF8	0.215500315	6.233912476	7.17E-08	0.000933387	0.417255719	9	A	G	0.3583	240	chr9	116705095	116705144	chr9	116716135
rs6719155	4150100	PASK	-0.44818734	-6.233077329	7.20E-08	0.000934915	0.43938717	2	A	G	0.339	236	chr2	241694768	241694811	chr2	241682822
rs9271588	620544	HLA-DRB6	-1.709934861	-6.232909422	7.20E-08	0.000934915	0.452773181	6	G	A	0.4833	240	chr6	32628571	32628620	chr6	32698931
rs7115310	2320750	MRVI1	-0.367902706	-6.231918231	7.23E-08	0.000936407	0.434820322	11	A	G	0.4008	242	chr11	10607698	10607747	chr11	10553657
rs11042882	2320750	MRVI1	-0.367902706	-6.231918231	7.23E-08	0.000936407	0.434820322	11	G	A	0.4008	242	chr11	10607698	10607747	chr11	10551079
rs7185232	6370097	TUFM	0.255286965	6.230239474	7.27E-08	0.000941279	0.478269539	16	G	A	0.3792	240	chr16	28761848	28761897	chr16	28840969
rs73283000	1240328	RILP	0.928897936	6.229774974	7.28E-08	0.000941924	0.426163979	17	A	G	0.1176	238	chr17	1496950	1496999	chr17	1465489
rs5801428	2060605	P2RX4	0.269097797	6.226142951	7.38E-08	0.00095174	0.429807063	12	G	A	0.1901	242	chr12	120155931	120155980	chr12	120154577
rs10774588	2060605	P2RX4	0.269097797	6.226142951	7.38E-08	0.00095174	0.429807063	12	A	G	0.1983	242	chr12	120155931	120155980	chr12	120136924
rs25644	2060605	P2RX4	0.269097797	6.226142951	7.38E-08	0.00095174	0.429807063	12	G	A	0.1901	242	chr12	120155931	120155980	chr12	120151029
rs8023815	150241	MAN2C1	0.393826492	6.222905973	7.47E-08	0.000962244	0.455289947	15	A	G	0.314	242	chr15	73435608	73435613	chr15	73601759
rs12129168	630086	CCDC23	0.553435894	6.220436757	7.54E-08	0.000970097	0.441440807	1	G	A	0.1723	238	chr1	43045619	43045668	chr1	42874698
rs2298695	6380187	C21ORF57	-0.407196146	-6.21701168	7.64E-08	0.00098149	0.419558493	21	C	A	0.3058	242	chr21	46531282	46531331	chr21	46479455
rs12199978	7210717	FGD2	0.667652384	6.214767643	7.70E-08	0.000988675	0.418735422	6	A	G	0.2769	242	chr6	37104771	37104820	chr6	37091170
rs7214540	4280661	TMUB2	-0.282473988	-6.211862417	7.79E-08	0.000998359	0.431802022	17	G	A	0.437	238	chr17	39624515	39624564	chr17	39612130
rs1048490	2350477	LRRC6	0.45151873	6.209937228	7.84E-08	0.001001389	0.436836026	8	A	G	0.4752	242	chr8	133669152	133669153	chr8	133791463
rs12707954	2350477	LRRC6	0.45151873	6.209937228	7.84E-08	0.001001389	0.436836026	8	A	G	0.4792	240	chr8	133669152	133669153	chr8	133790448
rs11988034	2350477	LRRC6	0.45151873	6.209937228	7.84E-08	0.001001389	0.436836026	8	G	A	0.4667	240	chr8	133669152	133669153	chr8	133786831
rs10110952	2350477	LRRC6	0.45151873	6.209937228	7.84E-08	0.001001389	0.436836026	8	C	A	0.4752	242	chr8	133669152	133669153	chr8	133794906
rs12503056	3390367	HS.552082	0.260405348	6.20404764	8.01E-08	0.001022457	0.478165637	4	G	A	0.2066	242	chr4	99583471	99583520	chr4	99588084
rs4714034	7210717	FGD2	0.561200287	6.201344141	8.09E-08	0.001031704	0.425938775	6	G	A	0.4833	240	chr6	37104771	37104820	chr6	37145648
rs2647025	7160474	HLA-DQB1	1.193975678	6.199199585	8.16E-08	0.001038879	0.421995413	6	A	G	0.3655	238	chr6	32736001	32736004	chr6	32743927
rs2854272	7160474	HLA-DQB1	1.232505705	6.193833127	8.32E-08	0.001058679	0.425766933	6	G	A	0.3	240	chr6	32736001	32736004	chr6	32737658
rs2269811	2070706	KRIT1	-0.464468811	-6.190357646	8.43E-08	0.001071317	0.419890975	7	G	A	0.1167	240	chr7	91680483	91680532	chr7	91347487
rs9271414	7160474	HLA-DQB1	-1.174724189	-6.188803321	8.48E-08	0.001076411	0.440039381	6	G	A	0.35	240	chr6	32736001	32736004	chr6	32695760
rs1059307	1050475	SNHG5	0.88029117	6.18762148	8.52E-08	0.001078939	0.423178664	6	A	C	0.4958	240	chr6	86444592	86444625	chr6	86444607
rs12203963	1050475	SNHG5	0.88029117	6.18762148	8.52E-08	0.001078939	0.423178664	6	G	A	0.4917	240	chr6	86444592	86444625	chr6	86280035
rs73402069	1050360	HLA-DPB1	0.623001716	6.184162663	8.63E-08	0.001091754	0.437924289	6	A	G	0.1612	242	chr6	33054752	33054801	chr6	33157943
rs604150	5550564	MTRF1L	0.206967525	6.17895923	8.80E-08	0.00111189	0.415619738	6	A	G	0.2231	242	chr6	153351471	153351520	chr6	153242256
rs1662955	7040546	LCLAT1	0.325915814	6.174895557	8.93E-08	0.001126595	0.424103937	2	G	A	0.2314	242	chr2	30720155	30720204	chr2	30524477
rs4938353	650678	TAGLN	-0.586446132	-6.174444081	8.94E-08	0.001126595	0.440247567	11	G	A	0.2769	242	chr11	116580580	116580629	chr11	116551407
rs6088727	3440017	TRPC4AP	0.285660039	6.174395626	8.95E-08	0.001126595	0.434234358	20	G	A	0.3958	240	chr20	33054039	33054088	chr20	33177300
rs4798075	160692	MYOM1	-0.330352361	-6.174321789	8.95E-08	0.001126595	0.417969182	18	A	C	0.2373	236	chr18	3125626	3125675	chr18	3237256
rs6600313	7200041	PPT1	-0.451905771	-6.171572107	9.04E-08	0.001136986	0.440620323	1	A	G	0.1488	242	chr1	40311109	40311158	chr1	40335580
rs6132824	4540326	PYGB	0.362297437	6.165500118	9.25E-08	0.001161691	0.432172533	20	G	A	0.343	242	chr20	25226301	25226350	chr20	25186173
rs629426	2100050	IGHMBP2	0.194989489	6.163301689	9.32E-08	0.001169802	0.436279647	11	G	A	0.1792	240	chr11	68464329	68464378	chr11	68427680
rs7162435	2850068	LOC440280	0.345563111	6.163078863	9.33E-08	0.001169802	0.472943713	15	G	A	0.3058	242	chr15	54083357	54083406	chr15	53908626
rs4947342	7160474	HLA-DQB1	1.20330533	6.162687211	9.34E-08	0.001170322	0.423364241	6	A	G	0.3636	242	chr6	32736001	32736004	chr6	32761048
rs2839287	6380187	C21ORF57	-0.424196848	-6.156540829	9.56E-08	0.001196081	0.414832759	21	C	A	0.2934	242	chr21	46531282	46531331	chr21	46728309
rs62074125	6560307	ARL17P1	0.517985082	6.155939621	9.58E-08	0.001197545	0.450744125	17	C	A	0.1322	242	chr17	41949510	41949559	chr17	42207775
rs11101980	6900592	GSTM4	-0.340234144	-6.151239284	9.75E-08	0.001217362	0.427920652	1	C	A	0.3917	240	chr1	110009374	110009423	chr1	109995168
rs11700398	1110349	C21ORF57	0.354119007	6.150966338	9.76E-08	0.001217372	0.41737393	21	G	A	0.4412	238	chr21	46535686	46535735	chr21	46540980
rs9381225	3440086	PEX6	-0.60502057	-6.14467192	9.99E-08	0.001244847	0.422801564	6	A	G	0.3306	242	chr6	43039877	43039926	chr6	42987267
rs12673933	1400520	CNTNAP2	-0.521211418	-6.143888812	1.00E-07	0.001247215	0.418356368	7	G	A	0.3264	242	chr7	147745859	147745908	chr7	147635038
rs496616	2100050	IGHMBP2	0.193011708	6.1377056	1.02E-07	0.001274836	0.434343474	11	C	G	0.1942	242	chr11	68464329	68464378	chr11	68429376
rs62456178	4120154	EIF2AK1	0.30492494	6.136052116	1.03E-07	0.001281388	0.421984242	7	A	G	0.3625	240	chr7	6062133	6062182	chr7	5996813
rs263028	2680538	MAP6D1	0.16550239	6.134320036	1.04E-07	0.001287065	0.417384753	3	G	A	0.4545	242	chr3	185016506	185016555	chr3	185008213
rs2255019	2680538	MAP6D1	0.16550239	6.134320036	1.04E-07	0.001287065	0.417384753	3	A	G	0.4504	242	chr3	185016506	185016555	chr3	185017607
rs2294155	6980148	FLCN	0.753639737	6.133403994	1.04E-07	0.001290155	0.410790472	17	G	A	0.157	242	chr17	17065488	17065537	chr17	17091677
rs10774129	1050687	PARP11	0.370258753	6.131316271	1.05E-07	0.001298876	0.445851681	12	A	G	0.07438	242	chr12	3788911	3788960	chr12	3197732
rs4128740	3930008	RPL14	1.490119372	6.130378101	1.05E-07	0.001302103	0.428765423	3	A	C	0.219	242	chr3	40478782	40478831	chr3	40494536
rs9508	3780068	ATPIF1	-0.232283466	-6.129880863	1.05E-07	0.001303208	0.430845577	1	G	A	0.3833	240	chr1	28436788	28436837	chr1	28436866
rs7298368	2060605	P2RX4	0.250022376	6.126815272	1.07E-07	0.001316781	0.422164091	12	A	G	0.2107	242	chr12	120155931	120155980	chr12	120144067
rs10759604	5220008	SLC46A2	-0.468756979	-6.125259425	1.07E-07	0.001323078	0.456996424	9	G	A	0.09917	242	chr9	114681119	114681168	chr9	114679569
rs11995217	4050711	LACTB2	0.304660275	6.120346241	1.09E-07	0.001344706	0.430994461	8	G	A	0.1694	242	chr8	71712218	71712267	chr8	71757957
rs16937223	4050711	LACTB2	0.304660275	6.120346241	1.09E-07	0.001344706	0.430994461	8	A	G	0.1694	242	chr8	71712218	71712267	chr8	71847699
rs2252690	3830471	KIAA0748	0.472648553	6.120053586	1.09E-07	0.001344835	0.427187618	12	G	A	0.3067	238	chr12	53629924	53629973	chr12	53629350
rs34430541	2650110	WDR48	-0.33949764	-6.119514674	1.10E-07	0.001346192	0.4105652	3	A	C	0.4917	242	chr3	39111969	39112018	chr3	39067091
rs11867465	4900154	DPRXP4	0.788421889	6.118007304	1.10E-07	0.001351061	0.413670031	17	A	G	0.1074	242	chr17	26326864	26326913	chr17	26676582
rs8078423	4900154	DPRXP4	0.788421889	6.118007304	1.10E-07	0.001351061	0.413670031	17	A	G	0.1074	242	chr17	26326864	26326913	chr17	26640758
rs2416760	5390553	LOC253039	0.71044206	6.117109435	1.11E-07	0.001354227	0.425660642	9	A	G	0.4042	240	chr9	122656031	122656080	chr9	122414460
rs3958094	2230431	IRF5	-0.779274526	-6.115374025	1.11E-07	0.001360629	0.423576924	7	A	G	0.2875	240	chr7	127973722	127973771	chr7	128422503
rs740393	2140382	PASK	-0.553337039	-6.115041333	1.11E-07	0.001360629	0.422181355	2	G	A	0.2851	242	chr2	241695557	241695587	chr2	241714171
rs8019750	6370612	CHURC1	0.914131229	6.115040003	1.11E-07	0.001360629	0.43360072	14	G	A	0.3967	242	chr14	64471249	64471298	chr14	64444616
rs10988125	2900543	ENDOG	-0.209911353	-6.109722216	1.14E-07	0.001382259	0.454920118	9	A	G	0.3554	242	chr9	130622896	130622945	chr9	130612724
rs15676	2900543	ENDOG	-0.209911353	-6.109722216	1.14E-07	0.001382259	0.454920118	9	G	A	0.3595	242	chr9	130622896	130622945	chr9	130611848
rs2417128	2900543	ENDOG	-0.209911353	-6.109722216	1.14E-07	0.001382259	0.454920118	9	G	A	0.3554	242	chr9	130622896	130622945	chr9	130611577
rs2997922	2900543	ENDOG	-0.209911353	-6.109722216	1.14E-07	0.001382259	0.454920118	9	G	A	0.3595	242	chr9	130622896	130622945	chr9	130620565
rs7783159	1570039	PILRB	0.379828034	6.107733132	1.15E-07	0.001385708	0.416323384	7	A	G	0.1198	242	chr7	99803059	99803108	chr7	99855390
rs11760536	1570039	PILRB	0.379828034	6.107733132	1.15E-07	0.001385708	0.416323384	7	A	G	0.1157	242	chr7	99803059	99803108	chr7	99916690
rs11769886	1570039	PILRB	0.379828034	6.107733132	1.15E-07	0.001385708	0.416323384	7	A	G	0.1157	242	chr7	99803059	99803108	chr7	99836543
rs11761725	1570039	PILRB	0.379828034	6.107733132	1.15E-07	0.001385708	0.416323384	7	A	G	0.1157	242	chr7	99803059	99803108	chr7	99877751
rs2406255	1570039	PILRB	0.379828034	6.107733132	1.15E-07	0.001385708	0.416323384	7	G	A	0.1157	242	chr7	99803059	99803108	chr7	99891626
rs4985036	1260315	PMM2	0.459707922	6.103027183	1.17E-07	0.001407528	0.409853877	16	A	G	0.1625	240	chr16	8850487	8850536	chr16	8784721
rs12117167	630086	CCDC23	0.538494321	6.10298731	1.17E-07	0.001407528	0.417173034	1	A	G	0.186	242	chr1	43045619	43045668	chr1	42692076
rs2474329	2450435	HS.568741	0.381920504	6.10196057	1.17E-07	0.001411518	0.420169424	10	A	G	0.1694	242	chr10	133993867	133993916	chr10	134011507
rs1048754	730300	C10ORF28	-0.283027512	-6.099824211	1.18E-07	0.001420021	0.409959199	10	A	G	0.157	242	chr10	99994326	99994375	chr10	99994350
rs17104765	3390121	CASP5	0.995317356	6.099292511	1.18E-07	0.001420021	0.498449266	11	A	G	0.07025	242	chr11	104371710	104371759	chr11	105328067
rs72979258	3390121	CASP5	0.995317356	6.099292511	1.18E-07	0.001420021	0.498449266	11	G	A	0.04959	242	chr11	104371710	104371759	chr11	105356676
rs474158	3390121	CASP5	0.995317356	6.099292511	1.18E-07	0.001420021	0.498449266	11	A	G	0.04959	242	chr11	104371710	104371759	chr11	105342254
rs11626491	580465	VASH1	0.509068351	6.098438711	1.19E-07	0.001423142	0.420736948	14	G	A	0.35	240	chr14	76318922	76318971	chr14	76289291
rs11042893	2320750	MRVI1	-0.34839313	-6.097022427	1.19E-07	0.001429242	0.424510736	11	G	A	0.4667	240	chr11	10607698	10607747	chr11	10580742
rs61971846	20324	RNASE4	0.348909892	6.091071541	1.22E-07	0.001459658	0.423238778	14	T	A	0.09917	242	chr14	20231554	20231603	chr14	21169818
rs4952000	7040546	LCLAT1	0.380433888	6.088241946	1.23E-07	0.001472168	0.417383882	2	A	G	0.1488	242	chr2	30720155	30720204	chr2	30691848
rs1869425	7040546	LCLAT1	0.380433888	6.088241946	1.23E-07	0.001472168	0.417383882	2	G	A	0.1488	242	chr2	30720155	30720204	chr2	30688420
rs10973330	7650615	GRHPR	0.254130302	6.08742755	1.23E-07	0.001472168	0.471750828	9	C	A	0.35	240	chr9	37422819	37422830	chr9	37412522
rs3745718	6180377	CARD8	0.263113887	6.087203334	1.24E-07	0.001472168	0.411415938	19	G	A	0.4587	242	chr19	53403423	53403472	chr19	53406965
rs4802445	6180377	CARD8	0.263113887	6.087203334	1.24E-07	0.001472168	0.411415938	19	G	A	0.4587	242	chr19	53403423	53403472	chr19	53404530
rs8105324	6180377	CARD8	0.263113887	6.087203334	1.24E-07	0.001472168	0.411415938	19	A	G	0.4587	242	chr19	53403423	53403472	chr19	53405427
rs7969322	7320717	GALNT4	-0.496924249	-6.08695026	1.24E-07	0.001472168	0.525208611	12	A	G	0.2875	240	chr12	88439621	88439670	chr12	88460446
rs7107643	1580707	TMEM80	-0.175277135	-6.085338531	1.24E-07	0.001479484	0.437012539	11	G	A	0.4542	240	chr11	693808	693857	chr11	636923
rs55876201	3840156	TMCC2	0.886119203	6.085093922	1.25E-07	0.001479484	0.426885717	1	A	G	0.07438	242	chr1	203508747	203508796	chr1	203566153
rs831481	7210717	FGD2	0.618447289	6.084202037	1.25E-07	0.001482959	0.408480168	6	G	A	0.4174	242	chr6	37104771	37104820	chr6	37110160
rs6705665	1230646	THUMPD2	0.564108907	6.080923121	1.26E-07	0.001499628	0.419352385	2	G	A	0.0875	240	chr2	39817233	39817282	chr2	40123826
rs3738154	5560360	RIPK5	-0.406597966	-6.076400183	1.29E-07	0.001523478	0.434668744	1	A	G	0.343	242	chr1	203378372	203378421	chr1	203330572
rs704960	2650110	WDR48	-0.352145961	-6.076018984	1.29E-07	0.001524177	0.407126194	3	A	G	0.4959	242	chr3	39111969	39112018	chr3	39159357
rs507520	2100050	IGHMBP2	0.192230696	6.075196708	1.29E-07	0.001526416	0.429593281	11	A	G	0.1818	242	chr11	68464329	68464378	chr11	68422630
rs224900	380070	RPS23	-0.718607491	-6.075108708	1.29E-07	0.001526416	0.438585957	5	A	G	0.4669	242	chr5	81605044	81605093	chr5	81668684
rs28698667	6370097	TUFM	0.237595746	6.073373769	1.30E-07	0.001531882	0.467190286	16	A	G	0.3719	242	chr16	28761848	28761897	chr16	28440572
rs12446550	6370097	TUFM	0.237595746	6.073373769	1.30E-07	0.001531882	0.467190286	16	A	G	0.3719	242	chr16	28761848	28761897	chr16	28450882
rs62034323	6370097	TUFM	0.237595746	6.073373769	1.30E-07	0.001531882	0.467190286	16	A	G	0.375	240	chr16	28761848	28761897	chr16	28443974
rs1055150	5310397	LRRC25	0.584632272	6.068800382	1.32E-07	0.001553679	0.419383428	19	C	G	0.4458	240	chr19	18362972	18363021	chr19	18360784
rs162031	5340487	MTRR	0.693026782	6.068787402	1.32E-07	0.001553679	0.434258303	5	A	G	0.1488	242	chr5	7953970	7954019	chr5	7933287
rs162049	5340487	MTRR	0.693026782	6.068787402	1.32E-07	0.001553679	0.434258303	5	G	A	0.1458	240	chr5	7953970	7954019	chr5	7946121
rs6719155	2140382	PASK	-0.484000171	-6.060308074	1.36E-07	0.001601128	0.41793725	2	A	G	0.339	236	chr2	241695557	241695587	chr2	241682822
rs28379470	2680288	TRAPPC6B	-0.286561093	-6.060142387	1.37E-07	0.001601128	0.415681641	14	A	G	0.2438	242	chr14	38686817	38686866	chr14	38687462
rs2294155	5050138	NT5M	0.764953529	6.057768175	1.38E-07	0.001613726	0.40585939	17	G	A	0.157	242	chr17	17191366	17191415	chr17	17091677
rs3138142	110326	RDH5	-0.383571583	-6.056562677	1.38E-07	0.001619411	0.422704862	12	A	G	0.1405	242	chr12	54404651	54404700	chr12	54401852
rs9974665	6380187	C21ORF57	-0.383757162	-6.054782137	1.39E-07	0.001628576	0.406812347	21	C	G	0.2958	240	chr21	46531282	46531331	chr21	46458217
rs2839193	6380187	C21ORF57	-0.41444422	-6.053884433	1.40E-07	0.001632457	0.406741217	21	A	G	0.2355	242	chr21	46531282	46531331	chr21	46522771
rs4908393	3780068	ATPIF1	-0.233007445	-6.050307338	1.42E-07	0.001651265	0.424757296	1	A	G	0.3708	240	chr1	28436788	28436837	chr1	28423035
rs16826008	1260523	CYTIP	0.372636172	6.050278638	1.42E-07	0.001651265	0.42773128	2	A	G	0.124	242	chr2	157979683	157979732	chr2	157986880
rs1448867	3130682	RPL23AP7	0.423264385	6.049643707	1.42E-07	0.001653597	0.405145639	2	A	G	0.2893	242	chr2	114086249	114086294	chr2	114158816
rs17214519	1050360	HLA-DPB1	0.423626193	6.045857303	1.44E-07	0.001675336	0.428099915	6	A	G	0.3583	240	chr6	33054752	33054801	chr6	33140166
rs16961474	6980148	FLCN	0.738874793	6.045066322	1.44E-07	0.001678673	0.403789563	17	A	G	0.1488	242	chr17	17065488	17065537	chr17	17087344
rs9268644	7160474	HLA-DQB1	-1.289308574	-6.044282521	1.45E-07	0.00168136	0.414158267	6	A	C	0.3042	240	chr6	32736001	32736004	chr6	32516022
rs4796715	3400408	NT5C3L	0.374872959	6.044128714	1.45E-07	0.00168136	0.457327683	17	G	A	0.1792	240	chr17	37235124	37235173	chr17	37247297
rs2176598	3420341	HSD17B12	-0.246550942	-6.040824786	1.47E-07	0.001700433	0.406758276	11	A	G	0.3554	242	chr11	43833484	43833533	chr11	43820854
rs2007950	3440086	PEX6	-0.600796609	-6.040366917	1.47E-07	0.001701728	0.416493028	6	A	G	0.2958	240	chr6	43039877	43039926	chr6	43157439
rs2276868	3930008	RPL14	1.142777332	6.03984996	1.47E-07	0.001703398	0.421809653	3	G	A	0.4711	242	chr3	40478782	40478831	chr3	40473849
rs1890932	5080201	LOC642946	-0.356183424	-6.037518183	1.48E-07	0.001716545	0.502949257	1	A	G	0.3223	242	chr1	211096907	211096956	chr1	211112859
rs11190786	6620181	MRPL43	0.238355677	6.035715647	1.49E-07	0.001723217	0.457856507	10	G	A	0.2149	242	chr10	102727583	102727632	chr10	102747432
rs1056295	6620181	MRPL43	0.238355677	6.035715647	1.49E-07	0.001723217	0.457856507	10	G	A	0.2149	242	chr10	102727583	102727632	chr10	102705173
rs2863095	6620181	MRPL43	0.238355677	6.035715647	1.49E-07	0.001723217	0.457856507	10	A	G	0.2149	242	chr10	102727583	102727632	chr10	102736493
rs11990465	5420487	FAM164A	-0.402787824	-6.030362069	1.52E-07	0.001756019	0.41866738	8	G	A	0.186	242	chr8	79790026	79790075	chr8	79512235
rs56078222	2690187	AFAP1	0.311733273	6.0270752	1.54E-07	0.001775491	0.442232456	4	G	A	0.2231	242	chr4	7812689	7812738	chr4	7982973
rs11600990	2630056	PRDX5	0.522981997	6.026627186	1.55E-07	0.001775491	0.414303918	11	A	G	0.1116	242	chr11	63845092	63845116	chr11	63839383
rs2276014	2630056	PRDX5	0.522981997	6.026627186	1.55E-07	0.001775491	0.414303918	11	A	G	0.1125	240	chr11	63845092	63845116	chr11	63838021
rs7112513	4890328	SIDT2	-0.451780334	-6.021190376	1.58E-07	0.001808042	0.428703689	11	A	G	0.1446	242	chr11	116573261	116573310	chr11	116542571
rs3093974	650112	LST1	-0.526970507	-6.020961338	1.58E-07	0.001808042	0.438118034	6	A	G	0.376	242	chr6	31663436	31663485	chr6	31614189
rs2071592	650112	LST1	-0.526970507	-6.020961338	1.58E-07	0.001808042	0.438118034	6	A	T	0.376	242	chr6	31663436	31663485	chr6	31623319
rs212034	7150142	NPCDR1	0.499599578	6.01148706	1.63E-07	0.001860741	0.418661669	3	A	G	0.157	242	chr3	59931700	59931749	chr3	59936576
rs11145750	3370255	INPP5E	-0.350114418	-6.010877848	1.64E-07	0.001860741	0.455816758	9	G	A	0.4138	232	chr9	138443133	138443182	chr9	138379070
rs6948685	2940576	MEPCE	-0.485774497	-6.009527829	1.65E-07	0.001860741	0.420894938	7	A	G	0.1333	240	chr7	99869534	99869583	chr7	99808124
rs41280971	2940576	MEPCE	-0.485774497	-6.009527829	1.65E-07	0.001860741	0.420894938	7	A	C	0.1281	242	chr7	99869534	99869583	chr7	99792393
rs61735533	2940576	MEPCE	-0.485774497	-6.009527829	1.65E-07	0.001860741	0.420894938	7	A	G	0.1281	242	chr7	99869534	99869583	chr7	99793802
rs1042872	1050360	HLA-DPB1	0.420797886	6.008735844	1.65E-07	0.001860741	0.424581417	6	G	A	0.3595	242	chr6	33054752	33054801	chr6	33140883
rs1042178	1050360	HLA-DPB1	0.420797886	6.008735844	1.65E-07	0.001860741	0.424581417	6	G	A	0.3554	242	chr6	33054752	33054801	chr6	33145500
rs1042901	1050360	HLA-DPB1	0.420797886	6.008735844	1.65E-07	0.001860741	0.424581417	6	C	A	0.3595	242	chr6	33054752	33054801	chr6	33140843
rs2071353	1050360	HLA-DPB1	0.420797886	6.008735844	1.65E-07	0.001860741	0.424581417	6	G	A	0.3512	242	chr6	33054752	33054801	chr6	33152235
rs1431400	1050360	HLA-DPB1	0.420797886	6.008735844	1.65E-07	0.001860741	0.424581417	6	A	G	0.3554	242	chr6	33054752	33054801	chr6	33149154
rs1042308	1050360	HLA-DPB1	0.420797886	6.008735844	1.65E-07	0.001860741	0.424581417	6	C	A	0.3595	242	chr6	33054752	33054801	chr6	33144831
rs1042926	1050360	HLA-DPB1	0.420797886	6.008735844	1.65E-07	0.001860741	0.424581417	6	A	G	0.3595	242	chr6	33054752	33054801	chr6	33140800
rs8486	1050360	HLA-DPB1	0.420797886	6.008735844	1.65E-07	0.001860741	0.424581417	6	A	G	0.3595	242	chr6	33054752	33054801	chr6	33140946
rs1431399	1050360	HLA-DPB1	0.420797886	6.008735844	1.65E-07	0.001860741	0.424581417	6	G	A	0.3554	242	chr6	33054752	33054801	chr6	33149012
rs2301220	1050360	HLA-DPB1	0.420797886	6.008735844	1.65E-07	0.001860741	0.424581417	6	A	G	0.3512	242	chr6	33054752	33054801	chr6	33146744
rs3077	1050360	HLA-DPB1	0.420797886	6.008735844	1.65E-07	0.001860741	0.424581417	6	G	A	0.3595	242	chr6	33054752	33054801	chr6	33141000
rs3211475	1050360	HLA-DPB1	0.420797886	6.008735844	1.65E-07	0.001860741	0.424581417	6	G	A	0.3595	242	chr6	33054752	33054801	chr6	33141036
rs67733930	1050360	HLA-DPB1	0.420797886	6.008735844	1.65E-07	0.001860741	0.424581417	6	A	G	0.3595	242	chr6	33054752	33054801	chr6	33141608
rs3736330	6760554	RER1	-0.544469176	-6.006869551	1.66E-07	0.001870224	0.411697153	1	A	G	0.1529	242	chr1	2325845	2325894	chr1	2316935
rs1129332	6760554	RER1	-0.544469176	-6.006869551	1.66E-07	0.001870224	0.411697153	1	A	G	0.1529	242	chr1	2325845	2325894	chr1	2326070
rs28772724	3060520	LOC642073	0.815232472	6.003257088	1.68E-07	0.001892598	0.424778339	6	A	C	0.3109	238	chr6	32599687	32599720	chr6	32617335
rs1980407	5570195	BRWD1	0.3171312	6.003160056	1.69E-07	0.001892598	0.463159925	21	G	A	0.4752	242	chr21	39484301	39484350	chr21	39465831
rs852154	4120154	EIF2AK1	0.277914765	6.00023743	1.70E-07	0.001911408	0.40118142	7	A	G	0.3884	242	chr7	6062133	6062182	chr7	6057253
rs17032440	2000546	C3ORF10	-0.356808991	-5.998133559	1.72E-07	0.001917674	0.411004197	3	A	C	0.1612	242	chr3	10143726	10143775	chr3	10144819
rs6442154	2000546	C3ORF10	-0.356808991	-5.998133559	1.72E-07	0.001917674	0.411004197	3	G	A	0.1625	240	chr3	10143726	10143775	chr3	10143785
rs17032426	2000546	C3ORF10	-0.356808991	-5.998133559	1.72E-07	0.001917674	0.411004197	3	A	G	0.1653	242	chr3	10143726	10143775	chr3	10142112
rs6785976	2000546	C3ORF10	-0.356808991	-5.998133559	1.72E-07	0.001917674	0.411004197	3	G	A	0.1612	242	chr3	10143726	10143775	chr3	10143647
rs7645667	2000546	C3ORF10	-0.356808991	-5.998133559	1.72E-07	0.001917674	0.411004197	3	A	C	0.157	242	chr3	10143726	10143775	chr3	10132337
rs1558664	4120367	LPCAT2	0.635850271	5.997274271	1.72E-07	0.001920647	0.421109085	16	C	A	0.4256	242	chr16	54174433	54174482	chr16	54116060
rs11542682	2070706	KRIT1	-0.451970462	-5.997188491	1.72E-07	0.001920647	0.404710549	7	G	A	0.1157	242	chr7	91680483	91680532	chr7	91680490
rs779805	2480170	VHL	0.536878304	5.996594272	1.73E-07	0.001920647	0.407159194	3	G	A	0.4375	240	chr3	10168638	10168687	chr3	10158337
rs6503675	3400408	NT5C3L	0.359397042	5.996502048	1.73E-07	0.001920647	0.402088344	17	G	A	0.2066	242	chr17	37235124	37235173	chr17	37339191
rs3816122	3400408	NT5C3L	0.359397042	5.996502048	1.73E-07	0.001920647	0.402088344	17	G	A	0.2107	242	chr17	37235124	37235173	chr17	37311738
rs7947143	2630056	PRDX5	0.525109284	5.994817718	1.74E-07	0.001930902	0.418192764	11	A	G	0.1134	238	chr11	63845092	63845116	chr11	63846998
rs6132821	4540326	PYGB	0.356251735	5.994226886	1.74E-07	0.001933394	0.447481474	20	G	A	0.3417	240	chr20	25226301	25226350	chr20	25174192
rs224835	380070	RPS23	-0.702160975	-5.98937627	1.77E-07	0.00196482	0.432124808	5	A	G	0.4711	242	chr5	81605044	81605093	chr5	81705910
rs224836	380070	RPS23	-0.702160975	-5.98937627	1.77E-07	0.00196482	0.432124808	5	G	A	0.4711	242	chr5	81605044	81605093	chr5	81704848
rs12209182	450292	TUBB2A	-1.14983075	-5.985853302	1.80E-07	0.001988536	0.398712007	6	A	G	0.3782	238	chr6	3099069	3099095	chr6	3056955
rs941758	1410278	PF4V1	0.553054863	5.985643942	1.80E-07	0.001988536	0.453129601	4	C	A	0.4421	242	chr4	74937977	74938026	chr4	74937805
rs262996	2680538	MAP6D1	0.168702827	5.981458666	1.83E-07	0.002017697	0.405365936	3	A	G	0.4752	242	chr3	185016506	185016555	chr3	184955897
rs7036766	5390553	LOC253039	0.687890964	5.98032805	1.83E-07	0.002024336	0.405048364	9	G	A	0.3403	238	chr9	122656031	122656080	chr9	122519442
rs7975295	2060605	P2RX4	0.242222755	5.975702661	1.87E-07	0.002055539	0.410384103	12	G	A	0.2479	242	chr12	120155931	120155980	chr12	120173484
rs1132780	2060605	P2RX4	0.242222755	5.975702661	1.87E-07	0.002055539	0.410384103	12	A	G	0.2458	240	chr12	120155931	120155980	chr12	120175479
rs9811846	2680538	MAP6D1	0.168527574	5.971457533	1.89E-07	0.002086141	0.427282956	3	G	A	0.4746	236	chr3	185016506	185016555	chr3	184956218
rs3826448	1070390	HS.436572	0.472511337	5.971108724	1.90E-07	0.002086622	0.400124314	17	A	G	0.4463	242	chr17	10556475	10556524	chr17	10573906
rs12121532	630086	CCDC23	0.535430327	5.970916203	1.90E-07	0.002086622	0.405445833	1	A	G	0.1875	240	chr1	43045619	43045668	chr1	42706493
rs7115735	2320750	MRVI1	-0.360210539	-5.9701386	1.90E-07	0.002090771	0.414681169	11	A	G	0.4959	242	chr11	10607698	10607747	chr11	10581722
rs8020226	1430376	NIN	-0.363437294	-5.969871743	1.91E-07	0.002090815	0.424366747	14	G	A	0.1167	240	chr14	50275783	50275832	chr14	49672879
rs12376337	5690228	CDK5RAP2	-0.437856421	-5.969655282	1.91E-07	0.002090815	0.445313217	9	A	G	0.2353	238	chr9	122191031	122191080	chr9	122202616
rs11991560	4050711	LACTB2	0.305609428	5.968522472	1.92E-07	0.002097724	0.419341905	8	C	A	0.1653	242	chr8	71712218	71712267	chr8	71745145
rs12216069	7210717	FGD2	0.529454502	5.967229212	1.92E-07	0.00210432	0.423063093	6	A	G	0.3375	240	chr6	37104771	37104820	chr6	37166105
rs13434890	2750475	D4S234E	0.465634331	5.96663774	1.93E-07	0.00210432	0.411000759	4	C	A	0.4421	242	chr4	4471438	4471487	chr4	4399985
rs6965458	1570039	PILRB	0.434548085	5.9664819	1.93E-07	0.00210432	0.405213213	7	A	G	0.1074	242	chr7	99803059	99803108	chr7	99811338
rs6946768	1570039	PILRB	0.434548085	5.9664819	1.93E-07	0.00210432	0.405213213	7	A	G	0.1074	242	chr7	99803059	99803108	chr7	99792329
rs705866	1570039	PILRB	0.434548085	5.9664819	1.93E-07	0.00210432	0.405213213	7	G	A	0.1074	242	chr7	99803059	99803108	chr7	99803221
rs7588	5130468	DCTN5	0.26442354	5.965977919	1.93E-07	0.002106392	0.423540337	16	A	G	0.1777	242	chr16	23588370	23588419	chr16	23588666
rs3171465	5570195	BRWD1	0.31556663	5.965235703	1.94E-07	0.00211032	0.461882973	21	G	A	0.458	238	chr21	39484301	39484350	chr21	39474177
rs546382	2100050	IGHMBP2	0.191883352	5.962322151	1.96E-07	0.002127543	0.42093851	11	A	G	0.186	242	chr11	68464329	68464378	chr11	68460840
rs559032	2100050	IGHMBP2	0.191883352	5.962322151	1.96E-07	0.002127543	0.42093851	11	A	C	0.186	242	chr11	68464329	68464378	chr11	68467423
rs622082	2100050	IGHMBP2	0.191883352	5.962322151	1.96E-07	0.002127543	0.42093851	11	G	A	0.1833	240	chr11	68464329	68464378	chr11	68460535
rs4540292	7200398	HLA-C	-1.313799769	-5.961267317	1.97E-07	0.002133976	0.401381846	6	C	A	0.4174	242	chr6	31345836	31345841	chr6	31425161
rs4819271	6380187	C21ORF57	-0.37483956	-5.960525773	1.97E-07	0.002136729	0.399308578	21	G	A	0.4292	240	chr21	46531282	46531331	chr21	46877266
rs3739	380070	RPS23	-0.807820308	-5.960388714	1.97E-07	0.002136729	0.429927588	5	G	A	0.281	242	chr5	81605044	81605093	chr5	81605067
rs12891109	5290626	C14ORF4	-0.586702063	-5.960210154	1.98E-07	0.002136729	0.471619057	14	G	A	0.4008	242	chr14	76561148	76561197	chr14	76554375
rs9927	4540326	PYGB	0.326070853	5.957916595	1.99E-07	0.00215301	0.4162054	20	G	A	0.4167	240	chr20	25226301	25226350	chr20	25225244
rs2033675	3400408	NT5C3L	0.335127777	5.948238224	2.06E-07	0.002229302	0.397947803	17	G	A	0.2417	240	chr17	37235124	37235173	chr17	37364290
rs2524276	7650487	MICA	-0.387013944	-5.946752818	2.08E-07	0.00223394	0.419086872	6	A	C	0.1116	242	chr6	31379097	31379136	chr6	31516244
rs2524277	7650487	MICA	-0.387013944	-5.946752818	2.08E-07	0.00223394	0.419086872	6	A	G	0.09917	242	chr6	31379097	31379136	chr6	31515558
rs2844520	7650487	MICA	-0.387013944	-5.946752818	2.08E-07	0.00223394	0.419086872	6	A	C	0.1116	242	chr6	31379097	31379136	chr6	31515737
rs457414	2480170	VHL	0.513861551	5.946735144	2.08E-07	0.00223394	0.403208738	3	C	A	0.4256	242	chr3	10168638	10168687	chr3	10177884
rs3828257	6280129	LOC440900	-0.235818873	-5.944806736	2.09E-07	0.002247937	0.398069383	2	C	A	0.1074	242	chr2	114481225	114481274	chr2	114366726
rs61568091	4120367	LPCAT2	0.601203662	5.938490103	2.14E-07	0.00229891	0.416558964	16	T	A	0.405	242	chr16	54174433	54174482	chr16	54176333
rs56265828	3710564	FLCN	0.483715341	5.938091326	2.14E-07	0.002300307	0.416809831	17	A	G	0.1333	240	chr17	17076901	17076940	chr17	16932946
rs3958094	4260373	IRF5	-0.616160401	-5.937566966	2.15E-07	0.00230121	0.415988647	7	A	G	0.2875	240	chr7	128376806	128376855	chr7	128422503
rs2071351	1050360	HLA-DPB1	0.417986825	5.937517538	2.15E-07	0.00230121	0.425846857	6	G	A	0.3542	240	chr6	33054752	33054801	chr6	33151908
rs2004316	3390367	HS.552082	0.252600708	5.93537158	2.16E-07	0.00231749	0.459091043	4	G	A	0.2107	242	chr4	99583471	99583520	chr4	99600171
rs2280871	2350477	LRRC6	-0.449577501	-5.933052481	2.18E-07	0.002335375	0.415608995	8	A	G	0.3017	242	chr8	133669152	133669153	chr8	133791851
rs913499	7210717	FGD2	0.574141676	5.931347074	2.20E-07	0.002348082	0.398143983	6	A	G	0.4025	236	chr6	37104771	37104820	chr6	37146410
rs11403	6200243	PGP	0.269858721	5.928595769	2.22E-07	0.002369977	0.413115015	16	A	G	0.4786	234	chr16	2202132	2202181	chr16	2202067
rs35093305	2100050	IGHMBP2	0.191878416	5.921456714	2.28E-07	0.002431062	0.417781072	11	G	A	0.1777	242	chr11	68464329	68464378	chr11	68487305
rs13404307	7040546	LCLAT1	0.375721081	5.919555901	2.29E-07	0.002446051	0.412622891	2	A	C	0.1471	238	chr2	30720155	30720204	chr2	30523718
rs10470952	3390367	HS.552082	0.283698453	5.91784937	2.31E-07	0.002459372	0.457829049	4	G	A	0.124	242	chr4	99583471	99583520	chr4	99415811
rs7154949	2710095	C14ORF64	-0.217331121	-5.916095085	2.32E-07	0.002473202	0.411059968	14	A	G	0.3625	240	chr14	97462139	97462188	chr14	97443937
rs13072132	50327	ZNF589	0.419689737	5.914126077	2.34E-07	0.002489079	0.406875027	3	G	A	0.1875	240	chr3	48287141	48287190	chr3	47841165
rs1034575	2070706	KRIT1	-0.466205515	-5.912873933	2.35E-07	0.002498452	0.402553114	7	A	G	0.1125	240	chr7	91680483	91680532	chr7	91699592
rs2544738	7570465	KIAA1191	0.17582215	5.910642094	2.37E-07	0.002516928	0.4315195	5	G	A	0.4125	240	chr5	175705755	175705804	chr5	174776644
rs6797536	2000546	C3ORF10	-0.355025434	-5.909614509	2.38E-07	0.00252432	0.408992802	3	G	A	0.1583	240	chr3	10143726	10143775	chr3	10143802
rs4078062	3710564	FLCN	0.480604312	5.906684381	2.41E-07	0.002549538	0.414771771	17	A	G	0.124	242	chr17	17076901	17076940	chr17	16919559
rs4581087	4050711	LACTB2	0.286059382	5.905221712	2.42E-07	0.002561128	0.414700399	8	C	A	0.1833	240	chr8	71712218	71712267	chr8	71825664
rs7549445	1030367	HS.559665	-0.497803325	-5.904567246	2.42E-07	0.002565127	0.395123734	1	A	G	0.3678	242	chr1	65286682	65286731	chr1	65292351
rs62392500	4570451	LOC401233	-0.604308155	-5.903377467	2.44E-07	0.002574204	0.413638122	6	G	A	0.4463	242	chr6	2964502	2964551	chr6	2968338
rs951774	6520180	IL18RAP	-0.623202906	-5.901426856	2.45E-07	0.002590562	0.393553511	2	A	C	0.2438	242	chr2	102435293	102435342	chr2	102279096
rs2942168	240152	MGC57346	0.331798139	5.899614496	2.47E-07	0.002605103	0.399346878	17	A	G	0.1364	242	chr17	41070908	41070957	chr17	41070633
rs7292626	4010634	CRYBB2	0.641522274	5.899446378	2.47E-07	0.002605103	0.416999622	22	G	A	0.09091	242	chr22	23955472	23955521	chr22	24217513
rs4821544	5490689	PVALB	-0.416386672	-5.897424633	2.49E-07	0.002622348	0.398129629	22	G	A	0.4174	242	chr22	35539703	35539745	chr22	35588449
rs4594300	3400408	NT5C3L	0.331038436	5.891677177	2.54E-07	0.002676163	0.3936892	17	A	G	0.2397	242	chr17	37235124	37235173	chr17	37351713
rs508626	830615	ZDHHC19	1.634589304	5.889844729	2.56E-07	0.002692001	0.404639699	3	G	A	0.08264	242	chr3	197408776	197408825	chr3	198191197
rs7792959	2940576	MEPCE	-0.427495914	-5.886741024	2.59E-07	0.002720634	0.421014745	7	A	G	0.1542	240	chr7	99869534	99869583	chr7	99810339
rs689470	1820632	PTGS2	-0.945776979	-5.886354066	2.59E-07	0.002722215	0.456681073	1	A	G	0.1134	238	chr1	184907659	184907708	chr1	184907681
rs12744791	3460056	C1ORF57	-0.388892204	-5.885760201	2.60E-07	0.002725873	0.391514126	1	A	G	0.1322	242	chr1	231180561	231180600	chr1	231156351
rs27303	2260731	ERAP2	0.92840904	5.88519185	2.60E-07	0.002729282	0.390781964	5	G	A	0.2583	240	chr5	96274820	96274869	chr5	96399906
rs4676588	2650110	WDR48	0.351314321	5.882965385	2.63E-07	0.002749425	0.3916788	3	G	A	0.4669	242	chr3	39111969	39112018	chr3	38915745
rs2286614	2630056	PRDX5	0.527556708	5.877609791	2.68E-07	0.002801794	0.408914848	11	A	G	0.1017	236	chr11	63845092	63845116	chr11	63824886
rs12123698	730497	CC2D1B	0.220200393	5.876605894	2.69E-07	0.002807445	0.390885794	1	A	G	0.314	242	chr1	52588942	52588991	chr1	52764226
rs9633423	730497	CC2D1B	0.220200393	5.876605894	2.69E-07	0.002807445	0.390885794	1	A	G	0.314	242	chr1	52588942	52588991	chr1	52608727
rs35201636	4860070	PHACS	0.444518396	5.875892138	2.69E-07	0.002812469	0.411843053	11	G	A	0.2025	242	chr11	44061844	44061893	chr11	44035892
rs4973993	3930008	RPL14	1.44481521	5.871431276	2.74E-07	0.002856617	0.408699572	3	G	A	0.2107	242	chr3	40478782	40478831	chr3	40427964
rs12061255	6960300	HS.279842	0.349374651	5.869638844	2.76E-07	0.00287311	0.412918146	1	A	G	0.2375	240	chr1	22229977	22230017	chr1	22223134
rs61873715	730300	C10ORF28	-0.308003735	-5.869109236	2.76E-07	0.002876307	0.391537364	10	G	A	0.1198	242	chr10	99994326	99994375	chr10	99845154
rs2644548	5080201	LOC642946	-0.340292619	-5.868390297	2.77E-07	0.002881515	0.490756821	1	A	G	0.3625	240	chr1	211096907	211096956	chr1	211088985
rs4777593	5960682	RBPMS2	0.984015772	5.866094793	2.79E-07	0.002901104	0.399592488	15	A	G	0.1116	242	chr15	62819198	62819247	chr15	62862463
rs12441457	5960682	RBPMS2	0.984015772	5.866094793	2.79E-07	0.002901104	0.399592488	15	G	A	0.1157	242	chr15	62819198	62819247	chr15	62869135
rs6488608	130743	CLEC4C	0.268428922	5.86151665	2.84E-07	0.002947913	0.424347633	12	A	C	0.4587	242	chr12	7773558	7773603	chr12	7773869
rs12613898	1260523	CYTIP	0.410375694	5.860492744	2.85E-07	0.002956572	0.413711388	2	G	A	0.1208	240	chr2	157979683	157979732	chr2	157901653
rs7658970	1410278	PF4V1	0.540613771	5.859627343	2.86E-07	0.002963529	0.443888511	4	A	G	0.4375	240	chr4	74937977	74938026	chr4	74932814
rs11072553	150241	MAN2C1	0.365265426	5.85822707	2.88E-07	0.002976354	0.428117396	15	A	G	0.3875	240	chr15	73435608	73435613	chr15	73719832
rs9468	240152	MGC57346	0.338088902	5.856739038	2.89E-07	0.002990201	0.395359365	17	G	A	0.125	240	chr17	41070908	41070957	chr17	41457408
rs35012836	50327	ZNF589	0.414372891	5.856256513	2.90E-07	0.002990544	0.40230805	3	A	G	0.186	242	chr3	48287141	48287190	chr3	47686494
rs17785248	50327	ZNF589	0.414372891	5.856256513	2.90E-07	0.002990544	0.40230805	3	G	A	0.186	242	chr3	48287141	48287190	chr3	47647919
rs7099831	2450435	HS.568741	0.348528202	5.852419011	2.94E-07	0.003030532	0.400569592	10	G	A	0.1777	242	chr10	133993867	133993916	chr10	133996801
rs12136320	5560360	RIPK5	-0.419669874	-5.851860149	2.94E-07	0.003034252	0.417509925	1	G	A	0.4545	242	chr1	203378372	203378421	chr1	203377569
rs4938350	650678	TAGLN	-0.546156182	-5.851593931	2.95E-07	0.003034712	0.415618476	11	A	G	0.2603	242	chr11	116580580	116580629	chr11	116527486
rs1179622	580484	HIP1	-0.373030237	-5.850750808	2.96E-07	0.003041619	0.394296068	7	G	A	0.4339	242	chr7	75163769	75163818	chr7	75092108
rs10139429	460379	IFI27L1	-0.261478293	-5.84541205	3.01E-07	0.003099349	0.41185213	14	A	C	0.4076	238	chr14	93638671	93638720	chr14	93642184
rs11019400	5270367	CTSC	0.425361686	5.843776453	3.03E-07	0.003115469	0.407053528	11	G	A	0.1208	240	chr11	87666917	87666966	chr11	87710506
rs9277341	1050360	HLA-DPB1	0.394800913	5.843537714	3.04E-07	0.003115633	0.411799869	6	G	A	0.4587	242	chr6	33054752	33054801	chr6	33147603
rs7896783	5290592	NRBF2	-0.483314677	-5.841344503	3.06E-07	0.003138267	0.421089128	10	A	G	0.3151	238	chr10	64584374	64584423	chr10	64832159
rs2070865	5570195	BRWD1	0.32191833	5.836224594	3.12E-07	0.003187403	0.451111327	21	A	G	0.4545	242	chr21	39484301	39484350	chr21	39637389
rs1063118	7550427	HSPC157	0.444080778	5.835999502	3.12E-07	0.003187403	0.40652301	1	G	A	0.2066	242	chr1	22230014	22230063	chr1	22229492
rs2473291	7550427	HSPC157	0.444080778	5.835999502	3.12E-07	0.003187403	0.40652301	1	C	A	0.2083	240	chr1	22230014	22230063	chr1	22230136
rs2473295	7550427	HSPC157	0.444080778	5.835999502	3.12E-07	0.003187403	0.40652301	1	A	G	0.2066	242	chr1	22230014	22230063	chr1	22227453
rs760923	7550427	HSPC157	0.444080778	5.835999502	3.12E-07	0.003187403	0.40652301	1	C	A	0.2066	242	chr1	22230014	22230063	chr1	22229804
rs4796750	3400408	NT5C3L	0.328887413	5.835357186	3.13E-07	0.003192317	0.389141311	17	A	G	0.2521	242	chr17	37235124	37235173	chr17	37368070
rs4895	6330474	CD151	-0.565911496	-5.834576053	3.14E-07	0.003198873	0.406189114	11	A	G	0.3686	236	chr11	828761	828810	chr11	830477
rs1602813	4050711	LACTB2	0.282713582	5.831833291	3.17E-07	0.003228635	0.408700075	8	A	G	0.1818	242	chr8	71712218	71712267	chr8	71968182
rs1982756	2470131	TREML3	0.875303767	5.831508478	3.17E-07	0.003229848	0.411182011	6	A	C	0.1446	242	chr6	41284426	41284475	chr6	41313748
rs2399906	6020692	HS.137971	-0.717174214	-5.830776031	3.18E-07	0.003235907	0.400465556	5	G	A	0.1322	242	chr5	10490848	10490897	chr5	10543299
rs6498141	1260315	PMM2	0.461037417	5.829838326	3.19E-07	0.003244425	0.41225661	16	A	C	0.1667	240	chr16	8850487	8850536	chr16	8830716
rs788663	2060181	SNHG8	-0.722775475	-5.826706911	3.23E-07	0.003275602	0.392609177	4	G	A	0.2292	240	chr4	119419714	119419740	chr4	119374677
rs687492	2060181	SNHG8	-0.722775475	-5.826706911	3.23E-07	0.003275602	0.392609177	4	A	G	0.219	242	chr4	119419714	119419740	chr4	119389704
rs7725095	1070736	ANKRD32	-0.231325397	-5.826348369	3.23E-07	0.003275602	0.406992051	5	G	A	0.2479	242	chr5	94057160	94057209	chr5	94097160
rs13169956	1070736	ANKRD32	-0.231325397	-5.826348369	3.23E-07	0.003275602	0.406992051	5	C	A	0.2521	242	chr5	94057160	94057209	chr5	94104052
rs6465131	6770392	SRI	-0.292306925	-5.825100142	3.25E-07	0.003287568	0.387019952	7	A	G	0.376	242	chr7	87672656	87672705	chr7	87671517
rs2516390	1440603	HS.158691	0.203496342	5.824205093	3.26E-07	0.003287568	0.392660113	6	G	A	0.3347	242	chr6	31556033	31556082	chr6	31637862
rs2844484	1440603	HS.158691	0.203496342	5.824205093	3.26E-07	0.003287568	0.392660113	6	A	G	0.3347	242	chr6	31556033	31556082	chr6	31644203
rs2857602	1440603	HS.158691	0.203496342	5.824205093	3.26E-07	0.003287568	0.392660113	6	G	A	0.3347	242	chr6	31556033	31556082	chr6	31641357
rs928815	1440603	HS.158691	0.203496342	5.824205093	3.26E-07	0.003287568	0.392660113	6	A	C	0.3347	242	chr6	31556033	31556082	chr6	31639194
rs1362399	4120367	LPCAT2	0.600571378	5.824030391	3.26E-07	0.003287568	0.407624559	16	G	A	0.4504	242	chr16	54174433	54174482	chr16	54103859
rs2839179	6380187	C21ORF57	-0.492364957	-5.82141731	3.29E-07	0.003293079	0.388106777	21	A	G	0.157	242	chr21	46531282	46531331	chr21	46505469
rs61777373	630086	CCDC23	0.525513572	5.820335581	3.31E-07	0.003293079	0.394821013	1	A	G	0.1901	242	chr1	43045619	43045668	chr1	42715384
rs7272916	6180184	CPNE1	-0.553584233	-5.819853018	3.31E-07	0.003293079	0.389959851	20	T	A	0.1322	242	chr20	33677954	33678003	chr20	34026328
rs6060676	6180184	CPNE1	-0.553584233	-5.819853018	3.31E-07	0.003293079	0.389959851	20	G	A	0.1322	242	chr20	33677954	33678003	chr20	33961965
rs6058303	6180184	CPNE1	-0.553584233	-5.819853018	3.31E-07	0.003293079	0.389959851	20	G	A	0.125	240	chr20	33677954	33678003	chr20	33753695
rs12479473	6180184	CPNE1	-0.553584233	-5.819853018	3.31E-07	0.003293079	0.389959851	20	G	A	0.1322	242	chr20	33677954	33678003	chr20	33862042
rs6060683	6180184	CPNE1	-0.553584233	-5.819853018	3.31E-07	0.003293079	0.389959851	20	A	G	0.1322	242	chr20	33677954	33678003	chr20	33971335
rs12481228	6180184	CPNE1	-0.553584233	-5.819853018	3.31E-07	0.003293079	0.389959851	20	C	G	0.1229	236	chr20	33677954	33678003	chr20	33682087
rs73902908	6180184	CPNE1	-0.553584233	-5.819853018	3.31E-07	0.003293079	0.389959851	20	A	C	0.1322	242	chr20	33677954	33678003	chr20	33828526
rs11167280	6180184	CPNE1	-0.553584233	-5.819853018	3.31E-07	0.003293079	0.389959851	20	A	G	0.1322	242	chr20	33677954	33678003	chr20	34023940
rs6060677	6180184	CPNE1	-0.553584233	-5.819853018	3.31E-07	0.003293079	0.389959851	20	A	G	0.1322	242	chr20	33677954	33678003	chr20	33962782
rs17431878	6180184	CPNE1	-0.553584233	-5.819853018	3.31E-07	0.003293079	0.389959851	20	A	G	0.1322	242	chr20	33677954	33678003	chr20	33965521
rs12481545	6180184	CPNE1	-0.553584233	-5.819853018	3.31E-07	0.003293079	0.389959851	20	A	G	0.1167	240	chr20	33677954	33678003	chr20	33871112
rs7271036	6180184	CPNE1	-0.553584233	-5.819853018	3.31E-07	0.003293079	0.389959851	20	G	A	0.1281	242	chr20	33677954	33678003	chr20	33930629
rs11696527	6180184	CPNE1	-0.553584233	-5.819853018	3.31E-07	0.003293079	0.389959851	20	G	A	0.1322	242	chr20	33677954	33678003	chr20	33708793
rs36103066	6180184	CPNE1	-0.553584233	-5.819853018	3.31E-07	0.003293079	0.389959851	20	A	C	0.1292	240	chr20	33677954	33678003	chr20	33807824
rs11696947	6180184	CPNE1	-0.553584233	-5.819853018	3.31E-07	0.003293079	0.389959851	20	G	A	0.1322	242	chr20	33677954	33678003	chr20	33776072
rs2097431	510079	HLA-DRB4	-0.586213812	-5.819523483	3.32E-07	0.003294437	0.406095846	6	A	G	0.3571	238	chr6	32581153	32581156	chr6	32698811
rs7132846	2060605	P2RX4	0.247437362	5.815642076	3.36E-07	0.003339078	0.397712979	12	A	G	0.1653	242	chr12	120155931	120155980	chr12	120099317
rs3771159	6520180	IL18RAP	-0.621543052	-5.813757266	3.39E-07	0.003354249	0.386459413	2	A	G	0.4792	240	chr2	102435293	102435342	chr2	102371390
rs6758936	6520180	IL18RAP	-0.621543052	-5.813757266	3.39E-07	0.003354249	0.386459413	2	G	A	0.4793	242	chr2	102435293	102435342	chr2	102357801
rs10439410	6520180	IL18RAP	-0.621543052	-5.813757266	3.39E-07	0.003354249	0.386459413	2	C	A	0.4793	242	chr2	102435293	102435342	chr2	102357220
rs1061583	2680288	TRAPPC6B	-0.295167031	-5.811332426	3.42E-07	0.003378338	0.408245611	14	A	G	0.2373	236	chr14	38686817	38686866	chr14	38714249
rs2259043	2900543	ENDOG	-0.200302338	-5.81115975	3.42E-07	0.003378338	0.432816685	9	A	G	0.3833	240	chr9	130622896	130622945	chr9	130647742
rs1572912	2900543	ENDOG	-0.200302338	-5.81115975	3.42E-07	0.003378338	0.432816685	9	G	A	0.3802	242	chr9	130622896	130622945	chr9	130605375
rs1071181	380070	RPS23	-0.731293138	-5.809149414	3.44E-07	0.003398256	0.418363119	5	C	A	0.45	240	chr5	81605044	81605093	chr5	81655671
rs7223281	2000220	HEATR6	0.220222014	5.808480479	3.45E-07	0.003398256	0.392444171	17	A	G	0.2066	242	chr17	55475465	55475514	chr17	55527229
rs10515177	2000220	HEATR6	0.220222014	5.808480479	3.45E-07	0.003398256	0.392444171	17	G	A	0.2066	242	chr17	55475465	55475514	chr17	55522267
rs2087840	2000220	HEATR6	0.220222014	5.808480479	3.45E-07	0.003398256	0.392444171	17	A	G	0.1983	242	chr17	55475465	55475514	chr17	55511209
rs8066241	2000220	HEATR6	0.220222014	5.808480479	3.45E-07	0.003398256	0.392444171	17	G	A	0.1983	242	chr17	55475465	55475514	chr17	55511931
rs13119703	3390367	HS.552082	0.377881463	5.804906317	3.50E-07	0.00344043	0.449643628	4	A	G	0.09917	242	chr4	99583471	99583520	chr4	99585606
rs2301652	2000209	ZSWIM7	-0.396599802	-5.803955877	3.51E-07	0.003447273	0.409182566	17	A	C	0.4959	242	chr17	15820669	15820718	chr17	15869309
rs36103194	460379	IFI27L1	0.291181971	5.803505963	3.52E-07	0.003447273	0.408896287	14	G	A	0.2934	242	chr14	93638671	93638720	chr14	93629196
rs2180082	460379	IFI27L1	0.291181971	5.803505963	3.52E-07	0.003447273	0.408896287	14	A	G	0.2975	242	chr14	93638671	93638720	chr14	93627158
rs17129464	460379	IFI27L1	0.291181971	5.803505963	3.52E-07	0.003447273	0.408896287	14	A	G	0.3125	240	chr14	93638671	93638720	chr14	93629896
rs829573	7040546	LCLAT1	0.330280483	5.802754109	3.53E-07	0.003451367	0.394824477	2	A	T	0.2273	242	chr2	30720155	30720204	chr2	30536134
rs829584	7040546	LCLAT1	0.330280483	5.802754109	3.53E-07	0.003451367	0.394824477	2	G	A	0.2273	242	chr2	30720155	30720204	chr2	30530779
rs35016150	4050711	LACTB2	0.296360257	5.80166793	3.54E-07	0.003462436	0.40633291	8	G	A	0.1694	242	chr8	71712218	71712267	chr8	71920460
rs998518	460379	IFI27L1	0.258215982	5.801288558	3.54E-07	0.003464541	0.408722759	14	C	A	0.4542	240	chr14	93638671	93638720	chr14	93624303
rs2998285	6660673	WAC	-0.403228221	-5.800929967	3.55E-07	0.003466384	0.399734038	10	A	G	0.186	242	chr10	28949297	28949346	chr10	28833245
rs12459634	5670139	TMEM149	-0.48640777	-5.79580465	3.62E-07	0.003529454	0.409049632	19	G	A	0.1208	240	chr19	40922181	40922230	chr19	40922014
rs6478854	2900543	ENDOG	-0.200526855	-5.792291497	3.66E-07	0.003572461	0.431398336	9	C	G	0.3512	242	chr9	130622896	130622945	chr9	130628709
rs3110609	3460097	HOXB2	-0.393751187	-5.791953764	3.67E-07	0.003574093	0.402971398	17	G	A	0.4412	238	chr17	43975337	43975386	chr17	44108542
rs11067376	5390754	KCTD10	0.302615893	5.78158788	3.81E-07	0.003709766	0.385373026	12	G	A	0.3926	242	chr12	108371007	108371056	chr12	108512178
rs6906021	7160474	HLA-DQB1	1.103752779	5.780580708	3.82E-07	0.003720591	0.393260349	6	G	A	0.4339	242	chr6	32736001	32736004	chr6	32734289
rs12310416	5960136	CLEC4C	0.309484395	5.779795283	3.84E-07	0.003728415	0.443879405	12	G	A	0.4208	240	chr12	7790223	7790272	chr12	7803942
rs8056260	1510630	DUS2L	0.34162566	5.778475015	3.85E-07	0.003743596	0.458425931	16	G	A	0.1513	238	chr16	66670628	66670677	chr16	66034073
rs1135641	7000692	MRPL52	0.32049744	5.777941663	3.86E-07	0.003745205	0.435813011	14	C	A	0.45	240	chr14	22373917	22373966	chr14	22368975
rs2844551	1430288	LOC100129668	0.264496665	5.777932969	3.86E-07	0.003745205	0.415349552	6	A	G	0.4875	240	chr6	31488088	31488137	chr6	31450760
rs12463548	7040546	LCLAT1	0.396730082	5.777551575	3.87E-07	0.003747531	0.392803166	2	A	C	0.1405	242	chr2	30720155	30720204	chr2	30558485
rs42663	6760538	GTPBP10	0.208396977	5.777284034	3.87E-07	0.003748278	0.407869553	7	A	C	0.1891	238	chr7	89853885	89853934	chr7	89821744
rs2839159	6380187	C21ORF57	-0.493393842	-5.777073319	3.87E-07	0.003748278	0.384504917	21	C	A	0.1653	242	chr21	46531282	46531331	chr21	46476371
rs55691424	50414	C12ORF43	-0.34528018	-5.774316039	3.91E-07	0.003783443	0.391030472	12	A	G	0.1446	242	chr12	119925706	119925755	chr12	119912205
rs4822455	2360593	DDT	-0.220362581	-5.773858139	3.92E-07	0.003785152	0.400738906	22	G	A	0.4628	242	chr22	22643754	22643803	chr22	22585296
rs7957574	4890750	DDX11	0.402165524	5.773769946	3.92E-07	0.003785152	0.453369379	12	G	C	0.175	240	chr12	31148726	31148775	chr12	31150639
rs3802724	6620181	MRPL43	0.235870905	5.768986038	3.99E-07	0.003849171	0.438737232	10	G	A	0.1917	240	chr10	102727583	102727632	chr10	102662708
rs4905161	460379	IFI27L1	0.29005654	5.768734337	3.99E-07	0.003849744	0.406171077	14	A	G	0.2975	242	chr14	93638671	93638720	chr14	93630684
rs7305883	2060605	P2RX4	0.245286847	5.768494085	4.00E-07	0.003850158	0.393943877	12	A	G	0.1777	242	chr12	120155931	120155980	chr12	120093158
rs3740487	6940521	MRPL43	0.22449755	5.767961728	4.01E-07	0.003851725	0.388939089	10	A	C	0.2273	242	chr10	102736678	102736722	chr10	102740773
rs3740485	6940521	MRPL43	0.22449755	5.767961728	4.01E-07	0.003851725	0.388939089	10	A	G	0.2273	242	chr10	102736678	102736722	chr10	102740611
rs9469341	1050360	HLA-DPB1	0.40051887	5.7668059	4.02E-07	0.003865102	0.412654772	6	G	A	0.3875	240	chr6	33054752	33054801	chr6	33143855
rs2567588	6020692	HS.137971	-0.700963698	-5.766031053	4.03E-07	0.003871351	0.395389095	5	G	A	0.1958	240	chr5	10490848	10490897	chr5	10466501
rs1179629	580484	HIP1	-0.358274673	-5.765944876	4.04E-07	0.003871351	0.387456588	7	A	C	0.475	240	chr7	75163769	75163818	chr7	75100549
rs7911957	6620181	MRPL43	0.239861176	5.765073974	4.05E-07	0.003879311	0.435433003	10	G	A	0.1891	238	chr10	102727583	102727632	chr10	102682960
rs9675061	1240328	RILP	1.075279764	5.764964923	4.05E-07	0.003879311	0.389975616	17	A	G	0.08333	240	chr17	1496950	1496999	chr17	1080549
rs1997960	5550564	MTRF1L	0.198987727	5.763181511	4.08E-07	0.003891381	0.382349843	6	A	C	0.2025	242	chr6	153351471	153351520	chr6	153334405
rs72643495	3440338	RNF181	-0.364937069	-5.762203171	4.09E-07	0.003891381	0.391066238	2	A	G	0.1417	240	chr2	85677765	85677812	chr2	85626816
rs4729028	2070706	KRIT1	-0.429113262	-5.761773998	4.10E-07	0.003891381	0.385812209	7	G	A	0.1116	242	chr7	91680483	91680532	chr7	91799109
rs10488513	2070706	KRIT1	-0.429113262	-5.761773998	4.10E-07	0.003891381	0.385812209	7	G	A	0.1116	242	chr7	91680483	91680532	chr7	91752911
rs4266578	2070706	KRIT1	-0.429113262	-5.761773998	4.10E-07	0.003891381	0.385812209	7	G	A	0.1116	242	chr7	91680483	91680532	chr7	91748428
rs12670516	2070706	KRIT1	-0.429113262	-5.761773998	4.10E-07	0.003891381	0.385812209	7	A	G	0.1116	242	chr7	91680483	91680532	chr7	91722564
rs1013522	2070706	KRIT1	-0.429113262	-5.761773998	4.10E-07	0.003891381	0.385812209	7	G	A	0.1116	242	chr7	91680483	91680532	chr7	91725932
rs2523500	1440603	HS.158691	0.21973041	5.761745614	4.10E-07	0.003891381	0.387619809	6	G	A	0.2934	242	chr6	31556033	31556082	chr6	31626333
rs10751430	5560360	RIPK5	-0.405582374	-5.761606241	4.10E-07	0.003891381	0.41050797	1	G	A	0.4628	242	chr1	203378372	203378421	chr1	203374120
rs2245711	4280010	LIMS2	-0.256071238	-5.761418458	4.10E-07	0.003891381	0.475953773	2	A	G	0.3636	242	chr2	128112588	128112637	chr2	128095033
rs1042190	1050360	HLA-DPB1	0.423018228	5.761404202	4.10E-07	0.003891381	0.405369987	6	G	A	0.3512	242	chr6	33054752	33054801	chr6	33144977
rs1431401	1050360	HLA-DPB1	0.423018228	5.761404202	4.10E-07	0.003891381	0.405369987	6	A	G	0.3471	242	chr6	33054752	33054801	chr6	33149164
rs2301224	1050360	HLA-DPB1	0.423018228	5.761404202	4.10E-07	0.003891381	0.405369987	6	A	C	0.3471	242	chr6	33054752	33054801	chr6	33146347
rs12570033	2450435	HS.568741	0.293005214	5.757774593	4.16E-07	0.003937515	0.393011781	10	A	G	0.3347	242	chr10	133993867	133993916	chr10	133984693
rs12570944	2450435	HS.568741	0.293005214	5.757774593	4.16E-07	0.003937515	0.393011781	10	G	A	0.3333	240	chr10	133993867	133993916	chr10	133989047
rs10783847	870056	FAM119B	0.282863842	5.756615717	4.18E-07	0.003945973	0.397443795	12	A	G	0.2479	242	chr12	56462454	56462503	chr12	56482714
rs923829	870056	FAM119B	0.282863842	5.756615717	4.18E-07	0.003945973	0.397443795	12	G	A	0.2479	242	chr12	56462454	56462503	chr12	56460573
rs12567713	5080201	LOC642946	-0.351035827	-5.756360861	4.18E-07	0.003945973	0.484034067	1	A	G	0.3264	242	chr1	211096907	211096956	chr1	211136186
rs10902	5080201	LOC642946	-0.351035827	-5.756360861	4.18E-07	0.003945973	0.484034067	1	A	G	0.3264	242	chr1	211096907	211096956	chr1	211138223
rs35201636	3390379	ACCS	0.603804612	5.753958754	4.22E-07	0.003977859	0.391008161	11	G	A	0.2025	242	chr11	44062064	44062113	chr11	44035892
rs12434868	5820240	FNTB	0.405869786	5.7532112	4.23E-07	0.003985755	0.388157008	14	A	G	0.1033	242	chr14	64598938	64598987	chr14	64569902
rs28703686	160446	HMBOX1	-0.810333816	-5.752674191	4.24E-07	0.003990588	0.421592005	8	A	G	0.1292	240	chr8	28965044	28965093	chr8	28997054
rs453318	1070390	HS.436572	-0.464883254	-5.750712634	4.27E-07	0.004016346	0.382325616	17	G	A	0.4876	242	chr17	10556475	10556524	chr17	10572899
rs2270094	630470	C19ORF33	-0.403018036	-5.74913468	4.29E-07	0.004031353	0.439074913	19	G	A	0.281	242	chr19	43487140	43487166	chr19	43531979
rs34590323	6380187	C21ORF57	-0.378227242	-5.749077111	4.29E-07	0.004031353	0.382223367	21	A	G	0.4835	242	chr21	46531282	46531331	chr21	46754263
rs7279991	6380187	C21ORF57	-0.378227242	-5.749077111	4.29E-07	0.004031353	0.382223367	21	G	A	0.4835	242	chr21	46531282	46531331	chr21	46729924
rs3974886	3390367	HS.552082	0.295843128	5.744398299	4.37E-07	0.004097987	0.445222806	4	A	G	0.1529	242	chr4	99583471	99583520	chr4	99391198
rs12502019	130187	PAPSS1	0.332400673	5.743858426	4.38E-07	0.004099923	0.413480628	4	A	G	0.219	242	chr4	108754882	108754931	chr4	108854669
rs2726207	130187	PAPSS1	0.332400673	5.743858426	4.38E-07	0.004099923	0.413480628	4	C	A	0.2314	242	chr4	108754882	108754931	chr4	108858940
rs4529490	4050717	MYOM2	1.305172881	5.737759547	4.47E-07	0.004186872	0.399252164	8	A	G	0.3512	242	chr8	2080589	2080638	chr8	2085234
rs722435	6940521	MRPL43	0.234448795	5.737515842	4.48E-07	0.004186872	0.38647644	10	A	C	0.2231	242	chr10	102736678	102736722	chr10	102735052
rs2295716	6940521	MRPL43	0.234448795	5.737515842	4.48E-07	0.004186872	0.38647644	10	G	A	0.2231	242	chr10	102736678	102736722	chr10	102734204
rs467897	4210670	PAM	0.517769049	5.733590213	4.54E-07	0.004244335	0.3786603	5	G	A	0.1583	240	chr5	102340879	102340928	chr5	102183509
rs2402415	460379	IFI27L1	-0.254263472	-5.733339106	4.55E-07	0.004245057	0.40338812	14	A	G	0.405	242	chr14	93638671	93638720	chr14	93639525
rs1061810	3420341	HSD17B12	-0.229946036	-5.732179972	4.57E-07	0.004259927	0.381940165	11	A	C	0.405	242	chr11	43833484	43833533	chr11	43834510
rs2325948	3460097	HOXB2	0.389832139	5.731619066	4.58E-07	0.004265493	0.395578592	17	A	G	0.4042	240	chr17	43975337	43975386	chr17	43929490
rs1200428	940504	RUNX2	-0.400892155	-5.730712006	4.59E-07	0.004276488	0.464762687	6	A	C	0.1917	240	chr6	45626169	45626218	chr6	45626180
rs11120043	5080201	LOC642946	-0.364742859	-5.72973339	4.61E-07	0.004288638	0.482216651	1	G	A	0.4587	242	chr1	211096907	211096956	chr1	211087402
rs11716779	50327	ZNF589	0.404548055	5.727956238	4.64E-07	0.004313421	0.392075017	3	G	A	0.1917	240	chr3	48287141	48287190	chr3	47581219
rs11555762	3420341	HSD17B12	-0.231512055	-5.725228784	4.68E-07	0.004353473	0.381372927	11	A	G	0.4174	242	chr11	43833484	43833533	chr11	43833274
rs224234	3390687	MEFV	-0.340716551	-5.724389955	4.70E-07	0.004363409	0.411644676	16	C	A	0.3917	240	chr16	3232045	3232094	chr16	3231971
rs2741918	3390687	MEFV	-0.341406117	-5.723242732	4.72E-07	0.004363409	0.41145584	16	G	A	0.3926	242	chr16	3232045	3232094	chr16	3232875
rs1231122	3390687	MEFV	-0.341406117	-5.723242732	4.72E-07	0.004363409	0.41145584	16	A	G	0.3926	242	chr16	3232045	3232094	chr16	3233889
rs224208	3390687	MEFV	-0.341406117	-5.723242732	4.72E-07	0.004363409	0.41145584	16	G	A	0.3967	242	chr16	3232045	3232094	chr16	3237182
rs224207	3390687	MEFV	-0.341406117	-5.723242732	4.72E-07	0.004363409	0.41145584	16	A	G	0.3926	242	chr16	3232045	3232094	chr16	3237176
rs2741919	3390687	MEFV	-0.341406117	-5.723242732	4.72E-07	0.004363409	0.41145584	16	G	A	0.3926	242	chr16	3232045	3232094	chr16	3232897
rs58122469	1230646	THUMPD2	0.457123643	5.723030996	4.72E-07	0.004363409	0.378102154	2	A	G	0.08264	242	chr2	39817233	39817282	chr2	40058574
rs66571444	50327	ZNF589	0.378853373	5.722980892	4.72E-07	0.004363409	0.399762386	3	A	T	0.2708	240	chr3	48287141	48287190	chr3	48341906
rs17177064	2690187	AFAP1	0.267630857	5.721845979	4.74E-07	0.004378333	0.419172402	4	A	G	0.281	242	chr4	7812689	7812738	chr4	7981453
rs2227890	4540326	PYGB	0.327080524	5.721523924	4.75E-07	0.004380253	0.397195363	20	G	A	0.3771	236	chr20	25226301	25226350	chr20	25208931
rs12121100	730497	CC2D1B	0.215966492	5.720540665	4.77E-07	0.004392798	0.378173797	1	A	C	0.281	242	chr1	52588942	52588991	chr1	52686311
rs17882269	6380112	GRAMD4	-0.285890708	-5.720095849	4.77E-07	0.004396705	0.388880434	22	A	G	0.1833	240	chr22	45454022	45454071	chr22	45355614
rs3744800	7160612	USP36	0.318984209	5.71654129	4.84E-07	0.004451009	0.381905777	17	A	G	0.4875	240	chr17	74295253	74295302	chr17	74305420
rs2282973	2070706	KRIT1	-0.425801257	-5.715047833	4.86E-07	0.004465511	0.382011581	7	C	A	0.1198	242	chr7	91680483	91680532	chr7	91504597
rs2075882	2070706	KRIT1	-0.425801257	-5.715047833	4.86E-07	0.004465511	0.382011581	7	G	A	0.1198	242	chr7	91680483	91680532	chr7	91576373
rs4729016	2070706	KRIT1	-0.425801257	-5.715047833	4.86E-07	0.004465511	0.382011581	7	A	G	0.1198	242	chr7	91680483	91680532	chr7	91417966
rs653079	4010072	C7ORF25	0.274542088	5.714402359	4.87E-07	0.004470778	0.397652906	7	A	G	0.1983	242	chr7	42915789	42915838	chr7	42932163
rs11656151	6560307	ARL17P1	0.540730885	5.714323274	4.88E-07	0.004470778	0.417516896	17	G	A	0.1074	242	chr17	41949510	41949559	chr17	41424329
rs2871921	5670139	TMEM149	-0.464147754	-5.712183531	4.91E-07	0.00450262	0.404499757	19	A	G	0.1429	238	chr19	40922181	40922230	chr19	40924260
rs1256038	160121	SYNE2	0.302659841	5.711925677	4.92E-07	0.004503558	0.382197699	14	A	G	0.2667	240	chr14	63762375	63762424	chr14	63810492
rs2567564	6020692	HS.137971	-0.68802447	-5.711488129	4.93E-07	0.004507463	0.390256559	5	G	A	0.2	240	chr5	10490848	10490897	chr5	10447583
rs3847098	4260373	IRF5	-0.602480791	-5.709792082	4.96E-07	0.004532204	0.402138124	7	G	A	0.2958	240	chr7	128376806	128376855	chr7	128382385
rs11019400	3450138	CTSC	0.368361622	5.709097536	4.97E-07	0.004540407	0.388447162	11	G	A	0.1208	240	chr11	87666842	87666891	chr11	87710506
rs6037639	290477	SNPH	0.220023245	5.707211726	5.00E-07	0.004568504	0.389899792	20	A	G	0.2314	242	chr20	1237478	1237527	chr20	363205
rs3847098	2230431	IRF5	-0.748350065	-5.706148249	5.02E-07	0.00458296	0.394573064	7	G	A	0.2958	240	chr7	127973722	127973771	chr7	128382385
rs11538919	6350333	POLR2J	0.455421988	5.705369631	5.04E-07	0.004592674	0.381643827	7	G	A	0.08333	240	chr7	101900852	101900901	chr7	101893311
rs12188164	2760068	HS.481464	0.338096934	5.702586464	5.09E-07	0.004636298	0.443013559	5	A	C	0.2185	238	chr5	523647	523696	chr5	481236
rs11621630	4780709	ACOT4	0.172091815	5.699859896	5.14E-07	0.004679364	0.385376451	14	A	G	0.3926	242	chr14	73132036	73132085	chr14	73164228
rs2522966	4150278	DUSP14	0.327871508	5.696111433	5.21E-07	0.004711821	0.393521437	17	G	A	0.2292	240	chr17	32947438	32947487	chr17	32890729
rs1063215	4150278	DUSP14	0.327871508	5.696111433	5.21E-07	0.004711821	0.393521437	17	A	G	0.2314	242	chr17	32947438	32947487	chr17	32949049
rs853214	4150278	DUSP14	0.327871508	5.696111433	5.21E-07	0.004711821	0.393521437	17	A	G	0.2355	242	chr17	32947438	32947487	chr17	32935077
rs9908955	3400408	NT5C3L	0.335408309	5.69590651	5.22E-07	0.004711821	0.377777953	17	A	G	0.2479	242	chr17	37235124	37235173	chr17	37311007
rs9504848	6840408	LY86	0.291793469	5.695847569	5.22E-07	0.004711821	0.37968621	6	G	A	0.4215	242	chr6	6599837	6599859	chr6	6511289
rs4729026	2070706	KRIT1	-0.441347813	-5.695616952	5.22E-07	0.004711821	0.380426436	7	A	G	0.1074	242	chr7	91680483	91680532	chr7	91723628
rs17164519	2070706	KRIT1	-0.441347813	-5.695616952	5.22E-07	0.004711821	0.380426436	7	A	C	0.1033	242	chr7	91680483	91680532	chr7	91836431
rs10953066	2070706	KRIT1	-0.441347813	-5.695616952	5.22E-07	0.004711821	0.380426436	7	G	A	0.1074	242	chr7	91680483	91680532	chr7	91746051
rs10953067	2070706	KRIT1	-0.441347813	-5.695616952	5.22E-07	0.004711821	0.380426436	7	G	A	0.1074	242	chr7	91680483	91680532	chr7	91746159
rs11768934	2070706	KRIT1	-0.441347813	-5.695616952	5.22E-07	0.004711821	0.380426436	7	A	G	0.1074	242	chr7	91680483	91680532	chr7	91728928
rs11772754	2070706	KRIT1	-0.441347813	-5.695616952	5.22E-07	0.004711821	0.380426436	7	G	A	0.1074	242	chr7	91680483	91680532	chr7	91729472
rs4963126	1580707	TMEM80	-0.147878876	-5.695583743	5.22E-07	0.004711821	0.405758085	11	A	G	0.3655	238	chr11	693808	693857	chr11	646845
rs67623241	1500131	CPEB4	0.379814504	5.694168767	5.25E-07	0.004732846	0.384478921	5	C	G	0.3182	242	chr5	173317563	173317612	chr5	173325244
rs6961014	2230431	IRF5	0.782987957	5.688477071	5.36E-07	0.004828923	0.387491536	7	C	G	0.314	242	chr7	127973722	127973771	chr7	128479946
rs2058659	6520180	IL18RAP	-0.610923699	-5.687867605	5.37E-07	0.0048362	0.37617165	2	G	A	0.4917	242	chr2	102435293	102435342	chr2	102420988
rs7595517	1230646	THUMPD2	0.523840856	5.68620772	5.40E-07	0.004859589	0.375075787	2	A	G	0.07851	242	chr2	39817233	39817282	chr2	40038604
rs1047855	3930008	RPL14	1.421899238	5.685956101	5.41E-07	0.004859589	0.394017362	3	A	G	0.2025	242	chr3	40478782	40478831	chr3	40443900
rs56104265	3930008	RPL14	1.421899238	5.685956101	5.41E-07	0.004859589	0.394017362	3	T	A	0.1983	242	chr3	40478782	40478831	chr3	40420560
rs1888487	5570195	BRWD1	-0.307312772	-5.684681256	5.43E-07	0.004878099	0.445839592	21	A	G	0.4333	240	chr21	39484301	39484350	chr21	39605129
rs4660159	7200041	PPT1	-0.464041621	-5.6844104	5.44E-07	0.004878099	0.403188277	1	A	G	0.1333	240	chr1	40311109	40311158	chr1	40336287
rs9987365	160446	HMBOX1	0.529606286	5.68432538	5.44E-07	0.004878099	0.400780491	8	A	G	0.3802	242	chr8	28965044	28965093	chr8	29016138
rs10216529	2350477	LRRC6	0.420675486	5.682553514	5.48E-07	0.004906278	0.395903664	8	G	A	0.4669	242	chr8	133669152	133669153	chr8	133802327
rs10214910	1050360	HLA-DPB1	0.395756687	5.681270901	5.50E-07	0.004922262	0.399050334	6	A	C	0.3926	242	chr6	33054752	33054801	chr6	33145653
rs1042434	1050360	HLA-DPB1	0.395756687	5.681270901	5.50E-07	0.004922262	0.399050334	6	G	C	0.3884	242	chr6	33054752	33054801	chr6	33144483
rs8130209	5390338	DIP2A	0.170306617	5.680337904	5.52E-07	0.004935539	0.385380642	21	G	A	0.3042	240	chr21	46789606	46789614	chr21	46750412
rs168841	1260315	PMM2	0.522473619	5.678966196	5.55E-07	0.004956798	0.376360964	16	A	G	0.1681	238	chr16	8850487	8850536	chr16	8865964
rs1770489	7100010	NBL1	0.310878909	5.677171653	5.59E-07	0.004985852	0.382113455	1	G	A	0.4042	240	chr1	19857182	19857231	chr1	19817776
rs905909	3780068	ATPIF1	-0.222909634	-5.676533398	5.60E-07	0.004993921	0.395346934	1	G	A	0.3625	240	chr1	28436788	28436837	chr1	28392439
rs11346477	5490270	ATP6AP1L	0.170328553	5.676127699	5.61E-07	0.004997754	0.37887397	5	A	G	0.2458	240	chr5	81613827	81613876	chr5	81607023
rs829693	7040546	LCLAT1	0.310052566	5.674182592	5.65E-07	0.005027769	0.384464394	2	A	G	0.2438	242	chr2	30720155	30720204	chr2	30511265
rs617430	2060181	SNHG8	-0.708848998	-5.673903107	5.65E-07	0.005027769	0.380225479	4	A	G	0.2355	242	chr4	119419714	119419740	chr4	119381243
rs631271	2060181	SNHG8	-0.708848998	-5.673903107	5.65E-07	0.005027769	0.380225479	4	A	G	0.2355	242	chr4	119419714	119419740	chr4	119395352
rs1041981	650112	LST1	-0.499027639	-5.671921223	5.69E-07	0.005050107	0.411505731	6	A	C	0.3719	242	chr6	31663436	31663485	chr6	31648763
rs909253	650112	LST1	-0.499027639	-5.671921223	5.69E-07	0.005050107	0.411505731	6	G	A	0.376	242	chr6	31663436	31663485	chr6	31648292
rs6909767	1050475	SNHG5	-0.818717157	-5.671920099	5.69E-07	0.005050107	0.382225956	6	G	A	0.3542	240	chr6	86444592	86444625	chr6	86284828
rs3096644	3460097	HOXB2	-0.377706074	-5.671910022	5.69E-07	0.005050107	0.38296006	17	A	C	0.4793	242	chr17	43975337	43975386	chr17	44112574
rs11264467	2640086	C1ORF85	-0.412455022	-5.670774756	5.72E-07	0.005067499	0.389463591	1	A	G	0.2708	240	chr1	154529204	154529253	chr1	154539685
rs13085251	50327	ZNF589	0.377227609	5.670342531	5.73E-07	0.005071902	0.389385553	3	A	G	0.2708	240	chr3	48287141	48287190	chr3	48315049
rs59392100	1070390	HS.436572	0.445588676	5.667850996	5.78E-07	0.005114665	0.375539868	17	A	G	0.4545	242	chr17	10556475	10556524	chr17	10574278
rs3740484	6940521	MRPL43	0.205124621	5.667209954	5.79E-07	0.005123022	0.380764054	10	A	C	0.3512	242	chr10	102736678	102736722	chr10	102737353
rs28092	840156	HS.482960	0.454492879	5.66632973	5.81E-07	0.005135882	0.379575006	5	G	A	0.2438	242	chr5	102146600	102146649	chr5	102177694
rs10864007	5080201	LOC642946	-0.33297112	-5.665740677	5.82E-07	0.005143301	0.504177112	1	G	A	0.3625	240	chr1	211096907	211096956	chr1	211086844
rs835036	730497	CC2D1B	0.216646474	5.664593599	5.85E-07	0.005161247	0.384334958	1	G	A	0.3208	240	chr1	52588942	52588991	chr1	52769828
rs6050567	4540326	PYGB	0.329363419	5.663359534	5.87E-07	0.005177238	0.392988023	20	G	A	0.4	240	chr20	25226301	25226350	chr20	25302561
rs6083828	4540326	PYGB	0.329363419	5.663359534	5.87E-07	0.005177238	0.392988023	20	A	G	0.3917	240	chr20	25226301	25226350	chr20	25317918
rs2741586	5090097	SYS1	-0.211677372	-5.661920331	5.91E-07	0.005186063	0.428578227	20	A	C	0.2479	242	chr20	43430932	43430981	chr20	43476828
rs10761741	5290592	NRBF2	-0.472411465	-5.661733973	5.91E-07	0.005186063	0.40338807	10	A	C	0.3223	242	chr10	64584374	64584423	chr10	64736192
rs1935	5290592	NRBF2	-0.472411465	-5.661733973	5.91E-07	0.005186063	0.40338807	10	C	G	0.325	240	chr10	64584374	64584423	chr10	64597829
rs67938376	5290592	NRBF2	-0.472411465	-5.661733973	5.91E-07	0.005186063	0.40338807	10	G	A	0.3182	242	chr10	64584374	64584423	chr10	64931185
rs7923609	5290592	NRBF2	-0.472411465	-5.661733973	5.91E-07	0.005186063	0.40338807	10	G	A	0.3264	242	chr10	64584374	64584423	chr10	64803828
rs10761779	5290592	NRBF2	-0.472411465	-5.661733973	5.91E-07	0.005186063	0.40338807	10	G	A	0.3182	242	chr10	64584374	64584423	chr10	64944933
rs8033050	5310681	LOC653344	0.37393957	5.66140461	5.92E-07	0.005188652	0.434902445	15	G	A	0.3099	242	chr15	80772681	80772730	chr15	80349044
rs3740487	6620181	MRPL43	0.204905473	5.658689726	5.98E-07	0.005233011	0.430068316	10	A	C	0.2273	242	chr10	102727583	102727632	chr10	102740773
rs3740485	6620181	MRPL43	0.204905473	5.658689726	5.98E-07	0.005233011	0.430068316	10	A	G	0.2273	242	chr10	102727583	102727632	chr10	102740611
rs2073520	1050360	HLA-DPB1	0.490380909	5.658276796	5.99E-07	0.005237229	0.403773309	6	G	A	0.3083	240	chr6	33054752	33054801	chr6	33153801
rs2227892	4540326	PYGB	0.324652415	5.657564751	6.00E-07	0.005247185	0.392525027	20	G	A	0.3802	242	chr20	25226301	25226350	chr20	25212814
rs9268926	3060520	LOC642073	1.125121529	5.657079426	6.01E-07	0.005249854	0.398276685	6	G	A	0.1958	240	chr6	32599687	32599720	chr6	32541045
rs7152153	580465	VASH1	0.488348175	5.656849558	6.02E-07	0.005249854	0.385772287	14	G	A	0.314	242	chr14	76318922	76318971	chr14	76265708
rs11623512	580465	VASH1	0.488348175	5.656849558	6.02E-07	0.005249854	0.385772287	14	A	C	0.314	242	chr14	76318922	76318971	chr14	76269483
rs2815703	7560435	XKR8	-0.509007327	-5.656053514	6.03E-07	0.005258612	0.413694863	1	G	A	0.05372	242	chr1	28166864	28166913	chr1	28250301
rs7617773	50327	ZNF589	0.373641318	5.656009962	6.03E-07	0.005258612	0.386284709	3	G	A	0.3264	242	chr3	48287141	48287190	chr3	48168519
rs7535952	7100010	NBL1	0.287902079	5.655652772	6.04E-07	0.005261797	0.380361041	1	G	A	0.4417	240	chr1	19857182	19857231	chr1	19846151
rs1060211	4890328	SIDT2	-0.348437948	-5.655453782	6.05E-07	0.005261944	0.397760727	11	G	A	0.2625	240	chr11	116573261	116573310	chr11	116545007
rs1737428	7100010	NBL1	0.310145199	5.654770609	6.06E-07	0.00527141	0.381919043	1	G	A	0.4034	238	chr1	19857182	19857231	chr1	19822649
rs7229	160121	SYNE2	0.284105721	5.654514823	6.07E-07	0.005272142	0.379899776	14	G	A	0.2417	240	chr14	63762375	63762424	chr14	63762578
rs35545971	4050711	LACTB2	0.297029963	5.653969078	6.08E-07	0.005272142	0.394648529	8	C	A	0.1612	242	chr8	71712218	71712267	chr8	72000490
rs73289316	4050711	LACTB2	0.297029963	5.653969078	6.08E-07	0.005272142	0.394648529	8	A	G	0.1612	242	chr8	71712218	71712267	chr8	71988660
rs6472550	4050711	LACTB2	0.297029963	5.653969078	6.08E-07	0.005272142	0.394648529	8	A	G	0.1612	242	chr8	71712218	71712267	chr8	71935944
rs2416799	5390553	LOC253039	0.662913555	5.653585885	6.09E-07	0.005275853	0.378936065	9	C	A	0.343	242	chr9	122656031	122656080	chr9	122520687
rs11760176	4060255	ZNRD1	0.218062819	5.649333793	6.18E-07	0.005354582	0.38983081	6	A	G	0.1488	242	chr6	30137769	30137773	chr6	30078406
rs739924	5050520	SPATA20	-0.513776907	-5.647006605	6.24E-07	0.005354582	0.384377452	17	G	A	0.4706	238	chr17	45988142	45988191	chr17	45986606
rs925284	3460097	HOXB2	0.386251248	5.646119451	6.26E-07	0.005354582	0.380862764	17	G	A	0.405	242	chr17	43975337	43975386	chr17	43940889
rs7272916	4570500	CPNE1	-0.483066701	-5.646005939	6.26E-07	0.005354582	0.389836998	20	T	A	0.1322	242	chr20	33677534	33677576	chr20	34026328
rs6060676	4570500	CPNE1	-0.483066701	-5.646005939	6.26E-07	0.005354582	0.389836998	20	G	A	0.1322	242	chr20	33677534	33677576	chr20	33961965
rs6058303	4570500	CPNE1	-0.483066701	-5.646005939	6.26E-07	0.005354582	0.389836998	20	G	A	0.125	240	chr20	33677534	33677576	chr20	33753695
rs12479473	4570500	CPNE1	-0.483066701	-5.646005939	6.26E-07	0.005354582	0.389836998	20	G	A	0.1322	242	chr20	33677534	33677576	chr20	33862042
rs6060683	4570500	CPNE1	-0.483066701	-5.646005939	6.26E-07	0.005354582	0.389836998	20	A	G	0.1322	242	chr20	33677534	33677576	chr20	33971335
rs12481228	4570500	CPNE1	-0.483066701	-5.646005939	6.26E-07	0.005354582	0.389836998	20	C	G	0.1229	236	chr20	33677534	33677576	chr20	33682087
rs73902908	4570500	CPNE1	-0.483066701	-5.646005939	6.26E-07	0.005354582	0.389836998	20	A	C	0.1322	242	chr20	33677534	33677576	chr20	33828526
rs11167280	4570500	CPNE1	-0.483066701	-5.646005939	6.26E-07	0.005354582	0.389836998	20	A	G	0.1322	242	chr20	33677534	33677576	chr20	34023940
rs6060677	4570500	CPNE1	-0.483066701	-5.646005939	6.26E-07	0.005354582	0.389836998	20	A	G	0.1322	242	chr20	33677534	33677576	chr20	33962782
rs17431878	4570500	CPNE1	-0.483066701	-5.646005939	6.26E-07	0.005354582	0.389836998	20	A	G	0.1322	242	chr20	33677534	33677576	chr20	33965521
rs12481545	4570500	CPNE1	-0.483066701	-5.646005939	6.26E-07	0.005354582	0.389836998	20	A	G	0.1167	240	chr20	33677534	33677576	chr20	33871112
rs7271036	4570500	CPNE1	-0.483066701	-5.646005939	6.26E-07	0.005354582	0.389836998	20	G	A	0.1281	242	chr20	33677534	33677576	chr20	33930629
rs11696527	4570500	CPNE1	-0.483066701	-5.646005939	6.26E-07	0.005354582	0.389836998	20	G	A	0.1322	242	chr20	33677534	33677576	chr20	33708793
rs36103066	4570500	CPNE1	-0.483066701	-5.646005939	6.26E-07	0.005354582	0.389836998	20	A	C	0.1292	240	chr20	33677534	33677576	chr20	33807824
rs11696947	4570500	CPNE1	-0.483066701	-5.646005939	6.26E-07	0.005354582	0.389836998	20	G	A	0.1322	242	chr20	33677534	33677576	chr20	33776072
rs7961178	50414	C12ORF43	-0.354407268	-5.645934619	6.26E-07	0.005354582	0.380633697	12	A	G	0.1405	242	chr12	119925706	119925755	chr12	119890027
rs4329923	4810274	SPG7	0.155732553	5.643829234	6.31E-07	0.005392208	0.40355302	16	A	G	0.4833	240	chr16	88131344	88131393	chr16	88087679
rs6756566	5080072	POMC	0.404865215	5.641528293	6.36E-07	0.005430253	0.396738016	2	A	C	0.08678	242	chr2	25237567	25237616	chr2	25236117
rs6742181	5080072	POMC	0.404865215	5.641528293	6.36E-07	0.005430253	0.396738016	2	A	G	0.09504	242	chr2	25237567	25237616	chr2	25219753
rs56042615	2760068	HS.481464	0.335777367	5.640387836	6.39E-07	0.005441725	0.438477063	5	A	G	0.2107	242	chr5	523647	523696	chr5	490667
rs55842567	2760068	HS.481464	0.335777367	5.640387836	6.39E-07	0.005441725	0.438477063	5	A	G	0.2083	240	chr5	523647	523696	chr5	490586
rs11749327	2760068	HS.481464	0.335777367	5.640387836	6.39E-07	0.005441725	0.438477063	5	A	C	0.1958	240	chr5	523647	523696	chr5	510261
rs61742221	2690187	AFAP1	0.263785971	5.638934251	6.42E-07	0.005466944	0.412795697	4	A	G	0.3306	242	chr4	7812689	7812738	chr4	7908130
rs17660464	240152	MGC57346	0.331430243	5.63861804	6.43E-07	0.005469521	0.37833626	17	A	C	0.1208	240	chr17	41070908	41070957	chr17	41533806
rs16850078	1410278	PF4V1	0.63390066	5.636471495	6.48E-07	0.005508792	0.427254914	4	G	A	0.2143	238	chr4	74937977	74938026	chr4	74932948
rs11700398	2900403	C21ORF57	0.381342271	5.6348784	6.52E-07	0.005537146	0.375662356	21	G	A	0.4412	238	chr21	46540558	46540572	chr21	46540980
rs165359	2940095	SLC36A1	-0.325118965	-5.633130657	6.56E-07	0.005568788	0.376925473	5	A	G	0.3306	242	chr5	150850807	150850856	chr5	150841229
rs12446145	4810274	SPG7	0.162975378	5.630402736	6.63E-07	0.005617134	0.397840959	16	A	G	0.4835	242	chr16	88131344	88131393	chr16	88070196
rs4149362	4570451	LOC401233	0.626878893	5.630389387	6.63E-07	0.005617134	0.391338877	6	C	A	0.3025	238	chr6	2964502	2964551	chr6	2952427
rs73152671	3180682	BCR	0.367368598	5.625429831	6.75E-07	0.005715846	0.374253872	22	G	A	0.1792	240	chr22	21987789	21987838	chr22	21976022
rs1026920	1990615	FAM164A	-0.217179894	-5.62453932	6.77E-07	0.00572666	0.375195977	8	G	A	0.2754	236	chr8	79772263	79772296	chr8	79794565
rs1054283	1990615	FAM164A	-0.217179894	-5.62453932	6.77E-07	0.00572666	0.375195977	8	A	G	0.2727	242	chr8	79772263	79772296	chr8	79773265
rs9926882	2630553	COX4NB	-0.26842058	-5.622239901	6.83E-07	0.005770994	0.396451099	16	C	G	0.1026	234	chr16	84370080	84370129	chr16	84345828
rs10190912	4150100	PASK	-0.525110897	-5.620440124	6.87E-07	0.005799052	0.391821466	2	A	C	0.2438	242	chr2	241694768	241694811	chr2	241691193
rs12550344	160446	HMBOX1	0.550680196	5.620353073	6.87E-07	0.005799052	0.395717333	8	G	A	0.3917	240	chr8	28965044	28965093	chr8	28836379
rs13256557	160446	HMBOX1	0.550680196	5.620353073	6.87E-07	0.005799052	0.395717333	8	G	A	0.3926	242	chr8	28965044	28965093	chr8	28952433
rs56265828	5890113	FLCN	0.852619305	5.619810958	6.89E-07	0.0058066	0.371942568	17	A	G	0.1333	240	chr17	17065595	17065644	chr17	16932946
rs7975910	2060605	P2RX4	0.235992764	5.617193291	6.95E-07	0.005858356	0.401008642	12	A	G	0.2458	236	chr12	120155931	120155980	chr12	120169777
rs7767437	2350438	SNRNP48	-0.229719126	-5.616028327	6.98E-07	0.00587139	0.393309677	6	G	A	0.1983	242	chr6	7556741	7556790	chr6	7559628
rs1044764	2350438	SNRNP48	-0.229719126	-5.616028327	6.98E-07	0.00587139	0.393309677	6	A	G	0.1942	242	chr6	7556741	7556790	chr6	7555816
rs6597271	2350438	SNRNP48	-0.229719126	-5.616028327	6.98E-07	0.00587139	0.393309677	6	G	A	0.1942	242	chr6	7556741	7556790	chr6	7545468
rs1271572	160121	SYNE2	0.271846186	5.615333895	7.00E-07	0.005882311	0.371465866	14	A	C	0.2769	242	chr14	63762375	63762424	chr14	63831670
rs11055602	130743	CLEC4C	0.280862739	5.615078788	7.01E-07	0.005883818	0.405312021	12	C	A	0.4083	240	chr12	7773558	7773603	chr12	7795378
rs67180231	2100050	IGHMBP2	0.174156404	5.613275229	7.05E-07	0.005918665	0.393571114	11	C	A	0.2563	238	chr11	68464329	68464378	chr11	68427861
rs3788372	3830735	UPB1	0.214191567	5.611134917	7.11E-07	0.005950431	0.391802407	22	G	A	0.4669	242	chr22	23252401	23252450	chr22	23224856
rs1770489	5090156	NBL1	0.316636029	5.610922665	7.11E-07	0.005950431	0.379688312	1	G	A	0.4042	240	chr1	19857334	19857383	chr1	19817776
rs11190786	6940521	MRPL43	0.246733147	5.610885637	7.12E-07	0.005950431	0.37616241	10	G	A	0.2149	242	chr10	102736678	102736722	chr10	102747432
rs1056295	6940521	MRPL43	0.246733147	5.610885637	7.12E-07	0.005950431	0.37616241	10	G	A	0.2149	242	chr10	102736678	102736722	chr10	102705173
rs2863095	6940521	MRPL43	0.246733147	5.610885637	7.12E-07	0.005950431	0.37616241	10	A	G	0.2149	242	chr10	102736678	102736722	chr10	102736493
rs62430332	6960097	LOC340260	0.165281829	5.610628912	7.12E-07	0.005952008	0.391686808	7	C	A	0.157	242	chr7	1239180	1239229	chr7	324331
rs964426	2320750	MRVI1	-0.328459129	-5.606325131	7.23E-07	0.006042116	0.385825424	11	G	A	0.4625	240	chr11	10607698	10607747	chr11	10588828
rs6764354	4050768	CHST13	-0.547475915	-5.603016849	7.32E-07	0.006109762	0.371066121	3	A	G	0.2875	240	chr3	127744730	127744779	chr3	127737382
rs10987908	2940192	LOC389791	-0.357947343	-5.602904424	7.33E-07	0.006109762	0.388176529	9	A	G	0.3182	242	chr9	129931460	129931509	chr9	129976351
rs4819226	6380187	C21ORF57	0.420402445	5.602408292	7.34E-07	0.006116728	0.370177715	21	G	A	0.3542	240	chr21	46531282	46531331	chr21	46536840
rs7809801	2940576	MEPCE	-0.38653609	-5.602180212	7.35E-07	0.006117722	0.388814522	7	G	A	0.1612	242	chr7	99869534	99869583	chr7	99909967
rs779803	2480170	VHL	0.526008768	5.601873404	7.35E-07	0.006120476	0.37537087	3	G	A	0.3926	242	chr3	10168638	10168687	chr3	10157562
rs10229749	6760538	GTPBP10	0.201722761	5.600879504	7.38E-07	0.006126316	0.371585943	7	A	G	0.1901	242	chr7	89853885	89853934	chr7	89858894
rs17863999	6760538	GTPBP10	0.201722761	5.600879504	7.38E-07	0.006126316	0.371585943	7	A	G	0.186	242	chr7	89853885	89853934	chr7	89852344
rs67857586	6760538	GTPBP10	0.201722761	5.600879504	7.38E-07	0.006126316	0.371585943	7	G	A	0.186	242	chr7	89853885	89853934	chr7	89840005
rs42666	6760538	GTPBP10	0.201722761	5.600879504	7.38E-07	0.006126316	0.371585943	7	A	G	0.186	242	chr7	89853885	89853934	chr7	89823531
rs9271573	3060520	LOC642073	-0.816123709	-5.597540834	7.47E-07	0.006197211	0.393460174	6	A	C	0.4	240	chr6	32599687	32599720	chr6	32698479
rs3742354	2680288	TRAPPC6B	-0.284938026	-5.594392325	7.56E-07	0.006264577	0.378497094	14	G	A	0.2355	242	chr14	38686817	38686866	chr14	38601032
rs636049	2100050	IGHMBP2	0.181759422	5.592941727	7.60E-07	0.006293599	0.391956657	11	C	A	0.2231	242	chr11	68464329	68464378	chr11	68423774
rs1881194	240152	MGC57346	0.323650807	5.591985079	7.62E-07	0.006311383	0.374764808	17	A	G	0.1261	238	chr17	41070908	41070957	chr17	41604591
rs2090118	3390367	HS.552082	0.274271061	5.589126854	7.70E-07	0.006311582	0.433769254	4	A	G	0.157	242	chr4	99583471	99583520	chr4	99606850
rs1872592	5890564	ANKDD1A	0.462119695	5.588508335	7.72E-07	0.006311582	0.366493277	15	G	A	0.3625	240	chr15	63037789	63037838	chr15	62900546
rs1396862	240152	MGC57346	0.322960634	5.586835188	7.77E-07	0.006311582	0.374022249	17	A	G	0.124	242	chr17	41070908	41070957	chr17	41258778
rs17576165	240152	MGC57346	0.322960634	5.586835188	7.77E-07	0.006311582	0.374022249	17	G	A	0.124	242	chr17	41070908	41070957	chr17	41515668
rs241041	240152	MGC57346	0.322960634	5.586835188	7.77E-07	0.006311582	0.374022249	17	G	A	0.1281	242	chr17	41070908	41070957	chr17	41069708
rs12373123	240152	MGC57346	0.322960634	5.586835188	7.77E-07	0.006311582	0.374022249	17	G	A	0.124	242	chr17	41070908	41070957	chr17	41279853
rs17651549	240152	MGC57346	0.322960634	5.586835188	7.77E-07	0.006311582	0.374022249	17	A	G	0.1208	240	chr17	41070908	41070957	chr17	41417115
rs1052587	240152	MGC57346	0.322960634	5.586835188	7.77E-07	0.006311582	0.374022249	17	G	A	0.125	240	chr17	41070908	41070957	chr17	41458449
rs647483	240152	MGC57346	0.322960634	5.586835188	7.77E-07	0.006311582	0.374022249	17	A	G	0.1281	242	chr17	41070908	41070957	chr17	41085215
rs16940806	240152	MGC57346	0.322960634	5.586835188	7.77E-07	0.006311582	0.374022249	17	A	G	0.124	242	chr17	41070908	41070957	chr17	41459672
rs67170816	240152	MGC57346	0.322960634	5.586835188	7.77E-07	0.006311582	0.374022249	17	G	A	0.124	242	chr17	41070908	41070957	chr17	41529322
rs12185268	240152	MGC57346	0.322960634	5.586835188	7.77E-07	0.006311582	0.374022249	17	G	A	0.124	242	chr17	41070908	41070957	chr17	41279463
rs1881193	240152	MGC57346	0.322960634	5.586835188	7.77E-07	0.006311582	0.374022249	17	G	A	0.1281	242	chr17	41070908	41070957	chr17	41604546
rs17577094	240152	MGC57346	0.322960634	5.586835188	7.77E-07	0.006311582	0.374022249	17	G	A	0.124	242	chr17	41070908	41070957	chr17	41543275
rs8712	240152	MGC57346	0.322960634	5.586835188	7.77E-07	0.006311582	0.374022249	17	G	A	0.124	242	chr17	41070908	41070957	chr17	41457716
rs418891	240152	MGC57346	0.322960634	5.586835188	7.77E-07	0.006311582	0.374022249	17	A	C	0.1281	242	chr17	41070908	41070957	chr17	41049321
rs17574040	240152	MGC57346	0.322960634	5.586835188	7.77E-07	0.006311582	0.374022249	17	C	A	0.124	242	chr17	41070908	41070957	chr17	41458711
rs16940799	240152	MGC57346	0.322960634	5.586835188	7.77E-07	0.006311582	0.374022249	17	G	A	0.124	242	chr17	41070908	41070957	chr17	41458779
rs2158257	240152	MGC57346	0.322960634	5.586835188	7.77E-07	0.006311582	0.374022249	17	C	A	0.124	242	chr17	41070908	41070957	chr17	41460189
rs11079725	240152	MGC57346	0.322960634	5.586835188	7.77E-07	0.006311582	0.374022249	17	G	A	0.1208	240	chr17	41070908	41070957	chr17	41279714
rs1052551	240152	MGC57346	0.322960634	5.586835188	7.77E-07	0.006311582	0.374022249	17	A	G	0.124	242	chr17	41070908	41070957	chr17	41424761
rs17574604	240152	MGC57346	0.322960634	5.586835188	7.77E-07	0.006311582	0.374022249	17	G	A	0.1208	240	chr17	41070908	41070957	chr17	41467460
rs7350928	240152	MGC57346	0.322960634	5.586835188	7.77E-07	0.006311582	0.374022249	17	A	G	0.124	242	chr17	41070908	41070957	chr17	41463947
rs17574361	240152	MGC57346	0.322960634	5.586835188	7.77E-07	0.006311582	0.374022249	17	G	A	0.124	242	chr17	41070908	41070957	chr17	41464049
rs1052590	240152	MGC57346	0.322960634	5.586835188	7.77E-07	0.006311582	0.374022249	17	G	A	0.124	242	chr17	41070908	41070957	chr17	41458483
rs12373142	240152	MGC57346	0.322960634	5.586835188	7.77E-07	0.006311582	0.374022249	17	C	G	0.124	242	chr17	41070908	41070957	chr17	41279980
rs2532316	240152	MGC57346	0.322960634	5.586835188	7.77E-07	0.006311582	0.374022249	17	A	G	0.125	240	chr17	41070908	41070957	chr17	41569489
rs17650901	240152	MGC57346	0.322960634	5.586835188	7.77E-07	0.006311582	0.374022249	17	G	A	0.1208	240	chr17	41070908	41070957	chr17	41395527
rs3816954	5080201	LOC642946	-0.316646179	-5.586736102	7.77E-07	0.006311582	0.472383606	1	A	G	0.3926	242	chr1	211096907	211096956	chr1	211160364
rs2567281	1050360	HLA-DPB1	0.429710599	5.586372221	7.78E-07	0.006313432	0.391508912	6	A	C	0.2397	242	chr6	33054752	33054801	chr6	33155876
rs4379723	5290592	NRBF2	-0.469822715	-5.586297923	7.78E-07	0.006313432	0.400958747	10	G	A	0.3235	238	chr10	64584374	64584423	chr10	64633455
rs6532732	3390367	HS.552082	0.271266131	5.584689094	7.83E-07	0.006334048	0.433439662	4	A	G	0.1322	242	chr4	99583471	99583520	chr4	99484097
rs4699622	3390367	HS.552082	0.271266131	5.584689094	7.83E-07	0.006334048	0.433439662	4	G	A	0.1292	240	chr4	99583471	99583520	chr4	99467304
rs10005811	3390367	HS.552082	0.271266131	5.584689094	7.83E-07	0.006334048	0.433439662	4	G	A	0.1322	242	chr4	99583471	99583520	chr4	99427626
rs10028275	3390367	HS.552082	0.271266131	5.584689094	7.83E-07	0.006334048	0.433439662	4	A	G	0.1292	240	chr4	99583471	99583520	chr4	99427558
rs1737428	5090156	NBL1	0.315703666	5.583808114	7.85E-07	0.006350287	0.379748639	1	G	A	0.4034	238	chr1	19857334	19857383	chr1	19822649
rs6723023	7040546	LCLAT1	0.33990868	5.582829372	7.88E-07	0.006355317	0.377032084	2	G	A	0.1488	242	chr2	30720155	30720204	chr2	30717510
rs12471868	7040546	LCLAT1	0.33990868	5.582829372	7.88E-07	0.006355317	0.377032084	2	G	A	0.1488	242	chr2	30720155	30720204	chr2	30716612
rs12467646	7040546	LCLAT1	0.33990868	5.582829372	7.88E-07	0.006355317	0.377032084	2	A	G	0.15	240	chr2	30720155	30720204	chr2	30716596
rs10200589	7040546	LCLAT1	0.33990868	5.582829372	7.88E-07	0.006355317	0.377032084	2	A	G	0.1488	242	chr2	30720155	30720204	chr2	30717212
rs72717423	2760068	HS.481464	0.302701084	5.582701173	7.89E-07	0.006355317	0.466367655	5	A	G	0.1853	232	chr5	523647	523696	chr5	488259
rs12325113	6370097	TUFM	0.24456999	5.582502304	7.89E-07	0.00635581	0.431147012	16	G	A	0.2833	240	chr16	28761848	28761897	chr16	28756169
rs12590590	4780671	ERO1L	-0.374701997	-5.581716302	7.91E-07	0.006369918	0.39950834	14	C	A	0.3167	240	chr14	52178370	52178419	chr14	52231486
rs1046073	4540326	PYGB	0.322447666	5.576910035	8.05E-07	0.006478248	0.394989938	20	A	G	0.3833	240	chr20	25226301	25226350	chr20	25229333
rs3808619	1990615	FAM164A	-0.21714918	-5.574861021	8.11E-07	0.006522567	0.376761503	8	A	C	0.2815	238	chr8	79772263	79772296	chr8	79740281
rs2839196	6380187	C21ORF57	-0.344791228	-5.574259554	8.13E-07	0.006532655	0.367848547	21	G	A	0.438	242	chr21	46531282	46531331	chr21	46532465
rs2297454	5390553	LOC253039	0.641954017	5.57382006	8.14E-07	0.006538903	0.372397701	9	G	A	0.4256	242	chr9	122656031	122656080	chr9	122211576
rs10650431	5050520	SPATA20	-0.474730062	-5.573481794	8.15E-07	0.006542746	0.397378555	17	G	A	0.458	238	chr17	45988142	45988191	chr17	45947769
rs605908	3890228	MPZL2	-0.341948529	-5.572965429	8.17E-07	0.006546626	0.382541118	11	C	A	0.4793	242	chr11	117629433	117629482	chr11	117572402
rs951657	3890228	MPZL2	-0.341948529	-5.572965429	8.17E-07	0.006546626	0.382541118	11	A	G	0.4833	240	chr11	117629433	117629482	chr11	117572831
rs4627847	2690187	AFAP1	0.272764659	5.570832071	8.23E-07	0.006587098	0.407523965	4	C	A	0.4008	242	chr4	7812689	7812738	chr4	7973524
rs2891928	2690187	AFAP1	0.272764659	5.570832071	8.23E-07	0.006587098	0.407523965	4	C	G	0.3967	242	chr4	7812689	7812738	chr4	7975702
rs11656941	3460097	HOXB2	0.432709851	5.570732577	8.24E-07	0.006587098	0.374705811	17	C	A	0.1529	242	chr17	43975337	43975386	chr17	43708215
rs3825080	2650594	ARHGAP9	-0.386461576	-5.570567376	8.24E-07	0.006587098	0.380884698	12	A	G	0.4174	242	chr12	56154214	56154226	chr12	56157822
rs34835	6370097	TUFM	0.230645247	5.569900552	8.26E-07	0.006598879	0.427336218	16	G	A	0.3333	240	chr16	28761848	28761897	chr16	28406792
rs2124309	2710095	C14ORF64	-0.202642335	-5.568546476	8.30E-07	0.006618762	0.384368268	14	G	A	0.4421	242	chr14	97462139	97462188	chr14	97442818
rs5810851	2710095	C14ORF64	-0.202642335	-5.568546476	8.30E-07	0.006618762	0.384368268	14	A	G	0.4421	242	chr14	97462139	97462188	chr14	97445376
rs2776589	2710095	C14ORF64	-0.202642335	-5.568546476	8.30E-07	0.006618762	0.384368268	14	A	G	0.4421	242	chr14	97462139	97462188	chr14	97450854
rs2273629	6620291	CBLN3	-0.259919418	-5.568053263	8.32E-07	0.006626418	0.36518408	14	G	A	0.2727	242	chr14	23965631	23965680	chr14	23968591
rs6920256	2140524	HIST1H3D	0.464120562	5.56663641	8.36E-07	0.006656436	0.368376315	6	A	G	0.07025	242	chr6	26305014	26305046	chr6	26645780
rs7191458	540524	NMRAL1	-0.35363591	-5.565496065	8.40E-07	0.006679862	0.418625957	16	G	A	0.1792	240	chr16	4451772	4451781	chr16	4451753
rs2319703	7610053	DDX60	0.930072216	5.564103797	8.44E-07	0.006709523	0.369534386	4	A	G	0.1281	242	chr4	169379554	169379603	chr4	169308537
rs1127497	5090097	SYS1	-0.20957315	-5.561962179	8.50E-07	0.006757728	0.421030273	20	A	G	0.2333	240	chr20	43430932	43430981	chr20	43471988
rs8075503	1070390	HS.436572	-0.444293198	-5.560018413	8.56E-07	0.006795521	0.366636101	17	A	C	0.4752	242	chr17	10556475	10556524	chr17	10542046
rs9904211	1070390	HS.436572	-0.444293198	-5.560018413	8.56E-07	0.006795521	0.366636101	17	G	A	0.475	240	chr17	10556475	10556524	chr17	10519517
rs28608951	5290132	COL18A1	-0.525451108	-5.559729939	8.57E-07	0.006795521	0.412706215	21	A	G	0.3613	238	chr21	45757881	45757930	chr21	45724974
rs13049147	5290132	COL18A1	-0.525451108	-5.559729939	8.57E-07	0.006795521	0.412706215	21	G	A	0.3583	240	chr21	45757881	45757930	chr21	45728166
rs722435	6620181	MRPL43	0.212183867	5.554475752	8.74E-07	0.00691793	0.422219324	10	A	C	0.2231	242	chr10	102727583	102727632	chr10	102735052
rs2295716	6620181	MRPL43	0.212183867	5.554475752	8.74E-07	0.00691793	0.422219324	10	G	A	0.2231	242	chr10	102727583	102727632	chr10	102734204
rs3790744	7100010	NBL1	0.322043698	5.552909524	8.79E-07	0.006953056	0.371949649	1	A	G	0.3595	242	chr1	19857182	19857231	chr1	19847917
rs2071271	2060605	P2RX4	0.2211544	5.546569245	8.99E-07	0.007110822	0.375989841	12	A	G	0.2273	242	chr12	120155931	120155980	chr12	120154447
rs10917123	7550427	HSPC157	-0.509549329	-5.545785162	9.02E-07	0.007126612	0.38357373	1	A	G	0.1807	238	chr1	22230014	22230063	chr1	22228565
rs6914849	1050360	HLA-DPB1	0.413925333	5.543492813	9.10E-07	0.00718174	0.414575997	6	A	G	0.3445	238	chr6	33054752	33054801	chr6	33148693
rs10282054	3930537	HS.567464	0.344393631	5.54311123	9.11E-07	0.007187159	0.365600198	7	A	G	0.3347	242	chr7	142128129	142128178	chr7	142126036
rs10461245	3460014	C4ORF18	0.440595388	5.54232993	9.13E-07	0.007201723	0.374842132	4	G	A	0.2265	234	chr4	159265362	159265411	chr4	159143955
rs6060137	3440017	TRPC4AP	0.344722605	5.542068904	9.14E-07	0.007201723	0.376192344	20	A	G	0.1612	242	chr20	33054039	33054088	chr20	33029141
rs55753056	2570288	SH3YL1	-0.286476872	-5.541685153	9.16E-07	0.007201723	0.381753079	2	A	G	0.2562	242	chr2	208188	208237	chr2	233929
rs9213	2570288	SH3YL1	-0.286476872	-5.541685153	9.16E-07	0.007201723	0.381753079	2	A	G	0.2479	242	chr2	208188	208237	chr2	208386
rs56321614	2570288	SH3YL1	-0.286476872	-5.541685153	9.16E-07	0.007201723	0.381753079	2	A	C	0.2562	242	chr2	208188	208237	chr2	258191
rs9951817	360053	MPPE1	-0.634486573	-5.541445463	9.16E-07	0.007203454	0.380360971	18	G	A	0.07851	242	chr18	11886993	11887024	chr18	11877388
rs73141247	2650408	N4BP2	-0.354268499	-5.538253755	9.27E-07	0.007278382	0.386501434	4	A	G	0.2397	242	chr4	39832625	39832674	chr4	39676993
rs10213194	2650408	N4BP2	-0.354268499	-5.538253755	9.27E-07	0.007278382	0.386501434	4	G	A	0.2438	242	chr4	39832625	39832674	chr4	39675489
rs2523663	1440603	HS.158691	0.247028559	5.537258605	9.30E-07	0.007300172	0.369272688	6	C	A	0.2792	240	chr6	31556033	31556082	chr6	31547719
rs6492947	1820035	ZFYVE19	-0.157273602	-5.53370069	9.43E-07	0.007386255	0.394705348	15	G	A	0.475	240	chr15	38893825	38893874	chr15	38548841
rs4078062	5890113	FLCN	0.841575782	5.533688937	9.43E-07	0.007386255	0.362704283	17	A	G	0.124	242	chr17	17065595	17065644	chr17	16919559
rs7255633	6590689	HS.131041	0.245697801	5.533494239	9.43E-07	0.007386837	0.436534861	19	A	G	0.3697	238	chr19	59641760	59641809	chr19	59629281
rs4711731	3440086	PEX6	0.480381632	5.532001355	9.48E-07	0.00742238	0.373994203	6	A	G	0.3306	242	chr6	43039877	43039926	chr6	43005690
rs2024566	450598	PHF5A	0.520960897	5.530261769	9.54E-07	0.007464787	0.394832178	22	G	A	0.3875	240	chr22	40185914	40185963	chr22	40027284
rs16937164	4050711	LACTB2	0.270720634	5.527093275	9.65E-07	0.007543848	0.384491604	8	C	A	0.2066	242	chr8	71712218	71712267	chr8	71707544
rs10067744	5810564	CMBL	0.283544133	5.527018827	9.66E-07	0.007543848	0.366328626	5	A	G	0.4625	240	chr5	10332591	10332640	chr5	10335396
rs13385610	4150100	PASK	-0.434200658	-5.525993646	9.69E-07	0.007562528	0.384247768	2	G	A	0.3306	242	chr2	241694768	241694811	chr2	241712023
rs12622520	4150100	PASK	-0.434200658	-5.525993646	9.69E-07	0.007562528	0.384247768	2	G	A	0.3292	240	chr2	241694768	241694811	chr2	241709555
rs9667500	1580707	TMEM80	-0.150081563	-5.525470651	9.71E-07	0.007564464	0.393718147	11	A	G	0.4835	242	chr11	693808	693857	chr11	673761
rs12239975	5080201	LOC642946	-0.30754274	-5.525422755	9.71E-07	0.007564464	0.468130959	1	G	C	0.4959	242	chr1	211096907	211096956	chr1	210953566
rs7314538	5390754	KCTD10	0.277282802	5.525406667	9.71E-07	0.007564464	0.364311269	12	G	A	0.4091	242	chr12	108371007	108371056	chr12	108534493
rs4075326	1980164	DHX32	0.206676765	5.524808979	9.73E-07	0.00757618	0.361433588	10	G	A	0.4917	242	chr10	127540889	127540938	chr10	127514602
rs224961	380070	RPS23	-0.666272845	-5.524364753	9.75E-07	0.007583685	0.39615147	5	C	A	0.4587	242	chr5	81605044	81605093	chr5	81734473
rs10056977	1070736	ANKRD32	-0.214718732	-5.517699253	9.99E-07	0.007764812	0.382404254	5	A	G	0.3017	242	chr5	94057160	94057209	chr5	94113975
rs36076725	240152	MGC57346	0.326154861	5.514257944	1.01E-06	0.007857621	0.37159687	17	A	G	0.1208	240	chr17	41070908	41070957	chr17	41466379
rs10263586	4670414	TMEM140	0.887343046	5.510929334	1.02E-06	0.007948274	0.399919177	7	A	G	0.07851	242	chr7	134500907	134500956	chr7	134653475
rs12918376	1400672	AMFR	-0.482165386	-5.508093148	1.03E-06	0.008025593	0.422895775	16	A	C	0.3347	242	chr16	54953278	54953327	chr16	55115682
rs2294155	5890113	FLCN	0.694653863	5.505692877	1.04E-06	0.008084818	0.360368191	17	G	A	0.157	242	chr17	17065595	17065644	chr17	17091677
rs3104369	3060520	LOC642073	-0.776933024	-5.505675549	1.04E-06	0.008084818	0.385708398	6	A	G	0.3182	242	chr6	32599687	32599720	chr6	32710460
rs13375276	1030367	HS.559665	-0.535001915	-5.505555101	1.04E-06	0.008084818	0.367352413	1	G	A	0.1833	240	chr1	65286682	65286731	chr1	65279026
rs6579204	3440017	TRPC4AP	0.288293459	5.505231869	1.05E-06	0.008089285	0.373181245	20	G	A	0.2625	240	chr20	33054039	33054088	chr20	33017338
rs12310416	130743	CLEC4C	0.283902336	5.501093936	1.06E-06	0.00820668	0.396369506	12	G	A	0.4208	240	chr12	7773558	7773603	chr12	7803942
rs552517	2100050	IGHMBP2	0.184132018	5.500084722	1.07E-06	0.008221494	0.384522623	11	C	A	0.219	242	chr11	68464329	68464378	chr11	68381862
rs564849	2100050	IGHMBP2	0.184132018	5.500084722	1.07E-06	0.008221494	0.384522623	11	A	G	0.2355	242	chr11	68464329	68464378	chr11	68378016
rs655816	2100050	IGHMBP2	0.184132018	5.500084722	1.07E-06	0.008221494	0.384522623	11	G	A	0.2231	242	chr11	68464329	68464378	chr11	68382981
rs263024	2680538	MAP6D1	0.159689246	5.499356636	1.07E-06	0.008238154	0.373161836	3	G	A	0.4917	240	chr3	185016506	185016555	chr3	185011136
rs4481949	2450435	HS.568741	0.363620896	5.498467314	1.07E-06	0.008259685	0.375679057	10	C	A	0.1583	240	chr10	133993867	133993916	chr10	134040724
rs6721594	2570288	SH3YL1	-0.274794509	-5.496692594	1.08E-06	0.008306787	0.390797052	2	G	A	0.3248	234	chr2	208188	208237	chr2	295203
rs2572010	2810674	TRIM4	-0.231078751	-5.496560548	1.08E-06	0.008306787	0.387498324	7	G	A	0.4215	242	chr7	99326632	99326681	chr7	99326479
rs7181230	3190730	SRP14	0.311253217	5.495371473	1.08E-06	0.008337573	0.446282593	15	G	A	0.2167	240	chr15	38115328	38115377	chr15	38148033
rs4632148	1980451	C16ORF67	0.274563638	5.494655623	1.09E-06	0.008348952	0.376116083	16	G	A	0.4215	242	chr16	31625867	31625916	chr16	31614758
rs8048741	1980451	C16ORF67	0.274563638	5.494655623	1.09E-06	0.008348952	0.376116083	16	G	A	0.4091	242	chr16	31625867	31625916	chr16	31665746
rs62447200	730482	IKZF1	0.800189043	5.490920916	1.10E-06	0.008457706	0.37947657	7	A	G	0.2438	242	chr7	50437632	50437681	chr7	50401518
rs12212560	1050475	SNHG5	-0.808841801	-5.490493522	1.10E-06	0.008465616	0.367370778	6	A	G	0.3388	242	chr6	86444592	86444625	chr6	86399398
rs2009667	2320707	RABL4	-0.16357803	-5.48912709	1.11E-06	0.00850247	0.36322327	22	G	A	0.3917	240	chr22	35488994	35489003	chr22	35501557
rs6004591	4010634	CRYBB2	0.570878792	5.487668703	1.11E-06	0.008542337	0.38450029	22	G	A	0.1612	242	chr22	23955472	23955521	chr22	24065922
rs12943759	5050520	SPATA20	0.591635991	5.487418913	1.12E-06	0.008544824	0.382767255	17	A	G	0.2778	234	chr17	45988142	45988191	chr17	45980542
rs3826173	6220270	BRD7	0.197466352	5.486526878	1.12E-06	0.008561997	0.423638732	16	A	C	0.2438	242	chr16	48910444	48910493	chr16	48902513
rs11644043	6220270	BRD7	0.197466352	5.486526878	1.12E-06	0.008561997	0.423638732	16	G	A	0.2397	242	chr16	48910444	48910493	chr16	48918878
rs17551563	4250192	HS.576633	-0.595889117	-5.48616168	1.12E-06	0.008568088	0.362741282	7	A	G	0.06612	242	chr7	44584320	44584369	chr7	44612710
rs1045599	2000209	ZSWIM7	-0.386763485	-5.485702338	1.12E-06	0.008571115	0.383939165	17	G	A	0.4008	242	chr17	15820669	15820718	chr17	15820635
rs9891938	2000209	ZSWIM7	-0.386763485	-5.485702338	1.12E-06	0.008571115	0.383939165	17	A	G	0.405	242	chr17	15820669	15820718	chr17	15855797
rs57870258	1240328	RILP	1.546737787	5.485557091	1.12E-06	0.008571115	0.39793819	17	A	G	0.05603	232	chr17	1496950	1496999	chr17	876411
rs2043293	1170605	EDG4	-0.523557895	-5.484090539	1.13E-06	0.008611578	0.411639238	19	C	A	0.1364	242	chr19	19595571	19595620	chr19	19612456
rs468501	840156	HS.482960	0.447354383	5.481790541	1.14E-06	0.008657235	0.364389067	5	G	A	0.2479	242	chr5	102146600	102146649	chr5	102193973
rs258246	840156	HS.482960	0.447354383	5.481790541	1.14E-06	0.008657235	0.364389067	5	A	G	0.2562	242	chr5	102146600	102146649	chr5	102189010
rs468631	840156	HS.482960	0.447354383	5.481790541	1.14E-06	0.008657235	0.364389067	5	G	A	0.2521	242	chr5	102146600	102146649	chr5	102173296
rs258247	840156	HS.482960	0.447354383	5.481790541	1.14E-06	0.008657235	0.364389067	5	C	A	0.2562	242	chr5	102146600	102146649	chr5	102188684
rs686043	840156	HS.482960	0.447354383	5.481790541	1.14E-06	0.008657235	0.364389067	5	G	A	0.2521	242	chr5	102146600	102146649	chr5	102191224
rs4657739	2810040	TIPRL	-0.148085237	-5.479621304	1.15E-06	0.008720323	0.375593081	1	A	G	0.3347	242	chr1	166419911	166419943	chr1	166409113
rs10085549	2940576	MEPCE	-0.40229439	-5.478015261	1.15E-06	0.008760591	0.378805412	7	A	G	0.157	242	chr7	99869534	99869583	chr7	99821071
rs73401443	2940576	MEPCE	-0.40229439	-5.478015261	1.15E-06	0.008760591	0.378805412	7	C	A	0.157	242	chr7	99869534	99869583	chr7	99815518
rs4788083	6370097	TUFM	0.214914168	5.477284701	1.16E-06	0.008778491	0.423517852	16	G	A	0.4008	242	chr16	28761848	28761897	chr16	28452950
rs10027109	2750475	D4S234E	0.436472094	5.475799553	1.16E-06	0.008820544	0.371611928	4	A	G	0.4215	242	chr4	4471438	4471487	chr4	4397138
rs968688	3800132	TMPRSS9	2.01305094	5.473220599	1.17E-06	0.008898036	0.358924169	19	A	G	0.05	240	chr19	2376081	2376130	chr19	2378266
rs613084	2100050	IGHMBP2	0.17884526	5.472309263	1.18E-06	0.008917497	0.382288157	11	A	C	0.2167	240	chr11	68464329	68464378	chr11	68359733
rs4952151	7040546	LCLAT1	0.353958811	5.472242428	1.18E-06	0.008917497	0.403697991	2	G	A	0.15	240	chr2	30720155	30720204	chr2	30650172
rs3203684	5900286	ZFP90	-0.341400221	-5.471841688	1.18E-06	0.008917497	0.387958638	16	A	G	0.3042	240	chr16	67158424	67158473	chr16	67157941
rs7118	5900286	ZFP90	-0.341400221	-5.471841688	1.18E-06	0.008917497	0.387958638	16	C	A	0.3167	240	chr16	67158424	67158473	chr16	67158356
rs6960994	2230431	IRF5	0.737945392	5.471780688	1.18E-06	0.008917497	0.369844693	7	G	A	0.3208	240	chr7	127973722	127973771	chr7	128479893
rs35412946	5390553	LOC253039	0.623656915	5.47125899	1.18E-06	0.008923558	0.363927485	9	A	T	0.3843	242	chr9	122656031	122656080	chr9	122402793
rs10616	5390553	LOC253039	0.623656915	5.47125899	1.18E-06	0.008923558	0.363927485	9	A	G	0.3843	242	chr9	122656031	122656080	chr9	122403354
rs10864004	5080201	LOC642946	-0.325953886	-5.469966414	1.19E-06	0.008960064	0.464266415	1	A	G	0.3625	240	chr1	211096907	211096956	chr1	211076092
rs10149742	1430376	NIN	-0.336194176	-5.468848685	1.19E-06	0.008989329	0.395274214	14	G	A	0.1218	238	chr14	50275783	50275832	chr14	49694534
rs4349494	1580538	HS.158923	0.487646191	5.468606844	1.19E-06	0.008989329	0.369340152	3	A	C	0.1292	240	chr3	135354504	135354553	chr3	135360171
rs16981829	6180377	CARD8	-0.264663897	-5.468566816	1.19E-06	0.008989329	0.3612679	19	G	A	0.2645	242	chr19	53403423	53403472	chr19	53417235
rs7112962	1580707	TMEM80	-0.149997118	-5.467657847	1.20E-06	0.0090126	0.388938683	11	A	G	0.3583	240	chr11	693808	693857	chr11	644091
rs4777612	5890564	ANKDD1A	0.470003644	5.467474284	1.20E-06	0.0090126	0.356388447	15	G	A	0.3542	240	chr15	63037789	63037838	chr15	62906307
rs6471091	2350477	LRRC6	0.404716403	5.467354316	1.20E-06	0.0090126	0.378625493	8	A	G	0.4421	242	chr8	133669152	133669153	chr8	133767194
rs56008476	1980451	C16ORF67	0.273795921	5.466215954	1.20E-06	0.009044426	0.376351826	16	A	G	0.4208	240	chr16	31625867	31625916	chr16	31619948
rs7797854	5720682	TMEM176A	0.789022201	5.465535344	1.21E-06	0.009061312	0.377326364	7	A	C	0.2107	242	chr7	150133038	150133087	chr7	150093831
rs6921137	5550564	MTRF1L	0.191963643	5.465129016	1.21E-06	0.009069207	0.357703338	6	A	C	0.1983	242	chr6	153351471	153351520	chr6	153349891
rs3791220	2570288	SH3YL1	-0.283305353	-5.463442611	1.22E-06	0.009102903	0.375404141	2	A	G	0.2479	242	chr2	208188	208237	chr2	217066
rs3791221	2570288	SH3YL1	-0.283305353	-5.463442611	1.22E-06	0.009102903	0.375404141	2	G	A	0.2479	242	chr2	208188	208237	chr2	216933
rs7605824	2570288	SH3YL1	-0.283305353	-5.463442611	1.22E-06	0.009102903	0.375404141	2	A	G	0.2438	242	chr2	208188	208237	chr2	270819
rs2290911	2570288	SH3YL1	-0.283305353	-5.463442611	1.22E-06	0.009102903	0.375404141	2	G	A	0.2355	242	chr2	208188	208237	chr2	214919
rs56146525	2760068	HS.481464	0.333462274	5.463025865	1.22E-06	0.009111193	0.439434868	5	C	A	0.2119	236	chr5	523647	523696	chr5	495571
rs4511916	50327	ZNF589	0.364701409	5.462242692	1.22E-06	0.009120048	0.37051394	3	A	G	0.2686	242	chr3	48287141	48287190	chr3	48325370
rs11716371	50327	ZNF589	0.364701409	5.462242692	1.22E-06	0.009120048	0.37051394	3	A	G	0.2686	242	chr3	48287141	48287190	chr3	48337754
rs4479622	50327	ZNF589	0.364701409	5.462242692	1.22E-06	0.009120048	0.37051394	3	A	G	0.2686	242	chr3	48287141	48287190	chr3	48313177
rs11862081	4810274	SPG7	0.151567807	5.461951588	1.22E-06	0.009120048	0.383524113	16	G	A	0.4917	240	chr16	88131344	88131393	chr16	88115989
rs784501	2650110	WDR48	0.36608755	5.461931011	1.22E-06	0.009120048	0.357018075	3	A	G	0.3306	242	chr3	39111969	39112018	chr3	39158899
rs17000150	1240037	PARM1	-0.198736138	-5.458867662	1.24E-06	0.009194377	0.377411238	4	A	G	0.2167	240	chr4	76193976	76194025	chr4	76193140
rs17000149	1240037	PARM1	-0.198736138	-5.458867662	1.24E-06	0.009194377	0.377411238	4	A	G	0.2149	242	chr4	76193976	76194025	chr4	76193036
rs17000141	1240037	PARM1	-0.198736138	-5.458867662	1.24E-06	0.009194377	0.377411238	4	G	A	0.2149	242	chr4	76193976	76194025	chr4	76192158
rs1043633	1240037	PARM1	-0.198736138	-5.458867662	1.24E-06	0.009194377	0.377411238	4	A	G	0.2149	242	chr4	76193976	76194025	chr4	76192854
rs890289	1240037	PARM1	-0.198736138	-5.458867662	1.24E-06	0.009194377	0.377411238	4	A	G	0.2149	242	chr4	76193976	76194025	chr4	76192056
rs2110735	6520180	IL18RAP	-0.562477453	-5.458397808	1.24E-06	0.009204557	0.356900703	2	A	G	0.3	240	chr2	102435293	102435342	chr2	102417357
rs2523685	1430288	LOC100129668	-0.269084149	-5.457735174	1.24E-06	0.009221193	0.390245864	6	G	C	0.3802	242	chr6	31488088	31488137	chr6	31534235
rs872914	1410278	PF4V1	0.528522154	5.4572539	1.24E-06	0.00923179	0.413663311	4	G	A	0.4463	242	chr4	74937977	74938026	chr4	74936965
rs11553746	2570288	SH3YL1	-0.285044439	-5.455794158	1.25E-06	0.009275243	0.375804106	2	A	G	0.2269	238	chr2	208188	208237	chr2	262203
rs730228	4280661	TMUB2	0.252058512	5.455065032	1.25E-06	0.009294254	0.37190422	17	A	G	0.4876	242	chr17	39624515	39624564	chr17	39594875
rs2253907	1430288	LOC100129668	0.266414213	5.454441437	1.26E-06	0.009309745	0.389984187	6	A	G	0.3223	242	chr6	31488088	31488137	chr6	31444849
rs14070	4120367	LPCAT2	-0.554541553	-5.453511641	1.26E-06	0.009335619	0.378065906	16	A	G	0.4421	242	chr16	54174433	54174482	chr16	54094228
rs5758820	5290600	TTLL1	0.128769141	5.453316149	1.26E-06	0.009336686	0.384802957	22	A	G	0.3305	236	chr22	41785413	41785462	chr22	41356736
rs34749846	50327	ZNF589	0.365868077	5.452712368	1.26E-06	0.009346038	0.370511473	3	C	A	0.2708	240	chr3	48287141	48287190	chr3	48322172
rs33945186	1240209	TNFSF8	0.201491289	5.452712259	1.26E-06	0.009346038	0.38192672	9	A	C	0.3417	240	chr9	116705095	116705144	chr9	116717875
rs62223052	5570195	BRWD1	-0.30122334	-5.451369289	1.27E-06	0.009384628	0.422629539	21	A	C	0.5	242	chr21	39484301	39484350	chr21	39630572
rs2284056	6280086	LGALS2	0.657496714	5.451248039	1.27E-06	0.009384628	0.399275706	22	A	G	0.4587	242	chr22	36296552	36296601	chr22	36303879
rs829603	7040546	LCLAT1	0.31038903	5.450974196	1.27E-06	0.009388381	0.366205422	2	A	C	0.2355	242	chr2	30720155	30720204	chr2	30489465
rs11782284	160446	HMBOX1	0.556608919	5.450325898	1.28E-06	0.009400988	0.382128697	8	G	A	0.3843	242	chr8	28965044	28965093	chr8	28802243
rs57954211	1690056	LYZ	-0.918636119	-5.450277183	1.28E-06	0.009400988	0.393368569	12	A	C	0.3017	242	chr12	68032310	68032345	chr12	68034664
rs4457918	2370402	C14ORF167	-0.32009852	-5.449774762	1.28E-06	0.009412552	0.364133232	14	C	A	0.2066	242	chr14	23478136	23478185	chr14	23492835
rs4788069	6370097	TUFM	0.224936717	5.448242918	1.29E-06	0.009451229	0.414559192	16	A	C	0.3403	238	chr16	28761848	28761897	chr16	28524166
rs2461838	2690528	SHMT1	0.349087683	5.448225229	1.29E-06	0.009451229	0.370278897	17	A	G	0.2042	240	chr17	18172105	18172154	chr17	18205989
rs1047171	4540326	PYGB	0.324548285	5.447340716	1.29E-06	0.009451229	0.375576281	20	G	A	0.4091	242	chr20	25226301	25226350	chr20	25376786
rs2856	4540326	PYGB	0.324548285	5.447340716	1.29E-06	0.009451229	0.375576281	20	G	A	0.4132	242	chr20	25226301	25226350	chr20	25381536
rs2387887	4540326	PYGB	0.324548285	5.447340716	1.29E-06	0.009451229	0.375576281	20	A	C	0.4091	242	chr20	25226301	25226350	chr20	25375081
rs6050632	4540326	PYGB	0.324548285	5.447340716	1.29E-06	0.009451229	0.375576281	20	G	A	0.4091	242	chr20	25226301	25226350	chr20	25380601
rs2424712	4540326	PYGB	0.324548285	5.447340716	1.29E-06	0.009451229	0.375576281	20	G	A	0.4091	242	chr20	25226301	25226350	chr20	25364942
rs12428	4540326	PYGB	0.324548285	5.447340716	1.29E-06	0.009451229	0.375576281	20	C	A	0.405	242	chr20	25226301	25226350	chr20	25381821
rs8003813	130681	RNASE6	-0.34257345	-5.446985761	1.29E-06	0.009457826	0.447121728	14	G	A	0.4375	240	chr14	20320082	20320131	chr14	20248853
rs62056780	240152	MGC57346	0.322458079	5.446137612	1.30E-06	0.009475789	0.370320051	17	A	G	0.1176	238	chr17	41070908	41070957	chr17	41329448
rs34579536	240152	MGC57346	0.322458079	5.446137612	1.30E-06	0.009475789	0.370320051	17	G	A	0.1208	240	chr17	41070908	41070957	chr17	41464753
rs57362802	3390438	PLA2G7	-0.497193052	-5.445519529	1.30E-06	0.009491458	0.422471733	6	G	A	0.08678	242	chr6	46783814	46783857	chr6	46867274
rs10002767	3390367	HS.552082	0.258510766	5.441105149	1.32E-06	0.009638717	0.422711472	4	G	A	0.1694	242	chr4	99583471	99583520	chr4	99517189
rs7198524	1400672	AMFR	-0.462444227	-5.440946038	1.32E-06	0.009638717	0.417820833	16	G	A	0.35	240	chr16	54953278	54953327	chr16	55068102
rs11768806	2230431	IRF5	0.848859946	5.440170382	1.32E-06	0.009660173	0.367244608	7	A	G	0.2899	238	chr7	127973722	127973771	chr7	128360364
rs61742649	6980010	MED28	0.579140399	5.439264998	1.33E-06	0.00968623	0.368129473	4	A	G	0.06612	242	chr4	17234913	17234962	chr4	17275352
rs13726	4280661	TMUB2	-0.279216626	-5.435520844	1.35E-06	0.009812736	0.370304018	17	A	G	0.3802	242	chr17	39624515	39624564	chr17	39595087
rs161803	6290228	UTS2	0.632439183	5.434995234	1.35E-06	0.00982568	0.366471427	1	G	A	0.1917	240	chr1	7833476	7833525	chr1	7898376
rs9364149	6840347	OGFRL1	-0.410976222	-5.434064841	1.35E-06	0.009853078	0.363814426	6	G	A	0.1033	242	chr6	72063202	72063241	chr6	72044564
rs17136342	4120154	EIF2AK1	0.303267354	5.432823893	1.36E-06	0.009886306	0.354666743	7	A	G	0.2149	242	chr7	6062133	6062182	chr7	6037089
rs17125401	780427	TFCP2	-0.294339016	-5.432594593	1.36E-06	0.009886306	0.354555558	12	G	A	0.1322	242	chr12	49775157	49775206	chr12	49800619
rs16841625	1260523	CYTIP	0.329581763	5.43253988	1.36E-06	0.009886306	0.379123931	2	A	G	0.1488	242	chr2	157979683	157979732	chr2	157913467
rs7792525	2940576	MEPCE	-0.410329946	-5.43244597	1.36E-06	0.009886306	0.375107156	7	G	A	0.1405	242	chr7	99869534	99869583	chr7	99810058
rs6597996	1580707	TMEM80	-0.152079059	-5.432328946	1.36E-06	0.009886306	0.386308413	11	A	G	0.4669	242	chr11	693808	693857	chr11	664499
rs11655031	2750280	CDK5R1	0.249183033	5.432138219	1.36E-06	0.009887371	0.371845141	17	A	G	0.3595	242	chr17	27841663	27841712	chr17	27857275
rs7522389	7100010	NBL1	0.275733006	5.431027441	1.37E-06	0.009921439	0.375675219	1	A	C	0.4412	238	chr1	19857182	19857231	chr1	19845945
rs7132164	50414	C12ORF43	-0.303520086	-5.429850345	1.37E-06	0.009958017	0.362889596	12	A	G	0.1864	236	chr12	119925706	119925755	chr12	119888235
rs2631299	4280661	TMUB2	-0.279378024	-5.429269028	1.38E-06	0.009973194	0.370256073	17	A	C	0.3833	240	chr17	39624515	39624564	chr17	39575299
rs2280836	3130349	CPSF1	0.334125799	5.427231678	1.39E-06	0.010041191	0.39595495	8	A	G	0.4569	232	chr8	145589284	145589333	chr8	145592364
rs9892163	3990403	MXRA7	0.274801951	5.423994789	1.40E-06	0.010150737	0.389699133	17	G	A	0.4132	242	chr17	72183709	72183758	chr17	72191192
rs3803680	4810274	SPG7	0.15302756	5.423808646	1.40E-06	0.010150737	0.381355591	16	A	G	0.4959	242	chr16	88131344	88131393	chr16	88117744
rs28622214	2690187	AFAP1	0.257874206	5.42343257	1.41E-06	0.010150737	0.396013416	4	A	G	0.343	242	chr4	7812689	7812738	chr4	7930340
rs28562959	2690187	AFAP1	0.257874206	5.42343257	1.41E-06	0.010150737	0.396013416	4	G	A	0.3458	240	chr4	7812689	7812738	chr4	7924074
rs73214042	2690187	AFAP1	0.257874206	5.42343257	1.41E-06	0.010150737	0.396013416	4	A	G	0.3388	242	chr4	7812689	7812738	chr4	7974376
rs5010528	7200398	HLA-C	-1.493397123	-5.421236575	1.42E-06	0.010225817	0.357255983	6	G	A	0.1529	242	chr6	31345836	31345841	chr6	31349011
rs6087663	3440017	TRPC4AP	0.340339239	5.420540891	1.42E-06	0.010245661	0.366225277	20	A	G	0.157	242	chr20	33054039	33054088	chr20	33089187
rs2746628	7050706	PDHX	-0.206128376	-5.4201242	1.42E-06	0.010255187	0.361987936	11	G	A	0.4959	242	chr11	34973707	34973756	chr11	34193868
rs10142804	3130543	RNASE3	1.263388684	5.419690773	1.43E-06	0.01026189	0.360604682	14	G	A	0.2542	240	chr14	20429983	20430032	chr14	20413004
rs17146119	3610743	SF1	1.445712946	5.419624048	1.43E-06	0.01026189	0.398208292	11	C	A	0.07917	240	chr11	64300273	64300322	chr11	64130475
rs12461010	2100725	KIR3DL3	0.414875143	5.418318992	1.43E-06	0.010304517	0.392911508	19	A	G	0.4664	238	chr19	59939601	59939650	chr19	60024413
rs1008931	3830735	UPB1	0.205333131	5.416397559	1.44E-06	0.010370428	0.376130113	22	G	A	0.4174	242	chr22	23252401	23252450	chr22	23185541
rs1304163	1980451	C16ORF67	0.269122153	5.415723417	1.45E-06	0.010389758	0.369668511	16	A	G	0.4008	242	chr16	31625867	31625916	chr16	31644874
rs11965585	4060255	ZNRD1	0.179095809	5.414323931	1.45E-06	0.010436484	0.375256043	6	A	G	0.1822	236	chr6	30137769	30137773	chr6	30090408
rs11642740	5390121	GDPD3	-0.360535577	-5.41203631	1.47E-06	0.010517161	0.384591694	16	G	A	0.1529	242	chr16	30023813	30023831	chr16	29968156
rs4785211	6220270	BRD7	0.199752265	5.411090484	1.47E-06	0.010547133	0.420111582	16	G	A	0.3034	234	chr16	48910444	48910493	chr16	48899004
rs738816	3830735	UPB1	0.20583863	5.409898115	1.48E-06	0.010579385	0.375602911	22	T	A	0.4215	242	chr22	23252401	23252450	chr22	23182233
rs171803	840156	HS.482960	0.467842262	5.409845265	1.48E-06	0.010579385	0.358407474	5	G	A	0.2397	242	chr5	102146600	102146649	chr5	102164398
rs474707	3610743	SF1	0.944858743	5.409610365	1.48E-06	0.010579385	0.393373282	11	A	G	0.2605	238	chr11	64300273	64300322	chr11	64300711
rs477549	3610743	SF1	0.944858743	5.409610365	1.48E-06	0.010579385	0.393373282	11	G	A	0.2708	240	chr11	64300273	64300322	chr11	64283656
rs1044761	2350438	SNRNP48	-0.226910866	-5.408381196	1.48E-06	0.010617207	0.386907421	6	A	G	0.1891	238	chr6	7556741	7556790	chr6	7557037
rs6050626	4540326	PYGB	0.323203915	5.408306288	1.49E-06	0.010617207	0.372998592	20	G	A	0.4083	240	chr20	25226301	25226350	chr20	25376261
rs73404703	4010634	CRYBB2	0.573841346	5.407569198	1.49E-06	0.010639447	0.380768388	22	A	G	0.125	240	chr22	23955472	23955521	chr22	24080281
rs17714252	2570288	SH3YL1	-0.28340769	-5.407193045	1.49E-06	0.010647824	0.370708393	2	A	G	0.2542	236	chr2	208188	208237	chr2	275471
rs2523457	1430288	LOC100129668	0.348408546	5.406252285	1.50E-06	0.010677275	0.386148167	6	A	G	0.225	240	chr6	31488088	31488137	chr6	31473686
rs4788085	6370097	TUFM	0.207317605	5.405954278	1.50E-06	0.010677275	0.4181405	16	G	A	0.4091	242	chr16	28761848	28761897	chr16	28442504
rs2106480	6370097	TUFM	0.207317605	5.405954278	1.50E-06	0.010677275	0.4181405	16	G	A	0.4091	242	chr16	28761848	28761897	chr16	28445472
rs3790113	1400672	AMFR	0.439457865	5.405404573	1.50E-06	0.010692405	0.431171949	16	G	A	0.4244	238	chr16	54953278	54953327	chr16	54942221
rs2395153	3060520	LOC642073	0.82880932	5.404860343	1.50E-06	0.010707348	0.37758836	6	C	G	0.376	242	chr6	32599687	32599720	chr6	32453573
rs6488608	5960136	CLEC4C	0.269503359	5.404327019	1.51E-06	0.010721891	0.41581308	12	A	C	0.4587	242	chr12	7790223	7790272	chr12	7773869
rs661592	4010072	C7ORF25	0.265644889	5.403898494	1.51E-06	0.010728608	0.393451167	7	G	A	0.2	240	chr7	42915789	42915838	chr7	42919011
rs2523627	1430288	LOC100129668	0.27599062	5.403838061	1.51E-06	0.010728608	0.387407834	6	A	C	0.4076	238	chr6	31488088	31488137	chr6	31454424
rs9905601	3400408	NT5C3L	0.40961182	5.403390312	1.51E-06	0.010739865	0.353495919	17	A	G	0.124	242	chr17	37235124	37235173	chr17	37268737
rs4649592	4860431	NBPF14	-0.35004336	-5.400488212	1.53E-06	0.010846988	0.36279071	1	A	G	0.4008	242	chr1	148003793	148003842	chr1	147941416
rs4649592	4860431	NBPF14	-0.35004336	-5.400488212	1.53E-06	0.010846988	0.36279071	1	A	G	0.4008	242	chr1	148003793	148003842	chr1	147555875
rs4973898	3930008	RPL14	-1.103182543	-5.399431397	1.53E-06	0.010882315	0.370870575	3	G	A	0.4833	240	chr3	40478782	40478831	chr3	40434536
rs807020	6620181	MRPL43	0.238600773	5.399123728	1.54E-06	0.010888225	0.410395125	10	A	G	0.2107	242	chr10	102727583	102727632	chr10	102761563
rs3197223	50327	ZNF589	0.364870107	5.397920786	1.54E-06	0.010929464	0.363552284	3	A	G	0.2708	240	chr3	48287141	48287190	chr3	48310861
rs2216058	4120367	LPCAT2	0.565469275	5.396921123	1.55E-06	0.0109628	0.373471871	16	G	A	0.4091	242	chr16	54174433	54174482	chr16	54152312
rs1008953	5090097	SYS1	-0.206760805	-5.393442949	1.57E-06	0.011095213	0.408165887	20	A	G	0.2273	242	chr20	43430932	43430981	chr20	43414140
rs10500547	4200162	CIRH1A	0.237867588	5.392472844	1.57E-06	0.011122486	0.419788438	16	G	A	0.1612	242	chr16	67760258	67760307	chr16	67518483
rs16940665	240152	MGC57346	0.325335893	5.392449436	1.57E-06	0.011122486	0.353967103	17	G	A	0.1197	234	chr17	41070908	41070957	chr17	41263677
rs11297695	1400672	AMFR	0.491810326	5.391909866	1.58E-06	0.011137877	0.424132429	16	G	A	0.3686	236	chr16	54953278	54953327	chr16	54939046
rs2069235	6770768	SYNGR1	0.139771363	5.391649497	1.58E-06	0.011142041	0.373172994	22	A	G	0.45	240	chr22	38104135	38104184	chr22	38077726
rs9268670	3060520	LOC642073	-0.851788412	-5.390515863	1.58E-06	0.011175114	0.376427926	6	A	G	0.3802	242	chr6	32599687	32599720	chr6	32522265
rs7754768	3060520	LOC642073	-0.851788412	-5.390515863	1.58E-06	0.011175114	0.376427926	6	G	A	0.3802	242	chr6	32599687	32599720	chr6	32528157
rs2496169	3170139	PHACTR1	-0.130981693	-5.38910467	1.59E-06	0.011225899	0.359415277	6	G	A	0.4256	242	chr6	13228071	13228120	chr6	13448130
rs3888018	460411	IPO8	-0.605722954	-5.388491471	1.60E-06	0.01123808	0.358392788	12	A	C	0.2645	242	chr12	30673525	30673574	chr12	30674813
rs11051046	460411	IPO8	-0.605722954	-5.388491471	1.60E-06	0.01123808	0.358392788	12	A	C	0.281	242	chr12	30673525	30673574	chr12	30779606
rs3868143	1510630	DUS2L	0.31903218	5.387980242	1.60E-06	0.011252499	0.428967148	16	G	A	0.1681	238	chr16	66670628	66670677	chr16	65885954
rs2255039	4280010	LIMS2	-0.221176393	-5.387429335	1.60E-06	0.011268555	0.446395068	2	G	A	0.4703	236	chr2	128112588	128112637	chr2	128111228
rs750621	1990672	PLA2G4C	0.501471693	5.386564639	1.61E-06	0.011297441	0.380742354	19	A	C	0.2273	242	chr19	53243026	53243075	chr19	53379259
rs10224297	6580500	LOC100132707	-0.545618729	-5.385107533	1.62E-06	0.011344276	0.3627284	7	A	G	0.06612	242	chr7	154371956	154372005	chr7	154383133
rs2272176	6580500	LOC100132707	-0.545618729	-5.385107533	1.62E-06	0.011344276	0.3627284	7	G	A	0.06612	242	chr7	154371956	154372005	chr7	154390696
rs2286614	3310564	PRDX5	0.534195928	5.383248377	1.63E-06	0.011412372	0.358697867	11	A	G	0.1017	236	chr11	63845084	63845116	chr11	63824886
rs11600990	3310564	PRDX5	0.521600508	5.38298344	1.63E-06	0.011412372	0.356264422	11	A	G	0.1116	242	chr11	63845084	63845116	chr11	63839383
rs2276014	3310564	PRDX5	0.521600508	5.38298344	1.63E-06	0.011412372	0.356264422	11	A	G	0.1125	240	chr11	63845084	63845116	chr11	63838021
rs12520289	6020692	HS.137971	-0.696094695	-5.382162527	1.63E-06	0.011439832	0.364116175	5	A	C	0.1667	240	chr5	10490848	10490897	chr5	10520257
rs6599108	3930008	RPL14	1.132705774	5.381142806	1.64E-06	0.011475601	0.369375336	3	A	G	0.4628	242	chr3	40478782	40478831	chr3	40540598
rs705704	6590377	RPS26	0.836858168	5.378817911	1.65E-06	0.011565891	0.353941016	12	A	G	0.3	240	chr12	54722494	54722543	chr12	54721679
rs12316059	2060605	P2RX4	0.242308771	5.378096018	1.66E-06	0.011585987	0.362139805	12	T	A	0.1375	240	chr12	120155931	120155980	chr12	120111847
rs4938344	650678	TAGLN	-0.520927948	-5.378026324	1.66E-06	0.011585987	0.378141231	11	G	A	0.275	240	chr11	116580580	116580629	chr11	116508959
rs7290824	1990674	NUP50	-0.254772679	-5.377799843	1.66E-06	0.011588963	0.355891399	22	A	G	0.3264	242	chr22	43959108	43959157	chr22	43906479
rs6769051	2650110	WDR48	-0.32278836	-5.375881961	1.67E-06	0.011662986	0.349784859	3	C	A	0.3843	242	chr3	39111969	39112018	chr3	39075205
rs1352093	5890564	ANKDD1A	0.428251036	5.374704311	1.68E-06	0.011706137	0.348578303	15	A	G	0.3917	240	chr15	63037789	63037838	chr15	62927573
rs3761087	5670139	TMEM149	-0.432159417	-5.374450791	1.68E-06	0.011710297	0.375492363	19	G	A	0.1529	242	chr19	40922181	40922230	chr19	40927271
rs11757750	4060255	ZNRD1	0.177240945	5.373470476	1.68E-06	0.011745254	0.368067316	6	G	A	0.1875	240	chr6	30137769	30137773	chr6	30060141
rs9934572	4200162	CIRH1A	0.219086403	5.372531679	1.69E-06	0.011772931	0.411405494	16	G	A	0.1441	236	chr16	67760258	67760307	chr16	67616114
rs4785686	4810274	SPG7	-0.148699301	-5.372508922	1.69E-06	0.011772931	0.380531558	16	A	C	0.4872	234	chr16	88131344	88131393	chr16	88115372
rs17334797	240152	MGC57346	0.305341071	5.371389903	1.70E-06	0.011807398	0.356184748	17	G	A	0.1446	242	chr17	41070908	41070957	chr17	41181683
rs17426064	240152	MGC57346	0.305341071	5.371389903	1.70E-06	0.011807398	0.356184748	17	A	G	0.1446	242	chr17	41070908	41070957	chr17	41184469
rs4758197	6900053	PPFIBP2	-0.269726133	-5.370637953	1.70E-06	0.011817292	0.370417837	11	G	A	0.2769	242	chr11	7631436	7631485	chr11	7518185
rs6975729	1570039	PILRB	0.28131428	5.370292988	1.70E-06	0.011817292	0.35668499	7	A	G	0.1446	242	chr7	99803059	99803108	chr7	99866123
rs1073	1570039	PILRB	0.28131428	5.370292988	1.70E-06	0.011817292	0.35668499	7	A	G	0.1446	242	chr7	99803059	99803108	chr7	99869548
rs4074838	1570039	PILRB	0.28131428	5.370292988	1.70E-06	0.011817292	0.35668499	7	A	G	0.1446	242	chr7	99803059	99803108	chr7	99870601
rs6975514	1570039	PILRB	0.28131428	5.370292988	1.70E-06	0.011817292	0.35668499	7	G	A	0.1488	242	chr7	99803059	99803108	chr7	99894156
rs35327136	240152	MGC57346	0.317530202	5.370231353	1.70E-06	0.011817292	0.363277144	17	A	C	0.1333	240	chr17	41070908	41070957	chr17	40843357
rs879027	5290626	C14ORF4	0.515629714	5.368301757	1.72E-06	0.011893299	0.429387914	14	A	G	0.4322	236	chr14	76561148	76561197	chr14	76562644
rs3208565	1980164	DHX32	0.20078712	5.367448901	1.72E-06	0.011921906	0.348216422	10	A	G	0.4835	242	chr10	127540889	127540938	chr10	127520315
rs7697250	6980010	MED28	-0.376831522	-5.367208998	1.72E-06	0.011921906	0.362187707	4	A	G	0.06667	240	chr4	17234913	17234962	chr4	17209230
rs13059037	50327	ZNF589	0.364355613	5.367174443	1.72E-06	0.011921906	0.362687542	3	G	A	0.2686	242	chr3	48287141	48287190	chr3	48262883
rs487910	5310100	TDRD7	0.379308	5.366957042	1.72E-06	0.011924644	0.367674384	9	A	G	0.2355	242	chr9	99298064	99298113	chr9	100172302
rs226202	5490270	ATP6AP1L	0.162862063	5.365152776	1.74E-06	0.011982619	0.350276007	5	G	A	0.2458	240	chr5	81613827	81613876	chr5	81607425
rs862241	5490270	ATP6AP1L	0.162862063	5.365152776	1.74E-06	0.011982619	0.350276007	5	G	A	0.2479	242	chr5	81613827	81613876	chr5	81623767
rs6880209	5490270	ATP6AP1L	0.162862063	5.365152776	1.74E-06	0.011982619	0.350276007	5	A	G	0.2479	242	chr5	81613827	81613876	chr5	81609938
rs2289055	4250192	HS.576633	-0.562318045	-5.364451808	1.74E-06	0.011993038	0.35257448	7	G	A	0.07025	242	chr7	44584320	44584369	chr7	44578415
rs7791240	4250192	HS.576633	-0.562318045	-5.364451808	1.74E-06	0.011993038	0.35257448	7	G	A	0.07025	242	chr7	44584320	44584369	chr7	44569114
rs7723	4250192	HS.576633	-0.562318045	-5.364451808	1.74E-06	0.011993038	0.35257448	7	A	G	0.07025	242	chr7	44584320	44584369	chr7	44584318
rs2838460	3890373	ITGB2	-0.408489956	-5.363484878	1.75E-06	0.01202225	0.365798976	21	A	C	0.2975	242	chr21	45130437	45130486	chr21	44223281
rs4711268	1430288	LOC100129668	-0.286281371	-5.363012533	1.75E-06	0.01202225	0.382694326	6	A	G	0.3388	242	chr6	31488088	31488137	chr6	31462483
rs13437088	1430288	LOC100129668	-0.286281371	-5.363012533	1.75E-06	0.01202225	0.382694326	6	A	G	0.3388	242	chr6	31488088	31488137	chr6	31463098
rs13437082	1430288	LOC100129668	-0.286281371	-5.363012533	1.75E-06	0.01202225	0.382694326	6	A	G	0.3388	242	chr6	31488088	31488137	chr6	31462539
rs4711269	1430288	LOC100129668	-0.286281371	-5.363012533	1.75E-06	0.01202225	0.382694326	6	A	G	0.3388	242	chr6	31488088	31488137	chr6	31462798
rs72863831	2450435	HS.568741	0.361488301	5.362703537	1.75E-06	0.01202903	0.361381528	10	A	G	0.1542	240	chr10	133993867	133993916	chr10	134040140
rs7502836	1850414	EIF5A	0.626138319	5.362512567	1.75E-06	0.012030689	0.364099198	17	T	A	0.3833	240	chr17	7156268	7156317	chr17	7144802
rs71414876	3450326	NAGK	-0.488999916	-5.361007541	1.76E-06	0.012089564	0.373376044	2	A	G	0.1529	242	chr2	71159114	71159146	chr2	71138857
rs701836	6940521	MRPL43	0.237360089	5.360314521	1.77E-06	0.012113171	0.355433424	10	A	C	0.219	242	chr10	102736678	102736722	chr10	102757107
rs11860295	1510630	DUS2L	0.318230545	5.359973109	1.77E-06	0.012121433	0.432799873	16	A	G	0.1667	240	chr16	66670628	66670677	chr16	65873735
rs2256175	1430288	LOC100129668	0.272687243	5.358528655	1.78E-06	0.012178092	0.382335542	6	G	A	0.376	242	chr6	31488088	31488137	chr6	31488428
rs10476612	1070736	ANKRD32	-0.240947661	-5.3579328	1.78E-06	0.012197601	0.36942948	5	G	A	0.2149	242	chr5	94057160	94057209	chr5	93936714
rs10896379	2100050	IGHMBP2	0.207772801	5.355830333	1.80E-06	0.01223425	0.372865772	11	A	G	0.1281	242	chr11	68464329	68464378	chr11	68437153
rs72745808	5080201	LOC642946	-0.3503364	-5.354318804	1.81E-06	0.01223425	0.456154124	1	A	G	0.3306	242	chr1	211096907	211096956	chr1	211163906
rs3130056	1440603	HS.158691	0.294320306	5.354059514	1.81E-06	0.01223425	0.354049041	6	G	A	0.1364	242	chr6	31556033	31556082	chr6	31607333
rs3093981	1440603	HS.158691	0.294320306	5.354059514	1.81E-06	0.01223425	0.354049041	6	A	G	0.1364	242	chr6	31556033	31556082	chr6	31605436
rs3093980	1440603	HS.158691	0.294320306	5.354059514	1.81E-06	0.01223425	0.354049041	6	A	G	0.1364	242	chr6	31556033	31556082	chr6	31605457
rs3130058	1440603	HS.158691	0.294320306	5.354059514	1.81E-06	0.01223425	0.354049041	6	A	G	0.1364	242	chr6	31556033	31556082	chr6	31613866
rs3093976	1440603	HS.158691	0.294320306	5.354059514	1.81E-06	0.01223425	0.354049041	6	A	G	0.1364	242	chr6	31556033	31556082	chr6	31610840
rs3130054	1440603	HS.158691	0.294320306	5.354059514	1.81E-06	0.01223425	0.354049041	6	A	C	0.1322	242	chr6	31556033	31556082	chr6	31604755
rs1129640	1440603	HS.158691	0.294320306	5.354059514	1.81E-06	0.01223425	0.354049041	6	A	G	0.1364	242	chr6	31556033	31556082	chr6	31614603
rs3131628	1440603	HS.158691	0.294320306	5.354059514	1.81E-06	0.01223425	0.354049041	6	G	A	0.1364	242	chr6	31556033	31556082	chr6	31610746
rs2523511	1440603	HS.158691	0.294320306	5.354059514	1.81E-06	0.01223425	0.354049041	6	G	A	0.1364	242	chr6	31556033	31556082	chr6	31614833
rs3115537	1440603	HS.158691	0.294320306	5.354059514	1.81E-06	0.01223425	0.354049041	6	G	C	0.1364	242	chr6	31556033	31556082	chr6	31605814
rs3093983	1440603	HS.158691	0.294320306	5.354059514	1.81E-06	0.01223425	0.354049041	6	G	A	0.1364	242	chr6	31556033	31556082	chr6	31604904
rs2523508	1440603	HS.158691	0.294320306	5.354059514	1.81E-06	0.01223425	0.354049041	6	G	A	0.1364	242	chr6	31556033	31556082	chr6	31616740
rs2516393	1440603	HS.158691	0.294320306	5.354059514	1.81E-06	0.01223425	0.354049041	6	A	C	0.1364	242	chr6	31556033	31556082	chr6	31614723
rs6750020	6520180	IL18RAP	-0.555368357	-5.353905771	1.81E-06	0.01223425	0.348343602	2	G	A	0.2975	242	chr2	102435293	102435342	chr2	102361146
rs7559479	6520180	IL18RAP	-0.555368357	-5.353905771	1.81E-06	0.01223425	0.348343602	2	G	A	0.3017	242	chr2	102435293	102435342	chr2	102435219
rs2110734	6520180	IL18RAP	-0.555368357	-5.353905771	1.81E-06	0.01223425	0.348343602	2	G	A	0.3017	242	chr2	102435293	102435342	chr2	102418638
rs68177603	6520180	IL18RAP	-0.555368357	-5.353905771	1.81E-06	0.01223425	0.348343602	2	G	A	0.2975	242	chr2	102435293	102435342	chr2	102404176
rs917997	6520180	IL18RAP	-0.555368357	-5.353905771	1.81E-06	0.01223425	0.348343602	2	A	G	0.3017	242	chr2	102435293	102435342	chr2	102437000
rs1420106	6520180	IL18RAP	-0.555368357	-5.353905771	1.81E-06	0.01223425	0.348343602	2	A	G	0.2975	242	chr2	102435293	102435342	chr2	102401476
rs10167722	3450326	NAGK	-0.420966506	-5.353120106	1.81E-06	0.01223425	0.370941598	2	G	A	0.2076	236	chr2	71159114	71159146	chr2	71139506
rs4983408	5340246	CRIP2	-0.534244383	-5.353076218	1.81E-06	0.01223425	0.353909258	14	A	C	0.4407	236	chr14	105017359	105017408	chr14	104096507
rs7166570	5310681	LOC653344	0.365077066	5.352521553	1.82E-06	0.01223425	0.420282333	15	G	A	0.3235	238	chr15	80772681	80772730	chr15	80253276
rs11076727	5810598	HS.556082	0.338717556	5.35242165	1.82E-06	0.01223425	0.352372308	16	A	C	0.437	238	chr16	87456497	87456546	chr16	87444435
rs4696779	2690187	AFAP1	0.271383376	5.352368958	1.82E-06	0.01223425	0.390417225	4	A	G	0.405	242	chr4	7812689	7812738	chr4	7970275
rs7437940	2690187	AFAP1	0.271383376	5.352368958	1.82E-06	0.01223425	0.390417225	4	G	A	0.4091	242	chr4	7812689	7812738	chr4	7938400
rs3731555	50327	ZNF589	0.361546667	5.352190034	1.82E-06	0.01223425	0.361448918	3	A	G	0.2645	242	chr3	48287141	48287190	chr3	48181106
rs13068265	50327	ZNF589	0.361546667	5.352190034	1.82E-06	0.01223425	0.361448918	3	C	A	0.2645	242	chr3	48287141	48287190	chr3	48276618
rs11709691	50327	ZNF589	0.361546667	5.352190034	1.82E-06	0.01223425	0.361448918	3	G	A	0.2645	242	chr3	48287141	48287190	chr3	48278673
rs3731487	50327	ZNF589	0.361546667	5.352190034	1.82E-06	0.01223425	0.361448918	3	A	G	0.2667	240	chr3	48287141	48287190	chr3	48204628
rs1898414	4120367	LPCAT2	0.584026867	5.352151671	1.82E-06	0.01223425	0.36982371	16	A	G	0.4174	242	chr16	54174433	54174482	chr16	54119166
rs11733297	2690187	AFAP1	0.247654919	5.352038471	1.82E-06	0.01223425	0.413809854	4	G	A	0.325	240	chr4	7812689	7812738	chr4	7979745
rs11834873	110326	RDH5	0.423120741	5.351969647	1.82E-06	0.01223425	0.366553938	12	C	A	0.08678	242	chr12	54404651	54404700	chr12	54631675
rs8080079	3990403	MXRA7	0.466885738	5.350390097	1.83E-06	0.012281279	0.383841506	17	A	G	0.06612	242	chr17	72183709	72183758	chr17	72252586
rs9902379	3990403	MXRA7	0.466885738	5.350390097	1.83E-06	0.012281279	0.383841506	17	A	G	0.06198	242	chr17	72183709	72183758	chr17	72244960
rs13341413	3990403	MXRA7	0.466885738	5.350390097	1.83E-06	0.012281279	0.383841506	17	A	G	0.06198	242	chr17	72183709	72183758	chr17	72232677
rs4821711	5570110	TRIOBP	-0.319430657	-5.350308642	1.83E-06	0.012281279	0.348337431	22	A	G	0.2686	242	chr22	36500261	36500310	chr22	36511061
rs7213204	7160612	USP36	0.289618764	5.346827665	1.85E-06	0.0124231	0.351294065	17	G	A	0.4917	242	chr17	74295253	74295302	chr17	74343395
rs12948018	7160612	USP36	0.289618764	5.346827665	1.85E-06	0.0124231	0.351294065	17	G	A	0.4917	242	chr17	74295253	74295302	chr17	74340810
rs10901436	1980164	DHX32	-0.199730036	-5.345961896	1.86E-06	0.012448901	0.346264965	10	A	G	0.4874	238	chr10	127540889	127540938	chr10	127476419
rs770375	7320717	GALNT4	-0.497023782	-5.34595445	1.86E-06	0.012448901	0.403288682	12	A	G	0.3875	240	chr12	88439621	88439670	chr12	88341495
rs2287328	3450326	NAGK	-0.497068072	-5.345120742	1.87E-06	0.012463384	0.369797932	2	G	A	0.15	240	chr2	71159114	71159146	chr2	71151203
rs12996507	3450326	NAGK	-0.497068072	-5.345120742	1.87E-06	0.012463384	0.369797932	2	A	G	0.1429	238	chr2	71159114	71159146	chr2	71151846
rs13023145	3450326	NAGK	-0.497068072	-5.345120742	1.87E-06	0.012463384	0.369797932	2	G	A	0.1458	240	chr2	71159114	71159146	chr2	71151994
rs13385610	2140382	PASK	-0.466556909	-5.344888251	1.87E-06	0.012463384	0.360416748	2	G	A	0.3306	242	chr2	241695557	241695587	chr2	241712023
rs12622520	2140382	PASK	-0.466556909	-5.344888251	1.87E-06	0.012463384	0.360416748	2	G	A	0.3292	240	chr2	241695557	241695587	chr2	241709555
rs61778046	6960300	HS.279842	-0.45479688	-5.34467117	1.87E-06	0.012466466	0.372057943	1	A	C	0.125	240	chr1	22229977	22230017	chr1	22231376
rs7513934	5810575	CC2D1B	0.169346595	5.342820483	1.88E-06	0.012543241	0.354627264	1	G	A	0.425	240	chr1	52589327	52589376	chr1	52590776
rs2474769	4540326	PYGB	0.336015332	5.34192273	1.89E-06	0.012577186	0.366971461	20	A	G	0.3542	240	chr20	25226301	25226350	chr20	25196725
rs13025272	3450326	NAGK	-0.39030518	-5.341207238	1.89E-06	0.012602939	0.371767072	2	G	A	0.2231	242	chr2	71159114	71159146	chr2	71139804
rs3826397	3460097	HOXB2	0.38720161	5.340924973	1.89E-06	0.012609032	0.366492155	17	G	A	0.2983	238	chr17	43975337	43975386	chr17	43864446
rs1049503	7400619	SPATA5L1	0.177549242	5.339775458	1.90E-06	0.012654646	0.349499455	15	G	A	0.3782	238	chr15	43498081	43498130	chr15	43440999
rs151181	6370097	TUFM	0.232691483	5.339068127	1.91E-06	0.012680192	0.41407846	16	G	A	0.3167	240	chr16	28761848	28761897	chr16	28398018
rs72665313	6960300	HS.279842	-0.453974348	-5.338803793	1.91E-06	0.012681294	0.369842531	1	G	A	0.125	240	chr1	22229977	22230017	chr1	22232426
rs3093986	1440603	HS.158691	0.294047619	5.338748062	1.91E-06	0.012681294	0.354054397	6	A	T	0.1375	240	chr6	31556033	31556082	chr6	31601400
rs7085018	5290592	NRBF2	-0.462823312	-5.338533776	1.91E-06	0.012684332	0.377677414	10	G	A	0.3264	242	chr10	64584374	64584423	chr10	64956673
rs71380455	5900286	ZFP90	-0.339855138	-5.337692017	1.92E-06	0.012709341	0.37719966	16	G	A	0.3182	242	chr16	67158424	67158473	chr16	67125633
rs1170444	5900286	ZFP90	-0.339855138	-5.337692017	1.92E-06	0.012709341	0.37719966	16	A	G	0.3167	240	chr16	67158424	67158473	chr16	67130788
rs5855990	2690187	AFAP1	0.282982754	5.336931158	1.92E-06	0.012737474	0.389197663	4	A	C	0.4008	242	chr4	7812689	7812738	chr4	7898511
rs56265828	5050138	NT5M	0.856053869	5.336010914	1.93E-06	0.01277301	0.346642812	17	A	G	0.1333	240	chr17	17191366	17191415	chr17	16932946
rs915654	650112	LST1	-0.417529041	-5.33504823	1.94E-06	0.012803874	0.385043989	6	A	T	0.4792	240	chr6	31663436	31663485	chr6	31646476
rs17186937	4060255	ZNRD1	0.175327831	5.334491502	1.94E-06	0.012803874	0.364240799	6	G	A	0.186	242	chr6	30137769	30137773	chr6	30060793
rs12665186	4060255	ZNRD1	0.175327831	5.334491502	1.94E-06	0.012803874	0.364240799	6	G	A	0.186	242	chr6	30137769	30137773	chr6	30064821
rs11753431	4060255	ZNRD1	0.175327831	5.334491502	1.94E-06	0.012803874	0.364240799	6	A	G	0.1818	242	chr6	30137769	30137773	chr6	30087622
rs11755961	4060255	ZNRD1	0.175327831	5.334491502	1.94E-06	0.012803874	0.364240799	6	A	G	0.186	242	chr6	30137769	30137773	chr6	30061078
rs1020054	7040139	ZNF324	-0.426092417	-5.334457719	1.94E-06	0.012803874	0.345358864	19	G	A	0.09917	242	chr19	63676293	63676342	chr19	63679113
rs224206	3390687	MEFV	-0.341274443	-5.333839468	1.94E-06	0.012820068	0.380721114	16	A	G	0.3843	242	chr16	3232045	3232094	chr16	3237074
rs3445	2510161	B3GALT4	0.440073094	5.333769069	1.94E-06	0.012820068	0.363121092	6	A	G	0.09917	242	chr6	33354262	33354311	chr6	33354496
rs2367289	1410278	PF4V1	0.535059704	5.333666251	1.94E-06	0.012820068	0.407460265	4	T	A	0.3458	240	chr4	74937977	74938026	chr4	74934145
rs74003635	130497	LOC729486	-0.301592344	-5.332901837	1.95E-06	0.012848643	0.365563013	16	A	C	0.2355	242	chr16	19041	19090	chr16	41277
rs4147594	7160400	MGST3	-0.239273911	-5.332280679	1.95E-06	0.012857039	0.351936132	1	A	G	0.4008	242	chr1	163887894	163887896	chr1	163867230
rs12040685	7160400	MGST3	-0.239273911	-5.332280679	1.95E-06	0.012857039	0.351936132	1	A	G	0.4008	242	chr1	163887894	163887896	chr1	163866482
rs4147596	7160400	MGST3	-0.239273911	-5.332280679	1.95E-06	0.012857039	0.351936132	1	G	A	0.4008	242	chr1	163887894	163887896	chr1	163867989
rs58396994	6560020	COMMD2	-0.393530082	-5.331772853	1.96E-06	0.012867002	0.348211363	3	A	G	0.09664	238	chr3	150941394	150941443	chr3	150935418
rs73005748	6560020	COMMD2	-0.393530082	-5.331772853	1.96E-06	0.012867002	0.348211363	3	G	A	0.09917	242	chr3	150941394	150941443	chr3	150944438
rs807020	6940521	MRPL43	0.256128139	5.329161021	1.98E-06	0.012980018	0.352828446	10	A	G	0.2107	242	chr10	102736678	102736722	chr10	102761563
rs4889824	2490452	GAA	0.391644963	5.329054099	1.98E-06	0.012980018	0.374523113	17	G	A	0.3708	240	chr17	75708015	75708064	chr17	75714717
rs12638802	1580538	HS.158923	0.472965687	5.328531943	1.98E-06	0.012997618	0.358060573	3	C	A	0.1322	242	chr3	135354504	135354553	chr3	135373631
rs1055483	7320364	SIGLEC7	0.544415278	5.327916861	1.99E-06	0.013019604	0.390500489	19	G	A	0.157	242	chr19	56348242	56348291	chr19	56368380
rs1901198	4260373	IRF5	-0.56068043	-5.327744053	1.99E-06	0.013020859	0.367184395	7	G	A	0.4463	242	chr7	128376806	128376855	chr7	128497025
rs17137359	6380612	STAG3L4	-0.147761107	-5.327408213	1.99E-06	0.013029771	0.365703309	7	A	G	0.4256	242	chr7	66411511	66411560	chr7	66421256
rs17099455	2370402	C14ORF167	-0.329232732	-5.326144892	2.00E-06	0.013068606	0.353848658	14	A	G	0.2025	242	chr14	23478136	23478185	chr14	23492847
rs7140888	2370402	C14ORF167	-0.329232732	-5.326144892	2.00E-06	0.013068606	0.353848658	14	G	A	0.2025	242	chr14	23478136	23478185	chr14	23485968
rs10141091	2370402	C14ORF167	-0.329232732	-5.326144892	2.00E-06	0.013068606	0.353848658	14	G	A	0.2025	242	chr14	23478136	23478185	chr14	23492206
rs9342045	1050475	SNHG5	0.808771539	5.325685265	2.00E-06	0.013083399	0.35367867	6	A	G	0.4708	240	chr6	86444592	86444625	chr6	86481867
rs3781058	1980164	DHX32	-0.192908795	-5.325051553	2.01E-06	0.013106432	0.344628646	10	G	A	0.4091	242	chr10	127540889	127540938	chr10	127518257
rs7947143	3310564	PRDX5	0.521653005	5.324554837	2.01E-06	0.013113645	0.356153533	11	A	G	0.1134	238	chr11	63845084	63845116	chr11	63846998
rs2278011	2360608	HNRNPL	-0.289305862	-5.324080486	2.01E-06	0.013113645	0.376473426	19	A	T	0.3802	242	chr19	44020115	44020131	chr19	44026651
rs2278012	2360608	HNRNPL	-0.289305862	-5.324080486	2.01E-06	0.013113645	0.376473426	19	G	A	0.3802	242	chr19	44020115	44020131	chr19	44026670
rs55932233	2360608	HNRNPL	-0.289305862	-5.324080486	2.01E-06	0.013113645	0.376473426	19	A	G	0.3802	242	chr19	44020115	44020131	chr19	44027584
rs60137968	2360608	HNRNPL	-0.289305862	-5.324080486	2.01E-06	0.013113645	0.376473426	19	A	G	0.3802	242	chr19	44020115	44020131	chr19	44027583
rs4147592	7160400	MGST3	-0.239023041	-5.324026675	2.01E-06	0.013113645	0.358519392	1	A	G	0.3992	238	chr1	163887894	163887896	chr1	163866770
rs7104351	2100050	IGHMBP2	0.179232036	5.323226245	2.02E-06	0.01313778	0.370213782	11	G	A	0.2066	242	chr11	68464329	68464378	chr11	68374462
rs7107137	2100050	IGHMBP2	0.179232036	5.323226245	2.02E-06	0.01313778	0.370213782	11	G	A	0.2066	242	chr11	68464329	68464378	chr11	68380288
rs9472068	540139	NFKBIE	0.332050325	5.322071189	2.03E-06	0.013168385	0.352584698	6	G	A	0.1777	242	chr6	44333944	44333993	chr6	43570966
rs6924483	540139	NFKBIE	0.332050325	5.322071189	2.03E-06	0.013168385	0.352584698	6	G	A	0.1792	240	chr6	44333944	44333993	chr6	43583452
rs6975729	2940576	MEPCE	-0.404856331	-5.321581621	2.03E-06	0.013168385	0.366056766	7	A	G	0.1446	242	chr7	99869534	99869583	chr7	99866123
rs1073	2940576	MEPCE	-0.404856331	-5.321581621	2.03E-06	0.013168385	0.366056766	7	A	G	0.1446	242	chr7	99869534	99869583	chr7	99869548
rs4074838	2940576	MEPCE	-0.404856331	-5.321581621	2.03E-06	0.013168385	0.366056766	7	A	G	0.1446	242	chr7	99869534	99869583	chr7	99870601
rs6975514	2940576	MEPCE	-0.404856331	-5.321581621	2.03E-06	0.013168385	0.366056766	7	G	A	0.1488	242	chr7	99869534	99869583	chr7	99894156
rs10758754	5340328	JMJD2C	-0.186811994	-5.321567322	2.03E-06	0.013168385	0.35030766	9	G	A	0.1653	242	chr9	7165007	7165056	chr9	6267740
rs16892669	6270681	BST1	0.928627552	5.319231711	2.05E-06	0.013272753	0.387183878	4	G	A	0.08678	242	chr4	15342563	15342566	chr4	15559756
rs9268428	3060520	LOC642073	0.830513777	5.318641265	2.05E-06	0.013294099	0.37207078	6	A	C	0.2917	240	chr6	32599687	32599720	chr6	32452951
rs72863833	2450435	HS.568741	0.354157272	5.316701556	2.07E-06	0.0133526	0.356971627	10	G	A	0.157	242	chr10	133993867	133993916	chr10	134041691
rs72863837	2450435	HS.568741	0.354157272	5.316701556	2.07E-06	0.0133526	0.356971627	10	A	G	0.157	242	chr10	133993867	133993916	chr10	134041857
rs72863844	2450435	HS.568741	0.354157272	5.316701556	2.07E-06	0.0133526	0.356971627	10	C	A	0.157	242	chr10	133993867	133993916	chr10	134042253
rs72863843	2450435	HS.568741	0.354157272	5.316701556	2.07E-06	0.0133526	0.356971627	10	A	G	0.157	242	chr10	133993867	133993916	chr10	134042115
rs72863842	2450435	HS.568741	0.354157272	5.316701556	2.07E-06	0.0133526	0.356971627	10	A	G	0.157	242	chr10	133993867	133993916	chr10	134041981
rs17833989	5220653	NARS	0.351697062	5.31560172	2.08E-06	0.013398655	0.370102331	18	A	G	0.3099	242	chr18	53418976	53419025	chr18	54119547
rs4641056	1990615	FAM164A	-0.208853614	-5.314549868	2.08E-06	0.013442546	0.34943482	8	A	G	0.2583	240	chr8	79772263	79772296	chr8	79745051
rs977785	6840408	LY86	-0.271130774	-5.313362173	2.09E-06	0.013457424	0.347921672	6	A	C	0.3182	242	chr6	6599837	6599859	chr6	6533880
rs41280116	240152	MGC57346	0.321669034	5.313094252	2.09E-06	0.013457424	0.347013457	17	A	G	0.1208	240	chr17	41070908	41070957	chr17	41258623
rs12373139	240152	MGC57346	0.321669034	5.313094252	2.09E-06	0.013457424	0.347013457	17	A	G	0.1176	238	chr17	41070908	41070957	chr17	41279910
rs1912151	240152	MGC57346	0.321669034	5.313094252	2.09E-06	0.013457424	0.347013457	17	A	G	0.1208	240	chr17	41070908	41070957	chr17	41258725
rs17574228	240152	MGC57346	0.321669034	5.313094252	2.09E-06	0.013457424	0.347013457	17	G	A	0.1208	240	chr17	41070908	41070957	chr17	41460355
rs878887	240152	MGC57346	0.321669034	5.313094252	2.09E-06	0.013457424	0.347013457	17	A	G	0.1176	238	chr17	41070908	41070957	chr17	41268363
rs12185235	240152	MGC57346	0.321669034	5.313094252	2.09E-06	0.013457424	0.347013457	17	A	G	0.1176	238	chr17	41070908	41070957	chr17	41279483
rs439558	240152	MGC57346	0.321669034	5.313094252	2.09E-06	0.013457424	0.347013457	17	G	A	0.1375	240	chr17	41070908	41070957	chr17	41073586
rs9607478	6280086	LGALS2	0.635405997	5.312868459	2.10E-06	0.013461426	0.386180447	22	A	G	0.4625	240	chr22	36296552	36296601	chr22	36306184
rs7668915	2750475	D4S234E	-0.657537858	-5.311530293	2.11E-06	0.013519485	0.358067486	4	A	G	0.1901	242	chr4	4471438	4471487	chr4	4400106
rs9914076	3990403	MXRA7	0.466019882	5.311008477	2.11E-06	0.013535422	0.384992908	17	A	G	0.06723	238	chr17	72183709	72183758	chr17	72251995
rs66928986	2900403	C21ORF57	0.398030316	5.31091703	2.11E-06	0.013535422	0.349830905	21	G	A	0.3042	240	chr21	46540558	46540572	chr21	46539035
rs4078062	5050138	NT5M	0.85063384	5.310733383	2.11E-06	0.013537406	0.344477406	17	A	G	0.124	242	chr17	17191366	17191415	chr17	16919559
rs1131384	6350333	POLR2J	0.455245788	5.310185368	2.12E-06	0.013557171	0.345231958	7	A	G	0.06612	242	chr7	101900852	101900901	chr7	101900846
rs11769780	2070706	KRIT1	-0.503957778	-5.309443793	2.12E-06	0.013583661	0.348389764	7	A	G	0.07851	242	chr7	91680483	91680532	chr7	91694752
rs11710257	50327	ZNF589	0.360948122	5.309357726	2.12E-06	0.013583661	0.358419181	3	C	A	0.2692	234	chr3	48287141	48287190	chr3	48348218
rs34283254	240152	MGC57346	0.315796005	5.308800168	2.13E-06	0.01360397	0.350948027	17	A	C	0.1198	242	chr17	41070908	41070957	chr17	41258642
rs13337678	1400672	AMFR	-0.444316796	-5.308232888	2.13E-06	0.013605972	0.41066277	16	G	A	0.4188	234	chr16	54953278	54953327	chr16	54937438
rs2273632	6620291	CBLN3	-0.244611965	-5.30819157	2.13E-06	0.013605972	0.343350784	14	G	A	0.3099	242	chr14	23965631	23965680	chr14	23968398
rs60170051	3850754	KIAA1683	-0.359274846	-5.308081852	2.13E-06	0.013605972	0.375807277	19	G	A	0.3025	238	chr19	18228925	18228974	chr19	18247407
rs2244020	1430288	LOC100129668	0.272213985	5.308047013	2.13E-06	0.013605972	0.380321134	6	A	G	0.4118	238	chr6	31488088	31488137	chr6	31455430
rs58164011	1430288	LOC100129668	0.272213985	5.308047013	2.13E-06	0.013605972	0.380321134	6	A	C	0.4125	240	chr6	31488088	31488137	chr6	31455414
rs9267431	650112	LST1	-0.41928767	-5.307469558	2.14E-06	0.01362731	0.382847381	6	A	G	0.3208	240	chr6	31663436	31663485	chr6	31586930
rs3814821	460379	IFI27L1	-0.250371536	-5.30686298	2.14E-06	0.013644193	0.377882716	14	A	G	0.4	240	chr14	93638671	93638720	chr14	93646690
rs7696948	2650408	N4BP2	-0.344212168	-5.306841409	2.14E-06	0.013644193	0.367761871	4	T	A	0.2521	242	chr4	39832625	39832674	chr4	39665743
rs10657191	7200398	HLA-C	1.506766886	5.306653669	2.14E-06	0.013646439	0.347348205	6	G	A	0.2227	238	chr6	31345836	31345841	chr6	31347989
rs4327014	150241	MAN2C1	-0.359551304	-5.305640946	2.15E-06	0.013689289	0.385172168	15	A	C	0.4504	242	chr15	73435608	73435613	chr15	73508583
rs6457138	4060255	ZNRD1	0.18874524	5.305308955	2.15E-06	0.013698661	0.36738581	6	C	A	0.175	240	chr6	30137769	30137773	chr6	30124276
rs3905495	7510273	TRIM39	-0.138305773	-5.30425363	2.16E-06	0.013743787	0.354251551	6	A	G	0.4208	240	chr6	30418788	30418837	chr6	31373518
rs2840758	1940064	PHACTR4	-0.181075822	-5.303515689	2.17E-06	0.013766292	0.382412194	1	A	G	0.4132	242	chr1	28699120	28699169	chr1	28706081
rs6657867	1940064	PHACTR4	-0.181075822	-5.303515689	2.17E-06	0.013766292	0.382412194	1	A	G	0.4042	240	chr1	28699120	28699169	chr1	28569439
rs617956	3780358	CLEC12A	0.638493002	5.302889365	2.17E-06	0.013790334	0.389950639	12	A	G	0.4583	240	chr12	10029119	10029168	chr12	10037503
rs6815457	1410278	PF4V1	0.526912261	5.302523819	2.18E-06	0.013801458	0.401775735	4	G	A	0.3235	238	chr4	74937977	74938026	chr4	74932867
rs853195	4150278	DUSP14	0.308227736	5.300416409	2.19E-06	0.013888622	0.361376098	17	C	A	0.2438	242	chr17	32947438	32947487	chr17	32922368
rs6945952	2940576	MEPCE	-0.397635012	-5.300351619	2.19E-06	0.013888622	0.364315384	7	G	A	0.1446	242	chr7	99869534	99869583	chr7	99819711
rs17832497	4560154	KIAA0831	-0.266110756	-5.300350544	2.19E-06	0.013888622	0.389882778	14	G	A	0.2645	242	chr14	54903009	54903058	chr14	55411287
rs4813621	1990630	TRIB3	0.306702877	5.299888458	2.20E-06	0.013904669	0.345089949	20	G	A	0.4504	242	chr20	326009	326058	chr20	297737
rs11172351	870056	FAM119B	0.282754977	5.299206853	2.20E-06	0.013919784	0.360320422	12	A	G	0.1942	242	chr12	56462454	56462503	chr12	56499752
rs11172349	870056	FAM119B	0.282754977	5.299206853	2.20E-06	0.013919784	0.360320422	12	A	G	0.1901	242	chr12	56462454	56462503	chr12	56498795
rs2458657	4210670	PAM	0.421377838	5.299163176	2.20E-06	0.013919784	0.342378692	5	A	G	0.3583	240	chr5	102340879	102340928	chr5	102145189
rs2058623	6520180	IL18RAP	-0.552390913	-5.298828406	2.20E-06	0.013929495	0.346487072	2	G	A	0.2833	240	chr2	102435293	102435342	chr2	102352602
rs56097354	5270367	CTSC	0.47321994	5.295632099	2.23E-06	0.014083505	0.350124776	11	A	G	0.1074	242	chr11	87666917	87666966	chr11	87703879
rs6138542	4540326	PYGB	0.363788499	5.294152698	2.24E-06	0.014151503	0.372331593	20	A	C	0.3008	236	chr20	25226301	25226350	chr20	25155773
rs10794031	1980164	DHX32	0.201031304	5.293879909	2.24E-06	0.014158224	0.341983919	10	A	G	0.4959	242	chr10	127540889	127540938	chr10	127555310
rs2288278	3460097	HOXB2	-0.38681932	-5.291592693	2.26E-06	0.014267993	0.351584621	17	G	A	0.4215	242	chr17	43975337	43975386	chr17	44016291
rs66489315	4210138	C6ORF64	-0.20565938	-5.290763642	2.27E-06	0.014296137	0.424935853	6	T	A	0.4545	242	chr6	39179941	39179990	chr6	39199068
rs412833	4210138	C6ORF64	-0.20565938	-5.290763642	2.27E-06	0.014296137	0.424935853	6	G	A	0.4542	240	chr6	39179941	39179990	chr6	39199479
rs4562	2360131	C17ORF81	-0.229697073	-5.289866072	2.28E-06	0.014320644	0.378289153	17	A	G	0.2893	242	chr17	7102695	7102726	chr17	7104463
rs402514	2360131	C17ORF81	-0.229697073	-5.289866072	2.28E-06	0.014320644	0.378289153	17	A	C	0.2958	240	chr17	7102695	7102726	chr17	7098927
rs222843	2360131	C17ORF81	-0.229697073	-5.289866072	2.28E-06	0.014320644	0.378289153	17	G	A	0.2934	242	chr17	7102695	7102726	chr17	7086705
rs12709105	5810598	HS.556082	0.349363682	5.289241344	2.28E-06	0.01434562	0.346069469	16	A	G	0.479	238	chr16	87456497	87456546	chr16	87444352
rs829693	6520369	LCLAT1	0.231320944	5.288440224	2.29E-06	0.014379764	0.348728573	2	A	G	0.2438	242	chr2	30719718	30719767	chr2	30511265
rs6956243	1090538	LOC100128737	0.220908051	5.285854166	2.31E-06	0.014506833	0.474661477	7	G	A	0.2185	238	chr7	107170930	107170944	chr7	107176147
rs17294094	6180377	CARD8	0.239826037	5.28562077	2.31E-06	0.014511698	0.345931086	19	A	G	0.438	242	chr19	53403423	53403472	chr19	53412738
rs3093978	1440603	HS.158691	0.292112749	5.28535375	2.31E-06	0.014518324	0.35464267	6	C	A	0.1375	240	chr6	31556033	31556082	chr6	31606476
rs17631676	240152	MGC57346	0.315630865	5.284700724	2.32E-06	0.014545137	0.350346627	17	G	A	0.1292	240	chr17	41070908	41070957	chr17	40905309
rs10783243	6650747	ZNF641	-0.391262275	-5.284140734	2.32E-06	0.014559799	0.394038883	12	G	A	0.4835	242	chr12	47022350	47022399	chr12	46939270
rs7134565	6650747	ZNF641	-0.391262275	-5.284140734	2.32E-06	0.014559799	0.394038883	12	G	A	0.4793	242	chr12	47022350	47022399	chr12	46916291
rs6599111	3930008	RPL14	1.130113478	5.283142949	2.33E-06	0.014604794	0.361329285	3	G	A	0.3277	238	chr3	40478782	40478831	chr3	40606352
rs3816551	6620161	SPIB	-0.509496769	-5.282872005	2.34E-06	0.014611685	0.446507461	19	A	G	0.4625	240	chr19	55623758	55623807	chr19	55628399
rs12128955	5090020	SMG5	-0.242355108	-5.280987974	2.35E-06	0.014687007	0.357553803	1	A	G	0.4876	242	chr1	154485708	154485757	chr1	154510445
rs2025577	5090020	SMG5	-0.242355108	-5.280987974	2.35E-06	0.014687007	0.357553803	1	G	A	0.4917	242	chr1	154485708	154485757	chr1	154580728
rs7522860	5090020	SMG5	-0.242355108	-5.280987974	2.35E-06	0.014687007	0.357553803	1	A	G	0.4917	242	chr1	154485708	154485757	chr1	154541905
rs7259206	6180377	CARD8	-0.273956711	-5.280822454	2.35E-06	0.014687007	0.345526113	19	A	G	0.3083	240	chr19	53403423	53403472	chr19	53398608
rs936919	160446	HMBOX1	-0.525275574	-5.280612307	2.35E-06	0.014687007	0.408825452	8	G	A	0.4034	238	chr8	28965044	28965093	chr8	29067619
rs7907787	1980164	DHX32	-0.197658138	-5.280605069	2.35E-06	0.014687007	0.340855886	10	C	A	0.4628	242	chr10	127540889	127540938	chr10	127457282
rs2890565	6290228	UTS2	0.977305024	5.279703375	2.36E-06	0.014727326	0.363464144	1	A	G	0.0625	240	chr1	7833476	7833525	chr1	7832324
rs35873563	3370255	INPP5E	-0.37146521	-5.276952557	2.39E-06	0.014866267	0.35704584	9	A	G	0.1777	242	chr9	138443133	138443182	chr9	138443850
[truncated: 2,516 more rows]
