# Supplementary material for: Expression Quantitative Trait Loci (eQTL) Mapping in Puerto Rican Children
Source: PLoS One. 2015 Mar 27;10(3):e0122464. doi: 10.1371/journal.pone.0122464 (PMC4376710; doi:10.1371/journal.pone.0122464)
Supplement: S4 Table — (CSV) [file pone.0122464.s005.csv]

SNP	Probe	gene	beta	t.stat	p.value	FDR	R2	CHR	A1	A2	MAF	NCHROBS	chrmProbe	s1	s2	chrm_snp	pos
rs1859287	7400243	KIAA0892	-0.344749979	-9.312196264	3.46E-13	2.49E-08	0.61731701	19	G	A	0.2603	242	chr19	19330217	19330266	chr19	19283187
rs10403731	7400243	KIAA0892	-0.344749979	-9.312196264	3.46E-13	2.49E-08	0.61731701	19	A	G	0.2603	242	chr19	19330217	19330266	chr19	19330296
rs2285626	7400243	KIAA0892	-0.361784207	-8.989439575	1.19E-12	7.76E-08	0.601148649	19	A	G	0.2355	242	chr19	19330217	19330266	chr19	19328545
rs11777239	3800392	GRINA	-0.852499521	-7.602970238	2.57E-10	9.51E-06	0.502831933	8	A	G	0.4215	242	chr8	145139423	145139472	chr8	145103253
rs12979148	7400243	KIAA0892	-0.374581703	-6.912114483	3.81E-09	9.38E-05	0.477759758	19	G	A	0.1405	242	chr19	19330217	19330266	chr19	19267869
rs55775354	7560296	RBM43	-0.334309555	-6.65644914	1.03E-08	0.000206424	0.456701151	2	A	G	0.3223	242	chr2	151813477	151813526	chr2	151826517
rs2023883	7400243	KIAA0892	-0.315845418	-6.626833013	1.15E-08	0.000225747	0.45816001	19	A	G	0.2107	242	chr19	19330217	19330266	chr19	19266480
rs2074301	7400243	KIAA0892	-0.315845418	-6.626833013	1.15E-08	0.000225747	0.45816001	19	A	G	0.2107	242	chr19	19330217	19330266	chr19	19242715
rs10401969	7400243	KIAA0892	-0.404541416	-6.536337558	1.64E-08	0.000302116	0.474392147	19	G	A	0.1176	238	chr19	19330217	19330266	chr19	19268718
rs1045911	5870452	TMEM14C	0.348421639	6.520876864	1.74E-08	0.000315623	0.422785746	6	C	A	0.1818	242	chr6	10834227	10834227	chr6	10831435
rs2455603	2190753	C11ORF17	0.319072117	6.485724553	2.00E-08	0.0003519	0.486727154	11	A	G	0.1777	242	chr11	8897700	8897749	chr11	8921514
rs7623918	1190167	LOC152195	-0.355957229	-6.411663282	2.66E-08	0.000441276	0.438076675	3	A	G	0.08333	240	chr3	132565733	132565782	chr3	132561295
rs8105984	7400243	KIAA0892	-0.321721006	-6.39736128	2.81E-08	0.000461245	0.441954168	19	G	A	0.2083	240	chr19	19330217	19330266	chr19	19235068
rs8105094	7400243	KIAA0892	-0.321721006	-6.39736128	2.81E-08	0.000461245	0.441954168	19	A	G	0.2083	240	chr19	19330217	19330266	chr19	19235061
rs2241560	1190167	LOC152195	-0.354105041	-6.396559269	2.82E-08	0.000461459	0.437103622	3	G	A	0.09504	242	chr3	132565733	132565782	chr3	132563882
rs12637639	1190167	LOC152195	-0.354105041	-6.396559269	2.82E-08	0.000461459	0.437103622	3	G	A	0.09504	242	chr3	132565733	132565782	chr3	132563520
rs2650799	5270709	ZNF429	0.555055538	6.385371836	2.94E-08	0.000472509	0.418286887	19	A	G	0.2066	242	chr19	21505281	21505326	chr19	21473409
rs2005481	5870452	TMEM14C	0.555148609	6.363835285	3.20E-08	0.000505732	0.411047307	6	A	G	0.0875	240	chr6	10834227	10834227	chr6	10828209
rs11084060	6650064	SIGLEC5	-0.777194571	-6.350577944	3.36E-08	0.000528835	0.414951193	19	G	A	0.2167	240	chr19	56807237	56807286	chr19	56407822
rs1107775	6420376	BNIP1	0.223816954	6.313123148	3.89E-08	0.000591609	0.422859187	5	G	A	0.1364	242	chr5	172523564	172523613	chr5	171955850
rs10464111	1430093	LOC728554	0.345487126	6.299783893	4.09E-08	0.000617541	0.428738677	5	A	C	0.4174	242	chr5	177243686	177243735	chr5	177285470
rs2278043	2940707	TAF1C	-0.274910457	-6.298687859	4.11E-08	0.000618655	0.424277919	16	A	G	0.3866	238	chr16	82769632	82769681	chr16	82771466
rs3208968	2940707	TAF1C	-0.296949961	-6.290792362	4.24E-08	0.000636135	0.423697372	16	C	A	0.2934	242	chr16	82769632	82769681	chr16	82769470
rs6993786	2900224	ENTPD4	-0.422744911	-6.275225175	4.50E-08	0.000661981	0.439835421	8	G	A	0.2727	242	chr8	23346503	23346552	chr8	23365859
rs1984771	5270709	ZNF429	0.545533132	6.26446264	4.69E-08	0.000681141	0.409230619	19	A	G	0.2083	240	chr19	21505281	21505326	chr19	21483637
rs2714341	4810377	RREB1	0.179908032	6.255478425	4.85E-08	0.000701841	0.402030743	6	A	C	0.4708	240	chr6	7196337	7196386	chr6	7198730
rs11135736	2900224	ENTPD4	-0.419382566	-6.195607768	6.11E-08	0.000852916	0.434124257	8	A	G	0.2686	242	chr8	23346503	23346552	chr8	23340735
rs17288409	7400243	KIAA0892	-0.313782897	-6.191892984	6.20E-08	0.00086036	0.427124705	19	G	A	0.2149	242	chr19	19330217	19330266	chr19	19365167
rs10779966	5360064	GNLY	-0.646035955	-6.165939894	6.85E-08	0.00093597	0.412578763	2	A	G	0.2857	238	chr2	85778301	85778311	chr2	85584152
rs11989052	3800392	GRINA	-0.746055103	-6.164371225	6.89E-08	0.00093751	0.416988686	8	G	A	0.4231	234	chr8	145139423	145139472	chr8	145130025
rs11136344	3800392	GRINA	-0.745549516	-6.160410515	6.99E-08	0.000948769	0.41662806	8	G	A	0.4237	236	chr8	145139423	145139472	chr8	145131413
rs7526910	2190148	GBP1	0.92942047	6.13058267	7.84E-08	0.001049351	0.412888492	1	A	G	0.0875	240	chr1	89291035	89291084	chr1	89625142
rs57794248	5080164	GEMIN6	0.904336617	6.130218654	7.85E-08	0.001049351	0.396756143	2	G	A	0.07025	242	chr2	38862393	38862442	chr2	39297748
rs7585411	5080164	GEMIN6	0.904336617	6.130218654	7.85E-08	0.001049351	0.396756143	2	G	A	0.07083	240	chr2	38862393	38862442	chr2	39256385
rs8130507	6580703	HS.436879	-0.219472687	-6.128172694	7.92E-08	0.001055357	0.395903855	21	A	G	0.3347	242	chr21	34271679	34271728	chr21	34225830
rs9100	3800392	GRINA	-0.742407961	-6.119783392	8.18E-08	0.001070365	0.418241691	8	A	C	0.4231	234	chr8	145139423	145139472	chr8	145139455
rs10158440	70754	FCRL3	0.535841691	6.119102843	8.20E-08	0.001070365	0.392753575	1	A	G	0.07025	242	chr1	155915080	155915123	chr1	155938928
rs73078992	3780717	SRXN1	-0.458008861	-6.11079039	8.46E-08	0.00109415	0.426474731	20	A	G	0.2231	242	chr20	575642	575691	chr20	579139
rs11136252	3800392	GRINA	-0.739719939	-6.08360755	9.39E-08	0.001194881	0.395150256	8	G	A	0.4256	242	chr8	145139423	145139472	chr8	145156481
rs6420181	3800392	GRINA	-0.739719939	-6.08360755	9.39E-08	0.001194881	0.395150256	8	G	A	0.4256	242	chr8	145139423	145139472	chr8	145153236
rs1518687	7560296	RBM43	-0.320593591	-6.083517618	9.39E-08	0.001194881	0.415396686	2	A	G	0.3678	242	chr2	151813477	151813526	chr2	151768677
rs12733945	2190148	GBP1	0.921467174	6.074070027	9.74E-08	0.001227638	0.408367942	1	A	T	0.08678	242	chr1	89291035	89291084	chr1	89626709
rs12726184	2190148	GBP1	0.921467174	6.074070027	9.74E-08	0.001227638	0.408367942	1	A	G	0.08678	242	chr1	89291035	89291084	chr1	89667581
rs4421571	2190148	GBP1	0.921467174	6.074070027	9.74E-08	0.001227638	0.408367942	1	G	A	0.08333	240	chr1	89291035	89291084	chr1	89660739
rs6669782	2190148	GBP1	0.921467174	6.074070027	9.74E-08	0.001227638	0.408367942	1	A	G	0.08678	242	chr1	89291035	89291084	chr1	89624998
rs35779394	1450139	FCGR3B	-1.991031326	-6.053449863	1.05E-07	0.001308641	0.38637579	1	G	A	0.05785	242	chr1	159860148	159860197	chr1	159121244
rs12091185	1450139	FCGR3B	-1.991031326	-6.053449863	1.05E-07	0.001308641	0.38637579	1	G	A	0.05785	242	chr1	159860148	159860197	chr1	159122602
rs1096699	6330538	MAD2L1BP	0.272451553	6.048478923	1.07E-07	0.001327165	0.392217986	6	A	G	0.2975	242	chr6	43716303	43716352	chr6	43636419
rs12360973	6760386	LOC283267	0.271148212	6.019797847	1.20E-07	0.001452436	0.386080617	11	G	A	0.1983	242	chr11	33057262	33057311	chr11	33049675
rs10797666	2900451	MR1	-0.281428539	-6.00104709	1.29E-07	0.001551154	0.38501659	1	C	A	0.4628	242	chr1	179291054	179291103	chr1	179285422
rs2650778	5270709	ZNF429	0.533976876	5.99964275	1.30E-07	0.00155499	0.389032988	19	G	A	0.2231	242	chr19	21505281	21505326	chr19	21456828
rs2650786	5270709	ZNF429	0.533976876	5.99964275	1.30E-07	0.00155499	0.389032988	19	A	G	0.2208	240	chr19	21505281	21505326	chr19	21458599
rs16997924	5270709	ZNF429	0.533976876	5.99964275	1.30E-07	0.00155499	0.389032988	19	A	G	0.2208	240	chr19	21505281	21505326	chr19	21458655
rs3747956	2900451	MR1	-0.281770113	-5.994793812	1.32E-07	0.001581024	0.384530671	1	A	G	0.4256	242	chr1	179291054	179291103	chr1	179291027
rs13334307	3890551	CMTM3	0.322916661	5.988297254	1.35E-07	0.001616093	0.41513612	16	G	A	0.09504	242	chr16	65204882	65204931	chr16	65169186
rs6733892	7040735	CYP27A1	-0.701711469	-5.982592987	1.38E-07	0.001648531	0.391662698	2	C	A	0.4917	242	chr2	219387910	219387959	chr2	219324246
rs4808199	7400243	KIAA0892	-0.308096687	-5.975016069	1.42E-07	0.001695309	0.422265681	19	A	G	0.2125	240	chr19	19330217	19330266	chr19	19406099
rs2744604	5860754	C6ORF62	-0.412064612	-5.968923104	1.46E-07	0.001720396	0.3857562	6	A	G	0.3843	242	chr6	24813646	24813695	chr6	24648518
rs12269452	1580035	VPS26A	-1.100458108	-5.956490754	1.53E-07	0.001788734	0.383232058	10	G	A	0.04132	242	chr10	70602362	70602411	chr10	70559952
rs10998636	1580035	VPS26A	-1.100458108	-5.956490754	1.53E-07	0.001788734	0.383232058	10	G	C	0.04132	242	chr10	70602362	70602411	chr10	70627866
rs1809148	3360131	NAPRT1	-0.523016919	-5.953162146	1.55E-07	0.001806502	0.408732453	8	A	G	0.1538	234	chr8	144728109	144728158	chr8	144734218
rs74092740	20170	ZNF385A	0.752896458	5.948119657	1.58E-07	0.001831288	0.379370001	12	G	A	0.05	240	chr12	53049427	53049476	chr12	52618225
rs6491036	160026	MTMR6	0.774780575	5.941586103	1.62E-07	0.001865326	0.378403326	13	A	G	0.09917	242	chr13	24719537	24719586	chr13	24770402
rs4822099	6580132	NDUFA6	0.530323072	5.932384887	1.67E-07	0.001926589	0.394898381	22	A	G	0.1281	242	chr22	40811704	40811753	chr22	40989908
rs73670241	3830605	DNLZ	0.88208941	5.931771722	1.68E-07	0.001929316	0.396618355	9	A	G	0.05128	234	chr9	138376233	138376282	chr9	138390627
rs2005481	3840167	TMEM14C	0.964800938	5.898330987	1.91E-07	0.002155715	0.373497424	6	A	G	0.0875	240	chr6	10839176	10839225	chr6	10828209
rs11730	7560296	RBM43	-0.311715327	-5.89723327	1.91E-07	0.002162782	0.401483593	2	G	A	0.3292	240	chr2	151813477	151813526	chr2	151835257
rs59813243	1190167	LOC152195	-0.266388552	-5.893842556	1.94E-07	0.002186922	0.400000962	3	C	A	0.1322	242	chr3	132565733	132565782	chr3	132568692
rs568617	6580408	CTSW	-0.574706375	-5.891939785	1.95E-07	0.002195991	0.393087946	11	A	G	0.2542	240	chr11	65407708	65407757	chr11	65409818
rs687672	6580408	CTSW	-0.574706375	-5.891939785	1.95E-07	0.002195991	0.393087946	11	A	G	0.2562	242	chr11	65407708	65407757	chr11	65406560
rs656980	6580408	CTSW	-0.574706375	-5.891939785	1.95E-07	0.002195991	0.393087946	11	A	G	0.2562	242	chr11	65407708	65407757	chr11	65412858
rs3749392	1190167	LOC152195	-0.324587503	-5.886940563	1.99E-07	0.002231011	0.399480051	3	C	A	0.09917	242	chr3	132565733	132565782	chr3	132565179
rs1427838	1190167	LOC152195	-0.324587503	-5.886940563	1.99E-07	0.002231011	0.399480051	3	G	A	0.09917	242	chr3	132565733	132565782	chr3	132565349
rs1427837	1190167	LOC152195	-0.324587503	-5.886940563	1.99E-07	0.002231011	0.399480051	3	G	A	0.09917	242	chr3	132565733	132565782	chr3	132565284
rs1045911	3840167	TMEM14C	0.593865811	5.850527732	2.29E-07	0.002487892	0.36972321	6	C	A	0.1818	242	chr6	10839176	10839225	chr6	10831435
rs3803643	2940707	TAF1C	-0.258755444	-5.846218238	2.32E-07	0.002523099	0.390324631	16	C	A	0.405	242	chr16	82769632	82769681	chr16	82765533
rs73870849	1190167	LOC152195	-0.402411715	-5.845123624	2.33E-07	0.002531413	0.39631778	3	A	G	0.04545	242	chr3	132565733	132565782	chr3	132556892
rs8392	270292	FKBP1A	-0.344301516	-5.832148326	2.45E-07	0.002629594	0.433078219	20	G	A	0.3926	242	chr20	1300647	1300696	chr20	1298709
rs1048135	7560296	RBM43	-0.309542011	-5.802284709	2.75E-07	0.002897942	0.395532254	2	A	G	0.325	240	chr2	151813477	151813526	chr2	151847662
rs34883124	5490671	XAB2	0.378544694	5.797859418	2.79E-07	0.002929641	0.369046455	19	A	G	0.1792	240	chr19	7590471	7590471	chr19	7254836
rs7758742	6580474	TUBB	-0.381965519	-5.796092316	2.81E-07	0.00294439	0.380631818	6	G	A	0.1197	234	chr6	30692958	30693007	chr6	29863635
rs11136251	3800392	GRINA	-0.724596634	-5.791307751	2.86E-07	0.002978287	0.392679494	8	G	A	0.4375	240	chr8	145139423	145139472	chr8	145143976
rs2599437	1050754	LOC653583	-0.175495092	-5.778638404	3.00E-07	0.003109306	0.378999986	19	G	A	0.3866	238	chr19	48671276	48671325	chr19	48671279
rs2800284	650427	ALDOB	0.166004795	5.776364446	3.03E-07	0.003128428	0.368576796	9	C	A	0.3058	242	chr9	103223911	103223911	chr9	102377833
rs2483624	650427	ALDOB	0.166004795	5.776364446	3.03E-07	0.003128428	0.368576796	9	A	G	0.3099	242	chr9	103223911	103223911	chr9	102382961
rs55775354	7610309	HS.20255	-0.303744713	-5.767951372	3.13E-07	0.003219132	0.396909936	2	A	G	0.3223	242	chr2	151813655	151813704	chr2	151826517
rs4532636	2810687	LRRC14	-0.225779887	-5.761772356	3.20E-07	0.003287253	0.382721487	8	A	C	0.3636	242	chr8	145721230	145721279	chr8	145875231
rs11826269	6760386	LOC283267	0.257249777	5.756876076	3.26E-07	0.003340543	0.365450358	11	C	A	0.1625	240	chr11	33057262	33057311	chr11	32992870
rs4755351	6760386	LOC283267	0.257249777	5.756876076	3.26E-07	0.003340543	0.365450358	11	G	A	0.1736	242	chr11	33057262	33057311	chr11	32995669
rs16956795	3890551	CMTM3	0.315538623	5.75011216	3.35E-07	0.003413205	0.435073533	16	G	A	0.1	240	chr16	65204882	65204931	chr16	65172546
rs60110118	5310471	UBE2C	0.782141253	5.747127433	3.38E-07	0.003436474	0.392911215	20	A	G	0.04959	242	chr20	43875503	43875510	chr20	44824654
rs72626203	1050754	LOC653583	0.197652311	5.746126602	3.40E-07	0.003445363	0.376471317	19	C	A	0.2107	242	chr19	48671276	48671325	chr19	48681073
rs9328104	4220504	SERPINB6	-0.586400358	-5.741437389	3.46E-07	0.003495698	0.409360251	6	G	A	0.07025	242	chr6	2893413	2893462	chr6	2452896
rs9501857	4220504	SERPINB6	-0.586400358	-5.741437389	3.46E-07	0.003495698	0.409360251	6	A	G	0.07025	242	chr6	2893413	2893462	chr6	2453208
rs66521733	7560296	RBM43	-0.304739865	-5.731194347	3.60E-07	0.003607548	0.38890176	2	A	G	0.3802	242	chr2	151813477	151813526	chr2	151851824
rs11758087	6580474	TUBB	-0.376556028	-5.683066061	4.31E-07	0.004179341	0.367845586	6	A	G	0.1198	242	chr6	30692958	30693007	chr6	29872422
rs11753867	6580474	TUBB	-0.376556028	-5.683066061	4.31E-07	0.004179341	0.367845586	6	C	G	0.1198	242	chr6	30692958	30693007	chr6	29844862
rs11757182	6580474	TUBB	-0.376556028	-5.683066061	4.31E-07	0.004179341	0.367845586	6	C	A	0.1198	242	chr6	30692958	30693007	chr6	29883504
rs11751333	6580474	TUBB	-0.376556028	-5.683066061	4.31E-07	0.004179341	0.367845586	6	A	G	0.1198	242	chr6	30692958	30693007	chr6	29876116
rs6932033	6580474	TUBB	-0.376556028	-5.683066061	4.31E-07	0.004179341	0.367845586	6	G	A	0.1125	240	chr6	30692958	30693007	chr6	29845825
rs11751282	6580474	TUBB	-0.376556028	-5.683066061	4.31E-07	0.004179341	0.367845586	6	C	A	0.1218	238	chr6	30692958	30693007	chr6	29872686
rs17178826	6580474	TUBB	-0.376556028	-5.683066061	4.31E-07	0.004179341	0.367845586	6	G	A	0.1208	240	chr6	30692958	30693007	chr6	29881516
rs11753872	6580474	TUBB	-0.376556028	-5.683066061	4.31E-07	0.004179341	0.367845586	6	A	C	0.1198	242	chr6	30692958	30693007	chr6	29844921
rs6085283	3780717	SRXN1	-0.433694721	-5.679208773	4.38E-07	0.004217695	0.394494607	20	A	G	0.3802	242	chr20	575642	575691	chr20	580959
rs451924	160368	SEMA6B	-0.124821375	-5.663599261	4.64E-07	0.004449602	0.381316704	19	A	G	0.4959	242	chr19	4509502	4509503	chr19	5474626
rs4925811	2810687	LRRC14	-0.213291882	-5.656698495	4.76E-07	0.004535563	0.374582867	8	C	A	0.3719	242	chr8	145721230	145721279	chr8	145773255
rs11136342	3800392	GRINA	-0.750646415	-5.643323778	5.01E-07	0.004698393	0.375611893	8	G	A	0.4208	240	chr8	145139423	145139472	chr8	145116737
rs6675079	5820133	AKIRIN1	-0.444476699	-5.626130122	5.35E-07	0.004953285	0.360015929	1	A	C	0.2025	242	chr1	39236523	39236570	chr1	38459495
rs6499862	870671	BBS2	-0.276673182	-5.624622638	5.38E-07	0.004974097	0.356487304	16	A	G	0.2645	242	chr16	55076072	55076121	chr16	55549025
rs6991750	2900224	ENTPD4	-0.399950031	-5.621276569	5.45E-07	0.00502323	0.391734174	8	A	G	0.2603	242	chr8	23346503	23346552	chr8	23307932
rs103294	6110037	LILRA3	-0.907115652	-5.615054071	5.57E-07	0.005118617	0.429007586	19	A	G	0.1694	242	chr19	59491814	59491857	chr19	59489660
rs2366148	20170	ZNF385A	0.464382212	5.610627138	5.67E-07	0.005196114	0.352628302	12	G	A	0.1116	242	chr12	53049427	53049476	chr12	52618170
rs60027384	3400164	C21ORF2	0.271738135	5.610476615	5.67E-07	0.005196114	0.370697328	21	G	A	0.3625	240	chr21	44573271	44573320	chr21	44583783
rs3743637	2940707	TAF1C	-0.246905962	-5.607373953	5.74E-07	0.005249582	0.371883736	16	C	A	0.4708	240	chr16	82769632	82769681	chr16	82767673
rs554549	160368	SEMA6B	0.11787879	5.599239435	5.92E-07	0.005373177	0.378007769	19	A	G	0.4286	238	chr19	4509502	4509503	chr19	5475952
rs72640776	380102	TMEM51	0.378711601	5.584630002	6.25E-07	0.005636942	0.358749165	1	A	G	0.1322	242	chr1	15419242	15419291	chr1	15345018
rs56261297	3800392	GRINA	-0.711330224	-5.570904372	6.58E-07	0.005870346	0.37380514	8	A	G	0.4208	240	chr8	145139423	145139472	chr8	145138841
rs7536161	6510411	HS.550307	0.200004196	5.569194306	6.62E-07	0.005895526	0.351575008	1	G	A	0.1281	242	chr1	40399398	40399436	chr1	40748386
rs10772397	7570646	HS.577681	0.207617062	5.555937191	6.96E-07	0.006122206	0.375515804	12	G	A	0.4628	242	chr12	11600652	11600701	chr12	11029950
rs13221366	450445	NSUN5	0.336908619	5.555254035	6.98E-07	0.006133603	0.348459101	7	C	G	0.1074	242	chr7	72355419	72355462	chr7	72046079
rs62074125	6900504	LOC644297	0.754995666	5.554246515	7.01E-07	0.006147081	0.355114679	17	C	A	0.1322	242	chr17	41991780	41991829	chr17	42207775
rs72857489	6560767	C17ORF62	-0.305838526	-5.553327392	7.03E-07	0.006147081	0.370643723	17	G	A	0.1333	240	chr17	77994073	77994122	chr17	78002754
rs2638499	3370338	NPFF	-0.170728329	-5.553042647	7.04E-07	0.006147081	0.346770727	12	A	G	0.1033	242	chr12	52186874	52186923	chr12	51513003
rs1484321	620441	TLR10	0.332895122	5.552993051	7.04E-07	0.006147081	0.38468114	4	A	C	0.2479	242	chr4	38451118	38451167	chr4	39318327
rs8118044	2680343	HS.570343	-0.705340244	-5.546495498	7.21E-07	0.006263534	0.346611384	20	G	A	0.124	242	chr20	32064312	32064328	chr20	32071583
rs12022775	1450139	FCGR3B	-1.80957704	-5.54098455	7.36E-07	0.006381105	0.34573034	1	A	G	0.07438	242	chr1	159860148	159860197	chr1	158978123
rs2416549	7570646	HS.577681	0.207354991	5.522238929	7.90E-07	0.006742785	0.372910864	12	G	A	0.475	240	chr12	11600652	11600701	chr12	11217071
rs2416548	7570646	HS.577681	0.207354991	5.522238929	7.90E-07	0.006742785	0.372910864	12	C	A	0.4793	242	chr12	11600652	11600701	chr12	11215443
rs2282468	7400368	RUNX1	0.244366749	5.520530662	7.95E-07	0.006781467	0.342182378	21	A	G	0.2	240	chr21	35082209	35082258	chr21	34150429
rs7526910	1510364	GBP5	0.886046365	5.51172149	8.22E-07	0.006985234	0.382207064	1	A	G	0.0875	240	chr1	89499057	89499088	chr1	89625142
rs2777317	6200184	MEGF9	-0.330113694	-5.493644021	8.79E-07	0.007354219	0.382706965	9	A	G	0.3866	238	chr9	122461480	122461529	chr9	123408495
rs58497570	4260368	UBE2C	0.951078191	5.491363545	8.87E-07	0.007387519	0.386838695	20	A	G	0.04959	242	chr20	43877911	43877959	chr20	44848139
rs6499863	870671	BBS2	-0.285687207	-5.489060227	8.95E-07	0.007446523	0.345609742	16	A	G	0.2208	240	chr16	55076072	55076121	chr16	55549518
rs3215659	6760386	LOC283267	0.191695262	5.487899636	8.99E-07	0.007468963	0.343914118	11	G	A	0.3017	242	chr11	33057262	33057311	chr11	33054583
rs1518687	7610309	HS.20255	-0.297220376	-5.481311562	9.21E-07	0.007574533	0.375070858	2	A	G	0.3678	242	chr2	151813655	151813704	chr2	151768677
rs67600250	4250224	LOC399491	0.721292117	5.478776576	9.30E-07	0.007636643	0.378477811	16	A	T	0.08678	242	chr16	15120391	15120412	chr16	14383142
rs72640773	380102	TMEM51	0.375886569	5.478485639	9.31E-07	0.007639922	0.351015011	1	A	G	0.1333	240	chr1	15419242	15419291	chr1	15344510
rs843903	2680343	HS.570343	-0.427671187	-5.47531478	9.42E-07	0.007715846	0.345356553	20	A	C	0.2833	240	chr20	32064312	32064328	chr20	32289307
rs6901810	4220504	SERPINB6	-0.409522442	-5.473278538	9.49E-07	0.007754443	0.389307208	6	G	A	0.1042	240	chr6	2893413	2893462	chr6	3880924
rs9611773	6580132	NDUFA6	0.456074408	5.466087671	9.75E-07	0.007944986	0.372381316	22	A	G	0.1822	236	chr22	40811704	40811753	chr22	41072882
rs777323	5080561	BARD1	-0.431834692	-5.463937195	9.83E-07	0.007998665	0.337233381	2	A	G	0.219	242	chr2	215301702	215301751	chr2	215446730
rs7560809	5080561	BARD1	-0.431834692	-5.463937195	9.83E-07	0.007998665	0.337233381	2	C	A	0.219	242	chr2	215301702	215301751	chr2	215466404
rs10025855	4490735	KIAA0232	0.435130861	5.463529852	9.84E-07	0.008000399	0.373881015	4	A	G	0.08333	240	chr4	6884831	6884880	chr4	6759416
rs11084060	4900300	ZNF841	0.21180756	5.461503597	9.92E-07	0.008050856	0.352496647	19	G	A	0.2167	240	chr19	57259576	57259625	chr19	56407822
rs34802194	5960093	TBCA	0.410669835	5.456676615	1.01E-06	0.008162062	0.377347038	5	G	A	0.2314	242	chr5	77039906	77039928	chr5	76548669
rs9940872	870671	BBS2	-0.304193366	-5.456611964	1.01E-06	0.008162062	0.342991668	16	G	A	0.1405	242	chr16	55076072	55076121	chr16	55119358
rs12942622	7560138	PMP22	1.114764214	5.453636932	1.02E-06	0.00824263	0.357443397	17	A	C	0.07025	242	chr17	15073969	15074018	chr17	14116950
rs315294	4540600	FAM115A	-0.445846175	-5.4531967	1.02E-06	0.008250855	0.343744316	7	A	G	0.03306	242	chr7	143181222	143181271	chr7	142579575
rs10085712	6280750	HS.572649	-1.190408313	-5.44784308	1.04E-06	0.008374188	0.349274834	7	C	A	0.05785	242	chr7	142207479	142207528	chr7	142219080
rs10268022	6280750	HS.572649	-1.190408313	-5.44784308	1.04E-06	0.008374188	0.349274834	7	A	G	0.05833	240	chr7	142207479	142207528	chr7	142235458
rs361461	6280750	HS.572649	-1.190408313	-5.44784308	1.04E-06	0.008374188	0.349274834	7	A	G	0.05785	242	chr7	142207479	142207528	chr7	142220530
rs361463	6280750	HS.572649	-1.190408313	-5.44784308	1.04E-06	0.008374188	0.349274834	7	A	G	0.05785	242	chr7	142207479	142207528	chr7	142220456
rs4944902	2570504	UCP3	-0.247480814	-5.446941505	1.05E-06	0.008397033	0.339882916	11	A	G	0.1116	242	chr11	73389195	73389244	chr11	73955824
rs7214654	730253	CCDC49	0.368268817	5.443149563	1.06E-06	0.008473182	0.351869532	17	G	A	0.09091	242	chr17	34211128	34211177	chr17	34225779
rs3094098	6580474	TUBB	-0.321053862	-5.44140964	1.07E-06	0.008501198	0.348666694	6	C	A	0.1983	242	chr6	30692958	30693007	chr6	30737131
rs1871667	6450692	PSMB9	0.265474284	5.440339893	1.07E-06	0.008518913	0.342358294	6	G	A	0.3417	240	chr6	32827377	32827426	chr6	32942207
rs583887	6580408	CTSW	-0.555190554	-5.4357341	1.09E-06	0.008628211	0.378231979	11	A	G	0.25	232	chr11	65407708	65407757	chr11	65400603
rs10092179	3800392	GRINA	-0.71715296	-5.431595767	1.11E-06	0.008723811	0.368787886	8	G	A	0.453	234	chr8	145139423	145139472	chr8	145104290
rs6003007	6580132	NDUFA6	0.442799957	5.427906334	1.12E-06	0.008836011	0.35569686	22	A	G	0.2333	240	chr22	40811704	40811753	chr22	41760021
rs7767288	6450692	PSMB9	0.263729341	5.427514178	1.13E-06	0.008840989	0.341629193	6	A	G	0.3403	238	chr6	32827377	32827426	chr6	32937991
rs8113074	5270709	ZNF429	0.441468935	5.426543639	1.13E-06	0.008867481	0.350827923	19	A	G	0.25	240	chr19	21505281	21505326	chr19	21567334
rs7718956	3360491	MCTP1	0.247056127	5.423219002	1.14E-06	0.008955615	0.349327539	5	C	A	0.2727	242	chr5	94072302	94072351	chr5	94069364
rs7106	6330538	MAD2L1BP	0.254237302	5.421979887	1.15E-06	0.008980186	0.34280885	6	A	G	0.281	242	chr6	43716303	43716352	chr6	43716364
rs7526910	6840035	GBP1	0.921978615	5.421018092	1.15E-06	0.009002849	0.349787986	1	A	G	0.0875	240	chr1	89291243	89291292	chr1	89625142
rs16832911	7610170	ITLN1	1.096386474	5.420968345	1.15E-06	0.009002849	0.466505581	1	A	G	0.05785	242	chr1	159113227	159113230	chr1	159621204
rs3785794	3400403	EIF4A1	-0.237912361	-5.41856165	1.16E-06	0.009072682	0.377317508	17	A	G	0.1157	242	chr17	7422875	7422924	chr17	6946639
rs7252888	7400243	KIAA0892	-0.291001487	-5.418017237	1.17E-06	0.009074093	0.368870203	19	A	G	0.2107	242	chr19	19330217	19330266	chr19	19489037
rs10401193	7400243	KIAA0892	-0.291001487	-5.418017237	1.17E-06	0.009074093	0.368870203	19	G	A	0.2107	242	chr19	19330217	19330266	chr19	19452066
rs17135247	2750139	RNF216L	0.368008607	5.415979954	1.18E-06	0.00913191	0.335675644	7	A	G	0.1875	240	chr7	5003961	5004010	chr7	4866867
rs2340756	2510689	ROGDI	0.641617048	5.415311983	1.18E-06	0.009143284	0.34243869	16	C	A	0.1125	240	chr16	4787195	4787244	chr16	4924997
rs2939960	2510689	ROGDI	0.641617048	5.415311983	1.18E-06	0.009143284	0.34243869	16	A	G	0.1157	242	chr16	4787195	4787244	chr16	4923431
rs2742528	2190753	C11ORF17	0.292535259	5.413722547	1.19E-06	0.009191924	0.412584403	11	A	T	0.1488	242	chr11	8897700	8897749	chr11	8873529
rs6704642	5080561	BARD1	-0.384180026	-5.411206487	1.20E-06	0.009241731	0.332928202	2	C	A	0.2667	240	chr2	215301702	215301751	chr2	215430095
rs12733945	1510364	GBP5	0.872666947	5.41060917	1.20E-06	0.009241731	0.372153362	1	A	T	0.08678	242	chr1	89499057	89499088	chr1	89626709
rs12726184	1510364	GBP5	0.872666947	5.41060917	1.20E-06	0.009241731	0.372153362	1	A	G	0.08678	242	chr1	89499057	89499088	chr1	89667581
rs4421571	1510364	GBP5	0.872666947	5.41060917	1.20E-06	0.009241731	0.372153362	1	G	A	0.08333	240	chr1	89499057	89499088	chr1	89660739
rs6669782	1510364	GBP5	0.872666947	5.41060917	1.20E-06	0.009241731	0.372153362	1	A	G	0.08678	242	chr1	89499057	89499088	chr1	89624998
rs58497570	5310471	UBE2C	0.803041494	5.410311969	1.20E-06	0.009245473	0.36706551	20	A	G	0.04959	242	chr20	43875503	43875510	chr20	44848139
rs10836020	6760386	LOC283267	0.190406419	5.408764999	1.21E-06	0.009282529	0.339761493	11	A	G	0.2958	240	chr11	33057262	33057311	chr11	33058827
rs73023876	1450139	FCGR3B	-1.704510419	-5.404006662	1.23E-06	0.009425406	0.334609493	1	G	A	0.075	240	chr1	159860148	159860197	chr1	159499317
rs56712946	7570670	SPIN1	0.276070341	5.403251173	1.23E-06	0.009446171	0.332253434	9	A	G	0.04545	242	chr9	90280308	90280357	chr9	89960162
rs73549843	3370041	VNN3	0.854321537	5.402482906	1.24E-06	0.009467437	0.369669515	6	A	G	0.07851	242	chr6	133087707	133087756	chr6	133311323
rs966269	7570541	GAPT	-0.446126733	-5.401300289	1.24E-06	0.009497581	0.333026531	5	G	A	0.4091	242	chr5	57827278	57827327	chr5	57836246
rs9450279	5960398	NT5E	-0.233290755	-5.389004561	1.30E-06	0.009850171	0.348703925	6	A	G	0.1942	242	chr6	86261733	86261782	chr6	86215943
rs1351383	6450692	PSMB9	0.261677398	5.386619376	1.31E-06	0.009891827	0.338126652	6	C	A	0.3375	240	chr6	32827377	32827426	chr6	32930247
rs1351382	6450692	PSMB9	0.261677398	5.386619376	1.31E-06	0.009891827	0.338126652	6	G	C	0.3388	242	chr6	32827377	32827426	chr6	32930274
rs2071477	6450692	PSMB9	0.261677398	5.386619376	1.31E-06	0.009891827	0.338126652	6	G	A	0.3388	242	chr6	32827377	32827426	chr6	32933326
rs12933120	2230129	CLUAP1	0.374083331	5.373174079	1.38E-06	0.010271174	0.329380407	16	A	C	0.09917	242	chr16	3527168	3527217	chr16	3574747
rs7250658	7400243	KIAA0892	-0.290206921	-5.373117104	1.38E-06	0.010271174	0.367225347	19	G	A	0.2125	240	chr19	19330217	19330266	chr19	19432100
rs56376752	7560296	RBM43	-0.280746659	-5.372386064	1.38E-06	0.010286853	0.361191996	2	G	A	0.3678	242	chr2	151813477	151813526	chr2	151826521
rs2271811	7560296	RBM43	-0.280746659	-5.372386064	1.38E-06	0.010286853	0.361191996	2	G	A	0.3636	242	chr2	151813477	151813526	chr2	151826026
rs597982	2260129	MS4A6A	-0.607263324	-5.363693427	1.43E-06	0.010561919	0.331266825	11	C	A	0.09917	242	chr11	59696725	59696774	chr11	59696530
rs72633278	2510689	ROGDI	0.595563295	5.362708247	1.43E-06	0.010588122	0.33819052	16	G	A	0.1405	242	chr16	4787195	4787244	chr16	4909335
rs404420	1580768	SNRNP27	0.350770382	5.360687685	1.44E-06	0.010661676	0.358355191	2	A	G	0.2025	242	chr2	69978065	69978092	chr2	70587034
rs12733945	6840035	GBP1	0.911885836	5.355967627	1.47E-06	0.0107929	0.342825509	1	A	T	0.08678	242	chr1	89291243	89291292	chr1	89626709
rs12726184	6840035	GBP1	0.911885836	5.355967627	1.47E-06	0.0107929	0.342825509	1	A	G	0.08678	242	chr1	89291243	89291292	chr1	89667581
rs4421571	6840035	GBP1	0.911885836	5.355967627	1.47E-06	0.0107929	0.342825509	1	G	A	0.08333	240	chr1	89291243	89291292	chr1	89660739
rs6669782	6840035	GBP1	0.911885836	5.355967627	1.47E-06	0.0107929	0.342825509	1	A	G	0.08678	242	chr1	89291243	89291292	chr1	89624998
rs9470219	2260767	CPNE5	0.298595901	5.351632852	1.49E-06	0.010929592	0.436777758	6	C	A	0.4008	242	chr6	36816896	36816945	chr6	36183197
rs9977699	6580703	HS.436879	-0.215779515	-5.351281348	1.50E-06	0.010937457	0.334428084	21	A	G	0.3512	242	chr21	34271679	34271728	chr21	34272772
rs11815821	4890519	LOC100130053	-0.496210498	-5.350650477	1.50E-06	0.010952499	0.341369284	10	A	G	0.2066	242	chr10	15176975	15177024	chr10	15285145
rs7127111	6760386	LOC283267	0.18267439	5.347939298	1.51E-06	0.011028849	0.332555595	11	G	A	0.3058	242	chr11	33057262	33057311	chr11	33053843
rs6061052	6270022	HCK	-0.32315033	-5.346757189	1.52E-06	0.01103994	0.366943485	20	G	A	0.4208	240	chr20	30153066	30153115	chr20	30008057
rs2653588	2190753	C11ORF17	0.28728316	5.346726471	1.52E-06	0.01103994	0.407749551	11	A	G	0.157	242	chr11	8897700	8897749	chr11	8903597
rs2568026	2190753	C11ORF17	0.28728316	5.346726471	1.52E-06	0.01103994	0.407749551	11	A	G	0.157	242	chr11	8897700	8897749	chr11	8889309
rs45612540	1440609	PROK1	0.235501	5.336385862	1.58E-06	0.011392696	0.329342846	1	G	A	0.09917	242	chr1	110801325	110801374	chr1	110095512
rs17144157	4850398	TXNDC5	1.898471658	5.335968714	1.58E-06	0.011403763	0.362286379	6	G	A	0.0375	240	chr6	7828450	7828498	chr6	8520471
rs734368	830762	NDUFB5	-0.798984992	-5.331882257	1.61E-06	0.011531476	0.325951979	3	A	G	0.07851	242	chr3	180824642	180824691	chr3	180905034
rs8692	2940707	TAF1C	-0.233920616	-5.329423332	1.62E-06	0.011617176	0.350037696	16	A	G	0.4504	242	chr16	82769632	82769681	chr16	82768984
rs2288019	2940707	TAF1C	-0.233920616	-5.329423332	1.62E-06	0.011617176	0.350037696	16	G	C	0.4504	242	chr16	82769632	82769681	chr16	82767135
rs10779966	6580041	GNLY	-0.615188914	-5.324285288	1.65E-06	0.01180696	0.356032776	2	A	G	0.2857	238	chr2	85775009	85775052	chr2	85584152
rs7204909	3390022	COX4I1	0.264363395	5.323353989	1.66E-06	0.011841058	0.334977661	16	C	A	0.1818	242	chr16	84398010	84398059	chr16	85038932
rs4149145	3890750	RECQL	-0.220020216	-5.320937533	1.67E-06	0.011934061	0.349026089	12	G	A	0.2815	238	chr12	21515692	21515741	chr12	20926132
rs6445846	2900110	CCDC66	0.405567897	5.318694533	1.69E-06	0.012006327	0.328431125	3	A	G	0.2667	240	chr3	56628555	56628595	chr3	57051236
rs1047709	7570646	HS.577681	0.203990308	5.314634769	1.71E-06	0.012153853	0.360209168	12	G	A	0.4833	240	chr12	11600652	11600701	chr12	11215611
rs16967224	4260685	MGC35440	0.344426479	5.313047639	1.72E-06	0.01221172	0.333348404	19	A	C	0.07851	242	chr19	37595300	37595349	chr19	37725062
rs1264521	1030747	HLA-E	-0.42294043	-5.311233904	1.74E-06	0.012273217	0.33090526	6	A	G	0.15	240	chr6	30460698	30460747	chr6	30513935
rs12446364	3890551	CMTM3	0.290747241	5.310785193	1.74E-06	0.012279716	0.398661546	16	A	G	0.1042	240	chr16	65204882	65204931	chr16	65173037
rs10070522	7570541	GAPT	-0.455884205	-5.308851573	1.75E-06	0.012343626	0.325451773	5	A	G	0.3926	242	chr5	57827278	57827327	chr5	57821867
rs2066936	1110195	ZNF416	0.209013751	5.306798434	1.76E-06	0.012427395	0.330967562	19	G	A	0.2934	242	chr19	62775012	62775061	chr19	62710660
rs414417	1570162	TBL2	-0.232009851	-5.306571367	1.77E-06	0.012430833	0.327329892	7	G	A	0.1074	242	chr7	72622556	72622605	chr7	73190651
rs7106539	6270112	C11ORF17	-0.234697484	-5.304082636	1.78E-06	0.012538998	0.415832838	11	C	A	0.3125	240	chr11	8898065	8898114	chr11	8854109
rs2307117	7570541	GAPT	0.467356935	5.302780818	1.79E-06	0.012578349	0.324952978	5	G	A	0.4625	240	chr5	57827278	57827327	chr5	57823133
rs1389308	7570541	GAPT	-0.446468742	-5.300374709	1.81E-06	0.012640563	0.324755237	5	A	C	0.4008	242	chr5	57827278	57827327	chr5	57827068
rs2032313	6580703	HS.436879	-0.208929787	-5.296455878	1.83E-06	0.012756208	0.329964808	21	A	C	0.3554	242	chr21	34271679	34271728	chr21	34276117
rs12807961	1770500	CAT	0.49961241	5.296412255	1.83E-06	0.012756208	0.33622295	11	G	A	0.1736	242	chr11	34449164	34449164	chr11	34412684
rs1033717	6760386	LOC283267	0.18296412	5.29624208	1.83E-06	0.012756208	0.329351398	11	G	A	0.3151	238	chr11	33057262	33057311	chr11	33023147
rs1254900	5360064	GNLY	-0.579835217	-5.288947928	1.89E-06	0.012947924	0.339379964	2	A	G	0.2562	242	chr2	85778301	85778311	chr2	85669845
rs11656344	730253	CCDC49	0.399896745	5.288719481	1.89E-06	0.012948553	0.349615717	17	G	A	0.07203	236	chr17	34211128	34211177	chr17	34165592
rs7704785	7570541	GAPT	-0.437194346	-5.288278207	1.89E-06	0.012951515	0.323760719	5	A	G	0.405	242	chr5	57827278	57827327	chr5	57826094
rs477203	5490086	CTU2	0.20275522	5.281030159	1.94E-06	0.013274702	0.413933409	16	A	G	0.09746	236	chr16	87308507	87308556	chr16	87374319
rs6874	6760021	SNHG7	-0.634659544	-5.277022357	1.97E-06	0.013428919	0.33342249	9	A	G	0.07983	238	chr9	138741319	138741359	chr9	138737657
rs11999246	6760021	SNHG7	-0.634659544	-5.277022357	1.97E-06	0.013428919	0.33342249	9	A	G	0.07983	238	chr9	138741319	138741359	chr9	138743522
rs72761015	6760021	SNHG7	-0.634659544	-5.277022357	1.97E-06	0.013428919	0.33342249	9	A	G	0.07983	238	chr9	138741319	138741359	chr9	138740154
rs2399597	870671	BBS2	-0.279583104	-5.275778026	1.98E-06	0.013476174	0.328307197	16	A	G	0.2273	242	chr16	55076072	55076121	chr16	55546003
rs73052856	1410102	SIGLEC6	0.46124725	5.258854671	2.11E-06	0.014201747	0.326670663	19	A	G	0.08264	242	chr19	56713435	56713455	chr19	56856224
rs3094100	6580474	TUBB	-0.312436985	-5.250857493	2.17E-06	0.014546993	0.333337759	6	G	C	0.2066	242	chr6	30692958	30693007	chr6	30733134
rs3862518	5900735	ANXA11	0.441408103	5.248198164	2.19E-06	0.01464817	0.322004256	10	G	A	0.157	242	chr10	81918738	81918787	chr10	81907937
rs36073865	5900735	ANXA11	0.441408103	5.248198164	2.19E-06	0.01464817	0.322004256	10	A	G	0.157	242	chr10	81918738	81918787	chr10	81906035
rs1127023	540131	PXMP2	0.374053571	5.248049648	2.19E-06	0.01464817	0.325853486	12	G	A	0.1157	242	chr12	131788025	131788028	chr12	131128960
rs35240695	5570575	C15ORF57	-0.206480513	-5.247965167	2.19E-06	0.01464817	0.326013614	15	G	A	0.3306	242	chr15	38633213	38633262	chr15	38633955
rs1044474	5570575	C15ORF57	-0.206480513	-5.247965167	2.19E-06	0.01464817	0.326013614	15	G	A	0.3306	242	chr15	38633213	38633262	chr15	38633244
rs9296174	2260767	CPNE5	0.297745281	5.247366001	2.20E-06	0.014657068	0.429584927	6	G	A	0.4091	242	chr6	36816896	36816945	chr6	36197993
rs743926	2260767	CPNE5	0.297745281	5.247366001	2.20E-06	0.014657068	0.429584927	6	A	G	0.405	242	chr6	36816896	36816945	chr6	36201719
rs9934250	3890551	CMTM3	0.307463107	5.246983726	2.20E-06	0.014663053	0.358841129	16	C	A	0.08264	242	chr16	65204882	65204931	chr16	64477025
rs17856037	10452	EAPP	-0.594859852	-5.246683943	2.20E-06	0.014663053	0.320635671	14	A	G	0.09091	242	chr14	34055403	34055452	chr14	34055409
rs7202502	1770689	CHTF18	0.233905959	5.245013985	2.22E-06	0.014667254	0.351097268	16	A	G	0.1017	236	chr16	787085	787093	chr16	1477875
rs323865	1470598	PARP3	-0.370258658	-5.238346275	2.27E-06	0.014987999	0.33885127	3	C	A	0.09167	240	chr3	51957837	51957886	chr3	51950361
rs7513047	6980255	LEPROT	-0.298652064	-5.237980761	2.28E-06	0.014997646	0.352318572	1	A	G	0.3223	242	chr1	65670642	65670691	chr1	65722928
rs16856699	2900451	MR1	-0.275836478	-5.236911496	2.29E-06	0.015031252	0.32391104	1	G	A	0.3678	242	chr1	179291054	179291103	chr1	179291733
rs411209	1470598	PARP3	-0.313678392	-5.232435897	2.32E-06	0.015218036	0.338377586	3	A	G	0.1364	242	chr3	51957837	51957886	chr3	51986919
rs2025803	6980255	LEPROT	-0.305428786	-5.231879581	2.33E-06	0.015218036	0.349306594	1	G	A	0.3167	240	chr1	65670642	65670691	chr1	65719094
rs1045895	6980255	LEPROT	-0.307424192	-5.231748546	2.33E-06	0.015218036	0.351829278	1	A	G	0.2875	240	chr1	65670642	65670691	chr1	65670569
rs62144168	1190707	PRPF31	-0.460519381	-5.230235216	2.34E-06	0.01526911	0.335058258	19	A	G	0.09402	234	chr19	59326628	59326675	chr19	59326642
rs4578447	3890750	RECQL	-0.217147162	-5.228358819	2.36E-06	0.01532128	0.339176649	12	G	A	0.2833	240	chr12	21515692	21515741	chr12	20926941
rs8060037	870671	BBS2	-0.312455368	-5.224179834	2.40E-06	0.015510925	0.324090019	16	A	G	0.1322	242	chr16	55076072	55076121	chr16	55042321
rs4556786	870671	BBS2	-0.312455368	-5.224179834	2.40E-06	0.015510925	0.324090019	16	A	G	0.1322	242	chr16	55076072	55076121	chr16	55043372
rs3124768	3710324	SURF1	0.15194993	5.223573559	2.40E-06	0.015530585	0.354022074	9	A	G	0.4417	240	chr9	135208806	135208818	chr9	135294318
rs6597869	7610561	OAT	0.310191809	5.22247264	2.41E-06	0.015580188	0.350836366	10	G	A	0.1983	242	chr10	126076414	126076463	chr10	126662769
rs1150754	4150482	DOM3Z	-0.37375451	-5.216200022	2.47E-06	0.015876247	0.319681177	6	A	G	0.04959	242	chr6	32046160	32046209	chr6	32158736
rs1150755	4150482	DOM3Z	-0.37375451	-5.216200022	2.47E-06	0.015876247	0.319681177	6	A	G	0.04583	240	chr6	32046160	32046209	chr6	32146528
rs9940872	1410246	BBS2	-0.358029464	-5.216185636	2.47E-06	0.015876247	0.325419609	16	G	A	0.1405	242	chr16	55076248	55076280	chr16	55119358
rs11160543	4590253	HS.117869	0.259613298	5.211249806	2.51E-06	0.016151265	0.322769273	14	A	G	0.1157	242	chr14	99150873	99150922	chr14	99283664
rs6948511	4290619	CREB5	-0.655821973	-5.210678428	2.52E-06	0.016173129	0.430667065	7	G	A	0.1322	242	chr7	28692285	28692292	chr7	27945240
rs11730	7610309	HS.20255	-0.284747615	-5.210603217	2.52E-06	0.016173129	0.354075143	2	G	A	0.3292	240	chr2	151813655	151813704	chr2	151835257
rs2857783	6580474	TUBB	-0.491034228	-5.196852369	2.65E-06	0.016874905	0.329949126	6	G	A	0.09167	240	chr6	30692958	30693007	chr6	29739567
rs7653127	4060291	ZNF654	-0.125354671	-5.196683069	2.65E-06	0.016876804	0.321910589	3	A	G	0.2	240	chr3	88271993	88272042	chr3	88667425
rs385839	160368	SEMA6B	0.112155065	5.194651266	2.67E-06	0.016977594	0.344678577	19	A	G	0.4542	240	chr19	4509502	4509503	chr19	5473356
rs11231156	4560719	EEF1G	-0.254986723	-5.191379875	2.70E-06	0.017164747	0.344285158	11	A	G	0.2059	238	chr11	62091456	62091505	chr11	62123030
rs2298573	2570504	UCP3	-0.24257008	-5.188101084	2.74E-06	0.017303077	0.330727536	11	G	A	0.1083	240	chr11	73389195	73389244	chr11	73981498
rs7117114	160309	TSSC4	0.259002467	5.18699106	2.75E-06	0.017338895	0.322112109	11	G	A	0.4208	240	chr11	2381618	2381667	chr11	1583872
rs1148941	3870450	DEM1	0.561670271	5.18503781	2.77E-06	0.017425379	0.317562416	1	A	G	0.2542	240	chr1	40754500	40754549	chr1	39874100
rs3862113	1090221	VPS37A	-0.267073178	-5.184106203	2.78E-06	0.017462823	0.340825496	8	G	A	0.2731	238	chr8	17197346	17197395	chr8	17007133
rs10824075	70592	VCL	-0.461680042	-5.183117505	2.79E-06	0.017508828	0.313660717	10	G	A	0.2066	242	chr10	75549682	75549731	chr10	75550260
rs8056351	7560731	SNORA64	0.144267573	5.177716761	2.84E-06	0.01778043	0.319664667	16	A	G	0.3802	242	chr16	1952977	1953026	chr16	2381572
rs6600199	7560731	SNORA64	0.144267573	5.177716761	2.84E-06	0.01778043	0.319664667	16	A	C	0.375	240	chr16	1952977	1953026	chr16	2380678
rs8055299	7560731	SNORA64	0.144267573	5.177716761	2.84E-06	0.01778043	0.319664667	16	G	A	0.3802	242	chr16	1952977	1953026	chr16	2382002
rs11556769	1190707	PRPF31	-0.456579565	-5.176281944	2.86E-06	0.01778043	0.328667334	19	A	G	0.09583	240	chr19	59326628	59326675	chr19	59319727
rs7603709	7040735	CYP27A1	-0.634122843	-5.170855891	2.92E-06	0.018076869	0.32742397	2	G	A	0.4132	242	chr2	219387910	219387959	chr2	219350845
rs9914549	5130253	HGS	-0.237142011	-5.170193135	2.92E-06	0.018097061	0.318945317	17	G	A	0.2107	242	chr17	77279465	77279514	chr17	78218246
rs3749393	1190167	LOC152195	-0.348190581	-5.167611829	2.95E-06	0.018242523	0.343762266	3	G	A	0.06198	242	chr3	132565733	132565782	chr3	132565083
rs6936244	4220504	SERPINB6	-0.331337204	-5.166764333	2.96E-06	0.018272266	0.366154766	6	A	G	0.2107	242	chr6	2893413	2893462	chr6	3086055
rs1048135	7610309	HS.20255	-0.283929226	-5.164113334	2.99E-06	0.018428209	0.350857396	2	A	G	0.325	240	chr2	151813655	151813704	chr2	151847662
rs1389308	6480079	GAPT	-0.438574767	-5.16150142	3.02E-06	0.018525496	0.314052846	5	A	C	0.4008	242	chr5	57827606	57827655	chr5	57827068
rs12139364	5670037	MUTYH	0.157607064	5.159644206	3.04E-06	0.018618587	0.372467067	1	G	A	0.376	242	chr1	45567648	45567696	chr1	45662742
rs819136	2680343	HS.570343	-0.421174964	-5.152508954	3.12E-06	0.018949865	0.314416661	20	A	G	0.2645	242	chr20	32064312	32064328	chr20	32312380
rs819144	2680343	HS.570343	-0.421174964	-5.152508954	3.12E-06	0.018949865	0.314416661	20	A	C	0.2645	242	chr20	32064312	32064328	chr20	32325217
rs2424987	2680343	HS.570343	-0.421174964	-5.152508954	3.12E-06	0.018949865	0.314416661	20	G	A	0.2645	242	chr20	32064312	32064328	chr20	32317460
rs2857784	6580474	TUBB	-0.487682764	-5.151519856	3.13E-06	0.018949865	0.325284116	6	A	G	0.09091	242	chr6	30692958	30693007	chr6	29740329
rs2747419	6580474	TUBB	-0.487682764	-5.151519856	3.13E-06	0.018949865	0.325284116	6	A	C	0.09091	242	chr6	30692958	30693007	chr6	29750173
rs926827	6580474	TUBB	-0.487682764	-5.151519856	3.13E-06	0.018949865	0.325284116	6	A	G	0.07851	242	chr6	30692958	30693007	chr6	29743496
rs2747466	6580474	TUBB	-0.487682764	-5.151519856	3.13E-06	0.018949865	0.325284116	6	G	A	0.09091	242	chr6	30692958	30693007	chr6	29766548
rs2535241	6580474	TUBB	-0.487682764	-5.151519856	3.13E-06	0.018949865	0.325284116	6	A	T	0.07851	242	chr6	30692958	30693007	chr6	29748764
rs2720561	6180022	PCM1	-0.360733862	-5.149851628	3.15E-06	0.019047873	0.328504588	8	G	A	0.4793	242	chr8	17927441	17927447	chr8	17488483
rs2747458	6580474	TUBB	-0.489462072	-5.146800055	3.19E-06	0.019215983	0.322039366	6	G	A	0.09167	240	chr6	30692958	30693007	chr6	29764557
rs10146615	6220543	HIF1A	-0.186698208	-5.146185549	3.19E-06	0.019250087	0.312951826	14	G	A	0.2603	242	chr14	61282171	61282220	chr14	61802417
rs2455603	6270112	C11ORF17	0.305607194	5.141951094	3.24E-06	0.019457628	0.404253158	11	A	G	0.1777	242	chr11	8898065	8898114	chr11	8921514
rs819146	2680343	HS.570343	-0.411098744	-5.139561307	3.27E-06	0.019610251	0.315722969	20	C	A	0.2773	238	chr20	32064312	32064328	chr20	32354861
rs379462	1470598	PARP3	-0.320956944	-5.13671654	3.31E-06	0.019768582	0.330686861	3	A	G	0.1074	242	chr3	51957837	51957886	chr3	51979357
rs2015691	1470598	PARP3	-0.320956944	-5.13671654	3.31E-06	0.019768582	0.330686861	3	G	A	0.1074	242	chr3	51957837	51957886	chr3	51986002
rs323892	1470598	PARP3	-0.320956944	-5.13671654	3.31E-06	0.019768582	0.330686861	3	C	A	0.1116	242	chr3	51957837	51957886	chr3	51995059
rs60110118	4260368	UBE2C	0.851068143	5.136557065	3.31E-06	0.019770665	0.359759423	20	A	G	0.04959	242	chr20	43877911	43877959	chr20	44824654
rs7704785	6480079	GAPT	-0.428374004	-5.130997772	3.38E-06	0.020110708	0.311528923	5	A	G	0.405	242	chr5	57827606	57827655	chr5	57826094
rs7616240	5820273	HS.282800	-0.194970796	-5.124989811	3.45E-06	0.020491552	0.370276667	3	G	A	0.2708	240	chr3	197917822	197917871	chr3	197918020
rs7526896	2190148	GBP1	0.906278505	5.121021271	3.50E-06	0.020711865	0.33430036	1	A	G	0.06198	242	chr1	89291035	89291084	chr1	89625107
rs11191355	3870193	TMEM180	0.2725367	5.12049488	3.51E-06	0.02074204	0.329778604	10	G	A	0.188	234	chr10	104226661	104226710	chr10	104382487
rs11870998	730253	CCDC49	0.363305569	5.117315796	3.55E-06	0.020937009	0.3309448	17	C	A	0.0875	240	chr17	34211128	34211177	chr17	34215080
rs2839397	3830220	UBASH3A	-0.322439778	-5.117168211	3.55E-06	0.020937009	0.316996766	21	G	A	0.3388	242	chr21	42740400	42740449	chr21	42159411
rs1046988	5390181	PPIE	0.206935313	5.116176078	3.56E-06	0.021003376	0.32935553	1	A	G	0.2875	240	chr1	39987169	39987218	chr1	39991652
rs966269	6480079	GAPT	-0.430056544	-5.1157736	3.57E-06	0.021024446	0.310267926	5	G	A	0.4091	242	chr5	57827606	57827655	chr5	57836246
rs1033466	630553	NHLRC4	0.143526583	5.113952816	3.59E-06	0.021145273	0.326221759	16	A	G	0.2851	242	chr16	559033	559082	chr16	1461746
rs12551925	1980180	C9ORF95	-0.393123421	-5.112076377	3.62E-06	0.021261098	0.310926616	9	G	C	0.2542	240	chr9	76866031	76866080	chr9	75965303
rs739092	4220091	TSPO	-0.314840517	-5.111351313	3.63E-06	0.021297584	0.326665725	22	A	G	0.3306	242	chr22	41888861	41888910	chr22	41874767
rs1059510	1030747	HLA-E	-0.332236309	-5.111146965	3.63E-06	0.0213035	0.308091382	6	A	G	0.314	242	chr6	30460698	30460747	chr6	30565711
rs1803768	2360474	PKN1	-0.68545135	-5.105920995	3.70E-06	0.021654253	0.321584048	19	A	G	0.05417	240	chr19	14443462	14443511	chr19	14487197
rs10070522	6480079	GAPT	-0.443964516	-5.105263248	3.71E-06	0.021696314	0.309396866	5	A	G	0.3926	242	chr5	57827606	57827655	chr5	57821867
rs214621	840014	TPMT	-0.200691283	-5.0994641	3.79E-06	0.022079252	0.333371371	6	G	A	0.2603	242	chr6	18236681	18236730	chr6	18305454
rs880264	3360491	MCTP1	0.258489067	5.098927548	3.80E-06	0.022103065	0.323206638	5	G	A	0.2273	242	chr5	94072302	94072351	chr5	94095559
rs72683989	7400037	HS.558488	0.280097512	5.097330459	3.82E-06	0.022221284	0.32019624	14	A	G	0.08678	242	chr14	21819470	21819474	chr14	21081724
rs17357224	4890519	LOC100130053	-0.511452327	-5.095927251	3.84E-06	0.022295336	0.321797349	10	A	G	0.1833	240	chr10	15176975	15177024	chr10	15283576
rs10417973	1510133	CD37	-0.769681047	-5.095752927	3.84E-06	0.022295336	0.310170351	19	G	A	0.05785	242	chr19	54533922	54533971	chr19	54742614
rs2075827	1230348	CARHSP1	0.356321345	5.090990654	3.91E-06	0.02261637	0.313702722	16	C	A	0.2375	240	chr16	8856305	8856354	chr16	8849319
rs17875406	6580474	TUBB	-0.383262889	-5.08910034	3.94E-06	0.022731171	0.320204097	6	A	G	0.09917	242	chr6	30692958	30693007	chr6	29905427
rs4281004	6580474	TUBB	-0.383262889	-5.08910034	3.94E-06	0.022731171	0.320204097	6	G	A	0.09917	242	chr6	30692958	30693007	chr6	29877536
rs7127229	6760386	LOC283267	0.177929638	5.087065026	3.97E-06	0.022825499	0.340445533	11	G	A	0.325	240	chr11	33057262	33057311	chr11	33053936
rs882364	7400368	RUNX1	0.229050336	5.086341757	3.98E-06	0.022855846	0.30626087	21	A	C	0.2025	242	chr21	35082209	35082258	chr21	34152203
rs2516676	1030747	HLA-E	-0.40961406	-5.084544962	4.00E-06	0.022932526	0.309710592	6	G	C	0.1583	240	chr6	30460698	30460747	chr6	30538461
rs1607017	4250646	SCAPER	0.160054153	5.084143812	4.01E-06	0.022934553	0.312064548	15	A	C	0.2314	242	chr15	74428066	74428115	chr15	74513520
rs11072597	4250646	SCAPER	0.160054153	5.084143812	4.01E-06	0.022934553	0.312064548	15	A	C	0.2355	242	chr15	74428066	74428115	chr15	74550569
rs6560421	1980180	C9ORF95	-0.415899611	-5.08255565	4.03E-06	0.023047043	0.308582214	9	G	A	0.3802	242	chr9	76866031	76866080	chr9	76934236
rs4713600	6450692	PSMB9	0.260735115	5.081908435	4.04E-06	0.023059338	0.313236897	6	A	C	0.3347	242	chr6	32827377	32827426	chr6	32930836
rs1383267	6450692	PSMB9	0.260735115	5.081908435	4.04E-06	0.023059338	0.313236897	6	A	G	0.3347	242	chr6	32827377	32827426	chr6	32941624
rs7753116	5870452	TMEM14C	0.259636633	5.079271019	4.08E-06	0.023219075	0.3114549	6	G	A	0.2542	240	chr6	10834227	10834227	chr6	10769248
rs9467091	5870452	TMEM14C	0.259636633	5.079271019	4.08E-06	0.023219075	0.3114549	6	G	A	0.2542	240	chr6	10834227	10834227	chr6	10759758
rs12477063	5080561	BARD1	-0.368166998	-5.077463996	4.11E-06	0.023362391	0.30696927	2	G	A	0.4375	240	chr2	215301702	215301751	chr2	215381909
rs4470404	4290026	C20ORF103	0.217031461	5.074335607	4.15E-06	0.023491905	0.337376597	20	A	G	0.1694	242	chr20	9458993	9459042	chr20	9703667
rs4816175	4290026	C20ORF103	0.217031461	5.074335607	4.15E-06	0.023491905	0.337376597	20	G	A	0.1694	242	chr20	9458993	9459042	chr20	9699434
rs6056861	4290026	C20ORF103	0.217031461	5.074335607	4.15E-06	0.023491905	0.337376597	20	A	G	0.1694	242	chr20	9458993	9459042	chr20	9702779
rs6087015	4290026	C20ORF103	0.217031461	5.074335607	4.15E-06	0.023491905	0.337376597	20	A	C	0.1694	242	chr20	9458993	9459042	chr20	9701069
rs323874	1470598	PARP3	-0.282902755	-5.073961284	4.16E-06	0.023491905	0.325626057	3	G	A	0.157	242	chr3	51957837	51957886	chr3	51969627
rs323886	1470598	PARP3	-0.282902755	-5.073961284	4.16E-06	0.023491905	0.325626057	3	G	A	0.1612	242	chr3	51957837	51957886	chr3	51942479
rs34463277	1470598	PARP3	-0.282902755	-5.073961284	4.16E-06	0.023491905	0.325626057	3	A	G	0.1612	242	chr3	51957837	51957886	chr3	51969965
rs188953	1470598	PARP3	-0.282902755	-5.073961284	4.16E-06	0.023491905	0.325626057	3	G	A	0.1612	242	chr3	51957837	51957886	chr3	51957291
rs2714335	4810377	RREB1	-0.156376721	-5.070295254	4.22E-06	0.02376583	0.307139074	6	A	G	0.3719	242	chr6	7196337	7196386	chr6	7183068
rs4762796	3890750	RECQL	-0.21858522	-5.069530914	4.23E-06	0.023821553	0.323206721	12	G	A	0.275	240	chr12	21515692	21515741	chr12	20893616
rs59606011	6290296	NDUFB7	0.514153739	5.068681949	4.24E-06	0.023882441	0.308504101	19	A	C	0.1157	242	chr19	14538068	14538077	chr19	14979286
rs13354126	2320068	GOLPH3	-0.528043109	-5.067804184	4.25E-06	0.023918291	0.336318663	5	A	G	0.07983	238	chr5	32161597	32161646	chr5	31288427
rs527670	5960398	NT5E	-0.25731882	-5.064288354	4.31E-06	0.024162199	0.322586889	6	G	A	0.1667	240	chr6	86261733	86261782	chr6	86172498
rs28377011	3400270	RNF213	0.391585949	5.063403094	4.32E-06	0.024218689	0.314449459	17	G	A	0.07917	240	chr17	75984368	75984417	chr17	76420622
rs12225213	4560719	EEF1G	-0.248157551	-5.061999366	4.35E-06	0.024288615	0.318789691	11	A	T	0.2083	240	chr11	62091456	62091505	chr11	62106824
rs7124057	4560719	EEF1G	-0.248157551	-5.061999366	4.35E-06	0.024288615	0.318789691	11	G	A	0.2066	242	chr11	62091456	62091505	chr11	62090672
rs9444346	5960398	NT5E	-0.216165885	-5.059794977	4.38E-06	0.024461389	0.322222635	6	G	A	0.2934	242	chr6	86261733	86261782	chr6	86222350
rs10932774	7100131	BCS1L	-0.232352993	-5.059569358	4.38E-06	0.024461389	0.316100126	2	A	G	0.3025	238	chr2	219236166	219236215	chr2	218899813
rs72633276	2510689	ROGDI	0.590673026	5.05956859	4.38E-06	0.024461389	0.313474877	16	A	G	0.124	242	chr16	4787195	4787244	chr16	4904503
rs35156678	4560719	EEF1G	-0.259143858	-5.058942154	4.39E-06	0.024495357	0.317703303	11	A	G	0.2	240	chr11	62091456	62091505	chr11	62126457
rs2454450	4250646	SCAPER	0.160210342	5.054634218	4.46E-06	0.024784173	0.30963018	15	A	G	0.2562	242	chr15	74428066	74428115	chr15	74618291
rs323858	1470598	PARP3	-0.31799482	-5.053687349	4.48E-06	0.024847877	0.325537142	3	G	A	0.1125	240	chr3	51957837	51957886	chr3	51998913
rs8060037	1410246	BBS2	-0.370335857	-5.050232245	4.54E-06	0.025096307	0.311819037	16	A	G	0.1322	242	chr16	55076248	55076280	chr16	55042321
rs4556786	1410246	BBS2	-0.370335857	-5.050232245	4.54E-06	0.025096307	0.311819037	16	A	G	0.1322	242	chr16	55076248	55076280	chr16	55043372
rs3203728	1010037	CYTH4	-0.229649297	-5.048785723	4.56E-06	0.025169562	0.319880837	22	A	G	0.3678	242	chr22	36040999	36041048	chr22	36040123
rs5750409	1010037	CYTH4	-0.229649297	-5.048785723	4.56E-06	0.025169562	0.319880837	22	A	G	0.3678	242	chr22	36040999	36041048	chr22	36040241
rs2284051	1010037	CYTH4	-0.229649297	-5.048785723	4.56E-06	0.025169562	0.319880837	22	A	C	0.3667	240	chr22	36040999	36041048	chr22	36040515
rs3203726	1010037	CYTH4	-0.229649297	-5.048785723	4.56E-06	0.025169562	0.319880837	22	A	G	0.3644	236	chr22	36040999	36041048	chr22	36039959
rs3785452	730253	CCDC49	0.336623714	5.048691199	4.56E-06	0.025169562	0.328566295	17	A	C	0.1	240	chr17	34211128	34211177	chr17	34216752
rs8045779	1240554	TNFRSF17	0.761877568	5.047135435	4.59E-06	0.025291785	0.357969515	16	G	A	0.2355	242	chr16	11969056	11969105	chr16	12814562
rs12061221	3990767	FBXO28	-0.323592155	-5.043819832	4.64E-06	0.02550941	0.332398361	1	A	C	0.2542	240	chr1	222413305	222413354	chr1	221767720
rs4713354	6580474	TUBB	-0.237803896	-5.041903904	4.68E-06	0.025639186	0.319304746	6	C	A	0.3458	240	chr6	30692958	30693007	chr6	30793399
rs3856557	7560296	RBM43	-0.267085946	-5.041825763	4.68E-06	0.025639186	0.335142336	2	A	G	0.4256	242	chr2	151813477	151813526	chr2	151845207
rs4491733	3180392	MARCO	-0.330533578	-5.041614876	4.68E-06	0.025647637	0.316224715	2	G	A	0.3595	242	chr2	119468445	119468494	chr2	119434498
rs1011620	840014	TPMT	-0.206490193	-5.041055238	4.69E-06	0.025688769	0.328693831	6	G	A	0.2083	240	chr6	18236681	18236730	chr6	18279456
rs6985160	2900224	ENTPD4	-0.375164964	-5.040194941	4.71E-06	0.025735589	0.347087725	8	A	G	0.2355	242	chr8	23346503	23346552	chr8	23282039
rs12074147	5390181	PPIE	0.205071865	5.039661897	4.72E-06	0.025774375	0.323275312	1	G	A	0.2975	242	chr1	39987169	39987218	chr1	39976309
rs9353310	5960398	NT5E	-0.25832329	-5.038241311	4.74E-06	0.025885591	0.320474457	6	A	G	0.1446	242	chr6	86261733	86261782	chr6	86182918
rs2424984	2680343	HS.570343	-0.392048734	-5.037610731	4.75E-06	0.025928596	0.31390845	20	G	A	0.2792	240	chr20	32064312	32064328	chr20	32314036
rs67919983	4040170	HBQ1	-1.378329802	-5.037468342	4.75E-06	0.025928596	0.301466151	16	A	C	0.07025	242	chr16	171067	171107	chr16	745527
rs554113	5960398	NT5E	-0.255782753	-5.037079887	4.76E-06	0.025928596	0.320380213	6	G	A	0.1694	242	chr6	86261733	86261782	chr6	86171963
rs7252199	1240685	PDCD5	0.35079398	5.036946094	4.76E-06	0.025928596	0.381833846	19	G	A	0.1116	242	chr19	37767702	37767751	chr19	37851621
rs8112647	1240685	PDCD5	0.35079398	5.036946094	4.76E-06	0.025928596	0.381833846	19	A	G	0.1157	242	chr19	37767702	37767751	chr19	37846151
rs120738	7400053	SLC22A18	0.417804495	5.036060711	4.78E-06	0.025978601	0.332517892	11	G	A	0.4569	232	chr11	2900362	2900362	chr11	2882670
rs10787259	2570433	PDCD4	-0.32015676	-5.036058619	4.78E-06	0.025978601	0.337845604	10	G	A	0.2042	240	chr10	112648369	112648418	chr10	112390476
rs9844200	7150162	MRPS25	-0.293820225	-5.030831088	4.87E-06	0.026306369	0.321401499	3	G	A	0.405	242	chr3	15065161	15065210	chr3	14360517
rs73296443	4810220	KIAA0406	0.241887668	5.025839838	4.96E-06	0.026696838	0.311341068	20	A	G	0.1116	242	chr20	36045150	36045199	chr20	35997544
rs743832	6580132	NDUFA6	0.484157106	5.025135293	4.97E-06	0.026742371	0.323500185	22	A	G	0.1446	242	chr22	40811704	40811753	chr22	40425410
rs17651507	6900504	LOC644297	0.66497297	5.023830766	5.00E-06	0.026807982	0.312161721	17	A	T	0.15	240	chr17	41991780	41991829	chr17	41414847
rs7520594	4060669	CCDC76	0.603444217	5.022643604	5.02E-06	0.026861636	0.300617076	1	A	C	0.3782	238	chr1	100388136	100388185	chr1	99555923
rs8108669	670554	GRWD1	-0.331090461	-5.022614002	5.02E-06	0.026861636	0.311363143	19	A	G	0.2397	242	chr19	53648780	53648829	chr19	54537707
rs57901384	670554	GRWD1	-0.331090461	-5.022614002	5.02E-06	0.026861636	0.311363143	19	A	G	0.2397	242	chr19	53648780	53648829	chr19	54543569
rs9276820	6450692	PSMB9	0.252623445	5.021725394	5.03E-06	0.026923221	0.308407717	6	A	G	0.35	240	chr6	32827377	32827426	chr6	32937254
rs868414	540170	CCT5	-0.198351075	-5.01836117	5.10E-06	0.027094809	0.303572668	5	C	A	0.1653	242	chr5	10319280	10319329	chr5	10162655
rs433812	1450139	FCGR3B	-1.51924839	-5.016375134	5.13E-06	0.027268293	0.302675527	1	C	A	0.07025	242	chr1	159860148	159860197	chr1	160588472
rs3765115	4250646	SCAPER	0.160283769	5.015614067	5.15E-06	0.027332344	0.306406708	15	G	A	0.2603	242	chr15	74428066	74428115	chr15	74460771
rs819173	2680343	HS.570343	-0.414993041	-5.015289095	5.15E-06	0.027341402	0.308083483	20	G	A	0.2667	240	chr20	32064312	32064328	chr20	32330223
rs2417944	3890750	RECQL	-0.210242127	-5.013143904	5.19E-06	0.02747395	0.317422592	12	A	C	0.2792	240	chr12	21515692	21515741	chr12	20904800
rs2298866	7570646	HS.577681	0.193823389	5.011043154	5.23E-06	0.027673212	0.332766021	12	A	C	0.4875	240	chr12	11600652	11600701	chr12	10925251
rs6942065	5960398	NT5E	-0.221685202	-5.008795565	5.28E-06	0.027829741	0.318083718	6	A	G	0.1901	242	chr6	86261733	86261782	chr6	86224984
rs6032005	7040170	NEURL2	0.124539917	5.005999105	5.33E-06	0.028031441	0.303866409	20	G	A	0.4463	242	chr20	43952321	43952370	chr20	43182780
rs17144157	5050053	TXNDC5	1.428255367	5.002671773	5.40E-06	0.02831325	0.335763067	6	G	A	0.0375	240	chr6	7827062	7827111	chr6	8520471
rs9359654	5960398	NT5E	-0.242329485	-5.002316355	5.40E-06	0.028321636	0.325260928	6	A	G	0.1625	240	chr6	86261733	86261782	chr6	86207930
rs1178947	4540397	EIF4H	-0.228653493	-5.00079358	5.43E-06	0.028321636	0.307460271	7	G	A	0.2069	232	chr7	73248697	73248746	chr7	72488114
rs7209384	3450563	SCO1	0.289138949	4.999086586	5.47E-06	0.028321636	0.309333438	17	A	G	0.1157	242	chr17	10524660	10524709	chr17	10644539
rs66616675	3890750	RECQL	-0.208719818	-4.998795634	5.47E-06	0.028321636	0.316220709	12	A	T	0.281	242	chr12	21515692	21515741	chr12	20921458
rs11494550	3890750	RECQL	-0.208719818	-4.998795634	5.47E-06	0.028321636	0.316220709	12	A	G	0.2833	240	chr12	21515692	21515741	chr12	20896219
rs4149116	3890750	RECQL	-0.208719818	-4.998795634	5.47E-06	0.028321636	0.316220709	12	A	G	0.2833	240	chr12	21515692	21515741	chr12	20902577
rs11045581	3890750	RECQL	-0.208719818	-4.998795634	5.47E-06	0.028321636	0.316220709	12	C	A	0.281	242	chr12	21515692	21515741	chr12	20930492
rs6487160	3890750	RECQL	-0.208719818	-4.998795634	5.47E-06	0.028321636	0.316220709	12	G	A	0.281	242	chr12	21515692	21515741	chr12	20903520
rs4149148	3890750	RECQL	-0.208719818	-4.998795634	5.47E-06	0.028321636	0.316220709	12	A	G	0.281	242	chr12	21515692	21515741	chr12	20926324
rs11045580	3890750	RECQL	-0.208719818	-4.998795634	5.47E-06	0.028321636	0.316220709	12	A	G	0.281	242	chr12	21515692	21515741	chr12	20930416
rs2900473	3890750	RECQL	-0.208719818	-4.998795634	5.47E-06	0.028321636	0.316220709	12	A	G	0.281	242	chr12	21515692	21515741	chr12	20904945
rs1588917	3890750	RECQL	-0.208719818	-4.998795634	5.47E-06	0.028321636	0.316220709	12	G	A	0.281	242	chr12	21515692	21515741	chr12	20885202
rs10841684	3890750	RECQL	-0.208719818	-4.998795634	5.47E-06	0.028321636	0.316220709	12	T	A	0.281	242	chr12	21515692	21515741	chr12	20916106
rs1549968	3890750	RECQL	-0.208719818	-4.998795634	5.47E-06	0.028321636	0.316220709	12	A	G	0.281	242	chr12	21515692	21515741	chr12	20928820
rs5796887	3890750	RECQL	-0.208719818	-4.998795634	5.47E-06	0.028321636	0.316220709	12	A	G	0.281	242	chr12	21515692	21515741	chr12	20928056
rs1910188	3890750	RECQL	-0.208719818	-4.998795634	5.47E-06	0.028321636	0.316220709	12	A	C	0.281	242	chr12	21515692	21515741	chr12	20903558
rs6487161	3890750	RECQL	-0.208719818	-4.998795634	5.47E-06	0.028321636	0.316220709	12	G	A	0.281	242	chr12	21515692	21515741	chr12	20903540
rs2417939	3890750	RECQL	-0.208719818	-4.998795634	5.47E-06	0.028321636	0.316220709	12	A	G	0.281	242	chr12	21515692	21515741	chr12	20917133
rs2417941	3890750	RECQL	-0.208719818	-4.998795634	5.47E-06	0.028321636	0.316220709	12	A	G	0.281	242	chr12	21515692	21515741	chr12	20909063
rs4149132	3890750	RECQL	-0.208719818	-4.998795634	5.47E-06	0.028321636	0.316220709	12	A	G	0.2792	240	chr12	21515692	21515741	chr12	20921469
rs4149117	3890750	RECQL	-0.208719818	-4.998795634	5.47E-06	0.028321636	0.316220709	12	A	C	0.281	242	chr12	21515692	21515741	chr12	20902747
rs975706	3890750	RECQL	-0.208719818	-4.998795634	5.47E-06	0.028321636	0.316220709	12	A	G	0.281	242	chr12	21515692	21515741	chr12	20882948
rs1966648	3890750	RECQL	-0.208719818	-4.998795634	5.47E-06	0.028321636	0.316220709	12	G	A	0.2792	240	chr12	21515692	21515741	chr12	20904696
rs11045582	3890750	RECQL	-0.208719818	-4.998795634	5.47E-06	0.028321636	0.316220709	12	A	G	0.281	242	chr12	21515692	21515741	chr12	20930603
rs2417938	3890750	RECQL	-0.208719818	-4.998795634	5.47E-06	0.028321636	0.316220709	12	A	G	0.281	242	chr12	21515692	21515741	chr12	20922287
rs1304608	3890750	RECQL	-0.208719818	-4.998795634	5.47E-06	0.028321636	0.316220709	12	G	A	0.281	242	chr12	21515692	21515741	chr12	20891853
rs11045583	3890750	RECQL	-0.208719818	-4.998795634	5.47E-06	0.028321636	0.316220709	12	G	A	0.281	242	chr12	21515692	21515741	chr12	20930665
rs7943191	4560719	EEF1G	-0.246935258	-4.997408183	5.50E-06	0.028429533	0.31351883	11	G	A	0.2231	242	chr11	62091456	62091505	chr11	62085127
rs11231141	4560719	EEF1G	-0.246935258	-4.997408183	5.50E-06	0.028429533	0.31351883	11	G	A	0.2231	242	chr11	62091456	62091505	chr11	62082841
rs286622	1690240	C5ORF4	0.660665004	4.993780331	5.57E-06	0.028723783	0.346345939	5	A	G	0.3182	242	chr5	154198595	154198644	chr5	154346427
rs7749306	3840167	TMEM14C	0.463848566	4.99296236	5.59E-06	0.028785547	0.308197664	6	A	C	0.2167	240	chr6	10839176	10839225	chr6	10795732
rs12437274	4590253	HS.117869	0.247619128	4.991644884	5.62E-06	0.028872462	0.304686931	14	A	C	0.1198	242	chr14	99150873	99150922	chr14	99282147
rs6488330	7570646	HS.577681	0.197873819	4.990787561	5.63E-06	0.028909479	0.331155007	12	A	G	0.4833	240	chr12	11600652	11600701	chr12	10972537
rs2071476	6450692	PSMB9	0.250971475	4.990306957	5.64E-06	0.028909479	0.305684999	6	G	A	0.3512	242	chr6	32827377	32827426	chr6	32933357
rs3763346	6450692	PSMB9	0.250971475	4.990306957	5.64E-06	0.028909479	0.305684999	6	G	A	0.3554	242	chr6	32827377	32827426	chr6	32931235
rs2071534	6450692	PSMB9	0.250971475	4.990306957	5.64E-06	0.028909479	0.305684999	6	A	G	0.3512	242	chr6	32827377	32827426	chr6	32932296
rs7766900	6450692	PSMB9	0.250971475	4.990306957	5.64E-06	0.028909479	0.305684999	6	G	A	0.3512	242	chr6	32827377	32827426	chr6	32938012
rs6930981	6450692	PSMB9	0.250971475	4.990306957	5.64E-06	0.028909479	0.305684999	6	G	A	0.3554	242	chr6	32827377	32827426	chr6	32934428
rs6879314	7570541	GAPT	-0.436481673	-4.984896386	5.76E-06	0.029291079	0.298624744	5	G	A	0.4292	240	chr5	57827278	57827327	chr5	57856218
rs560807	1770500	CAT	0.557710673	4.982873218	5.80E-06	0.029456404	0.310591223	11	A	T	0.15	240	chr11	34449164	34449164	chr11	34425215
rs7132674	7570646	HS.577681	0.193320552	4.982814766	5.80E-06	0.029456404	0.330520558	12	A	G	0.4752	242	chr12	11600652	11600701	chr12	11235571
rs5020531	7570646	HS.577681	0.193320552	4.982814766	5.80E-06	0.029456404	0.330520558	12	A	G	0.475	240	chr12	11600652	11600701	chr12	11230224
rs6487168	3890750	RECQL	-0.208974785	-4.981598208	5.83E-06	0.029537523	0.313415069	12	G	A	0.2792	240	chr12	21515692	21515741	chr12	20914134
rs12074522	6280152	UTP11L	0.254051333	4.981581542	5.83E-06	0.029537523	0.343269777	1	A	G	0.1125	240	chr1	38257549	38257598	chr1	38314015
rs567493	3710324	SURF1	-0.140821237	-4.979181612	5.88E-06	0.029772036	0.334040365	9	A	G	0.4009	232	chr9	135208806	135208818	chr9	135175349
rs5013330	1990471	FAAH	0.315976053	4.977133868	5.92E-06	0.029909221	0.347733151	1	A	G	0.2583	240	chr1	46651775	46651824	chr1	46587741
rs2071855	1010037	CYTH4	0.246384037	4.975881657	5.95E-06	0.030021252	0.313946487	22	A	G	0.4711	242	chr22	36040999	36041048	chr22	36026501
rs60637028	5810296	GP1BA	0.170789495	4.973970845	5.99E-06	0.030202858	0.318218392	17	A	C	0.3051	236	chr17	4778734	4778783	chr17	5657834
rs13226650	2810162	LAT2	-0.35483507	-4.973887055	5.99E-06	0.030202858	0.329933345	7	G	A	0.1625	240	chr7	73281468	73281517	chr7	72654941
rs6962675	1500307	SNX13	-0.43920196	-4.96995519	6.08E-06	0.030515051	0.302789542	7	G	A	0.09167	240	chr7	17799924	17799973	chr7	18688759
rs6685558	5820133	AKIRIN1	-0.404975166	-4.969943487	6.08E-06	0.030515051	0.306852339	1	G	A	0.2149	242	chr1	39236523	39236570	chr1	38459647
rs16824788	5820133	AKIRIN1	-0.404975166	-4.969943487	6.08E-06	0.030515051	0.306852339	1	A	G	0.2149	242	chr1	39236523	39236570	chr1	38458144
rs2017594	3930326	LOC728014	0.248897149	4.967406521	6.13E-06	0.030722577	0.317914461	12	C	A	0.2603	242	chr12	121913351	121913400	chr12	121197161
rs7529641	3400468	RAP1A	-0.357615252	-4.967300877	6.14E-06	0.030722577	0.33043429	1	A	C	0.1736	242	chr1	111971650	111971699	chr1	111949479
rs3755130	610324	DDX1	-0.326651221	-4.966529886	6.15E-06	0.030734555	0.314252698	2	G	A	0.4286	238	chr2	15687660	15687685	chr2	15647034
rs11073961	3290431	UNC45A	-0.192695989	-4.965316922	6.18E-06	0.030809011	0.307654117	15	G	A	0.3458	240	chr15	89298220	89298269	chr15	89284396
rs9844200	2140364	ZFYVE20	-0.18759474	-4.962627477	6.24E-06	0.031032338	0.303213943	3	G	A	0.405	242	chr3	15112509	15112558	chr3	14360517
rs9749416	670554	GRWD1	-0.304459876	-4.962551192	6.24E-06	0.031032338	0.306424529	19	A	G	0.3099	242	chr19	53648780	53648829	chr19	54576817
rs7749306	5870452	TMEM14C	0.253692027	4.962362511	6.25E-06	0.031041207	0.300765033	6	A	C	0.2167	240	chr6	10834227	10834227	chr6	10795732
rs7513174	2190148	GBP1	0.705270934	4.960072693	6.30E-06	0.031262839	0.321380589	1	G	A	0.09091	242	chr1	89291035	89291084	chr1	89625391
rs4801882	6650064	SIGLEC5	0.642635141	4.959551332	6.31E-06	0.031309569	0.299217219	19	A	G	0.3512	242	chr19	56807237	56807286	chr19	56818865
rs6916716	6580474	TUBB	-0.25247024	-4.958860277	6.33E-06	0.031350716	0.309561559	6	A	C	0.2149	242	chr6	30692958	30693007	chr6	30493214
rs6912993	3840167	TMEM14C	0.503778237	4.958467331	6.34E-06	0.031359491	0.309638444	6	C	A	0.2185	238	chr6	10839176	10839225	chr6	10817061
rs10520712	2470092	SLCO3A1	0.482166008	4.957791533	6.35E-06	0.031410043	0.297167763	15	A	G	0.157	242	chr15	90507108	90507157	chr15	91023075
rs7959792	3890750	RECQL	-0.206388394	-4.95680584	6.37E-06	0.031485075	0.312800307	12	A	C	0.2603	242	chr12	21515692	21515741	chr12	20931241
rs10506227	1770224	PRICKLE1	0.518595061	4.95619623	6.39E-06	0.031542281	0.327989652	12	G	A	0.09091	242	chr12	41139375	41139424	chr12	42080698
rs66857341	3400403	EIF4A1	-0.176636357	-4.954264634	6.43E-06	0.031751512	0.341421963	17	G	A	0.1777	242	chr17	7422875	7422924	chr17	6945303
rs35969491	7570646	HS.577681	0.19249769	4.954095075	6.44E-06	0.031758461	0.331490763	12	A	T	0.475	240	chr12	11600652	11600701	chr12	11230287
rs4929914	3840110	TRIM66	0.297635393	4.948115226	6.58E-06	0.032237656	0.302839243	11	G	A	0.3613	238	chr11	8633671	8633720	chr11	8780964
rs1205357	2680343	HS.570343	-0.399097754	-4.947445218	6.59E-06	0.032303361	0.300441345	20	G	A	0.2875	240	chr20	32064312	32064328	chr20	32341427
rs1401926	5270709	ZNF429	-0.364583119	-4.946675237	6.61E-06	0.032368208	0.304666012	19	G	A	0.4876	242	chr19	21505281	21505326	chr19	21532772
rs61779781	6980255	LEPROT	-0.29335348	-4.943127889	6.70E-06	0.032684389	0.326398834	1	G	A	0.2708	240	chr1	65670642	65670691	chr1	65706942
rs10989097	650427	ALDOB	-0.168617185	-4.940203876	6.77E-06	0.032986291	0.302606305	9	C	A	0.2625	240	chr9	103223911	103223911	chr9	102251623
rs12563816	4200601	TMEM48	0.271458339	4.940160577	6.77E-06	0.032986291	0.306650772	1	G	A	0.06723	238	chr1	54010676	54010725	chr1	54834709
rs2210277	2230731	BACE2	0.35334774	4.939494213	6.79E-06	0.033004083	0.356512836	21	G	A	0.219	242	chr21	41570234	41570283	chr21	41458178
rs11678481	4220168	HNMT	0.254942496	4.939471047	6.79E-06	0.033004083	0.302170432	2	A	G	0.25	240	chr2	138441306	138441355	chr2	139372941
rs72830823	5290215	CLASP1	-0.460681348	-4.938860049	6.80E-06	0.033051431	0.295386244	2	A	G	0.04545	242	chr2	121812028	121812077	chr2	122066639
rs4852604	1580768	SNRNP27	0.307634814	4.938256047	6.82E-06	0.033085516	0.316573781	2	G	A	0.3	240	chr2	69978065	69978092	chr2	70547945
rs6414508	5260537	YEATS2	0.259884017	4.937699817	6.83E-06	0.033122754	0.29397791	3	A	G	0.2025	242	chr3	185012751	185012800	chr3	185660062
rs12466715	3460685	KYNU	0.27909561	4.937048455	6.85E-06	0.033165592	0.330782485	2	G	A	0.2397	242	chr2	143514686	143514697	chr2	143467541
rs4886493	4250646	SCAPER	0.159683633	4.936680397	6.86E-06	0.033196939	0.30019067	15	G	A	0.2708	240	chr15	74428066	74428115	chr15	74466081
rs28513856	5050376	C21ORF33	-0.328531898	-4.933375391	6.94E-06	0.033521341	0.322688635	21	A	G	0.07203	236	chr21	44389795	44389844	chr21	44684782
rs604710	770592	TNFSF14	0.740537248	4.93326556	6.94E-06	0.033521341	0.34171228	19	A	G	0.06303	238	chr19	6620871	6620920	chr19	5991992
rs12148926	5490086	CTU2	0.116719057	4.931821738	6.98E-06	0.033616512	0.386340757	16	A	G	0.3319	232	chr16	87308507	87308556	chr16	87306824
rs3891160	6580474	TUBB	-0.299423607	-4.930139201	7.02E-06	0.033795845	0.307207592	6	G	C	0.1612	242	chr6	30692958	30693007	chr6	29877126
rs11752553	6580474	TUBB	-0.299423607	-4.930139201	7.02E-06	0.033795845	0.307207592	6	G	A	0.1583	240	chr6	30692958	30693007	chr6	29874371
rs66538512	2630376	RNF135	-0.524446016	-4.929262858	7.04E-06	0.033890173	0.303631283	17	A	G	0.04202	238	chr17	26350785	26350834	chr17	27111797
rs6809954	5820273	HS.282800	-0.189220941	-4.928964003	7.05E-06	0.033900673	0.334044599	3	A	G	0.2686	242	chr3	197917822	197917871	chr3	197920391
rs9849684	5820273	HS.282800	-0.189220941	-4.928964003	7.05E-06	0.033900673	0.334044599	3	A	G	0.2686	242	chr3	197917822	197917871	chr3	197917428
rs760842	3140064	C22ORF34	0.335306626	4.928314664	7.07E-06	0.033962518	0.304961909	22	G	A	0.1639	238	chr22	48399408	48399457	chr22	48465438
rs73128182	3990767	FBXO28	-0.315620059	-4.928141	7.07E-06	0.033962518	0.307796042	1	C	A	0.2686	242	chr1	222413305	222413354	chr1	221775775
rs10985405	5550402	PHF19	0.277398282	4.927664326	7.08E-06	0.034008075	0.310556939	9	A	G	0.1901	242	chr9	122672024	122672044	chr9	123626816
rs4900935	10253	PPIL5	0.257245331	4.925624939	7.14E-06	0.034233728	0.33612098	14	A	G	0.4292	240	chr14	49150854	49150882	chr14	49095050
rs6605343	3060341	LOC440993	0.225753816	4.923675346	7.19E-06	0.034449663	0.318202347	3	A	C	0.3833	240	chr3	196913288	196913337	chr3	196809675
rs7909915	70592	VCL	-0.438371944	-4.922753285	7.21E-06	0.034524971	0.291963914	10	A	G	0.2107	242	chr10	75549682	75549731	chr10	75630948
rs7255931	1400358	HAUS8	-0.133726429	-4.921127641	7.25E-06	0.034675391	0.335955648	19	C	G	0.219	242	chr19	17024707	17024756	chr19	17799844
rs1074745	3890750	RECQL	-0.20738578	-4.920921918	7.26E-06	0.034687903	0.312462607	12	G	A	0.2754	236	chr12	21515692	21515741	chr12	20916712
rs34602355	7200333	RALY	-0.368103806	-4.920640182	7.27E-06	0.034696663	0.294473316	20	A	G	0.1488	242	chr20	32131507	32131556	chr20	32337255
rs17091705	7200333	RALY	-0.368103806	-4.920640182	7.27E-06	0.034696663	0.294473316	20	A	G	0.15	240	chr20	32131507	32131556	chr20	32337108
rs12655521	3360491	MCTP1	0.240338688	4.918318139	7.33E-06	0.034909143	0.308500191	5	A	G	0.2185	238	chr5	94072302	94072351	chr5	94016994
rs16930231	1990047	C9ORF119	0.591694895	4.915345754	7.41E-06	0.035232693	0.294630444	9	C	A	0.04545	242	chr9	130090876	130090925	chr9	129854417
rs2295354	2680161	GGTL3	-0.191097983	-4.914686164	7.43E-06	0.035262989	0.297397165	20	G	A	0.2975	242	chr20	32912451	32912500	chr20	32820202
rs2295353	2680161	GGTL3	-0.191097983	-4.914686164	7.43E-06	0.035262989	0.297397165	20	A	G	0.3	240	chr20	32912451	32912500	chr20	32820172
rs2879902	5490086	CTU2	0.112348434	4.914192653	7.44E-06	0.035299076	0.384377811	16	C	A	0.4565	230	chr16	87308507	87308556	chr16	87305634
rs727870	5960398	NT5E	-0.238488521	-4.913855803	7.45E-06	0.035328652	0.310357523	6	G	A	0.186	242	chr6	86261733	86261782	chr6	86187875
rs61756761	430390	FLJ21865	-0.391143417	-4.913256055	7.46E-06	0.035391898	0.30904917	17	G	A	0.1059	236	chr17	74595958	74596007	chr17	74591171
rs6059729	2680343	HS.570343	-0.383160833	-4.911770253	7.50E-06	0.035555537	0.29443394	20	G	A	0.281	242	chr20	32064312	32064328	chr20	32270552
rs7753116	3840167	TMEM14C	0.46164026	4.911509183	7.51E-06	0.035562062	0.303911236	6	G	A	0.2542	240	chr6	10839176	10839225	chr6	10769248
rs9467091	3840167	TMEM14C	0.46164026	4.911509183	7.51E-06	0.035562062	0.303911236	6	G	A	0.2542	240	chr6	10839176	10839225	chr6	10759758
rs2849030	4560719	EEF1G	-0.225726118	-4.910982635	7.53E-06	0.035616309	0.306446213	11	G	A	0.3099	242	chr11	62091456	62091505	chr11	62123562
rs7349054	6580132	NDUFA6	0.434638975	4.910638169	7.53E-06	0.035647159	0.314240679	22	G	A	0.2066	242	chr22	40811704	40811753	chr22	41769240
rs323895	1470598	PARP3	-0.276790708	-4.910338338	7.54E-06	0.035672281	0.338103886	3	G	A	0.1667	234	chr3	51957837	51957886	chr3	51996356
rs10869497	1980180	C9ORF95	-0.413150591	-4.909796056	7.56E-06	0.035708602	0.294220127	9	G	A	0.4628	242	chr9	76866031	76866080	chr9	76895390
rs2469249	4250646	SCAPER	0.163726624	4.90700993	7.63E-06	0.036022135	0.297409912	15	A	G	0.2066	242	chr15	74428066	74428115	chr15	74559117
rs2278260	1430280	CEBPA	-0.341304066	-4.905936031	7.66E-06	0.036134886	0.340744049	19	A	G	0.35	240	chr19	38483061	38483110	chr19	38740148
rs4839154	3400468	RAP1A	-0.35681482	-4.905341973	7.68E-06	0.036196243	0.326519882	1	A	C	0.1723	238	chr1	111971650	111971699	chr1	111958488
rs12568474	2190148	GBP1	0.829181584	4.905257367	7.68E-06	0.036196243	0.357894095	1	G	A	0.08333	240	chr1	89291035	89291084	chr1	89660057
rs10743932	7570646	HS.577681	0.195786241	4.904928621	7.69E-06	0.036225581	0.326112688	12	G	A	0.4542	240	chr12	11600652	11600701	chr12	10920782
rs2303691	7050746	GLTSCR1	0.186412439	4.903955543	7.72E-06	0.036325757	0.299722465	19	C	A	0.4625	240	chr19	52898159	52898208	chr19	53215009
rs1737060	6580474	TUBB	-0.27058961	-4.903615336	7.73E-06	0.036356717	0.305031669	6	G	C	0.2273	242	chr6	30692958	30693007	chr6	29840948
rs271153	160333	C6ORF192	-0.334005998	-4.902456894	7.76E-06	0.036467943	0.300808248	6	A	G	0.4625	240	chr6	133132289	133132338	chr6	133313757
rs9276825	6450692	PSMB9	0.256918975	4.900382849	7.82E-06	0.036700788	0.301648166	6	A	G	0.3458	240	chr6	32827377	32827426	chr6	32937692
rs17860300	2710309	ELA1	0.415132659	4.899999998	7.83E-06	0.036723917	0.307612981	12	G	A	0.2458	240	chr12	50008599	50008627	chr12	50023829
rs10836234	1770500	CAT	0.473949528	4.898468081	7.87E-06	0.036872225	0.303775943	11	G	A	0.1667	240	chr11	34449164	34449164	chr11	34414230
rs12808450	1770500	CAT	0.473949528	4.898468081	7.87E-06	0.036872225	0.303775943	11	A	G	0.1694	242	chr11	34449164	34449164	chr11	34412725
rs11032695	1770500	CAT	0.473949528	4.898468081	7.87E-06	0.036872225	0.303775943	11	C	A	0.1694	242	chr11	34449164	34449164	chr11	34404162
rs74036414	6860240	HS.546375	-0.630561585	-4.897087926	7.91E-06	0.036996737	0.302147507	14	A	G	0.1116	242	chr14	22017757	22017762	chr14	22087141
rs61741618	6860240	HS.546375	-0.630561585	-4.897087926	7.91E-06	0.036996737	0.302147507	14	C	A	0.1116	242	chr14	22017757	22017762	chr14	22086536
rs731826	3460669	PRMT1	-0.244845665	-4.895368439	7.96E-06	0.037189579	0.339653277	19	C	A	0.3613	238	chr19	54880034	54880083	chr19	55072670
rs10816493	6590725	RAD23B	0.133611662	4.891556605	8.07E-06	0.037620512	0.313736409	9	G	A	0.3792	240	chr9	109133899	109133948	chr9	109140566
rs2736578	1990328	LOC728732	-0.341549849	-4.890544134	8.10E-06	0.037701885	0.307048155	11	A	G	0.2958	240	chr11	5549352	5549401	chr11	5433966
rs2471987	1990328	LOC728732	-0.341549849	-4.890544134	8.10E-06	0.037701885	0.307048155	11	A	G	0.2934	242	chr11	5549352	5549401	chr11	5433920
rs3754353	3870450	DEM1	0.76620813	4.889353331	8.14E-06	0.037850217	0.297547518	1	G	C	0.1417	240	chr1	40754500	40754549	chr1	39879101
rs56212056	3400164	C21ORF2	0.250811586	4.885749718	8.24E-06	0.038217424	0.312932043	21	A	G	0.3292	240	chr21	44573271	44573320	chr21	44582316
rs1181870	1510017	LOC388588	1.271035881	4.884217902	8.29E-06	0.038329451	0.2970055	1	A	C	0.1488	242	chr1	3682274	3682323	chr1	3674814
rs10869495	1980180	C9ORF95	-0.411559536	-4.883887501	8.30E-06	0.038360947	0.300352132	9	G	A	0.4625	240	chr9	76866031	76866080	chr9	76889719
rs36039596	1980180	C9ORF95	-0.411684464	-4.883726482	8.30E-06	0.038369007	0.293288458	9	A	C	0.2333	240	chr9	76866031	76866080	chr9	75976664
rs6891545	3360491	MCTP1	0.239171676	4.8820046	8.36E-06	0.038526876	0.305516785	5	A	C	0.2273	242	chr5	94072302	94072351	chr5	94013288
rs2653588	6270112	C11ORF17	0.29959388	4.881378179	8.38E-06	0.038533819	0.385467491	11	A	G	0.157	242	chr11	8898065	8898114	chr11	8903597
rs2568026	6270112	C11ORF17	0.29959388	4.881378179	8.38E-06	0.038533819	0.385467491	11	A	G	0.157	242	chr11	8898065	8898114	chr11	8889309
rs6912993	5870452	TMEM14C	0.2736657	4.881307973	8.38E-06	0.038533819	0.300157262	6	C	A	0.2185	238	chr6	10834227	10834227	chr6	10817061
rs2425207	1340020	TGIF2	-0.341344545	-4.880343605	8.41E-06	0.038624016	0.327693009	20	A	G	0.07917	240	chr20	34655535	34655584	chr20	34322457
rs1015442	7570646	HS.577681	-0.191917856	-4.880163221	8.41E-06	0.038624016	0.322335974	12	G	A	0.5	240	chr12	11600652	11600701	chr12	10951962
rs1015443	7570646	HS.577681	-0.191917856	-4.880163221	8.41E-06	0.038624016	0.322335974	12	G	A	0.5	242	chr12	11600652	11600701	chr12	10952389
rs9610669	1010446	C1QTNF6	0.219083608	4.880148766	8.41E-06	0.038624016	0.336798309	22	A	C	0.4261	230	chr22	35906212	35906261	chr22	35937927
rs4735895	5670717	ERICH1	0.236830803	4.879504035	8.43E-06	0.038699711	0.291060751	8	A	G	0.3843	242	chr8	623438	623487	chr8	590729
rs1680395	6860437	SLC25A26	0.149598185	4.878280173	8.47E-06	0.038770954	0.358059556	3	A	C	0.4711	242	chr3	66395264	66395269	chr3	66382844
rs1680394	6860437	SLC25A26	0.149598185	4.878280173	8.47E-06	0.038770954	0.358059556	3	A	G	0.4711	242	chr3	66395264	66395269	chr3	66383237
rs9976944	2940181	RNF160	0.293915836	4.877755806	8.49E-06	0.038830101	0.287655172	21	G	A	0.343	242	chr21	29223170	29223219	chr21	28434457
rs7193410	6510445	ANKS3	-0.106827263	-4.874445902	8.59E-06	0.03915265	0.337139739	16	G	A	0.3771	236	chr16	4686832	4686881	chr16	5653045
rs73038948	3710253	CAPN12	-0.290967747	-4.874147072	8.60E-06	0.039180529	0.28723175	19	G	A	0.1639	238	chr19	43913036	43913085	chr19	43920084
rs10407177	2490072	PRAM1	-0.616145846	-4.873939841	8.60E-06	0.03919548	0.32060013	19	A	C	0.1167	240	chr19	8461072	8461072	chr19	7477315
rs1059490	290730	HIST1H2BD	-0.420902282	-4.873486134	8.62E-06	0.039230967	0.287278262	6	G	A	0.3306	242	chr6	26279283	26279332	chr6	26279229
rs4821995	4640102	MEI1	-0.227288524	-4.87326827	8.62E-06	0.039233117	0.288464692	22	A	G	0.4174	242	chr22	40519780	40519829	chr22	39791782
rs4483953	1240129	ZNF549	-0.133524144	-4.870699312	8.70E-06	0.039526091	0.297935527	19	A	G	0.3636	242	chr19	62743373	62743422	chr19	61862014
rs17355357	870671	BBS2	-0.302249192	-4.868849013	8.76E-06	0.039732729	0.294780557	16	A	G	0.1281	242	chr16	55076072	55076121	chr16	54958477
rs975653	3890750	RECQL	-0.205356942	-4.867313659	8.81E-06	0.039895171	0.314642581	12	G	A	0.2754	236	chr12	21515692	21515741	chr12	20890127
rs4149149	3890750	RECQL	-0.205356942	-4.867313659	8.81E-06	0.039895171	0.314642581	12	A	G	0.2792	240	chr12	21515692	21515741	chr12	20927248
rs3763355	3120707	CUTA	0.511990594	4.866930099	8.82E-06	0.039935855	0.301452933	6	G	A	0.06198	242	chr6	33493237	33493286	chr6	32894860
rs3902018	5720091	RAB6A	0.558309553	4.865687735	8.86E-06	0.040033028	0.298208782	11	A	G	0.1198	242	chr11	73064833	73064882	chr11	73947465
rs11550660	4810220	KIAA0406	0.259912051	4.865551012	8.87E-06	0.040033028	0.298134255	20	C	A	0.1116	242	chr20	36045150	36045199	chr20	36006744
rs73296474	4810220	KIAA0406	0.259912051	4.865551012	8.87E-06	0.040033028	0.298134255	20	A	G	0.1116	242	chr20	36045150	36045199	chr20	36014859
rs1059264	6760154	SLC25A29	0.397875269	4.864285871	8.91E-06	0.040186867	0.342815715	14	A	G	0.2821	234	chr14	99827552	99827601	chr14	99838916
rs16839677	1450139	FCGR3B	-1.616342718	-4.863991011	8.92E-06	0.040209176	0.293276227	1	A	G	0.06723	238	chr1	159860148	159860197	chr1	160254009
rs2114926	1580168	ACTR6	0.562946848	4.86393093	8.92E-06	0.040209176	0.300054005	12	A	G	0.1708	240	chr12	99142139	99142188	chr12	99617691
rs7939159	840360	UBQLNL	0.195989025	4.863222835	8.94E-06	0.040297337	0.34717109	11	G	A	0.2397	242	chr11	5492350	5492399	chr11	5598577
rs13178332	7570541	GAPT	-0.433554732	-4.862147297	8.98E-06	0.040395363	0.288366293	5	A	G	0.4091	242	chr5	57827278	57827327	chr5	57865837
rs8061182	7100300	ZNF200	0.201567497	4.858710201	9.09E-06	0.040785061	0.340164951	16	G	A	0.2521	242	chr16	3212698	3212747	chr16	4010334
rs12738136	2320402	CCDC24	0.200826507	4.858695539	9.09E-06	0.040785061	0.333662416	1	G	A	0.4125	240	chr1	44234655	44234704	chr1	44227804
rs1285245	5270110	EIF4A3	0.325540615	4.858284784	9.10E-06	0.040799324	0.293777932	17	C	G	0.4875	240	chr17	75723831	75723880	chr17	75411484
rs4149142	3890750	RECQL	-0.206361822	-4.857698665	9.12E-06	0.040826783	0.310599498	12	A	C	0.2773	238	chr12	21515692	21515741	chr12	20923509
rs7299670	3890750	RECQL	-0.206361822	-4.857698665	9.12E-06	0.040826783	0.310599498	12	G	A	0.2833	240	chr12	21515692	21515741	chr12	20929162
rs73233637	1240577	SNORA67	-0.342647325	-4.857003791	9.14E-06	0.040914408	0.286816168	17	G	A	0.1198	242	chr17	7422078	7422127	chr17	7718268
rs17083775	3360491	MCTP1	0.263934265	4.856716116	9.15E-06	0.04094212	0.303445828	5	A	G	0.2167	240	chr5	94072302	94072351	chr5	93879022
rs2735097	2070088	HLA-G	0.445578534	4.856182654	9.17E-06	0.041006146	0.287213969	6	A	C	0.3625	240	chr6	29906620	29906669	chr6	30023280
rs60275994	7200333	RALY	-0.33318119	-4.853543598	9.26E-06	0.041338425	0.294656792	20	G	A	0.1583	240	chr20	32131507	32131556	chr20	32320918
rs74001023	1770689	CHTF18	0.286818483	4.852732767	9.29E-06	0.041444457	0.320305626	16	G	A	0.05042	238	chr16	787085	787093	chr16	768044
rs2523457	1300431	LY6G6F	0.428077529	4.852365582	9.30E-06	0.041464181	0.292485318	6	A	G	0.225	240	chr6	31678159	31678195	chr6	31473686
rs3111780	3610576	SP140L	0.164402433	4.852078497	9.31E-06	0.041467539	0.303165316	2	A	G	0.4711	242	chr2	230976051	230976100	chr2	231498341
rs2476601	6580044	PTPN22	0.995087021	4.852021836	9.31E-06	0.041467539	0.289500213	1	A	G	0.03306	242	chr1	114158149	114158198	chr1	114179091
rs6807204	5270021	UBE2E2	0.195983751	4.851981644	9.31E-06	0.041467539	0.288880603	3	A	G	0.2542	240	chr3	23606887	23606936	chr3	23121776
rs9749416	3800725	SPHK2	-0.298241061	-4.848770392	9.42E-06	0.041874922	0.297943816	19	A	G	0.3099	242	chr19	53825379	53825428	chr19	54576817
rs6990463	3180019	NEIL2	-0.266814971	-4.847302103	9.47E-06	0.042066822	0.305845742	8	A	G	0.1612	242	chr8	11681958	11682007	chr8	11158670
rs3809178	4860707	ANKRD33	-0.402702445	-4.846963987	9.48E-06	0.042103036	0.306229045	12	C	A	0.3099	242	chr12	50571424	50571473	chr12	51132219
rs1893592	3830220	UBASH3A	0.407880378	4.846029782	9.51E-06	0.042169665	0.294627958	21	C	A	0.1818	242	chr21	42740400	42740449	chr21	42728136
rs11203858	4590241	CNOT7	0.370347588	4.845503131	9.53E-06	0.042231261	0.296453734	8	A	C	0.4167	240	chr8	17131890	17131939	chr8	17347302
rs2523990	2690390	HCG4	0.39211014	4.844746335	9.56E-06	0.04231553	0.323311357	6	G	A	0.4174	242	chr6	29868678	29868727	chr6	30185208
rs62074125	2900356	LOC729008	0.740854218	4.844576351	9.56E-06	0.04231553	0.302033399	17	C	A	0.1322	242	chr17	41774285	41774334	chr17	42207775
rs9484143	3940026	HEBP2	-0.429001596	-4.842955991	9.62E-06	0.042502603	0.293238562	6	G	A	0.1261	238	chr6	138775797	138775846	chr6	138726192
rs7202904	7560288	DCUN1D3	0.130463343	4.842570872	9.63E-06	0.042521608	0.346974603	16	G	A	0.2686	242	chr16	20777029	20777078	chr16	21147582
rs10179966	50324	ITPRIPL1	0.210599164	4.841758444	9.66E-06	0.042610559	0.330514378	2	A	G	0.1417	240	chr2	96357495	96357544	chr2	97208827
rs55907524	6840626	PTGS1	0.257092236	4.839700428	9.73E-06	0.042896872	0.311516137	9	G	A	0.1157	242	chr9	124188767	124188816	chr9	123441141
rs11881600	840647	RPL36	-0.437421004	-4.838158085	9.79E-06	0.043117416	0.301469221	19	C	A	0.05	240	chr19	5641560	5641609	chr19	5144704
rs4700060	4850519	DHX29	0.253919581	4.838078317	9.79E-06	0.043117416	0.290348275	5	A	G	0.09917	242	chr5	54598764	54598813	chr5	55546413
rs11690333	1340358	CREB1	-0.276574958	-4.837006948	9.83E-06	0.043247906	0.297194878	2	G	A	0.1667	240	chr2	208171721	208171770	chr2	208253705
rs17135213	2750139	RNF216L	0.327658798	4.836943449	9.83E-06	0.043247906	0.287568186	7	G	A	0.1917	240	chr7	5003961	5004010	chr7	4849647
rs57903874	3370041	VNN3	0.734385783	4.836247161	9.85E-06	0.043341044	0.325314683	6	G	A	0.07851	242	chr6	133087707	133087756	chr6	133191559
rs3845895	2450367	LRIG1	-0.212320223	-4.834637187	9.91E-06	0.043577352	0.296644619	3	C	A	0.4669	242	chr3	66512619	66512668	chr3	66572815
rs7337228	5420706	LOC643011	0.392229655	4.833803071	9.94E-06	0.043677427	0.338510491	13	A	G	0.1134	238	chr13	95124628	95124677	chr13	94725053
rs7177265	5570575	C15ORF57	-0.204928362	-4.831469552	1.00E-05	0.043976405	0.291652239	15	G	A	0.3058	242	chr15	38633213	38633262	chr15	38795634
rs56409425	5570575	C15ORF57	-0.204928362	-4.831469552	1.00E-05	0.043976405	0.291652239	15	G	A	0.3042	240	chr15	38633213	38633262	chr15	38794869
rs10426452	1510133	CD37	-0.33671445	-4.830554957	1.01E-05	0.044066165	0.288114735	19	A	G	0.3099	242	chr19	54533922	54533971	chr19	54599502
rs35111621	3360491	MCTP1	0.239842367	4.829617855	1.01E-05	0.044137229	0.301224959	5	G	A	0.2273	242	chr5	94072302	94072351	chr5	94093461
rs62019876	5570575	C15ORF57	-0.196610914	-4.829296867	1.01E-05	0.044171416	0.291471631	15	G	A	0.3471	242	chr15	38633213	38633262	chr15	38656942
rs299880	5820164	CYB5RL	-0.244375325	-4.828775666	1.01E-05	0.044224465	0.312266863	1	A	T	0.1709	234	chr1	54410820	54410869	chr1	54741035
rs3094097	6580474	TUBB	-0.27670665	-4.822236785	1.04E-05	0.045025596	0.298344447	6	G	A	0.2521	242	chr6	30692958	30693007	chr6	30741854
rs1859056	2060193	ATP13A1	0.949126604	4.821878382	1.04E-05	0.045025596	0.287217776	19	A	G	0.0375	240	chr19	19617021	19617070	chr19	19174586
rs7318209	7210280	KBTBD7	0.296949816	4.821847824	1.04E-05	0.045025596	0.293117134	13	A	G	0.376	242	chr13	40663896	40663945	chr13	39850405
rs1555982	7210280	KBTBD7	0.296949816	4.821847824	1.04E-05	0.045025596	0.293117134	13	G	A	0.3678	242	chr13	40663896	40663945	chr13	39852524
rs67549684	6940360	ACVR1	0.299818031	4.821811725	1.04E-05	0.045025596	0.294220139	2	A	G	0.2066	242	chr2	158301397	158301446	chr2	158590789
rs4761800	4860707	ANKRD33	-0.414275773	-4.821365456	1.04E-05	0.045070152	0.304141335	12	A	G	0.2645	242	chr12	50571424	50571473	chr12	51179169
rs9295910	6580474	TUBB	-0.244205008	-4.820219271	1.04E-05	0.045208908	0.29817846	6	A	T	0.2025	242	chr6	30692958	30693007	chr6	30795693
rs25527	6580474	TUBB	-0.244205008	-4.820219271	1.04E-05	0.045208908	0.29817846	6	A	G	0.2025	242	chr6	30692958	30693007	chr6	30798917
rs17833861	2480379	LOC387841	-0.360038152	-4.817340785	1.05E-05	0.045494745	0.285575369	12	G	A	0.08333	240	chr12	12920291	12920311	chr12	13788162
rs16847364	4480523	PIK3CB	0.23478198	4.817150743	1.06E-05	0.045504232	0.329000146	3	G	A	0.09091	242	chr3	139856945	139856994	chr3	138901792
rs12543594	4590241	CNOT7	-0.385313612	-4.816406808	1.06E-05	0.045610188	0.294047523	8	G	A	0.4298	242	chr8	17131890	17131939	chr8	17364854
rs3752955	1980180	C9ORF95	0.379746607	4.813611387	1.07E-05	0.046025508	0.286269652	9	A	C	0.2792	240	chr9	76866031	76866080	chr9	76874510
rs62064595	1070368	C17ORF69	0.238091887	4.813593659	1.07E-05	0.046025508	0.28965764	17	G	A	0.1116	242	chr17	41075287	41075336	chr17	40816157
rs11912082	6900253	DGCR6	0.55888934	4.813218886	1.07E-05	0.046070555	0.282385335	22	A	G	0.05462	238	chr22	17279136	17279185	chr22	17292852
rs1570342	4860204	ACIN1	0.190933666	4.813088747	1.07E-05	0.046070555	0.309694028	14	A	C	0.2975	242	chr14	22597867	22597916	chr14	22438025
rs61610129	6770343	ETFB	-0.431103086	-4.811311359	1.08E-05	0.046308142	0.285808872	19	G	A	0.08678	242	chr19	56540255	56540276	chr19	56125569
rs6061052	70674	TM9SF4	-0.208852781	-4.810959579	1.08E-05	0.046350669	0.294827249	20	G	A	0.4208	240	chr20	30218449	30218498	chr20	30008057
rs9647239	6250053	PTTG1IP	0.158997845	4.81019866	1.08E-05	0.046381463	0.362631559	21	G	A	0.3512	242	chr21	45094674	45094723	chr21	45836881
rs3812137	5960398	NT5E	-0.235741546	-4.808002678	1.09E-05	0.046668192	0.301714922	6	G	A	0.1488	242	chr6	86261733	86261782	chr6	86273344
rs6706567	4920612	GNLY	0.583983951	4.80773925	1.09E-05	0.046696292	0.297905256	2	A	G	0.2149	242	chr2	85775576	85775623	chr2	85878842
rs58404036	3800392	GRINA	-0.753127733	-4.807141411	1.09E-05	0.04677523	0.292744149	8	A	G	0.2851	242	chr8	145139423	145139472	chr8	145141522
rs1736926	6580474	TUBB	-0.298887798	-4.807052766	1.09E-05	0.04677523	0.297094992	6	A	G	0.1818	242	chr6	30692958	30693007	chr6	29800541
rs4459609	430747	PECAM1	0.271311792	4.806886052	1.10E-05	0.04677523	0.337704691	17	C	A	0.3512	242	chr17	59794434	59794483	chr17	58902680
rs7783400	670082	GNA12	0.333864158	4.806738411	1.10E-05	0.046783973	0.295798165	7	A	C	0.2893	242	chr7	2816946	2816995	chr7	2860960
rs12563943	70754	FCRL3	0.419280286	4.806384233	1.10E-05	0.046820684	0.28667511	1	G	A	0.1033	242	chr1	155915080	155915123	chr1	155917584
rs13071058	2140239	CMTM7	-0.442654202	-4.8063288	1.10E-05	0.046820684	0.291994114	3	G	A	0.07025	242	chr3	32470769	32470818	chr3	32933727
rs2112650	3710253	CAPN12	-0.251220491	-4.805470943	1.10E-05	0.046920549	0.281459985	19	A	C	0.2727	242	chr19	43913036	43913085	chr19	43866509
rs1835790	2190753	C11ORF17	0.282090399	4.805448755	1.10E-05	0.046920549	0.400986622	11	A	C	0.1933	238	chr11	8897700	8897749	chr11	8849874
rs10819808	650427	ALDOB	0.164944836	4.805293237	1.10E-05	0.046930675	0.288871691	9	G	A	0.375	240	chr9	103223911	103223911	chr9	102486074
rs11231154	4560719	EEF1G	-0.240765008	-4.804628111	1.10E-05	0.046994573	0.304561175	11	G	A	0.2042	240	chr11	62091456	62091505	chr11	62118869
rs9425618	2710349	TNFSF4	0.273765564	4.803459972	1.11E-05	0.047153914	0.288386921	1	G	A	0.08264	242	chr1	171420143	171420192	chr1	170681470
rs2230471	2710349	TNFSF4	0.273765564	4.803459972	1.11E-05	0.047153914	0.288386921	1	A	G	0.07851	242	chr1	171420143	171420192	chr1	170678119
rs2091155	2710086	LOC100128269	0.238751126	4.801930661	1.11E-05	0.047345652	0.319669168	7	G	A	0.06198	242	chr7	156683458	156683507	chr7	155945812
rs6563826	7210280	KBTBD7	0.307439443	4.801356533	1.12E-05	0.047403593	0.291418336	13	G	A	0.4711	242	chr13	40663896	40663945	chr13	39850489
rs12802128	5720091	RAB6A	0.558858509	4.800014248	1.12E-05	0.047583744	0.292778717	11	A	G	0.1157	242	chr11	73064833	73064882	chr11	73948820
rs9970651	6040709	CCDC19	0.379779301	4.799860614	1.12E-05	0.047593769	0.300853742	1	C	A	0.04583	240	chr1	158109432	158109481	chr1	158733884
rs4814910	1570414	NAT5	0.214646783	4.797476514	1.13E-05	0.047904661	0.307495313	20	A	G	0.4132	242	chr20	19962121	19962170	chr20	19780404
rs5766036	7050747	PRR5	0.457106014	4.795616812	1.14E-05	0.048113147	0.294135225	22	A	T	0.05983	234	chr22	43489193	43489215	chr22	43164850
rs2336757	6660112	HS.564504	0.422981201	4.795056393	1.14E-05	0.048158638	0.306632565	12	G	A	0.1901	242	chr12	3889544	3889593	chr12	3884619
rs349554	4050440	HS.581234	0.160067038	4.794742478	1.14E-05	0.04819656	0.288850095	3	A	G	0.2521	242	chr3	141963108	141963157	chr3	141742966
rs2638524	3370338	NPFF	-0.126849249	-4.794132079	1.15E-05	0.048269489	0.284202983	12	A	C	0.1942	242	chr12	52186874	52186923	chr12	51550419
rs12562972	1450139	FCGR3B	-1.594299365	-4.793614346	1.15E-05	0.048326488	0.284087172	1	A	G	0.06612	242	chr1	159860148	159860197	chr1	160255978
rs2271095	1030270	FPR1	0.473997947	4.792748988	1.15E-05	0.04844391	0.338932793	19	G	A	0.281	242	chr19	56941267	56941316	chr19	56051265
rs10816766	2940687	C9ORF5	-0.4258749	-4.791851827	1.16E-05	0.04855078	0.284700379	9	G	A	0.2934	242	chr9	110817560	110817609	chr9	110814214
rs1405747	1010592	CD36	-0.42705109	-4.789555259	1.17E-05	0.048784797	0.315248604	7	A	C	0.3967	242	chr7	80143770	80143819	chr7	80139872
rs4677620	3060341	LOC440993	-0.21709399	-4.789544266	1.17E-05	0.048784797	0.30736174	3	A	C	0.4793	242	chr3	196913288	196913337	chr3	196820194
rs13302939	3060341	LOC440993	-0.21709399	-4.789544266	1.17E-05	0.048784797	0.30736174	3	C	A	0.475	240	chr3	196913288	196913337	chr3	196821154
rs9886961	3060341	LOC440993	-0.21709399	-4.789544266	1.17E-05	0.048784797	0.30736174	3	G	A	0.475	240	chr3	196913288	196913337	chr3	196822098
rs869982	3060341	LOC440993	-0.21709399	-4.789544266	1.17E-05	0.048784797	0.30736174	3	A	G	0.475	240	chr3	196913288	196913337	chr3	196822422
rs4704434	1050544	SCAMP1	-0.509524554	-4.78947694	1.17E-05	0.048784797	0.294615084	5	G	A	0.5	240	chr5	77773178	77773227	chr5	76926324
rs4149127	3890750	RECQL	-0.217443124	-4.788843396	1.17E-05	0.048879268	0.299071053	12	A	G	0.2397	242	chr12	21515692	21515741	chr12	20908555
rs11130569	2900110	CCDC66	0.309866368	4.788001947	1.17E-05	0.049010425	0.285198477	3	A	G	0.425	240	chr3	56628555	56628595	chr3	57050934
rs542916	4050475	KIAA0319L	-0.268081411	-4.787409906	1.17E-05	0.04907572	0.3028781	1	A	G	0.4792	240	chr1	35671951	35672000	chr1	34953469
rs10417973	3800373	CD37	-0.79409921	-4.785021802	1.18E-05	0.049370768	0.28373504	19	G	A	0.05785	242	chr19	54533875	54533924	chr19	54742614
rs9900326	3450563	SCO1	0.299847016	4.784816271	1.19E-05	0.049374078	0.291653204	17	G	A	0.1074	242	chr17	10524660	10524709	chr17	10648933
rs587891	1240309	FOXRED1	-0.302284707	-4.78308234	1.19E-05	0.04959878	0.322177425	11	A	G	0.2125	240	chr11	125653088	125653137	chr11	125586546
rs10432381	4220168	HNMT	0.24760852	4.782442555	1.20E-05	0.049666086	0.291871829	2	A	G	0.2521	242	chr2	138441306	138441355	chr2	139362034
rs12612135	4220168	HNMT	0.24760852	4.782442555	1.20E-05	0.049666086	0.291871829	2	C	A	0.2521	242	chr2	138441306	138441355	chr2	139361309
rs9930107	5490768	GPR56	0.666545412	4.781968068	1.20E-05	0.049715063	0.328289654	16	A	G	0.1612	242	chr16	56256102	56256151	chr16	56804442
rs4704434	70239	AGGF1	-0.47664147	-4.781890821	1.20E-05	0.049715063	0.288814375	5	G	A	0.5	240	chr5	76396372	76396421	chr5	76926324
rs3810353	7000546	LILRA6	0.550751206	4.779796101	1.21E-05	0.049985721	0.329223997	19	G	C	0.1488	242	chr19	59432505	59432554	chr19	60383412
rs10779966	4920612	GNLY	-0.553008781	-4.779414081	1.21E-05	0.050037512	0.2977782	2	A	G	0.2857	238	chr2	85775576	85775623	chr2	85584152
rs66967196	670554	GRWD1	-0.324667605	-4.779102616	1.21E-05	0.050064134	0.291279291	19	A	G	0.2066	242	chr19	53648780	53648829	chr19	54500706
rs4889848	3400270	RNF213	-0.272374611	-4.776833354	1.22E-05	0.05039508	0.290821525	17	G	A	0.2231	242	chr17	75984368	75984417	chr17	75969256
rs62174424	630315	DHRS9	0.633099609	4.776033745	1.22E-05	0.050495748	0.293549016	2	A	G	0.09917	242	chr2	169660803	169660852	chr2	169263776
rs11207	3290431	UNC45A	-0.181090363	-4.775261601	1.23E-05	0.050560669	0.295042285	15	A	G	0.3034	234	chr15	89298220	89298269	chr15	89298243
rs12425664	4860707	ANKRD33	-0.395348029	-4.775119793	1.23E-05	0.050560669	0.300366121	12	A	C	0.2975	242	chr12	50571424	50571473	chr12	51146252
rs12427152	4860707	ANKRD33	-0.395348029	-4.775119793	1.23E-05	0.050560669	0.300366121	12	A	G	0.3	240	chr12	50571424	50571473	chr12	51150298
rs58852670	2030315	RFC4	0.298114359	4.774726681	1.23E-05	0.050598391	0.370019589	3	A	G	0.09091	242	chr3	187990679	187990728	chr3	188979499
rs73026149	4830437	SFT2D2	0.231916992	4.774160892	1.23E-05	0.050646545	0.290995099	1	A	G	0.09917	242	chr1	166478408	166478457	chr1	166232294
rs73024140	4830437	SFT2D2	0.231916992	4.774160892	1.23E-05	0.050646545	0.290995099	1	A	C	0.09917	242	chr1	166478408	166478457	chr1	166187814
rs11578006	4830437	SFT2D2	0.231916992	4.774160892	1.23E-05	0.050646545	0.290995099	1	A	G	0.09917	242	chr1	166478408	166478457	chr1	166195661
rs55907524	6290519	STOM	0.341561792	4.773344537	1.23E-05	0.050748677	0.302254027	9	G	A	0.1157	242	chr9	123150194	123150243	chr9	123441141
rs12609049	1300546	VSTM1	-1.240651541	-4.772796498	1.24E-05	0.050814791	0.283624526	19	A	G	0.06612	242	chr19	59236109	59236146	chr19	58454349
rs7647162	2900110	CCDC66	0.363162406	4.772044393	1.24E-05	0.050901411	0.283396628	3	G	A	0.2857	238	chr3	56628555	56628595	chr3	57052984
rs34602355	2680343	HS.570343	-0.573382098	-4.771082022	1.24E-05	0.051028434	0.282678449	20	A	G	0.1488	242	chr20	32064312	32064328	chr20	32337255
rs17091705	2680343	HS.570343	-0.573382098	-4.771082022	1.24E-05	0.051028434	0.282678449	20	A	G	0.15	240	chr20	32064312	32064328	chr20	32337108
rs7639399	2140364	ZFYVE20	-0.187431966	-4.768684064	1.26E-05	0.05134807	0.28995683	3	G	A	0.3625	240	chr3	15112509	15112558	chr3	14358820
rs6569852	3370041	VNN3	0.46895269	4.768186916	1.26E-05	0.051421256	0.31991889	6	A	C	0.1612	242	chr6	133087707	133087756	chr6	133150026
rs2742528	6270112	C11ORF17	0.297482038	4.768102544	1.26E-05	0.051421256	0.377249261	11	A	T	0.1488	242	chr11	8898065	8898114	chr11	8873529
rs807545	5860754	C6ORF62	-0.643212729	-4.76656927	1.27E-05	0.051670218	0.288735207	6	A	C	0.1405	242	chr6	24813646	24813695	chr6	24672108
rs807508	5860754	C6ORF62	-0.643212729	-4.76656927	1.27E-05	0.051670218	0.288735207	6	A	G	0.1446	242	chr6	24813646	24813695	chr6	24689262
rs8140240	110382	RAC2	-0.401961131	-4.765954792	1.27E-05	0.051699156	0.27918739	22	G	A	0.07851	242	chr22	35951411	35951460	chr22	35249289
rs9622410	110382	RAC2	-0.401961131	-4.765954792	1.27E-05	0.051699156	0.27918739	22	G	A	0.07851	242	chr22	35951411	35951460	chr22	35251998
rs985689	1580168	ACTR6	0.559412075	4.765198169	1.27E-05	0.051808692	0.279132811	12	G	A	0.1653	242	chr12	99142139	99142188	chr12	99615798
rs7249129	7050746	GLTSCR1	-0.189860229	-4.764348094	1.28E-05	0.051912179	0.28781462	19	A	G	0.4917	242	chr19	52898159	52898208	chr19	53203933
rs17828016	7160707	TBC1D14	0.278857021	4.762768505	1.28E-05	0.052155171	0.372668769	4	A	G	0.1807	238	chr4	7085392	7085441	chr4	7533924
rs11656151	6900504	LOC644297	0.724239099	4.761396278	1.29E-05	0.052394659	0.290533996	17	G	A	0.1074	242	chr17	41991780	41991829	chr17	41424329
rs9943637	7210082	EIF3F	-0.271122875	-4.760623064	1.29E-05	0.05247948	0.338917937	11	A	G	0.1529	242	chr11	7972566	7972615	chr11	8207400
rs6860347	1850360	EIF4EBP3	-0.199588641	-4.760382463	1.29E-05	0.052499268	0.288705375	5	A	G	0.4833	240	chr5	139909095	139909144	chr5	139242301
rs5790995	1770500	CAT	0.463291304	4.759974501	1.30E-05	0.052524554	0.292371071	11	A	G	0.1777	242	chr11	34449164	34449164	chr11	34396164
rs1109850	7400368	RUNX1	0.233017306	4.75955302	1.30E-05	0.052562462	0.287969565	21	A	C	0.1891	238	chr21	35082209	35082258	chr21	34151763
rs4821603	1010446	C1QTNF6	0.219542396	4.759499693	1.30E-05	0.052562462	0.324518567	22	A	G	0.4375	240	chr22	35906212	35906261	chr22	35939240
rs2174003	6380195	HS.563165	0.127231352	4.759181711	1.30E-05	0.052589137	0.287403875	3	C	A	0.2397	242	chr3	25801197	25801246	chr3	26380244
rs11777239	70070	GRINA	-0.499854211	-4.75848559	1.30E-05	0.052616473	0.289045914	8	A	G	0.4215	242	chr8	145139240	145139289	chr8	145103253
rs7536570	1660307	DCAF6	0.618939233	4.75730514	1.31E-05	0.052796995	0.295502142	1	G	A	0.07851	242	chr1	166304311	166304325	chr1	165417358
rs4769	2190753	C11ORF17	0.2366231	4.756287395	1.31E-05	0.052945724	0.364466011	11	A	C	0.2231	242	chr11	8897700	8897749	chr11	8925461
rs214608	840014	TPMT	-0.190186654	-4.755326054	1.32E-05	0.05307641	0.309391768	6	G	A	0.2583	240	chr6	18236681	18236730	chr6	18311363
rs7954	6380563	UCRC	0.179870311	4.754408972	1.32E-05	0.053199038	0.281838973	22	A	G	0.4545	242	chr22	28495926	28495975	chr22	28514950
rs11668793	1050754	LOC653583	-0.170204967	-4.752742245	1.33E-05	0.053396055	0.296766053	19	A	G	0.186	242	chr19	48671276	48671325	chr19	48668546
rs2682583	1050754	LOC653583	-0.170204967	-4.752742245	1.33E-05	0.053396055	0.296766053	19	G	A	0.186	242	chr19	48671276	48671325	chr19	48659532
rs2599438	1050754	LOC653583	-0.170204967	-4.752742245	1.33E-05	0.053396055	0.296766053	19	C	A	0.1818	242	chr19	48671276	48671325	chr19	48673112
rs2707030	610358	PGS1	0.314899162	4.752109998	1.33E-05	0.053499584	0.311738467	17	C	A	0.4076	238	chr17	73931985	73932034	chr17	74664437
rs57112132	1230348	CARHSP1	0.359787699	4.750193117	1.34E-05	0.053728702	0.289620102	16	C	G	0.2311	238	chr16	8856305	8856354	chr16	8816271
rs2252102	2630044	NRIP3	-0.2822439	-4.749662634	1.34E-05	0.053761895	0.281805545	11	A	C	0.2397	242	chr11	8960988	8961037	chr11	8954734
rs2517700	7330053	HLA-F	-0.593158421	-4.747548008	1.35E-05	0.05401677	0.29490846	6	A	G	0.1116	242	chr6	29801794	29801799	chr6	30034061
rs2523949	7330053	HLA-F	-0.593158421	-4.747548008	1.35E-05	0.05401677	0.29490846	6	C	A	0.1074	242	chr6	29801794	29801799	chr6	30025570
rs9260722	7330053	HLA-F	-0.593158421	-4.747548008	1.35E-05	0.05401677	0.29490846	6	A	G	0.1074	242	chr6	29801794	29801799	chr6	30039777
rs2523942	7330053	HLA-F	-0.593158421	-4.747548008	1.35E-05	0.05401677	0.29490846	6	C	A	0.1074	242	chr6	29801794	29801799	chr6	30033065
rs903837	1690240	C5ORF4	0.652331284	4.746443212	1.36E-05	0.05417456	0.327030902	5	G	A	0.3058	242	chr5	154198595	154198644	chr5	154288056
rs11856717	4250646	SCAPER	0.197166064	4.745811938	1.36E-05	0.054244784	0.283999652	15	A	G	0.1405	242	chr15	74428066	74428115	chr15	74450561
rs11999245	1340411	CAMSAP1	0.23226681	4.74502635	1.37E-05	0.054379825	0.278911811	9	A	G	0.2149	242	chr9	137841403	137841452	chr9	136862713
rs2075639	2510689	ROGDI	0.643675061	4.744593715	1.37E-05	0.054446519	0.30261266	16	A	G	0.07917	240	chr16	4787195	4787244	chr16	4875637
rs60334483	3460687	RRP12	0.489755254	4.742976124	1.38E-05	0.05458757	0.326779946	10	A	G	0.1833	240	chr10	99106694	99106743	chr10	99104179
rs11189159	3460687	RRP12	0.489755254	4.742976124	1.38E-05	0.05458757	0.326779946	10	A	G	0.186	242	chr10	99106694	99106743	chr10	99103954
rs2275581	3460687	RRP12	0.489755254	4.742976124	1.38E-05	0.05458757	0.326779946	10	A	G	0.1818	242	chr10	99106694	99106743	chr10	99116239
rs57815220	3460687	RRP12	0.489755254	4.742976124	1.38E-05	0.05458757	0.326779946	10	A	G	0.1942	242	chr10	99106694	99106743	chr10	99100697
rs66522703	2100746	KIAA2010	0.281888995	4.742429691	1.38E-05	0.054611682	0.315724013	14	A	C	0.07025	242	chr14	91002460	91002509	chr14	90156868
rs13331036	6510445	ANKS3	0.123851452	4.740543216	1.39E-05	0.054923933	0.326664892	16	A	C	0.2066	242	chr16	4686832	4686881	chr16	4222450
rs9620291	4730747	IGLL1	0.983323696	4.740102885	1.39E-05	0.054992881	0.323976269	22	G	A	0.09504	242	chr22	22245478	22245527	chr22	22255069
rs1243517	5080110	FAM14B	-0.162058262	-4.739710009	1.39E-05	0.055052591	0.301593341	14	G	A	0.2975	242	chr14	93638595	93638644	chr14	94369797
rs3763384	2750139	RNF216L	0.322976401	4.738985937	1.40E-05	0.055146287	0.279364136	7	A	G	0.1777	242	chr7	5003961	5004010	chr7	4842583
rs2070519	6220551	DYRK1A	0.450297332	4.738820926	1.40E-05	0.055155568	0.283490836	21	C	A	0.376	242	chr21	37808612	37808661	chr21	37035868
rs882235	2510689	ROGDI	0.375960649	4.738653534	1.40E-05	0.055155568	0.286972982	16	A	G	0.3678	242	chr16	4787195	4787244	chr16	4871652
rs73052816	1410102	SIGLEC6	0.536471281	4.73853761	1.40E-05	0.05516092	0.28367038	19	A	G	0.05372	242	chr19	56713435	56713455	chr19	56849182
rs1737069	5220070	HLA-F	0.270476803	4.737338249	1.40E-05	0.05536252	0.284338844	6	A	G	0.2893	242	chr6	29692132	29692181	chr6	29838709
rs17013285	5220132	NUDT9	0.343606809	4.736275352	1.41E-05	0.05555075	0.298797886	4	A	G	0.1116	242	chr4	88598184	88598197	chr4	88986032
rs10752391	6860647	DCLRE1C	0.319081425	4.736148768	1.41E-05	0.05555075	0.277442325	10	G	A	0.2355	242	chr10	14989280	14989329	chr10	15577276
rs2949193	870379	ZFAND2A	-0.201408617	-4.735639043	1.41E-05	0.055611297	0.281469706	7	G	A	0.4875	240	chr7	1159104	1159153	chr7	1170327
rs9276900	6450692	PSMB9	0.228510385	4.73409423	1.42E-05	0.055795411	0.284436241	6	C	A	0.3223	242	chr6	32827377	32827426	chr6	32956544
rs5756591	1010037	CYTH4	0.240724517	4.734043222	1.42E-05	0.055795411	0.29415788	22	A	G	0.4339	242	chr22	36040999	36041048	chr22	36013164
rs12501375	110279	RUFY3	0.635139006	4.732686553	1.43E-05	0.056005632	0.298429295	4	G	A	0.03719	242	chr4	71891361	71891410	chr4	72106325
rs10399931	1990037	CHI3L1	-0.791292205	-4.732187445	1.43E-05	0.056087797	0.281043484	1	A	G	0.1736	242	chr1	201414962	201415011	chr1	201422703
rs2146340	50201	LRRC8C	-0.241949927	-4.73204187	1.43E-05	0.056099274	0.284072781	1	C	G	0.314	242	chr1	89952665	89952714	chr1	89957694
rs7819099	3800392	GRINA	-0.653453389	-4.731085871	1.44E-05	0.056232116	0.295677536	8	G	A	0.4873	236	chr8	145139423	145139472	chr8	145064850
rs2303690	7050746	GLTSCR1	0.188357981	4.728249724	1.45E-05	0.056576073	0.284814944	19	G	A	0.3306	242	chr19	52898159	52898208	chr19	53217319
rs55857747	7610170	ITLN1	0.626286819	4.727113536	1.46E-05	0.05657784	0.423169625	1	G	A	0.1134	238	chr1	159113227	159113230	chr1	159644990
rs11053679	3390594	KLRD1	0.579146815	4.726687773	1.46E-05	0.056610847	0.329340669	12	C	A	0.2415	236	chr12	10353263	10353312	chr12	10248255
rs28890213	1230348	CARHSP1	0.352212455	4.725855994	1.46E-05	0.056761343	0.283456807	16	A	G	0.2397	242	chr16	8856305	8856354	chr16	8828186
rs1371514	3460685	KYNU	0.282235802	4.723435704	1.48E-05	0.057127732	0.313798293	2	A	G	0.2208	240	chr2	143514686	143514697	chr2	143465543
rs1290751	6520026	NUCB1	0.362145986	4.723266507	1.48E-05	0.057127732	0.289453244	19	A	G	0.4538	238	chr19	54118266	54118315	chr19	55090751
rs3902018	2570504	UCP3	-0.235767135	-4.722058016	1.48E-05	0.057338787	0.280029569	11	A	G	0.1198	242	chr11	73389195	73389244	chr11	73947465
rs10426452	6560497	BCAT2	-0.269180723	-4.721669195	1.49E-05	0.057370037	0.289895392	19	A	G	0.3099	242	chr19	53990412	53990461	chr19	54599502
rs17095980	1510139	HS.536748	0.551590253	4.721503238	1.49E-05	0.057370037	0.287243157	10	A	G	0.04959	242	chr10	121321331	121321380	chr10	121145585
rs7959814	2710309	ELA1	0.388848201	4.721470108	1.49E-05	0.057370037	0.292379654	12	A	G	0.25	236	chr12	50008599	50008627	chr12	50008900
rs2334965	1110095	CLTB	0.160914232	4.718020186	1.50E-05	0.057905145	0.288319906	5	A	C	0.2975	242	chr5	175752150	175752199	chr5	175544284
rs10742290	6760386	LOC283267	0.155500428	4.717543116	1.51E-05	0.057963126	0.28043468	11	C	A	0.3967	242	chr11	33057262	33057311	chr11	33005409
rs59964741	4920110	GADD45B	-0.234754426	-4.716755332	1.51E-05	0.058072443	0.332879994	19	G	A	0.1917	240	chr19	2429063	2429112	chr19	2254911
rs4648414	6650288	KIAA0562	0.213886312	4.713970409	1.53E-05	0.058507018	0.320152997	1	A	G	0.3375	240	chr1	3721373	3721422	chr1	3728192
rs6931510	3940026	HEBP2	-0.412412829	-4.712472017	1.53E-05	0.05876592	0.282373599	6	G	A	0.1281	242	chr6	138775797	138775846	chr6	138732710
rs10437077	7330291	LOC728448	0.253449447	4.712124886	1.54E-05	0.058820549	0.275396737	1	A	G	0.2934	242	chr1	39767317	39767366	chr1	40625918
rs7241822	1770386	MALT1	0.452905699	4.710111074	1.55E-05	0.059153087	0.277381772	18	A	C	0.08678	242	chr18	54568095	54568144	chr18	53908545
rs11259556	6860647	DCLRE1C	0.37151891	4.709296624	1.55E-05	0.059270352	0.27518477	10	A	G	0.157	242	chr10	14989280	14989329	chr10	15308303
rs13219	5810221	CACNA2D4	-0.194056847	-4.708308243	1.56E-05	0.059442896	0.396125021	12	A	G	0.3417	240	chr12	1771634	1771683	chr12	1771695
rs6151429	5490014	ZBED4	-0.414234436	-4.708200316	1.56E-05	0.05944753	0.283872849	22	G	A	0.07203	236	chr22	48667634	48667683	chr22	49410343
rs60150602	1410246	BBS2	-0.352815175	-4.707759977	1.56E-05	0.05949428	0.283483567	16	G	A	0.1405	242	chr16	55076248	55076280	chr16	55133202
rs2834294	6580703	HS.436879	-0.186277994	-4.707463851	1.56E-05	0.05949428	0.281320276	21	G	A	0.3554	242	chr21	34271679	34271728	chr21	34202500
rs7392	2680343	HS.570343	-0.658397767	-4.705350332	1.57E-05	0.059852187	0.279247592	20	A	G	0.1083	240	chr20	32064312	32064328	chr20	32141078
rs35326290	4040204	C20ORF3	0.303976828	4.704990207	1.58E-05	0.059892402	0.304244762	20	A	G	0.4504	242	chr20	24891887	24891936	chr20	24742719
rs5756558	1010446	C1QTNF6	0.217840372	4.70442887	1.58E-05	0.059915908	0.328470422	22	G	A	0.4375	240	chr22	35906212	35906261	chr22	35938657
rs742196	1820386	PARVB	0.380816057	4.703887207	1.58E-05	0.059915908	0.288646524	22	A	C	0.2708	240	chr22	42896131	42896180	chr22	43353431
rs6429599	1990471	FAAH	0.303289976	4.703256077	1.59E-05	0.059915908	0.31493089	1	A	G	0.2603	242	chr1	46651775	46651824	chr1	46600458
rs17361763	1990471	FAAH	0.303289976	4.703256077	1.59E-05	0.059915908	0.31493089	1	G	A	0.2603	242	chr1	46651775	46651824	chr1	46583257
rs67142569	1990471	FAAH	0.303289976	4.703256077	1.59E-05	0.059915908	0.31493089	1	A	G	0.2603	242	chr1	46651775	46651824	chr1	46601047
rs41534051	1990471	FAAH	0.303289976	4.703256077	1.59E-05	0.059915908	0.31493089	1	G	A	0.2603	242	chr1	46651775	46651824	chr1	46601321
rs12062	1990471	FAAH	0.303289976	4.703256077	1.59E-05	0.059915908	0.31493089	1	C	A	0.2603	242	chr1	46651775	46651824	chr1	46603034
rs7515284	1990471	FAAH	0.303289976	4.703256077	1.59E-05	0.059915908	0.31493089	1	G	A	0.2603	242	chr1	46651775	46651824	chr1	46582006
rs17361749	1990471	FAAH	0.303289976	4.703256077	1.59E-05	0.059915908	0.31493089	1	A	G	0.2603	242	chr1	46651775	46651824	chr1	46579067
rs1053627	1990471	FAAH	0.303289976	4.703256077	1.59E-05	0.059915908	0.31493089	1	C	A	0.2603	242	chr1	46651775	46651824	chr1	46600315
rs17361833	1990471	FAAH	0.303289976	4.703256077	1.59E-05	0.059915908	0.31493089	1	G	A	0.2603	242	chr1	46651775	46651824	chr1	46601287
rs1053624	1990471	FAAH	0.303289976	4.703256077	1.59E-05	0.059915908	0.31493089	1	A	G	0.2603	242	chr1	46651775	46651824	chr1	46600072
rs17361819	1990471	FAAH	0.303289976	4.703256077	1.59E-05	0.059915908	0.31493089	1	G	A	0.2603	242	chr1	46651775	46651824	chr1	46600696
rs41293273	1990471	FAAH	0.303289976	4.703256077	1.59E-05	0.059915908	0.31493089	1	G	A	0.2645	242	chr1	46651775	46651824	chr1	46578980
rs12492346	6350370	CLASP2	-0.233100019	-4.702116672	1.59E-05	0.060122931	0.277494874	3	G	A	0.1322	242	chr3	33623097	33623146	chr3	33713855
rs12426042	4040088	TCP11L2	0.260236402	4.700217431	1.60E-05	0.060475717	0.316707769	12	G	A	0.2066	242	chr12	105264506	105264555	chr12	104765469
rs62249344	2900110	CCDC66	0.494883573	4.697765161	1.62E-05	0.060763433	0.276884802	3	A	G	0.1198	242	chr3	56628555	56628595	chr3	55780776
rs755717	3890551	CMTM3	0.259010241	4.695451054	1.63E-05	0.061102902	0.315460953	16	G	A	0.1033	242	chr16	65204882	65204931	chr16	65119801
rs12444469	3890551	CMTM3	0.259010241	4.695451054	1.63E-05	0.061102902	0.315460953	16	G	A	0.1074	242	chr16	65204882	65204931	chr16	65146202
rs3211958	1010592	CD36	-0.386024655	-4.69489298	1.63E-05	0.061187506	0.307662624	7	G	A	0.3583	240	chr7	80143770	80143819	chr7	80142008
rs541225	7000609	ARRDC2	-0.201728133	-4.693684346	1.64E-05	0.061366259	0.291459809	19	A	G	0.08333	240	chr19	17985646	17985695	chr19	18109146
rs7836577	380259	INDO	0.574106524	4.693676791	1.64E-05	0.061366259	0.354743905	8	A	G	0.3375	240	chr8	39904712	39904761	chr8	39822606
rs2526385	3390722	NICN1	-0.183574233	-4.693650507	1.64E-05	0.061366259	0.293994471	3	A	C	0.3025	238	chr3	49435414	49435463	chr3	50156139
rs61193349	2680343	HS.570343	-0.650729462	-4.692388034	1.65E-05	0.061605439	0.278110649	20	C	A	0.1208	240	chr20	32064312	32064328	chr20	32197245
rs2307117	6480079	GAPT	0.428962448	4.692160171	1.65E-05	0.061636888	0.27489631	5	G	A	0.4625	240	chr5	57827606	57827655	chr5	57823133
rs4925813	2810687	LRRC14	-0.208205109	-4.692072387	1.65E-05	0.061637642	0.296476086	8	A	G	0.3125	240	chr8	145721230	145721279	chr8	145826829
rs35612271	6900398	FDPS	0.246626666	4.691969486	1.65E-05	0.061641715	0.273782938	1	A	G	0.4292	240	chr1	153557029	153557078	chr1	153057104
rs2482	1030209	EMR3	-0.730894076	-4.691746036	1.65E-05	0.061672229	0.302076677	19	A	G	0.09583	240	chr19	14591069	14591118	chr19	14591109
rs11227332	6580408	CTSW	-0.561813458	-4.691650738	1.65E-05	0.061674647	0.297918509	11	G	A	0.1281	242	chr11	65407708	65407757	chr11	65380315
rs35356218	7560138	PMP22	0.974509435	4.690688144	1.66E-05	0.061830553	0.296048649	17	T	A	0.07438	242	chr17	15073969	15074018	chr17	14124555
rs34317564	5310324	PTCD2	0.120509367	4.68909833	1.67E-05	0.061958485	0.290546102	5	A	G	0.2625	240	chr5	71654290	71654339	chr5	71029317
rs6730489	7560296	RBM43	-0.277310696	-4.688364116	1.67E-05	0.062101917	0.306905863	2	G	A	0.2686	242	chr2	151813477	151813526	chr2	151322849
rs1049256	2850202	UBA7	-0.204220687	-4.68799498	1.67E-05	0.062127889	0.277058538	3	A	G	0.4746	236	chr3	49817669	49817718	chr3	49738342
rs13178332	6480079	GAPT	-0.422341017	-4.686741429	1.68E-05	0.062334038	0.274441164	5	A	G	0.4091	242	chr5	57827606	57827655	chr5	57865837
rs12973258	7400243	KIAA0892	-0.28986685	-4.686728154	1.68E-05	0.062334038	0.311268732	19	G	A	0.1901	242	chr19	19330217	19330266	chr19	19349718
rs60150602	870671	BBS2	-0.289831468	-4.686483876	1.68E-05	0.062369631	0.279602204	16	G	A	0.1405	242	chr16	55076072	55076121	chr16	55133202
rs4778025	2470092	SLCO3A1	0.498866862	4.686189887	1.69E-05	0.062416277	0.274428943	15	A	G	0.1405	242	chr15	90507108	90507157	chr15	91014870
rs16925383	1580035	VPS26A	-1.258890328	-4.685481408	1.69E-05	0.062517883	0.280180216	10	G	A	0.05785	242	chr10	70602362	70602411	chr10	69864675
rs5762478	2030433	HSCB	-0.562705275	-4.684299836	1.70E-05	0.062670041	0.292088859	22	G	A	0.07917	240	chr22	27483362	27483411	chr22	26830281
rs10492098	7570646	HS.577681	0.18830763	4.683378361	1.70E-05	0.062768537	0.308549603	12	G	A	0.4958	240	chr12	11600652	11600701	chr12	10927250
rs356086	4390315	LOC645436	-0.81534973	-4.683157678	1.70E-05	0.062768537	0.303383024	1	G	A	0.04959	242	chr1	54775498	54775547	chr1	55766890
rs92447	4390315	LOC645436	-0.81534973	-4.683157678	1.70E-05	0.062768537	0.303383024	1	G	A	0.05	240	chr1	54775498	54775547	chr1	55763933
rs554518	1770500	CAT	-0.569037882	-4.682480962	1.71E-05	0.062848188	0.285972692	11	A	G	0.1736	242	chr11	34449164	34449164	chr11	34412764
rs8105572	2360669	HNRNPM	-0.380150069	-4.68165706	1.71E-05	0.062999	0.298873671	19	A	G	0.1736	242	chr19	8457173	8457222	chr19	7715327
rs12921906	3870273	DBNDD1	0.50732122	4.67772955	1.74E-05	0.063696102	0.282207464	16	A	G	0.1864	236	chr16	88598781	88598830	chr16	88608421
rs1303567	6660139	RALGAPB	-0.198963156	-4.677637983	1.74E-05	0.063698062	0.276076138	20	C	A	0.2355	242	chr20	36636328	36636355	chr20	36539571
rs2070215	870128	ZKSCAN1	-0.250884207	-4.676314912	1.75E-05	0.063922843	0.283625463	7	G	A	0.1322	242	chr7	99473261	99473310	chr7	99534733
rs1467558	4040372	HS.128234	0.218170895	4.675502976	1.75E-05	0.064088606	0.278959479	11	A	G	0.1281	242	chr11	35557618	35557666	chr11	35186249
rs10889557	6980255	LEPROT	0.330970058	4.674239411	1.76E-05	0.064244629	0.307553403	1	A	G	0.2934	242	chr1	65670642	65670691	chr1	65743292
rs10418342	5490671	XAB2	0.284574933	4.673893235	1.76E-05	0.064304791	0.277188802	19	C	A	0.2667	240	chr19	7590471	7590471	chr19	7252011
rs12074147	2810653	PPIE	-0.213042004	-4.673720751	1.76E-05	0.064325323	0.303292131	1	G	A	0.2975	242	chr1	39983705	39983754	chr1	39976309
rs13226650	4540397	EIF4H	-0.235510488	-4.673548596	1.76E-05	0.064345791	0.280883313	7	G	A	0.1625	240	chr7	73248697	73248746	chr7	72654941
rs12802128	3290170	PAAF1	-0.417871844	-4.673172711	1.77E-05	0.064412854	0.291247997	11	A	G	0.1157	242	chr11	73316029	73316055	chr11	73948820
rs4919988	2140463	SLC37A1	0.160751153	4.673021647	1.77E-05	0.064424915	0.315535984	21	A	G	0.2958	240	chr21	42874291	42874340	chr21	42185054
rs3788368	830224	GGT1	0.224255543	4.671908928	1.77E-05	0.06456091	0.276922863	22	G	A	0.1092	238	chr22	23353408	23353457	chr22	22907986
rs10845244	7570646	HS.577681	-0.191065738	-4.671578224	1.78E-05	0.06456091	0.308740928	12	A	G	0.4915	236	chr12	11600652	11600701	chr12	10963251
rs10426452	670554	GRWD1	-0.256030383	-4.671031706	1.78E-05	0.064620312	0.282323357	19	A	G	0.3099	242	chr19	53648780	53648829	chr19	54599502
rs58133952	70754	FCRL3	0.553148498	4.670413948	1.78E-05	0.064686694	0.275301115	1	A	G	0.05	240	chr1	155915080	155915123	chr1	155673179
rs13069576	4060291	ZNF654	-0.126437484	-4.670147089	1.78E-05	0.064729142	0.278316652	3	A	G	0.1653	242	chr3	88271993	88272042	chr3	88631131
rs11260013	830152	FCER2	0.461988323	4.670009614	1.78E-05	0.064741877	0.276771503	19	G	A	0.4	240	chr19	7659893	7659942	chr19	7665676
rs56278119	4760255	ARHGDIA	-0.392011683	-4.668987905	1.79E-05	0.064939294	0.279391653	17	A	C	0.405	242	chr17	77419011	77419060	chr17	76660361
rs6879314	6480079	GAPT	-0.416548597	-4.668364311	1.80E-05	0.065043957	0.272897256	5	G	A	0.4292	240	chr5	57827606	57827655	chr5	57856218
rs7933956	7210082	EIF3F	-0.254294188	-4.668262151	1.80E-05	0.065043957	0.331792164	11	A	G	0.1653	242	chr11	7972566	7972615	chr11	8203707
rs6006267	6380563	UCRC	-0.16772118	-4.667253993	1.80E-05	0.065160758	0.274539017	22	A	C	0.4628	242	chr22	28495926	28495975	chr22	28546982
rs1044825	5810221	CACNA2D4	-0.192638641	-4.667153832	1.80E-05	0.065160758	0.391101259	12	A	C	0.343	242	chr12	1771634	1771683	chr12	1771746
rs2286379	5810221	CACNA2D4	-0.192638641	-4.667153832	1.80E-05	0.065160758	0.391101259	12	A	G	0.343	242	chr12	1771634	1771683	chr12	1772425
rs574700	2260129	MS4A6A	-0.61583382	-4.666862929	1.80E-05	0.065160758	0.273403513	11	A	G	0.08264	242	chr11	59696725	59696774	chr11	59612059
rs273476	7000609	ARRDC2	-0.234424583	-4.666802439	1.81E-05	0.065160758	0.302834459	19	G	A	0.06723	238	chr19	17985646	17985695	chr19	18089331
rs123202	7000609	ARRDC2	-0.200484618	-4.666719524	1.81E-05	0.065160758	0.290223869	19	A	C	0.08264	242	chr19	17985646	17985695	chr19	18096352
rs123201	7000609	ARRDC2	-0.200484618	-4.666719524	1.81E-05	0.065160758	0.290223869	19	A	G	0.08264	242	chr19	17985646	17985695	chr19	18095619
rs613339	7000609	ARRDC2	-0.200484618	-4.666719524	1.81E-05	0.065160758	0.290223869	19	A	G	0.08264	242	chr19	17985646	17985695	chr19	18113829
rs3746188	7000609	ARRDC2	-0.200484618	-4.666719524	1.81E-05	0.065160758	0.290223869	19	G	A	0.08264	242	chr19	17985646	17985695	chr19	18107891
rs1908208	7560288	DCUN1D3	0.128882599	4.665870874	1.81E-05	0.065300545	0.333390718	16	C	A	0.3802	242	chr16	20777029	20777078	chr16	19800237
rs13062701	6650079	C3ORF14	-0.224148303	-4.665492801	1.81E-05	0.06536048	0.339919495	3	A	G	0.1405	242	chr3	62292088	62292114	chr3	62302745
rs5753021	50608	MTP18	0.382150764	4.664934205	1.82E-05	0.06536048	0.286112463	22	A	G	0.1208	240	chr22	29154622	29154661	chr22	28859741
rs6087625	2680161	GGTL3	-0.184438107	-4.664716367	1.82E-05	0.06536048	0.276564645	20	A	G	0.3058	242	chr20	32912451	32912500	chr20	32806138
rs910869	2680161	GGTL3	-0.184438107	-4.664716367	1.82E-05	0.06536048	0.276564645	20	A	G	0.3058	242	chr20	32912451	32912500	chr20	32756438
rs6119512	2680161	GGTL3	-0.184438107	-4.664716367	1.82E-05	0.06536048	0.276564645	20	G	A	0.3058	242	chr20	32912451	32912500	chr20	32770565
rs6119516	2680161	GGTL3	-0.184438107	-4.664716367	1.82E-05	0.06536048	0.276564645	20	A	G	0.3058	242	chr20	32912451	32912500	chr20	32791685
rs6120705	2680161	GGTL3	-0.184438107	-4.664716367	1.82E-05	0.06536048	0.276564645	20	G	A	0.3058	242	chr20	32912451	32912500	chr20	32777401
rs6119534	2680161	GGTL3	-0.188783254	-4.664219454	1.82E-05	0.065439924	0.276523117	20	A	G	0.2769	242	chr20	32912451	32912500	chr20	32904918
rs13427017	7570192	RHBDD1	-0.451160952	-4.664094922	1.82E-05	0.065439924	0.287777189	2	C	A	0.07851	242	chr2	227569242	227569291	chr2	227933396
rs74064504	1430039	KIAA0319L	-0.355225258	-4.664069352	1.82E-05	0.065439924	0.270630438	1	A	G	0.1875	240	chr1	35677307	35677356	chr1	36441959
rs6602828	4890519	LOC100130053	-0.454704431	-4.663688345	1.83E-05	0.065504818	0.288348604	10	A	G	0.2208	240	chr10	15176975	15177024	chr10	15303106
rs624203	610601	LYST	0.486465018	4.662801473	1.83E-05	0.065673419	0.292145977	1	G	A	0.4545	242	chr1	233891463	233891512	chr1	232898822
rs1985026	2630044	NRIP3	-0.292875834	-4.662456764	1.83E-05	0.065734855	0.274504341	11	A	G	0.2769	242	chr11	8960988	8961037	chr11	8978442
rs1008455	2710240	UQCRH	-0.540258318	-4.662091885	1.84E-05	0.06580106	0.333166851	1	A	G	0.2066	242	chr1	46541967	46542016	chr1	47446389
rs4648348	6650288	KIAA0562	0.206231266	4.660868317	1.84E-05	0.06606829	0.302150995	1	A	C	0.3471	242	chr1	3721373	3721422	chr1	3762135
rs62469405	5090403	CAPZA2	-1.587423551	-4.660747579	1.84E-05	0.066077579	0.280198081	7	G	A	0.04167	240	chr7	116346310	116346359	chr7	116687021
rs9581952	6370484	POLR1D	0.307474958	4.659341788	1.85E-05	0.066350642	0.275999355	13	G	A	0.275	240	chr13	27095480	27095529	chr13	27426124
rs17145750	2810162	LAT2	-0.394635974	-4.658603148	1.86E-05	0.066448302	0.29984519	7	A	G	0.1364	242	chr7	73281468	73281517	chr7	72664314
rs3889856	730273	KIAA0427	0.399890917	4.657461597	1.87E-05	0.066622233	0.270979709	18	A	C	0.07438	242	chr18	44643282	44643331	chr18	45549986
rs7237253	730273	KIAA0427	0.399890917	4.657461597	1.87E-05	0.066622233	0.270979709	18	G	A	0.07438	242	chr18	44643282	44643331	chr18	45563907
rs851019	2260767	CPNE5	0.287164571	4.657314598	1.87E-05	0.066637869	0.38827081	6	G	A	0.3636	242	chr6	36816896	36816945	chr6	36122139
rs12613545	7040735	CYP27A1	-0.557206798	-4.656193494	1.87E-05	0.066826714	0.285262055	2	G	A	0.4008	242	chr2	219387910	219387959	chr2	219331748
rs6436086	7040735	CYP27A1	-0.557206798	-4.656193494	1.87E-05	0.066826714	0.285262055	2	A	G	0.4008	242	chr2	219387910	219387959	chr2	219348369
rs34602355	1340092	RALY	-0.485167054	-4.655152938	1.88E-05	0.067016185	0.272280627	20	A	G	0.1488	242	chr20	32128216	32128265	chr20	32337255
rs17091705	1340092	RALY	-0.485167054	-4.655152938	1.88E-05	0.067016185	0.272280627	20	A	G	0.15	240	chr20	32128216	32128265	chr20	32337108
rs7573614	5290215	CLASP1	-0.248680031	-4.654604212	1.89E-05	0.067089128	0.271565847	2	A	C	0.1281	242	chr2	121812028	121812077	chr2	122263680
rs73272395	4280722	SEC24C	0.200744631	4.653464737	1.89E-05	0.067303008	0.271983685	10	A	C	0.2025	242	chr10	75201700	75201749	chr10	75065114
rs1005131	6110246	C22ORF29	0.181469774	4.651531919	1.91E-05	0.067686282	0.288021379	22	A	G	0.4746	236	chr22	18214043	18214092	chr22	18238980
rs7191342	3390020	MBTPS1	0.148930486	4.651460392	1.91E-05	0.067686282	0.277489137	16	A	G	0.376	242	chr16	82645250	82645299	chr16	81651435
rs2213428	7550735	MPST	0.272762343	4.650528576	1.91E-05	0.067767408	0.27092041	22	A	G	0.3458	240	chr22	35755468	35755501	chr22	35540294
rs10114272	650427	ALDOB	0.151936793	4.650479613	1.91E-05	0.067767408	0.27664048	9	A	G	0.3678	242	chr9	103223911	103223911	chr9	102467562
rs10989209	650427	ALDOB	0.151936793	4.650479613	1.91E-05	0.067767408	0.27664048	9	G	A	0.3595	242	chr9	103223911	103223911	chr9	102475065
rs7036906	650427	ALDOB	0.151936793	4.650479613	1.91E-05	0.067767408	0.27664048	9	C	A	0.376	242	chr9	103223911	103223911	chr9	102428377
rs10772363	7570646	HS.577681	-0.211966289	-4.646881019	1.94E-05	0.068520209	0.303648346	12	G	A	0.4504	242	chr12	11600652	11600701	chr12	10858314
rs9397050	3360220	RMND1	-0.138454747	-4.646192123	1.94E-05	0.068632572	0.320220439	6	A	C	0.2025	242	chr6	151768567	151768616	chr6	151801592
rs4610795	2810687	LRRC14	0.183183478	4.646178218	1.94E-05	0.068632572	0.293783404	8	A	G	0.4339	242	chr8	145721230	145721279	chr8	145852141
rs12948990	7560138	PMP22	0.757585752	4.645405081	1.95E-05	0.068801306	0.292355324	17	G	A	0.08678	242	chr17	15073969	15074018	chr17	14115745
rs2960856	870379	ZFAND2A	-0.201492956	-4.644760395	1.95E-05	0.068899988	0.273359412	7	A	G	0.4917	240	chr7	1159104	1159153	chr7	1173164
rs12705591	4480368	TMEM60	0.24271606	4.644059077	1.96E-05	0.069032247	0.274084167	7	G	A	0.1157	242	chr7	77261251	77261300	chr7	78029306
rs58597889	5670687	PLLP	0.174052828	4.643403536	1.96E-05	0.069153558	0.350174126	16	A	G	0.1446	242	chr16	55847785	55847834	chr16	56458290
rs7211306	110719	SLC16A3	-0.327070871	-4.643012564	1.96E-05	0.069210205	0.282549766	17	A	G	0.376	242	chr17	77790597	77790646	chr17	77960642
rs11545729	3890524	C9ORF78	-0.308310594	-4.642844109	1.97E-05	0.069231924	0.28453358	9	G	A	0.2792	240	chr9	131629532	131629581	chr9	131629891
rs2001216	3290431	UNC45A	-0.171130954	-4.642509473	1.97E-05	0.069294431	0.278577888	15	G	A	0.3167	240	chr15	89298220	89298269	chr15	89299134
rs55732147	6040291	NDUFA10	-0.296499594	-4.642215957	1.97E-05	0.069294786	0.312464298	2	A	G	0.1552	232	chr2	240549010	240549059	chr2	241324459
rs6001270	1500706	SMCR7L	0.261792484	4.642001958	1.97E-05	0.069321084	0.268316818	22	A	G	0.08264	242	chr22	38243959	38244008	chr22	37583427
rs56376752	7610309	HS.20255	-0.251021523	-4.641161864	1.98E-05	0.069468794	0.309083551	2	G	A	0.3678	242	chr2	151813655	151813704	chr2	151826521
rs2271811	7610309	HS.20255	-0.251021523	-4.641161864	1.98E-05	0.069468794	0.309083551	2	G	A	0.3636	242	chr2	151813655	151813704	chr2	151826026
rs8108669	4780537	RUVBL2	-0.304486786	-4.639608932	1.99E-05	0.069796926	0.27387513	19	A	G	0.2397	242	chr19	54206133	54206162	chr19	54537707
rs57901384	4780537	RUVBL2	-0.304486786	-4.639608932	1.99E-05	0.069796926	0.27387513	19	A	G	0.2397	242	chr19	54206133	54206162	chr19	54543569
rs7861041	6770286	MCART1	-0.454968422	-4.639314689	1.99E-05	0.069796926	0.281353292	9	A	G	0.1555	238	chr9	37875474	37875523	chr9	37743058
rs17121611	10253	PPIL5	0.238198588	4.639273999	1.99E-05	0.069796926	0.292948866	14	A	G	0.416	238	chr14	49150854	49150882	chr14	49155113
rs9434617	1230347	RERE	-0.225864789	-4.638774333	1.99E-05	0.069900843	0.303511488	1	G	A	0.45	240	chr1	8414843	8414892	chr1	8122915
rs4554474	2900224	ENTPD4	-0.329289172	-4.636945255	2.01E-05	0.070236353	0.315437762	8	G	A	0.4298	242	chr8	23346503	23346552	chr8	23412745
rs4674321	7040735	CYP27A1	0.609179463	4.636716475	2.01E-05	0.070273514	0.284976697	2	G	A	0.4538	238	chr2	219387910	219387959	chr2	219219612
rs8076504	2320619	OVCA2	0.108787533	4.635964838	2.01E-05	0.07032996	0.270778055	17	G	C	0.3667	240	chr17	1892134	1892183	chr17	2836941
rs133802	2760441	LDOC1L	-0.158477453	-4.635815515	2.01E-05	0.07032996	0.270721681	22	A	G	0.343	242	chr22	43267476	43267525	chr22	43219384
rs17361887	1990471	FAAH	0.303299001	4.635780579	2.02E-05	0.07032996	0.309567516	1	G	A	0.2479	242	chr1	46651775	46651824	chr1	46607362
rs72677596	1990471	FAAH	0.303299001	4.635780579	2.02E-05	0.07032996	0.309567516	1	A	G	0.2417	240	chr1	46651775	46651824	chr1	46606517
rs6658556	1990471	FAAH	0.303299001	4.635780579	2.02E-05	0.07032996	0.309567516	1	C	A	0.2479	242	chr1	46651775	46651824	chr1	46616767
rs17355357	1410246	BBS2	-0.353937718	-4.635776253	2.02E-05	0.07032996	0.277496315	16	A	G	0.1281	242	chr16	55076248	55076280	chr16	54958477
rs1823597	5080156	CLP1	0.259636558	4.634614168	2.02E-05	0.070600078	0.283983417	11	A	G	0.06612	242	chr11	57185533	57185582	chr11	57729907
rs4821602	1010446	C1QTNF6	-0.219651576	-4.63415287	2.03E-05	0.07069564	0.314635352	22	A	C	0.4917	242	chr22	35906212	35906261	chr22	35939135
rs1638572	2970356	ALDH3B1	-0.639486222	-4.633681825	2.03E-05	0.070793775	0.271549531	11	A	G	0.1542	240	chr11	67553126	67553175	chr11	66905600
rs9370112	2070451	PAQR8	-0.298570206	-4.633592961	2.03E-05	0.070796219	0.306857953	6	T	A	0.2125	240	chr6	52380336	52380385	chr6	52332217
rs35335944	3710253	CAPN12	-0.26397827	-4.631891764	2.04E-05	0.071104312	0.266829817	19	A	G	0.1942	242	chr19	43913036	43913085	chr19	43942148
rs71442754	3390021	SDSL	0.518061165	4.630927212	2.05E-05	0.071307565	0.296831911	12	C	A	0.07851	242	chr12	112360302	112360351	chr12	112289996
rs11668571	3120228	AP2S1	-0.338888887	-4.628863496	2.07E-05	0.071729973	0.279024343	19	G	A	0.4545	242	chr19	52034575	52034624	chr19	51729460
rs10414921	670554	GRWD1	-0.31505251	-4.627945732	2.07E-05	0.071823009	0.278835641	19	A	G	0.2042	240	chr19	53648780	53648829	chr19	54514859
rs6119466	2680343	HS.570343	-0.520771883	-4.627858999	2.07E-05	0.071825054	0.270670818	20	A	C	0.15	240	chr20	32064312	32064328	chr20	32228258
rs9495053	3940026	HEBP2	-0.401081875	-4.627729988	2.07E-05	0.071837848	0.275310233	6	G	A	0.1405	242	chr6	138775797	138775846	chr6	138739065
rs11340567	5570575	C15ORF57	-0.195055817	-4.627359447	2.08E-05	0.071892068	0.274645342	15	C	A	0.3	240	chr15	38633213	38633262	chr15	38820576
rs2817238	5860754	C6ORF62	-0.350878963	-4.627168409	2.08E-05	0.07190336	0.277152197	6	A	G	0.4421	242	chr6	24813646	24813695	chr6	24648634
rs1124668	3360491	MCTP1	0.233121561	4.62705494	2.08E-05	0.07190336	0.295192668	5	C	A	0.2304	230	chr5	94072302	94072351	chr5	94038997
rs11867287	4860458	UBE2Z	-0.279279253	-4.626960127	2.08E-05	0.07190336	0.295158303	17	A	G	0.04959	242	chr17	44361031	44361080	chr17	44050147
rs6450478	7570541	GAPT	-0.430374399	-4.626922261	2.08E-05	0.07190336	0.268611967	5	A	G	0.3625	240	chr5	57827278	57827327	chr5	57846405
rs1867005	1410603	RAB3IP	0.291088442	4.626603488	2.08E-05	0.071945931	0.293227928	12	G	A	0.1792	240	chr12	68459110	68459159	chr12	69264491
rs973460	4880703	UBQLN1	0.195045905	4.623381867	2.11E-05	0.072665919	0.271727108	9	A	G	0.4463	242	chr9	85466510	85466521	chr9	85856918
rs10746730	4880703	UBQLN1	0.195045905	4.623381867	2.11E-05	0.072665919	0.271727108	9	A	G	0.45	240	chr9	85466510	85466521	chr9	85859246
rs10423100	4610129	RETN	0.974323874	4.623021519	2.11E-05	0.072720464	0.339785788	19	G	A	0.07438	242	chr19	7640707	7640756	chr19	8602282
rs6659112	3190379	TGFBR3	-0.386473827	-4.622748042	2.11E-05	0.072737309	0.282168984	1	A	G	0.35	240	chr1	91920750	91920799	chr1	91430910
rs6151792	150465	MSH3	0.253121983	4.62272111	2.11E-05	0.072737309	0.344146997	5	A	G	0.1157	242	chr5	80024746	80024784	chr5	80092717
rs2285627	7400243	KIAA0892	-0.257802905	-4.622552439	2.11E-05	0.072740439	0.306148926	19	A	G	0.4542	240	chr19	19330217	19330266	chr19	19328937
rs8101040	3290576	VRK3	-0.455164111	-4.622152795	2.11E-05	0.072803025	0.269146486	19	A	C	0.1446	242	chr19	55174168	55174217	chr19	55255711
rs7785602	1710368	EZH2	-0.15819202	-4.621677096	2.12E-05	0.072905427	0.290774704	7	A	G	0.4417	240	chr7	148135651	148135670	chr7	149081312
rs2061498	6580487	HSD17B11	-0.278631283	-4.621238147	2.12E-05	0.072955072	0.310143222	4	A	G	0.2167	240	chr4	88480729	88480778	chr4	88199090
rs2277989	830152	FCER2	0.450211506	4.62117205	2.12E-05	0.072955072	0.272687498	19	A	G	0.4008	242	chr19	7659893	7659942	chr19	7667812
rs494024	1770500	CAT	0.495694234	4.621039166	2.12E-05	0.07296921	0.280893221	11	A	G	0.157	242	chr11	34449164	34449164	chr11	34421324
rs17128768	1340037	BCL10	0.207766471	4.620157716	2.13E-05	0.073136401	0.268500796	1	C	A	0.06667	240	chr1	85514997	85515046	chr1	86280180
rs2489585	3120086	PDSS1	0.189590169	4.619881139	2.13E-05	0.07316759	0.280048321	10	G	A	0.35	240	chr10	27026747	27026775	chr10	27025977
rs2477286	3120086	PDSS1	0.189590169	4.619881139	2.13E-05	0.07316759	0.280048321	10	A	G	0.3512	242	chr10	27026747	27026775	chr10	27012886
rs1059264	2710463	SLC25A29	0.289652679	4.619565138	2.13E-05	0.073229188	0.369352064	14	A	G	0.2821	234	chr14	99827432	99827481	chr14	99838916
rs2286947	840068	C3AR1	0.236153905	4.619486278	2.13E-05	0.073229427	0.290235925	12	G	A	0.3529	238	chr12	8102341	8102390	chr12	7761484
rs2731743	5490768	GPR56	0.645175087	4.618951103	2.14E-05	0.073347893	0.315475736	16	A	G	0.1694	242	chr16	56256102	56256151	chr16	56804874
rs13048333	6060377	ABCG1	0.493984082	4.618834788	2.14E-05	0.073357854	0.315873626	21	G	A	0.1375	240	chr21	42590233	42590282	chr21	43126748
rs9835351	4290403	CMTM7	0.343842512	4.617482229	2.15E-05	0.073668845	0.276947039	3	G	A	0.1417	240	chr3	32468908	32468957	chr3	32383489
rs1254900	6580041	GNLY	-0.551159711	-4.617068355	2.15E-05	0.073736107	0.293742342	2	A	G	0.2562	242	chr2	85775009	85775052	chr2	85669845
rs13380315	3190364	MGA	-0.151077788	-4.616932669	2.15E-05	0.073751193	0.287069101	15	C	G	0.4669	242	chr15	39849128	39849177	chr15	39907729
rs494688	5960398	NT5E	-0.265594776	-4.616020746	2.16E-05	0.073887694	0.285983333	6	A	G	0.1322	242	chr6	86261733	86261782	chr6	86156808
rs11264045	520196	GNL2	-0.295300047	-4.615707206	2.16E-05	0.073929013	0.376834858	1	A	G	0.2479	242	chr1	37805163	37805195	chr1	37665211
rs9916496	4230133	POLG2	-0.437757423	-4.615287382	2.17E-05	0.074018465	0.293555153	17	A	G	0.04132	242	chr17	59906955	59906968	chr17	60180827
rs8141797	830224	GGT1	0.228151067	4.615032581	2.17E-05	0.074064823	0.272166429	22	G	A	0.1042	240	chr22	23353408	23353457	chr22	22912041
rs6002958	4260010	CYB5R3	-0.441651208	-4.612539769	2.19E-05	0.0745157	0.267619213	22	A	C	0.124	242	chr22	41345078	41345127	chr22	41548558
rs61980926	2760608	ENTPD5	0.185274018	4.612289664	2.19E-05	0.074561178	0.275104773	14	A	G	0.09504	242	chr14	73503185	73503234	chr14	74148632
rs11727772	7510035	TBC1D1	0.208295215	4.610720407	2.20E-05	0.074893755	0.280105704	4	A	G	0.08678	242	chr4	37816867	37816916	chr4	38673069
rs62294544	7510035	TBC1D1	0.208295215	4.610720407	2.20E-05	0.074893755	0.280105704	4	A	G	0.07438	242	chr4	37816867	37816916	chr4	38668409
rs133803	2760441	LDOC1L	-0.154131435	-4.610129767	2.21E-05	0.075011741	0.273984964	22	A	G	0.35	240	chr22	43267476	43267525	chr22	43219350
rs2047762	5960097	ADSS	-0.463029201	-4.610120167	2.21E-05	0.075011741	0.293181374	1	G	A	0.0875	240	chr1	242638640	242638689	chr1	242991598
rs6088427	2680343	HS.570343	-0.377219813	-4.609887462	2.21E-05	0.075032456	0.27364782	20	G	A	0.2689	238	chr20	32064312	32064328	chr20	32258687
rs67919983	6620170	HBA2	-0.38599061	-4.608096865	2.22E-05	0.075457629	0.287176239	16	A	C	0.07025	242	chr16	163552	163599	chr16	745527
rs2477293	3120086	PDSS1	0.181163353	4.608055969	2.22E-05	0.075457629	0.279069156	10	A	G	0.3554	242	chr10	27026747	27026775	chr10	27028816
rs750783	5810411	SNORD89	0.322383698	4.607761356	2.23E-05	0.075496261	0.296466955	2	G	A	0.3884	242	chr2	101255870	101255919	chr2	101255738
rs8065467	1240577	SNORA67	-0.383238128	-4.607756688	2.23E-05	0.075496261	0.265783199	17	A	G	0.1	240	chr17	7422078	7422127	chr17	7699471
rs2183991	1980192	INVS	-0.137945814	-4.606481619	2.24E-05	0.075618421	0.270953778	9	A	G	0.2562	242	chr9	102100085	102100113	chr9	102219956
rs10819774	1980192	INVS	-0.137945814	-4.606481619	2.24E-05	0.075618421	0.270953778	9	G	A	0.2562	242	chr9	102100085	102100113	chr9	102219435
rs9521840	5090040	ING1	0.230956313	4.606451371	2.24E-05	0.075618421	0.288350943	13	A	G	0.1736	242	chr13	110170851	110170900	chr13	110007414
rs2282371	2030253	THSD1P	0.184209538	4.605978803	2.24E-05	0.075688459	0.30516313	13	G	A	0.09091	242	chr13	51640420	51640469	chr13	50724644
rs2003736	4880735	MAP7D1	-0.209035585	-4.605881619	2.24E-05	0.075688459	0.304284735	1	G	A	0.4542	240	chr1	36418901	36418950	chr1	36859173
rs6032002	7040170	NEURL2	-0.112788389	-4.605049915	2.25E-05	0.075869879	0.270420482	20	A	G	0.4917	242	chr20	43952321	43952370	chr20	43178312
rs1028819	7210356	HS.501656	0.183828259	4.604788918	2.25E-05	0.075919235	0.290530933	1	G	A	0.4746	236	chr1	101474119	101474168	chr1	100995395
rs2283497	7100300	ZNF200	-0.175525133	-4.601749305	2.27E-05	0.07653076	0.323676238	16	A	C	0.4833	240	chr16	3212698	3212747	chr16	4006062
rs881231	6580703	HS.436879	0.189878662	4.601446426	2.28E-05	0.07659191	0.272473568	21	A	G	0.4587	242	chr21	34271679	34271728	chr21	34244699
rs3743718	3890551	CMTM3	0.291467238	4.601198111	2.28E-05	0.076617643	0.307979221	16	A	G	0.07025	242	chr16	65204882	65204931	chr16	65196305
rs7329391	1660195	DHRS12	0.147641481	4.600893218	2.28E-05	0.076658712	0.268703263	13	G	A	0.1612	242	chr13	51243134	51243183	chr13	51200631
rs11785060	3800392	GRINA	-0.76382856	-4.600663225	2.28E-05	0.076694216	0.286576568	8	A	G	0.275	240	chr8	145139423	145139472	chr8	145118650
rs13313266	1770678	MRP63	0.185754685	4.600532576	2.28E-05	0.076694216	0.266164356	13	G	A	0.07438	242	chr13	20650660	20650709	chr13	20695456
rs12951098	7210671	HS.461819	-0.169262598	-4.600293155	2.28E-05	0.076717649	0.272283265	17	G	A	0.1529	242	chr17	361839	361888	chr17	387237
rs12453108	7210671	HS.461819	-0.169262598	-4.600293155	2.28E-05	0.076717649	0.272283265	17	A	C	0.1488	242	chr17	361839	361888	chr17	381360
rs2669171	4810722	RNF34	0.186823955	4.599981384	2.29E-05	0.076761749	0.265264665	12	A	G	0.09504	242	chr12	120345755	120345762	chr12	120647230
rs8054131	2640072	CHTF8	-0.132742298	-4.599956895	2.29E-05	0.076761749	0.2705371	16	G	A	0.3208	240	chr16	69152328	69152377	chr16	69392600
rs12264401	6770097	UBTD1	-0.700674148	-4.59990117	2.29E-05	0.076761749	0.316748266	10	A	G	0.05042	238	chr10	99320319	99320368	chr10	99498004
rs7527966	2060121	FUCA1	-0.38700138	-4.599294825	2.29E-05	0.076901888	0.275007575	1	A	G	0.1446	242	chr1	24044404	24044453	chr1	23846495
rs701862	7560201	NOC3L	0.403483915	4.599155355	2.29E-05	0.076901888	0.266663933	10	A	C	0.4215	242	chr10	96099014	96099063	chr10	95149015
rs2282469	7400368	RUNX1	0.194969856	4.598823552	2.30E-05	0.076971261	0.265391778	21	G	A	0.2231	242	chr21	35082209	35082258	chr21	34151289
rs7249040	670554	GRWD1	-0.338468207	-4.59867968	2.30E-05	0.076989625	0.276317792	19	A	G	0.1983	242	chr19	53648780	53648829	chr19	54482414
rs7747448	4830100	HSP90AB1	-0.388203631	-4.597063268	2.31E-05	0.077305181	0.321107096	6	A	G	0.3542	240	chr6	44329239	44329288	chr6	43990902
rs3760955	1470315	PIAS4	0.312449357	4.595946172	2.32E-05	0.077549788	0.268543038	19	C	A	0.3083	240	chr19	3988989	3989038	chr19	4723202
rs66916924	3400164	C21ORF2	0.2650306	4.595594485	2.32E-05	0.07758184	0.289340201	21	G	A	0.3292	240	chr21	44573271	44573320	chr21	44580497
rs55762924	3780717	SRXN1	-0.399883176	-4.595442141	2.32E-05	0.07758184	0.310337598	20	A	G	0.3583	240	chr20	575642	575691	chr20	572386
rs16996185	7400243	KIAA0892	-0.31202302	-4.595215766	2.33E-05	0.077613764	0.303966606	19	C	A	0.09167	240	chr19	19330217	19330266	chr19	19581788
rs7024267	1980192	INVS	0.140381772	4.594725944	2.33E-05	0.077715597	0.269969421	9	A	G	0.2185	238	chr9	102100085	102100113	chr9	102561609
rs12127737	2320402	CCDC24	0.181406327	4.594478158	2.33E-05	0.077752298	0.312739856	1	G	A	0.4008	242	chr1	44234655	44234704	chr1	44175152
rs6499862	1410246	BBS2	-0.291659298	-4.594277342	2.33E-05	0.077776172	0.27404163	16	A	G	0.2645	242	chr16	55076248	55076280	chr16	55549025
rs8019712	2760608	ENTPD5	0.173845771	4.59396727	2.34E-05	0.077819628	0.27357832	14	A	C	0.1157	242	chr14	73503185	73503234	chr14	74157649
rs10166582	5670333	ROCK2	0.336267469	4.593847082	2.34E-05	0.077831805	0.265580819	2	C	A	0.3554	242	chr2	11323063	11323112	chr2	12143381
rs2242473	5690390	NAAA	0.344589306	4.592074898	2.35E-05	0.078089832	0.285668516	4	A	G	0.3182	242	chr4	77055113	77055162	chr4	77097980
rs10008757	5690390	NAAA	0.344589306	4.592074898	2.35E-05	0.078089832	0.285668516	4	A	G	0.3182	242	chr4	77055113	77055162	chr4	77122060
rs6038199	6510195	SIRPD	-0.179479021	-4.592018656	2.35E-05	0.078089832	0.302159456	20	A	G	0.219	242	chr20	1480341	1480390	chr20	554714
rs6597982	290736	LRDD	-0.20592266	-4.591979312	2.35E-05	0.078089832	0.304827537	11	G	A	0.3792	240	chr11	789436	789485	chr11	778007
rs12610191	7400243	KIAA0892	-0.341458342	-4.591176504	2.36E-05	0.078233587	0.302768971	19	A	G	0.0875	240	chr19	19330217	19330266	chr19	19582976
rs7792630	4480669	GALNT11	-0.472561132	-4.591027799	2.36E-05	0.078238026	0.277942144	7	A	C	0.06198	242	chr7	151449876	151449925	chr7	151379670
rs1893587	3830220	UBASH3A	-0.296824993	-4.591009419	2.36E-05	0.078238026	0.273428777	21	A	C	0.3264	242	chr21	42740400	42740449	chr21	42160082
rs9955995	4640131	PQLC1	-0.421158084	-4.59033231	2.37E-05	0.078380226	0.272416684	18	G	A	0.1694	242	chr18	75763552	75763601	chr18	75799556
rs67480670	4640333	ZNF76	-0.14625968	-4.590122833	2.37E-05	0.078380226	0.266547103	6	C	A	0.4421	242	chr6	35371364	35371413	chr6	36117811
rs13334750	360626	CMIP	-0.240961152	-4.589320342	2.37E-05	0.078384064	0.269078861	16	T	A	0.3264	242	chr16	80302617	80302666	chr16	80455296
rs2477288	3120086	PDSS1	0.186802207	4.589199647	2.38E-05	0.078384064	0.280787283	10	G	A	0.3697	238	chr10	27026747	27026775	chr10	27019872
rs11594994	1410427	ZRANB1	0.395979701	4.589140495	2.38E-05	0.078384064	0.278183383	10	A	G	0.07025	242	chr10	126645172	126645221	chr10	126573338
rs11599809	1410427	ZRANB1	0.395979701	4.589140495	2.38E-05	0.078384064	0.278183383	10	A	G	0.07083	240	chr10	126645172	126645221	chr10	126577910
rs939335	7610050	ABCC5	0.274469849	4.589125108	2.38E-05	0.078384064	0.303854496	3	A	G	0.3958	240	chr3	185184354	185184403	chr3	185228357
rs9905262	5560112	RNMTL1	-0.135810775	-4.588810696	2.38E-05	0.078450226	0.28563167	17	A	G	0.2292	240	chr17	642410	642459	chr17	161436
rs11083985	3460669	PRMT1	-0.227704906	-4.588650749	2.38E-05	0.078452926	0.318764615	19	G	A	0.3667	240	chr19	54880034	54880083	chr19	55069955
rs2290775	3460669	PRMT1	-0.227704906	-4.588650749	2.38E-05	0.078452926	0.318764615	19	A	G	0.3667	240	chr19	54880034	54880083	chr19	55067054
rs7335827	160026	MTMR6	0.78583287	4.588170632	2.38E-05	0.078565044	0.267743568	13	G	A	0.06198	242	chr13	24719537	24719586	chr13	24773479
rs2422982	6220110	HS.552025	0.40251501	4.587747805	2.39E-05	0.078620084	0.287405037	20	A	G	0.2851	242	chr20	4706801	4706850	chr20	4714197
rs56331165	2190148	GBP1	0.650447802	4.587624067	2.39E-05	0.078620084	0.291233177	1	A	G	0.08264	242	chr1	89291035	89291084	chr1	89609016
rs835776	1400671	LOC729799	-0.220025226	-4.587507213	2.39E-05	0.078620084	0.28118218	11	C	G	0.3719	242	chr11	43877451	43877500	chr11	44809400
rs4286118	3420053	LOC606724	0.653711602	4.587372152	2.39E-05	0.078620084	0.277489774	16	G	A	0.06198	242	chr16	29368666	29368715	chr16	30333012
rs7200187	3420053	LOC606724	0.653711602	4.587372152	2.39E-05	0.078620084	0.277489774	16	G	A	0.05785	242	chr16	29368666	29368715	chr16	30316957
rs8048807	3420053	LOC606724	0.653711602	4.587372152	2.39E-05	0.078620084	0.277489774	16	C	A	0.05085	236	chr16	29368666	29368715	chr16	30324674
rs11671851	2360669	HNRNPM	-0.692284843	-4.587158871	2.39E-05	0.078658449	0.290361249	19	G	A	0.05417	240	chr19	8457173	8457222	chr19	9350454
rs1233078	1690240	C5ORF4	-0.595974436	-4.585991828	2.40E-05	0.078826066	0.314439515	5	A	G	0.3471	242	chr5	154198595	154198644	chr5	154091321
rs4708987	4570440	QKI	0.156420215	4.585884125	2.40E-05	0.078826066	0.289407804	6	A	G	0.4091	242	chr6	163836224	163836225	chr6	163643906
rs6776064	5820273	HS.282800	-0.166376904	-4.585157694	2.41E-05	0.078862859	0.306823277	3	G	A	0.3678	242	chr3	197917822	197917871	chr3	197919931
rs3863320	7570646	HS.577681	0.180120889	4.585131729	2.41E-05	0.078862859	0.300520708	12	G	A	0.4708	240	chr12	11600652	11600701	chr12	10886083
rs1063193	7570646	HS.577681	0.180120889	4.585131729	2.41E-05	0.078862859	0.300520708	12	G	A	0.4748	238	chr12	11600652	11600701	chr12	10891047
rs6499863	1410246	BBS2	-0.305572046	-4.585077754	2.41E-05	0.078862859	0.273275544	16	A	G	0.2208	240	chr16	55076248	55076280	chr16	55549518
rs12466715	7040142	KYNU	0.244875521	4.584291724	2.42E-05	0.078988383	0.295333118	2	G	A	0.2397	242	chr2	143459996	143460045	chr2	143467541
rs4906091	4060035	WDR20	0.139945458	4.58425403	2.42E-05	0.078988383	0.284236387	14	A	G	0.4008	242	chr14	101745769	101745818	chr14	100827340
rs7328	1690240	C5ORF4	0.638417766	4.584149244	2.42E-05	0.07899683	0.331501246	5	G	A	0.2958	240	chr5	154198595	154198644	chr5	154247481
rs2974231	3780220	RPL18	0.073676466	4.58390723	2.42E-05	0.079043504	0.281842787	19	G	A	0.3347	242	chr19	53810419	53810440	chr19	52862569
rs7311543	4810722	RNF34	0.136863886	4.582957417	2.43E-05	0.07924618	0.263828963	12	C	A	0.1653	242	chr12	120345755	120345762	chr12	120322943
rs11065564	4810722	RNF34	0.136863886	4.582957417	2.43E-05	0.07924618	0.263828963	12	A	G	0.1653	242	chr12	120345755	120345762	chr12	120336513
rs13754	4810722	RNF34	0.136863886	4.582957417	2.43E-05	0.07924618	0.263828963	12	C	A	0.1667	240	chr12	120345755	120345762	chr12	120351640
rs7046659	1980192	INVS	-0.142644811	-4.582843235	2.43E-05	0.079257304	0.268974289	9	A	G	0.2231	242	chr9	102100085	102100113	chr9	102251146
rs6141034	4290026	C20ORF103	0.198152699	4.582417737	2.43E-05	0.079288827	0.298029891	20	A	G	0.2066	242	chr20	9458993	9459042	chr20	9701749
rs6056859	4290026	C20ORF103	0.198152699	4.582417737	2.43E-05	0.079288827	0.298029891	20	A	G	0.2066	242	chr20	9458993	9459042	chr20	9701019
rs6056853	4290026	C20ORF103	0.198152699	4.582417737	2.43E-05	0.079288827	0.298029891	20	A	G	0.2066	242	chr20	9458993	9459042	chr20	9699968
rs4273822	1440446	HTRA4	-0.09236994	-4.582385944	2.43E-05	0.079288827	0.27381697	8	G	A	0.4545	242	chr8	38964704	38964753	chr8	39161199
rs3822682	4120152	RIOK2	0.601280863	4.581670296	2.44E-05	0.07936969	0.305315307	5	A	G	0.07851	242	chr5	96528971	96529020	chr5	96124514
rs2290675	4120152	RIOK2	0.601280863	4.581670296	2.44E-05	0.07936969	0.305315307	5	A	G	0.07851	242	chr5	96528971	96529020	chr5	96115267
rs7037591	5260136	LOC645586	0.307697217	4.58162447	2.44E-05	0.07936969	0.276705263	9	C	A	0.06667	240	chr9	493346	493395	chr9	1337581
rs7161	2320402	CCDC24	0.18432896	4.58086159	2.45E-05	0.079521003	0.311666346	1	G	A	0.4167	240	chr1	44234655	44234704	chr1	44211561
rs549388	3400360	MAPRE2	0.177668295	4.580059506	2.45E-05	0.079725233	0.28879002	18	A	G	0.2025	242	chr18	30975468	30975517	chr18	30801617
rs5751416	6580132	NDUFA6	0.380856871	4.579464387	2.46E-05	0.079809255	0.287290393	22	G	A	0.4835	242	chr22	40811704	40811753	chr22	41762770
rs7002094	3450722	LOC644033	-0.232037223	-4.578489424	2.47E-05	0.080062968	0.265955761	8	G	A	0.4339	242	chr8	3918	3967	chr8	450350
rs2273768	1980180	C9ORF95	-0.37759215	-4.578260993	2.47E-05	0.080106541	0.273219596	9	C	A	0.4708	240	chr9	76866031	76866080	chr9	76888086
rs73045118	830762	NDUFB5	-0.660988167	-4.576544177	2.48E-05	0.080466633	0.263637962	3	A	G	0.07203	236	chr3	180824642	180824691	chr3	180581034
rs72633278	6560445	DNAJA3	-0.255445124	-4.575819854	2.49E-05	0.080588309	0.295296482	16	G	A	0.1405	242	chr16	4446560	4446609	chr16	4909335
rs12996401	1340358	CREB1	-0.271604368	-4.575236134	2.50E-05	0.080733165	0.275458785	2	A	G	0.1529	242	chr2	208171721	208171770	chr2	208258587
rs11668309	4890598	BRSK1	0.332765817	4.574855946	2.50E-05	0.080770828	0.291857955	19	A	G	0.3306	242	chr19	60515645	60515694	chr19	60525272
rs2306757	5360093	SECTM1	0.199118905	4.57327238	2.51E-05	0.081099835	0.296426627	17	A	C	0.1157	242	chr17	77872194	77872243	chr17	78167653
rs3764356	5360093	SECTM1	0.199118905	4.57327238	2.51E-05	0.081099835	0.296426627	17	G	A	0.1157	242	chr17	77872194	77872243	chr17	78166970
rs1178947	2810162	LAT2	-0.308900669	-4.573166921	2.51E-05	0.081099835	0.292275622	7	G	A	0.2069	232	chr7	73281468	73281517	chr7	72488114
rs973460	4230484	UBQLN1	0.115770844	4.57298079	2.52E-05	0.081102957	0.275290043	9	A	G	0.4463	242	chr9	85468734	85468778	chr9	85856918
rs10746730	4230484	UBQLN1	0.115770844	4.57298079	2.52E-05	0.081102957	0.275290043	9	A	G	0.45	240	chr9	85468734	85468778	chr9	85859246
rs10409392	6550358	UBA52	-0.208422751	-4.571558433	2.53E-05	0.081409606	0.278900516	19	A	C	0.3058	242	chr19	18549166	18549215	chr19	18560333
rs4925826	2810687	LRRC14	-0.191027115	-4.571529129	2.53E-05	0.081409606	0.287701429	8	A	G	0.3884	242	chr8	145721230	145721279	chr8	145677084
rs932797	730114	PRICKLE4	0.550385595	4.571363522	2.53E-05	0.081409606	0.261919401	6	G	A	0.09091	242	chr6	41865023	41865052	chr6	41670287
rs3827110	3710553	SMOX	1.261620146	4.571149981	2.53E-05	0.081436027	0.302264621	20	C	G	0.0819	232	chr20	4116158	4116207	chr20	3622064
rs2148154	4060669	CCDC76	0.549544311	4.571082192	2.53E-05	0.081436027	0.262694251	1	A	G	0.376	242	chr1	100388136	100388185	chr1	99556479
rs13361876	3360491	MCTP1	0.262930104	4.570954619	2.53E-05	0.081451572	0.28913856	5	C	A	0.2479	238	chr5	94072302	94072351	chr5	93849707
rs10497071	7610309	HS.20255	-0.258202399	-4.570789433	2.53E-05	0.081477913	0.306431291	2	G	A	0.3109	238	chr2	151813655	151813704	chr2	151317011
rs10425656	3120228	AP2S1	-0.337605006	-4.570424044	2.54E-05	0.081540686	0.271954936	19	G	A	0.4076	238	chr19	52034575	52034624	chr19	51729744
rs17012830	7160593	PPM1K	-0.317740646	-4.570200162	2.54E-05	0.081583924	0.283870157	4	A	G	0.1322	242	chr4	89402888	89402902	chr4	88670120
rs132813	5270273	FLJ27365	0.194698928	4.569956116	2.54E-05	0.081602209	0.320263395	22	G	A	0.186	242	chr22	44885799	44885848	chr22	43906737
rs1709679	4390594	PARL	-0.326845641	-4.569536124	2.55E-05	0.081690561	0.26588286	3	G	A	0.1488	242	chr3	185042789	185042838	chr3	185425835
rs2278405	670554	GRWD1	-0.308036677	-4.569296877	2.55E-05	0.081738321	0.273877258	19	A	C	0.2066	242	chr19	53648780	53648829	chr19	54504215
rs1687477	5700132	ZXDC	0.21736838	4.569019175	2.55E-05	0.081776125	0.26276205	3	A	G	0.425	240	chr3	127639274	127639323	chr3	127684947
rs4900935	4830427	PPIL5	0.150462989	4.568841829	2.55E-05	0.081806124	0.283439705	14	A	G	0.4292	240	chr14	49144284	49144333	chr14	49095050
rs6124690	7040170	NEURL2	-0.110375576	-4.568442672	2.56E-05	0.081878981	0.267352964	20	G	A	0.4876	242	chr20	43952321	43952370	chr20	43177643
rs2196619	510288	MFSD1	0.312018326	4.568055826	2.56E-05	0.08194837	0.272289632	3	A	C	0.2083	240	chr3	160029974	160030023	chr3	160735446
rs4865953	4490739	PPAP2A	0.160018573	4.567062211	2.57E-05	0.082167757	0.273429014	5	A	C	0.1542	240	chr5	54822617	54822666	chr5	54860814
rs58208066	1240577	SNORA67	-0.379971777	-4.566729057	2.57E-05	0.082167757	0.262385717	17	C	A	0.09917	242	chr17	7422078	7422127	chr17	7716377
rs56852661	2070619	ZNF721	0.635393857	4.566628282	2.57E-05	0.082167757	0.273319636	4	A	G	0.06522	230	chr4	434675	434724	chr4	816257
rs9501029	6580474	TUBB	-0.233612196	-4.56630125	2.58E-05	0.082167757	0.277230395	6	G	A	0.2107	242	chr6	30692958	30693007	chr6	30805719
rs2076278	3940026	HEBP2	-0.468522643	-4.566273104	2.58E-05	0.082167757	0.270182236	6	G	A	0.09504	242	chr6	138775797	138775846	chr6	138732918
rs6913530	5690632	HS.443602	0.324949285	4.566106454	2.58E-05	0.082167757	0.274007961	6	A	G	0.1333	240	chr6	36686891	36686940	chr6	36706187
rs1000772	6660195	RPUSD3	0.201890711	4.566006194	2.58E-05	0.082167757	0.268231708	3	A	G	0.314	242	chr3	9854683	9854699	chr3	10646218
rs12258130	4280722	SEC24C	0.239115692	4.564507464	2.59E-05	0.082490162	0.266626715	10	G	A	0.1807	238	chr10	75201700	75201749	chr10	74675426
rs9941465	1510170	NLRP2	0.420920337	4.564388265	2.59E-05	0.082503675	0.31450405	19	A	G	0.1364	242	chr19	60200560	60200609	chr19	60150968
rs16930753	4280722	SEC24C	0.227629518	4.563964723	2.60E-05	0.082605596	0.264460372	10	A	G	0.157	242	chr10	75201700	75201749	chr10	75044527
rs6058209	1850681	EIF6	-0.223906504	-4.563664997	2.60E-05	0.082650515	0.270363246	20	A	G	0.4256	242	chr20	33330306	33330355	chr20	33284993
rs56066519	2470609	SLC39A11	0.214972441	4.563418973	2.60E-05	0.082700963	0.280399939	17	A	G	0.2149	242	chr17	68153894	68153943	chr17	68176343
rs1029239	1030747	HLA-E	-0.293570769	-4.56229852	2.61E-05	0.082964037	0.262065704	6	C	G	0.376	242	chr6	30460698	30460747	chr6	30246141
rs2516669	7330053	HLA-F	-0.424791103	-4.561827274	2.62E-05	0.083080482	0.279431063	6	G	A	0.2101	238	chr6	29801794	29801799	chr6	30543780
rs2594494	2000021	TTC7A	-0.162072885	-4.560701326	2.63E-05	0.083282721	0.288052171	2	A	G	0.4125	240	chr2	47154372	47154421	chr2	46262916
rs2465580	2360563	NSUN7	0.298191461	4.560529694	2.63E-05	0.083290591	0.328272733	4	C	A	0.3347	236	chr4	40506348	40506397	chr4	40530611
rs1243520	5080110	FAM14B	-0.152006515	-4.560143705	2.63E-05	0.083382516	0.286977152	14	A	G	0.3017	242	chr14	93638595	93638644	chr14	94370564
rs9424303	6650288	KIAA0562	0.203026535	4.55978413	2.64E-05	0.083385142	0.306474928	1	A	G	0.3458	240	chr1	3721373	3721422	chr1	3726179
rs2745097	1770689	CHTF18	0.14375914	4.559752946	2.64E-05	0.083385142	0.296814712	16	A	C	0.2645	242	chr16	787085	787093	chr16	1476500
rs3902018	3290170	PAAF1	-0.406018153	-4.559700975	2.64E-05	0.083385142	0.28194194	11	A	G	0.1198	242	chr11	73316029	73316055	chr11	73947465
rs706765	650307	HAUS8	0.132237265	4.559098993	2.64E-05	0.083498216	0.317508004	19	A	G	0.2667	240	chr19	17021848	17021897	chr19	16874919
rs9873177	3170491	PDIA5	0.342798133	4.558269022	2.65E-05	0.083646477	0.280803759	3	G	A	0.1116	242	chr3	124351891	124351901	chr3	124271049
rs10426452	4780537	RUVBL2	-0.244774411	-4.557694624	2.65E-05	0.083741507	0.267017438	19	A	G	0.3099	242	chr19	54206133	54206162	chr19	54599502
rs6058755	6270022	HCK	-0.299581402	-4.557110801	2.66E-05	0.083828635	0.300584235	20	G	A	0.4208	240	chr20	30153066	30153115	chr20	30655085
rs2993433	3610154	LGR6	-0.182743422	-4.555917362	2.67E-05	0.08409836	0.32025101	1	A	G	0.3388	242	chr1	200555260	200555309	chr1	200457365
rs7748318	7000086	KCTD20	-0.325209555	-4.555735714	2.67E-05	0.08409836	0.317002888	6	G	A	0.09917	242	chr6	36565849	36565898	chr6	36441604
rs7294540	5810221	CACNA2D4	-0.187371505	-4.555308983	2.68E-05	0.084190887	0.377466141	12	C	A	0.3542	240	chr12	1771634	1771683	chr12	1769975
rs1748343	3120086	PDSS1	0.185747219	4.555110529	2.68E-05	0.084228369	0.274683422	10	G	A	0.3636	242	chr10	27026747	27026775	chr10	27014269
rs1178947	3800309	EIF4H	-0.199995876	-4.553989541	2.69E-05	0.084496919	0.26192141	7	G	A	0.2069	232	chr7	73248946	73248995	chr7	72488114
rs741769	2510689	ROGDI	0.36078592	4.55382178	2.69E-05	0.084525432	0.271475195	16	A	C	0.3824	238	chr16	4787195	4787244	chr16	4876206
rs870595	1990477	C9ORF7	0.221551034	4.553303097	2.70E-05	0.08465233	0.265368161	9	A	G	0.186	242	chr9	135325367	135325416	chr9	134415202
rs9450271	5960398	NT5E	-0.226571163	-4.553146976	2.70E-05	0.08465233	0.280820599	6	A	G	0.1818	242	chr6	86261733	86261782	chr6	86171556
rs9450270	5960398	NT5E	-0.226571163	-4.553146976	2.70E-05	0.08465233	0.280820599	6	G	A	0.1818	242	chr6	86261733	86261782	chr6	86171485
rs882648	4250048	CMTM7	-0.444415448	-4.553088817	2.70E-05	0.08465233	0.280491426	3	A	G	0.09504	242	chr3	32433350	32433398	chr3	31458491
rs16858573	7040142	KYNU	0.407695417	4.553036347	2.70E-05	0.08465233	0.292809025	2	G	A	0.04959	242	chr2	143459996	143460045	chr2	143592195
rs1560723	6650064	SIGLEC5	-0.707852452	-4.551917896	2.71E-05	0.084942943	0.265134536	19	G	A	0.1736	242	chr19	56807237	56807286	chr19	56092168
rs7041137	6590725	RAD23B	0.132815521	4.551483654	2.71E-05	0.085000472	0.286090595	9	A	G	0.3512	242	chr9	109133899	109133948	chr9	109084393
rs6429609	6450278	MKNK1	0.228890924	4.550484313	2.72E-05	0.085129135	0.307816703	1	A	C	0.4215	242	chr1	46795909	46795958	chr1	46960083
rs7046659	650427	ALDOB	-0.164511125	-4.549741488	2.73E-05	0.0852424	0.268228714	9	A	G	0.2231	242	chr9	103223911	103223911	chr9	102251146
rs2354445	10253	PPIL5	0.231440512	4.549473226	2.73E-05	0.0852424	0.284806697	14	A	C	0.4208	240	chr14	49150854	49150882	chr14	49143764
rs12734651	430168	SCMH1	-0.168765265	-4.54941549	2.73E-05	0.0852424	0.26284056	1	A	C	0.2	240	chr1	41265513	41265562	chr1	42103172
rs17072149	6590730	HIVEP2	0.1712923	4.548695606	2.74E-05	0.085415487	0.312038763	6	A	G	0.1281	242	chr6	143114677	143114726	chr6	143382964
rs2060799	3710114	ART1	0.254701342	4.548350244	2.74E-05	0.085497786	0.284255747	11	A	C	0.07438	242	chr11	3642162	3642211	chr11	3684237
rs17860749	7610121	FAM120B	-0.207428033	-4.548167075	2.74E-05	0.085515398	0.260561703	6	A	G	0.1612	242	chr6	170555940	170555989	chr6	170558256
rs1058142	1660195	DHRS12	0.119161818	4.547674452	2.75E-05	0.085615295	0.264234834	13	A	G	0.2479	242	chr13	51243134	51243183	chr13	51240207
rs6000659	1010037	CYTH4	0.219404265	4.546904287	2.76E-05	0.085825786	0.278771177	22	A	C	0.4669	242	chr22	36040999	36041048	chr22	36034617
rs2743941	6580474	TUBB	-0.257097844	-4.546422948	2.76E-05	0.085909908	0.275587035	6	A	G	0.2167	240	chr6	30692958	30693007	chr6	29863430
rs3811240	4810112	HAUS4	-0.24866242	-4.546340872	2.76E-05	0.085909908	0.283333098	14	G	A	0.4711	242	chr14	22485490	22485539	chr14	21937715
rs7202041	6510445	ANKS3	0.1005869	4.545070034	2.77E-05	0.08625117	0.311322203	16	T	A	0.3292	240	chr16	4686832	4686881	chr16	5611793
rs17588615	4590241	CNOT7	-0.321757142	-4.544307404	2.78E-05	0.086433666	0.271472807	8	G	A	0.3926	242	chr8	17131890	17131939	chr8	17390390
rs9303767	520255	TUBB6	0.214762277	4.544105652	2.78E-05	0.086433666	0.320801434	18	G	A	0.1942	242	chr18	12298740	12298789	chr18	12291170
rs9958525	520255	TUBB6	0.214762277	4.544105652	2.78E-05	0.086433666	0.320801434	18	G	A	0.1942	242	chr18	12298740	12298789	chr18	12291982
rs1869302	5570575	C15ORF57	0.196070467	4.543884329	2.79E-05	0.086433666	0.267673189	15	A	G	0.4008	242	chr15	38633213	38633262	chr15	38591810
rs9424284	6650288	KIAA0562	0.206562958	4.543536565	2.79E-05	0.086498504	0.292650461	1	A	G	0.3375	240	chr1	3721373	3721422	chr1	3696398
rs6606588	4260202	SNHG7	-0.326868704	-4.543473927	2.79E-05	0.086498504	0.276732661	9	A	G	0.3147	232	chr9	138739276	138739325	chr9	139436640
rs12471886	7560296	RBM43	-0.263613193	-4.542775456	2.80E-05	0.086629503	0.295209219	2	A	G	0.3182	242	chr2	151813477	151813526	chr2	151909459
rs6509556	3940685	SIGLEC9	-0.318659009	-4.542698667	2.80E-05	0.086629503	0.321128615	19	G	A	0.2833	240	chr19	56325068	56325117	chr19	56786328
rs17123296	7210356	HS.501656	0.177127021	4.542684727	2.80E-05	0.086629503	0.284150702	1	G	A	0.4669	242	chr1	101474119	101474168	chr1	100993323
rs34741637	5220754	ATG7	-0.381264942	-4.542447337	2.80E-05	0.086659884	0.277192875	3	G	A	0.2119	236	chr3	11571483	11571532	chr3	11412593
rs62129083	7050746	GLTSCR1	0.178093744	4.542278063	2.80E-05	0.086689866	0.269331041	19	C	A	0.4835	242	chr19	52898159	52898208	chr19	53216106
rs7310161	7330379	PTMS	-0.447092178	-4.541925222	2.81E-05	0.086754231	0.266772039	12	T	A	0.3636	242	chr12	6750146	6750195	chr12	6927395
rs2858489	1010446	C1QTNF6	-0.190825166	-4.541561131	2.81E-05	0.086843645	0.305965114	22	C	A	0.3248	234	chr22	35906212	35906261	chr22	35920149
rs6505029	4250768	COIL	0.297087396	4.541398255	2.81E-05	0.086871757	0.262641066	17	A	G	0.3458	240	chr17	52370687	52370736	chr17	51504264
rs56278119	940300	C17ORF90	0.243368408	4.540877627	2.82E-05	0.08695614	0.285800153	17	A	C	0.405	242	chr17	77242525	77242574	chr17	76660361
rs5756596	1010037	CYTH4	0.234960147	4.540871144	2.82E-05	0.08695614	0.278274522	22	G	A	0.4292	240	chr22	36040999	36041048	chr22	36015842
rs1078792	7330053	HLA-F	-0.421756219	-4.540839112	2.82E-05	0.08695614	0.277905401	6	A	C	0.2149	242	chr6	29801794	29801799	chr6	30527599
rs13072691	60523	HS.126889	-0.472508898	-4.540576622	2.82E-05	0.086993174	0.285137014	3	G	A	0.1198	242	chr3	138152839	138152888	chr3	137908290
rs13061236	6650079	C3ORF14	-0.182453748	-4.539775874	2.83E-05	0.087179665	0.329475534	3	C	A	0.3417	240	chr3	62292088	62292114	chr3	62694823
rs11718043	5700132	ZXDC	0.207019756	4.539754961	2.83E-05	0.087179665	0.259558346	3	A	G	0.4959	242	chr3	127639274	127639323	chr3	127684545
rs13071058	4250048	CMTM7	-0.48607812	-4.539534251	2.83E-05	0.08722564	0.279377497	3	G	A	0.07025	242	chr3	32433350	32433398	chr3	32933727
rs622614	6580408	CTSW	-0.416157667	-4.53936056	2.83E-05	0.087257238	0.289090665	11	A	G	0.3458	240	chr11	65407708	65407757	chr11	65419815
rs1371514	7040142	KYNU	0.253686804	4.537788386	2.85E-05	0.087590427	0.291577382	2	A	G	0.2208	240	chr2	143459996	143460045	chr2	143465543
rs7249325	6650064	SIGLEC5	-0.751492966	-4.537293394	2.85E-05	0.087684429	0.265304569	19	G	A	0.1208	240	chr19	56807237	56807286	chr19	56561562
rs7279305	6250053	PTTG1IP	0.150848769	4.537264947	2.85E-05	0.087684429	0.342200041	21	C	A	0.405	242	chr21	45094674	45094723	chr21	45831748
rs17779244	5290692	SLC35B1	0.18036066	4.536520095	2.86E-05	0.087824057	0.317834782	17	A	C	0.2185	238	chr17	45135246	45135295	chr17	46036111
rs71689478	7210356	HS.501656	0.180846284	4.536460066	2.86E-05	0.087824057	0.28276569	1	A	C	0.4958	240	chr1	101474119	101474168	chr1	101021562
rs4784683	6100408	NLRC5	0.390440962	4.536289705	2.86E-05	0.087846692	0.307932813	16	A	C	0.1157	242	chr16	55672994	55673023	chr16	55152000
rs2237279	4540397	EIF4H	0.200502718	4.536035516	2.86E-05	0.087846692	0.268776418	7	G	A	0.3926	242	chr7	73248697	73248746	chr7	72499785
rs2074754	4540397	EIF4H	0.200502718	4.536035516	2.86E-05	0.087846692	0.268776418	7	A	G	0.3926	242	chr7	73248697	73248746	chr7	72529690
rs10604542	4540397	EIF4H	0.200502718	4.536035516	2.86E-05	0.087846692	0.268776418	7	A	G	0.3926	242	chr7	73248697	73248746	chr7	72495798
rs12584319	4050451	TPP2	0.249612471	4.535536674	2.87E-05	0.087957285	0.271721212	13	G	A	0.4083	240	chr13	102128866	102128915	chr13	102035017
rs10252	1990471	FAAH	0.227793672	4.535169292	2.87E-05	0.088029099	0.301560971	1	A	G	0.405	242	chr1	46651775	46651824	chr1	46603017
rs3211931	1010592	CD36	-0.402162383	-4.535163839	2.87E-05	0.088029099	0.294834314	7	A	G	0.3843	242	chr7	80143770	80143819	chr7	80136109
rs7336051	5420706	LOC643011	0.428840626	4.534644561	2.88E-05	0.088162416	0.313606375	13	A	G	0.08403	238	chr13	95124628	95124677	chr13	94724432
rs9872894	830762	NDUFB5	-0.655212414	-4.53425437	2.88E-05	0.088162416	0.259279523	3	A	G	0.07025	242	chr3	180824642	180824691	chr3	180598094
rs9840736	830762	NDUFB5	-0.655212414	-4.53425437	2.88E-05	0.088162416	0.259279523	3	C	A	0.07025	242	chr3	180824642	180824691	chr3	180597478
rs10426452	3290576	VRK3	-0.336174407	-4.534172153	2.88E-05	0.088162416	0.261746159	19	A	G	0.3099	242	chr19	55174168	55174217	chr19	54599502
rs4804803	2360669	HNRNPM	-0.330250116	-4.533866268	2.89E-05	0.088235423	0.286870637	19	G	A	0.2686	242	chr19	8457173	8457222	chr19	7718733
rs35180576	5900735	ANXA11	0.383563019	4.533720188	2.89E-05	0.088237333	0.262441546	10	A	G	0.1667	240	chr10	81918738	81918787	chr10	81912951
rs574198	1240309	FOXRED1	-0.289211911	-4.533547737	2.89E-05	0.088247429	0.29531494	11	A	G	0.2107	242	chr11	125653088	125653137	chr11	125575051
rs12293354	1240309	FOXRED1	-0.289211911	-4.533547737	2.89E-05	0.088247429	0.29531494	11	A	G	0.2107	242	chr11	125653088	125653137	chr11	125598308
rs12706172	6860411	ST7	-0.166772287	-4.53304753	2.89E-05	0.088283788	0.262858069	7	G	A	0.4375	240	chr7	116616642	116616683	chr7	117499051
rs606211	7100743	KCTD21	0.259618558	4.533013195	2.89E-05	0.088283788	0.304893751	11	A	T	0.1833	240	chr11	77560268	77560317	chr11	78319934
rs1033717	1070753	TCP11L1	0.126343647	4.531656982	2.91E-05	0.088552407	0.265940731	11	G	A	0.3151	238	chr11	33050620	33050669	chr11	33023147
rs4916255	2710349	TNFSF4	0.284519495	4.531524362	2.91E-05	0.088571959	0.26567432	1	C	A	0.07851	242	chr1	171420143	171420192	chr1	170647498
rs10057028	7570541	GAPT	-0.421445095	-4.531068589	2.91E-05	0.088692006	0.260539196	5	G	A	0.3595	242	chr5	57827278	57827327	chr5	57831579
rs2292282	4490739	PPAP2A	0.158835961	4.530700662	2.92E-05	0.088701726	0.272181181	5	A	G	0.15	240	chr5	54822617	54822666	chr5	54865899
rs10280667	3120279	PRKAG2	-0.247490596	-4.530696036	2.92E-05	0.088701726	0.263397247	7	A	G	0.09091	242	chr7	150885198	150885219	chr7	151848809
rs4412832	4040224	SLC25A3	-0.524716521	-4.530689232	2.92E-05	0.088701726	0.302551877	12	G	A	0.05785	242	chr12	97517964	97518013	chr12	98317376
rs273651	1030270	FPR1	0.416318603	4.530392223	2.92E-05	0.088750862	0.318599887	19	A	G	0.4917	242	chr19	56941267	56941316	chr19	56439585
rs12602681	670026	CRLF3	0.457021164	4.530234558	2.92E-05	0.0887783	0.273204973	17	A	G	0.07983	238	chr17	26134257	26134306	chr17	26879455
rs17789655	3130291	C12ORF57	-0.394785971	-4.530111625	2.92E-05	0.088794932	0.266530629	12	A	G	0.2521	242	chr12	6923970	6924019	chr12	7741253
rs10426452	3800725	SPHK2	-0.2492729	-4.529870722	2.93E-05	0.088847002	0.271538524	19	A	G	0.3099	242	chr19	53825379	53825428	chr19	54599502
rs3901667	5860243	FAM160A2	0.360593661	4.529764076	2.93E-05	0.088847002	0.302598896	11	C	A	0.1074	242	chr11	6189369	6189418	chr11	6247332
rs7520594	2940113	AGL	0.584452483	4.529559346	2.93E-05	0.088847063	0.259623693	1	A	C	0.3782	238	chr1	100162085	100162134	chr1	99555923
rs7857521	650427	ALDOB	-0.177255522	-4.529485331	2.93E-05	0.088847063	0.266536226	9	G	A	0.2417	240	chr9	103223911	103223911	chr9	102343451
rs807567	1010053	CCNK	-0.159788177	-4.528911096	2.94E-05	0.088889666	0.259128849	14	G	A	0.1777	242	chr14	99047294	99047343	chr14	98742719
rs7958673	540131	PXMP2	0.400001084	4.528905257	2.94E-05	0.088889666	0.266239676	12	G	A	0.08678	242	chr12	131788025	131788028	chr12	131126194
rs11833839	540131	PXMP2	0.400001084	4.528905257	2.94E-05	0.088889666	0.266239676	12	A	G	0.08678	242	chr12	131788025	131788028	chr12	131126910
rs12317704	540131	PXMP2	0.400001084	4.528905257	2.94E-05	0.088889666	0.266239676	12	G	A	0.08678	242	chr12	131788025	131788028	chr12	131128244
rs11246914	540131	PXMP2	0.400001084	4.528905257	2.94E-05	0.088889666	0.266239676	12	A	G	0.07983	238	chr12	131788025	131788028	chr12	131128228
rs12313437	540131	PXMP2	0.400001084	4.528905257	2.94E-05	0.088889666	0.266239676	12	A	G	0.08678	242	chr12	131788025	131788028	chr12	131128364
rs28483507	2470465	TRAF2	0.154713695	4.528378541	2.94E-05	0.089018249	0.297291001	9	G	A	0.3652	230	chr9	138940540	138940589	chr9	139402327
rs9972773	2510446	LOC100130276	-0.675648944	-4.528285252	2.94E-05	0.089018249	0.264525752	16	A	G	0.1074	242	chr16	11065852	11065901	chr16	10528591
rs3892151	2510446	LOC100130276	-0.675648944	-4.528285252	2.94E-05	0.089018249	0.264525752	16	G	A	0.1092	238	chr16	11065852	11065901	chr16	10528765
rs11801845	1450139	FCGR3B	-1.442286761	-4.528060857	2.95E-05	0.089066696	0.261796622	1	A	C	0.08678	242	chr1	159860148	159860197	chr1	159920332
rs12061221	6040292	FBXO28	-0.330826573	-4.527664165	2.95E-05	0.089160026	0.294049876	1	A	C	0.2542	240	chr1	222413629	222413678	chr1	221767720
rs1769787	1260576	C1ORF198	0.285391244	4.527554552	2.95E-05	0.089160026	0.258027543	1	A	G	0.3058	242	chr1	229039792	229039841	chr1	229654967
rs1622146	1260576	C1ORF198	0.285391244	4.527554552	2.95E-05	0.089160026	0.258027543	1	G	A	0.3058	242	chr1	229039792	229039841	chr1	229645795
rs509227	5870452	TMEM14C	-0.220556597	-4.527471396	2.95E-05	0.089164393	0.262876395	6	A	C	0.4339	242	chr6	10834227	10834227	chr6	10643577
rs713657	6380563	UCRC	-0.157104182	-4.527286526	2.95E-05	0.089200577	0.262794798	22	G	A	0.3595	242	chr22	28495926	28495975	chr22	28541876
rs12726592	7320661	GDAP2	0.193517569	4.526704624	2.96E-05	0.089339441	0.287069667	1	A	G	0.2645	242	chr1	118213795	118213844	chr1	117236543
rs11209117	5820133	AKIRIN1	-0.559143004	-4.526388553	2.96E-05	0.08938299	0.270121872	1	G	A	0.09091	242	chr1	39236523	39236570	chr1	38462060
rs7622501	2360626	GPR175	-0.236395657	-4.526358311	2.96E-05	0.08938299	0.262438538	3	G	A	0.3306	242	chr3	128774830	128774879	chr3	128561336
rs13045229	4890292	TSHZ2	0.485362644	4.525595353	2.97E-05	0.089557341	0.298653192	20	A	G	0.04132	242	chr20	51306317	51306366	chr20	51804750
rs13045121	4890292	TSHZ2	0.485362644	4.525595353	2.97E-05	0.089557341	0.298653192	20	A	G	0.04132	242	chr20	51306317	51306366	chr20	51812049
rs73140546	4890292	TSHZ2	0.485362644	4.525595353	2.97E-05	0.089557341	0.298653192	20	G	A	0.04132	242	chr20	51306317	51306366	chr20	51801866
rs7641032	5270021	UBE2E2	0.215720183	4.525405049	2.97E-05	0.089595428	0.262643031	3	A	C	0.2437	238	chr3	23606887	23606936	chr3	23118465
rs7092412	6620703	DIP2C	0.181777931	4.52464634	2.98E-05	0.089747194	0.269019467	10	A	G	0.3917	240	chr10	311690	311739	chr10	419932
rs11261297	3990767	FBXO28	-0.274887596	-4.52391721	2.99E-05	0.089911681	0.274514615	1	A	T	0.3125	240	chr1	222413305	222413354	chr1	221761358
rs2517614	1030747	HLA-E	-0.305197223	-4.523706819	2.99E-05	0.089956286	0.268948856	6	A	G	0.2333	240	chr6	30460698	30460747	chr6	30271934
rs1567318	7150730	LOC202134	0.306668638	4.523246066	3.00E-05	0.089996457	0.263676777	5	A	C	0.06612	242	chr5	175473487	175473536	chr5	176180642
rs17837769	4040091	PTPRN2	0.311893821	4.523235146	3.00E-05	0.089996457	0.270928447	7	A	G	0.09917	242	chr7	157024937	157024986	chr7	156978526
rs73181232	4040091	PTPRN2	0.311893821	4.523235146	3.00E-05	0.089996457	0.270928447	7	A	G	0.1074	242	chr7	157024937	157024986	chr7	156975644
rs6833846	540390	ALPK1	0.40662588	4.523026255	3.00E-05	0.090040659	0.310505288	4	A	G	0.1901	242	chr4	113581955	113582004	chr4	114144307
rs2667672	1770689	CHTF18	0.142385128	4.522761191	3.00E-05	0.090080904	0.293841283	16	A	C	0.3058	242	chr16	787085	787093	chr16	1476381
rs55763308	3830070	HS.193767	-0.400991172	-4.522022406	3.01E-05	0.090249207	0.270835241	7	G	A	0.4545	242	chr7	130265660	130265709	chr7	130265507
rs11671851	6510437	HNRNPM	-0.663383299	-4.521655382	3.01E-05	0.090315009	0.268175071	19	G	A	0.05417	240	chr19	8459579	8459628	chr19	9350454
rs3760144	730253	CCDC49	0.304621188	4.521254965	3.02E-05	0.090401515	0.276923908	17	A	G	0.1033	242	chr17	34211128	34211177	chr17	34210958
rs1172822	4890598	BRSK1	0.32821922	4.521163583	3.02E-05	0.090401515	0.28750444	19	A	G	0.3512	242	chr19	60515645	60515694	chr19	60511657
rs17067480	3940026	HEBP2	-0.40516755	-4.520497571	3.02E-05	0.090565778	0.266360629	6	A	G	0.1198	242	chr6	138775797	138775846	chr6	138725218
rs6757890	6350647	SMARCAL1	-0.237259542	-4.520243156	3.03E-05	0.090595501	0.3043334	2	A	G	0.2603	242	chr2	217055770	217055819	chr2	217953479
rs1864785	4230564	ATP2B1	0.420261556	4.51956495	3.03E-05	0.090767449	0.293431065	12	A	G	0.07025	242	chr12	88506058	88506107	chr12	89413681
rs12002963	6840626	PTGS1	0.273360473	4.519398798	3.04E-05	0.090785495	0.285530705	9	A	G	0.09504	242	chr9	124188767	124188816	chr9	123447827
rs11055090	5810424	C1RL	-0.215913023	-4.518568851	3.05E-05	0.090931924	0.309996114	12	G	A	0.4835	242	chr12	7138707	7138756	chr12	7706457
rs9651863	5810424	C1RL	-0.215913023	-4.518568851	3.05E-05	0.090931924	0.309996114	12	A	G	0.4835	242	chr12	7138707	7138756	chr12	7707018
rs7344	5690632	HS.443602	0.321062943	4.518098292	3.05E-05	0.091038312	0.270258735	6	G	A	0.1292	240	chr6	36686891	36686940	chr6	36678344
rs1805002	5860243	FAM160A2	0.390631599	4.517642419	3.06E-05	0.0910965	0.300763605	11	A	G	0.07917	240	chr11	6189369	6189418	chr11	6247696
rs28562903	1780240	CHML	-0.110268616	-4.517353754	3.06E-05	0.091145029	0.271453779	1	G	A	0.3595	242	chr1	239859066	239859115	chr1	240177320
rs733846	5670424	GNA15	-0.332652772	-4.516655231	3.07E-05	0.091315199	0.258781626	19	C	A	0.3636	242	chr19	3114544	3114593	chr19	2192327
rs3003136	730685	RGS19	0.162324213	4.516616145	3.07E-05	0.091315199	0.301180252	20	G	C	0.4339	242	chr20	62175231	62175280	chr20	62294346
rs2437341	2360563	NSUN7	0.295061304	4.516576004	3.07E-05	0.091315199	0.324154342	4	G	A	0.3361	238	chr4	40506348	40506397	chr4	40531109
rs60275994	2680343	HS.570343	-0.50344764	-4.516475575	3.07E-05	0.091315199	0.261050045	20	G	A	0.1583	240	chr20	32064312	32064328	chr20	32320918
rs2883049	2810364	KLHDC2	-0.321052814	-4.516407941	3.07E-05	0.091315199	0.272114798	14	G	A	0.175	240	chr14	49319437	49319486	chr14	48528851
rs12897476	2810364	KLHDC2	-0.321052814	-4.516407941	3.07E-05	0.091315199	0.272114798	14	C	A	0.1792	240	chr14	49319437	49319486	chr14	48523049
rs7117114	2640706	HCCA2	0.232088892	4.514860476	3.09E-05	0.09168961	0.269809345	11	G	A	0.4208	240	chr11	1447321	1447370	chr11	1583872
rs57903874	4010133	VNN3	0.951842814	4.514789012	3.09E-05	0.09168961	0.266122627	6	G	A	0.07851	242	chr6	133085777	133085826	chr6	133191559
rs5759165	4220091	TSPO	-0.35438715	-4.514683599	3.09E-05	0.09168961	0.27794804	22	A	G	0.2769	242	chr22	41888861	41888910	chr22	41824016
rs158134	1690240	C5ORF4	-0.58416902	-4.514494102	3.09E-05	0.09168961	0.308820141	5	A	C	0.3595	242	chr5	154198595	154198644	chr5	154339352
rs2290719	1510301	SCYL2	-0.291790286	-4.513432782	3.10E-05	0.091903384	0.262908381	12	A	G	0.4091	242	chr12	99257834	99257883	chr12	100237272
rs3761087	5570546	U2AF1L4	0.350239974	4.51335508	3.10E-05	0.091903384	0.257454142	19	G	A	0.1529	242	chr19	40925496	40925544	chr19	40927271
rs73053653	2480379	LOC387841	-0.32717359	-4.513353195	3.10E-05	0.091903384	0.260044366	12	G	A	0.09091	242	chr12	12920291	12920311	chr12	13811556
rs10427203	5820097	TMBIM1	-0.293684689	-4.51269172	3.11E-05	0.092072715	0.28645748	2	C	A	0.07025	242	chr2	218847290	218847339	chr2	218515440
rs11195253	2570433	PDCD4	-0.272274956	-4.512066795	3.12E-05	0.092119654	0.286458282	10	G	C	0.3458	240	chr10	112648369	112648418	chr10	112400649
rs11195254	2570433	PDCD4	-0.272274956	-4.512066795	3.12E-05	0.092119654	0.286458282	10	A	C	0.3347	242	chr10	112648369	112648418	chr10	112404337
rs355943	3890551	CMTM3	0.275284922	4.511822059	3.12E-05	0.092119654	0.300876579	16	G	A	0.08264	242	chr16	65204882	65204931	chr16	65209514
rs165206	3890551	CMTM3	0.275284922	4.511822059	3.12E-05	0.092119654	0.300876579	16	C	A	0.08264	242	chr16	65204882	65204931	chr16	65199240
rs355942	3890551	CMTM3	0.275284922	4.511822059	3.12E-05	0.092119654	0.300876579	16	A	G	0.08264	242	chr16	65204882	65204931	chr16	65208220
rs355947	3890551	CMTM3	0.275284922	4.511822059	3.12E-05	0.092119654	0.300876579	16	G	A	0.08264	242	chr16	65204882	65204931	chr16	65213648
rs13125359	520162	HPSE	0.434523853	4.511528495	3.12E-05	0.092149468	0.32440277	4	G	A	0.1281	242	chr4	84433116	84433165	chr4	83544598
rs16959814	5490768	GPR56	0.661839373	4.51139907	3.12E-05	0.092149468	0.307004768	16	G	A	0.1208	240	chr16	56256102	56256151	chr16	56803847
rs854222	1410736	TMEM42	0.345295249	4.511386913	3.12E-05	0.092149468	0.271396296	3	A	C	0.2125	240	chr3	44881919	44881968	chr3	45372990
rs854224	1410736	TMEM42	0.345295249	4.511386913	3.12E-05	0.092149468	0.271396296	3	A	C	0.2125	240	chr3	44881919	44881968	chr3	45373882
rs4370967	2630044	NRIP3	-0.278805653	-4.511369032	3.12E-05	0.092149468	0.261832078	11	G	A	0.2727	242	chr11	8960988	8961037	chr11	8971978
rs6603067	4610129	RETN	0.863090257	4.510342806	3.13E-05	0.092306203	0.332152956	19	G	A	0.08898	236	chr19	7640707	7640756	chr19	8376564
rs6450317	4490739	PPAP2A	0.163693837	4.510157029	3.14E-05	0.092344424	0.270477416	5	A	G	0.1322	242	chr5	54822617	54822666	chr5	54889248
rs9661583	4010270	LOC440731	0.541726929	4.509735005	3.14E-05	0.092426021	0.256453339	1	T	A	0.1281	242	chr1	229729706	229729755	chr1	230484888
rs2863147	5090221	HS.556255	-0.161176354	-4.509210949	3.15E-05	0.092563261	0.259875961	11	C	A	0.4008	242	chr11	45192771	45192820	chr11	45042101
rs35062036	430390	FLJ21865	-0.502942861	-4.508878063	3.15E-05	0.092627435	0.275863806	17	A	G	0.02917	240	chr17	74595958	74596007	chr17	74590255
rs628994	290220	SNORD6	0.185252413	4.508389811	3.16E-05	0.092757524	0.275523408	11	A	G	0.1446	242	chr11	93104328	93104377	chr11	93677957
rs59287252	7050403	HACE1	0.231096913	4.508342307	3.16E-05	0.092757524	0.28244427	6	A	C	0.09091	242	chr6	105325787	105325836	chr6	105654700
rs4315393	6370195	RAB11FIP4	-0.420885403	-4.507768084	3.16E-05	0.092875542	0.267761897	17	C	A	0.1033	242	chr17	26889135	26889184	chr17	26771337
rs34001546	2600278	C1ORF54	0.237275313	4.507709527	3.16E-05	0.092875542	0.268708376	1	G	A	0.1333	240	chr1	148518689	148518738	chr1	148726339
rs11801190	2600278	C1ORF54	0.237275313	4.507709527	3.16E-05	0.092875542	0.268708376	1	A	G	0.1303	238	chr1	148518689	148518738	chr1	148750628
rs11631210	5260021	HS.135282	0.179498011	4.506733017	3.17E-05	0.093127673	0.315887835	15	A	G	0.4542	240	chr15	29560863	29560912	chr15	29603612
rs12187953	5550181	HS.186848	0.452050708	4.506579055	3.18E-05	0.09314609	0.256561808	5	A	G	0.06612	242	chr5	115698594	115698643	chr5	115352814
rs61789642	60523	HS.126889	-0.451096199	-4.506389162	3.18E-05	0.093148221	0.282349108	3	A	G	0.124	242	chr3	138152839	138152888	chr3	137592386
rs11399	2480747	PPP1R8	-0.26902695	-4.506132065	3.18E-05	0.093170091	0.277655112	1	A	G	0.1033	242	chr1	28049864	28049913	chr1	28085393
rs1179632	6420369	MDH2	0.1652605	4.505904616	3.18E-05	0.093222362	0.265486389	7	A	G	0.2708	240	chr7	75533788	75533837	chr7	75101701
rs1644311	5290484	SAR1B	0.413909045	4.505815507	3.18E-05	0.093223112	0.258248802	5	A	G	0.2521	242	chr5	133970252	133970301	chr5	133190938
rs11171823	5310521	GDF11	0.131550975	4.505738063	3.19E-05	0.093223112	0.271636525	12	G	A	0.1529	242	chr12	54429905	54429933	chr12	55063372
rs1883816	1990725	UBR2	-0.229443499	-4.505700797	3.19E-05	0.093223112	0.319247186	6	G	A	0.2917	240	chr6	42650817	42650849	chr6	41752419
rs10989177	650427	ALDOB	0.144934893	4.505482366	3.19E-05	0.093272486	0.264530367	9	A	C	0.3926	242	chr9	103223911	103223911	chr9	102411280
rs7002557	5220762	GSR	0.505191187	4.50524645	3.19E-05	0.093305683	0.285797184	8	A	G	0.07851	242	chr8	30656528	30656577	chr8	31516339
rs9987074	5220762	GSR	0.505191187	4.50524645	3.19E-05	0.093305683	0.285797184	8	G	A	0.07851	242	chr8	30656528	30656577	chr8	31527192
rs9450286	5960398	NT5E	-0.206881774	-4.505068657	3.19E-05	0.093341837	0.276891879	6	G	A	0.1708	240	chr6	86261733	86261782	chr6	86265244
rs34162626	1580224	SIRT5	-0.220997228	-4.504876815	3.19E-05	0.0933826	0.324993118	6	G	A	0.09917	242	chr6	13720119	13720168	chr6	13720057
rs2070519	2120114	DYRK1A	0.479712809	4.504734356	3.20E-05	0.093403038	0.260194232	21	C	A	0.376	242	chr21	37808642	37808691	chr21	37035868
rs2231884	6580408	CTSW	-0.528556953	-4.504680161	3.20E-05	0.093403038	0.282693933	11	A	G	0.1446	242	chr11	65407708	65407757	chr11	65413140
rs6031991	7040170	NEURL2	-0.108585547	-4.503556167	3.21E-05	0.093749148	0.271184381	20	G	A	0.4875	240	chr20	43952321	43952370	chr20	43163856
rs1046988	2810653	PPIE	-0.206969246	-4.502685457	3.22E-05	0.093940309	0.294867219	1	A	G	0.2875	240	chr1	39983705	39983754	chr1	39991652
rs209837	1740541	LOC92017	-0.526547248	-4.502486359	3.22E-05	0.093968481	0.264033344	16	G	A	0.1653	242	chr16	12528603	12528652	chr16	12329269
rs941736	1570414	NAT5	0.205919042	4.501726362	3.23E-05	0.094196615	0.283467791	20	G	A	0.3512	242	chr20	19962121	19962170	chr20	19779163
rs2180080	1940274	IFI27L2	-0.3907592	-4.500962935	3.24E-05	0.094426424	0.257641852	14	A	G	0.275	240	chr14	93663938	93663987	chr14	93560454
rs1887101	7210356	HS.501656	-0.17740044	-4.500500268	3.24E-05	0.094490887	0.280705049	1	G	A	0.5	242	chr1	101474119	101474168	chr1	101003440
rs73256479	3420020	SNAPC1	-0.568814512	-4.500314305	3.25E-05	0.094501185	0.258253297	14	A	G	0.1736	242	chr14	61332701	61332750	chr14	61398309
rs6866220	270114	FAM134B	0.556741346	4.500215266	3.25E-05	0.094501185	0.273619514	5	G	A	0.05	240	chr5	16527085	16527134	chr5	17078067
rs2047318	3360491	MCTP1	0.218762382	4.500211296	3.25E-05	0.094501185	0.274127185	5	A	C	0.2314	242	chr5	94072302	94072351	chr5	93975360
rs7214197	630762	TBC1D3B	-0.544951601	-4.498975303	3.26E-05	0.094818842	0.313788939	17	A	G	0.06612	242	chr17	31517652	31517701	chr17	30801911
rs2076666	4590441	CYB5R3	0.312287545	4.498477073	3.27E-05	0.094939889	0.266504597	22	A	G	0.4711	242	chr22	41344854	41344903	chr22	42210450
rs1551355	2710196	UTP6	0.295163237	4.497774909	3.28E-05	0.095106745	0.300146245	17	A	G	0.1901	242	chr17	27214533	27214582	chr17	27056533
rs878054	7050746	GLTSCR1	0.165337869	4.497632377	3.28E-05	0.09513198	0.265608995	19	G	A	0.4625	240	chr19	52898159	52898208	chr19	53220548
rs9678712	630315	DHRS9	0.739344142	4.497267713	3.28E-05	0.095133467	0.270497912	2	G	A	0.06612	242	chr2	169660803	169660852	chr2	169244885
rs62174426	630315	DHRS9	0.739344142	4.497267713	3.28E-05	0.095133467	0.270497912	2	G	A	0.06612	242	chr2	169660803	169660852	chr2	169264050
rs62174390	630315	DHRS9	0.739344142	4.497267713	3.28E-05	0.095133467	0.270497912	2	A	G	0.06612	242	chr2	169660803	169660852	chr2	169244250
rs62174385	630315	DHRS9	0.739344142	4.497267713	3.28E-05	0.095133467	0.270497912	2	G	A	0.06612	242	chr2	169660803	169660852	chr2	169239229
rs3745009	5560400	SLC14A1	0.360271081	4.497228183	3.28E-05	0.095133467	0.292310544	18	A	G	0.4008	242	chr18	41584445	41584494	chr18	41516357
rs3745008	5560400	SLC14A1	0.360271081	4.497228183	3.28E-05	0.095133467	0.292310544	18	A	G	0.4008	242	chr18	41584445	41584494	chr18	41516499
rs9624220	4640768	VPREB3	0.48050884	4.497150441	3.28E-05	0.095137184	0.318221643	22	A	G	0.4256	242	chr22	22425107	22425156	chr22	22266482
rs72676907	5360390	C8ORF37	-0.684259018	-4.496422796	3.29E-05	0.095335198	0.263292621	8	G	A	0.05785	242	chr8	96327450	96327499	chr8	95724772
rs10497071	7560296	RBM43	-0.257394046	-4.495917208	3.30E-05	0.095397174	0.295304482	2	G	A	0.3109	238	chr2	151813477	151813526	chr2	151317011
rs12601481	7560138	PMP22	1.460087888	4.495469831	3.30E-05	0.09548433	0.280111112	17	A	G	0.06198	242	chr17	15073969	15074018	chr17	14240223
rs11653601	7560138	PMP22	1.460087888	4.495469831	3.30E-05	0.09548433	0.280111112	17	G	A	0.04959	242	chr17	15073969	15074018	chr17	14253487
rs4743412	650427	ALDOB	0.162107685	4.494385528	3.31E-05	0.095705005	0.269823148	9	A	G	0.3235	238	chr9	103223911	103223911	chr9	102490630
rs753753	1570390	LOC100130557	0.193020811	4.494143421	3.32E-05	0.095741644	0.271211839	1	G	A	0.3884	242	chr1	40927421	40927470	chr1	41009975
rs7519348	1570390	LOC100130557	0.193020811	4.494143421	3.32E-05	0.095741644	0.271211839	1	A	G	0.3875	240	chr1	40927421	40927470	chr1	40932791
rs2304700	7040142	KYNU	0.291041566	4.493153413	3.33E-05	0.095947269	0.287971272	2	A	C	0.1042	240	chr2	143459996	143460045	chr2	143507484
rs73961715	7040142	KYNU	0.291041566	4.493153413	3.33E-05	0.095947269	0.287971272	2	G	A	0.1033	242	chr2	143459996	143460045	chr2	143520317
rs55758647	7510035	TBC1D1	0.174189832	4.493066001	3.33E-05	0.095947269	0.270368336	4	G	A	0.09091	242	chr4	37816867	37816916	chr4	38667804
rs17583481	7510035	TBC1D1	0.174189832	4.493066001	3.33E-05	0.095947269	0.270368336	4	A	C	0.0875	240	chr4	37816867	37816916	chr4	38665016
rs17663697	2190224	KIAA1128	-0.586851508	-4.492860867	3.33E-05	0.09598252	0.266445312	10	A	G	0.1198	242	chr10	86267604	86267653	chr10	86266274
rs3749263	5080228	ATP2C1	-0.224516078	-4.492623037	3.33E-05	0.095984491	0.258111338	3	G	C	0.124	242	chr3	132195533	132195582	chr3	133106810
rs1966947	5080228	ATP2C1	-0.224516078	-4.492623037	3.33E-05	0.095984491	0.258111338	3	A	C	0.124	242	chr3	132195533	132195582	chr3	133110370
rs72805558	7210674	DBNDD1	0.420534502	4.492558113	3.34E-05	0.095984491	0.292109562	16	A	G	0.06466	232	chr16	88598927	88598976	chr16	88181444
rs7635938	510288	MFSD1	0.363152941	4.492477879	3.34E-05	0.095989232	0.261006852	3	G	A	0.1446	242	chr3	160029974	160030023	chr3	160663089
rs10844579	6350037	DNM1L	-0.17073599	-4.492261963	3.34E-05	0.09600565	0.273087694	12	A	G	0.3333	240	chr12	32788157	32788206	chr12	33444466
rs2058111	5810221	CACNA2D4	-0.182339465	-4.492183305	3.34E-05	0.09600565	0.37877702	12	C	A	0.3471	242	chr12	1771634	1771683	chr12	1773027
rs11204682	10286	ADAMTSL4	0.165206697	4.492025306	3.34E-05	0.09600565	0.258054522	1	A	C	0.1417	240	chr1	148797683	148797732	chr1	148862161
rs7121538	3370543	PSMA1	0.237254708	4.492019871	3.34E-05	0.09600565	0.298412592	11	C	A	0.1875	240	chr11	14498438	14498487	chr11	14461039
rs16930180	3370543	PSMA1	0.237254708	4.492019871	3.34E-05	0.09600565	0.298412592	11	A	C	0.186	242	chr11	14498438	14498487	chr11	14428853
rs11085109	2650471	CCDC94	-0.183803207	-4.49196664	3.34E-05	0.09600565	0.275959341	19	A	G	0.2	240	chr19	4219785	4219834	chr19	4902446
rs12611180	3290576	VRK3	-0.452908835	-4.491402727	3.35E-05	0.09617289	0.258146689	19	A	G	0.1208	240	chr19	55174168	55174217	chr19	55255020
rs978875	2710349	TNFSF4	0.272871747	4.491247619	3.35E-05	0.096202268	0.262303658	1	A	G	0.09091	242	chr1	171420143	171420192	chr1	170641178
rs10092989	3930195	MYST3	-0.238329884	-4.490945912	3.35E-05	0.096235845	0.326383782	8	A	C	0.2107	242	chr8	41907695	41907744	chr8	41784667
rs9484150	3940026	HEBP2	-0.363416538	-4.490876299	3.36E-05	0.096235845	0.274823384	6	A	G	0.1525	236	chr6	138775797	138775846	chr6	138741531
rs576144	4490154	CEP192	0.326321721	4.490199371	3.36E-05	0.09637819	0.255514665	18	G	A	0.4132	242	chr18	13114633	13114682	chr18	13084801
rs135114	7050747	PRR5	0.241386375	4.489839961	3.37E-05	0.096459183	0.256703051	22	A	G	0.3025	238	chr22	43489193	43489215	chr22	42749303
rs67485439	2710463	SLC25A29	0.306371259	4.489729119	3.37E-05	0.096459183	0.35632654	14	G	A	0.2167	240	chr14	99827432	99827481	chr14	100668426
rs4938729	2450192	HINFP	0.138896044	4.489631438	3.37E-05	0.096459183	0.277734219	11	G	A	0.2583	240	chr11	118510767	118510816	chr11	119192528
rs6969466	450647	LOC728743	0.212340114	4.489594487	3.37E-05	0.096459183	0.259978262	7	A	G	0.3333	240	chr7	149447182	149447231	chr7	149770827
rs10813878	2640762	TAF1L	0.131390612	4.489564163	3.37E-05	0.096459183	0.272311736	9	G	A	0.2893	242	chr9	32619556	32619605	chr9	32849234
rs2216127	2480379	LOC387841	-0.327520742	-4.489384133	3.37E-05	0.096495759	0.258027136	12	A	G	0.09583	240	chr12	12920291	12920311	chr12	13825676
rs2224652	50201	LRRC8C	-0.225562296	-4.489105792	3.38E-05	0.096547253	0.263810721	1	A	G	0.3417	240	chr1	89952665	89952714	chr1	89969140
rs3814547	3890524	C9ORF78	-0.29890761	-4.488795106	3.38E-05	0.096629938	0.271817597	9	A	G	0.2208	240	chr9	131629532	131629581	chr9	131636842
rs9844200	4260075	LSM3	-0.606476933	-4.488521323	3.38E-05	0.096698281	0.276543164	3	G	A	0.405	242	chr3	14198084	14198133	chr3	14360517
rs10076582	150605	YTHDC2	-0.23362823	-4.488461393	3.38E-05	0.096698281	0.277517756	5	G	A	0.4833	240	chr5	112915385	112915392	chr5	113805782
rs13168040	1170630	ANKRA2	-0.287725772	-4.488250342	3.39E-05	0.096747416	0.274489428	5	A	C	0.3884	242	chr5	72889157	72889206	chr5	72912438
rs3743756	4120768	NUDT7	0.343257022	4.487894847	3.39E-05	0.096778842	0.270986124	16	G	A	0.09583	240	chr16	76333459	76333508	chr16	76316637
rs12761064	770711	GOLGA7B	0.192107972	4.487715313	3.39E-05	0.096817377	0.272795938	10	G	A	0.1083	240	chr10	99617598	99617647	chr10	100098819
rs1148941	6200286	RHBDL2	0.563149114	4.486581649	3.41E-05	0.097112598	0.261787561	1	A	G	0.2542	240	chr1	39124418	39124467	chr1	39874100
rs73025809	430672	HSPA8	0.562156931	4.48598702	3.41E-05	0.097136751	0.313093248	11	A	G	0.05882	238	chr11	122433638	122433651	chr11	121784945
rs2664144	6650064	SIGLEC5	-0.615937522	-4.4859866	3.41E-05	0.097136751	0.259600289	19	G	A	0.2479	242	chr19	56807237	56807286	chr19	56083468
rs10993161	4640427	HIATL1	0.412477292	4.485866062	3.41E-05	0.09714918	0.276834102	9	C	A	0.1583	240	chr9	96262208	96262257	chr9	96108760
rs2072688	1230348	CARHSP1	0.325652351	4.485819154	3.41E-05	0.09714918	0.278026977	16	A	G	0.2542	240	chr16	8856305	8856354	chr16	8849358
rs6058504	6270022	HCK	-0.324232567	-4.485089483	3.42E-05	0.097333419	0.294827104	20	G	A	0.3512	242	chr20	30153066	30153115	chr20	30023282
rs1381903	1030324	ZFP161	0.311278456	4.485067029	3.42E-05	0.097333419	0.254453165	18	C	G	0.343	242	chr18	5280083	5280132	chr18	4362200
rs1054770	670554	GRWD1	-0.301196567	-4.484949994	3.43E-05	0.097333419	0.266867972	19	A	G	0.2603	242	chr19	53648780	53648829	chr19	54569927
rs2303759	670554	GRWD1	-0.301196567	-4.484949994	3.43E-05	0.097333419	0.266867972	19	C	A	0.2603	242	chr19	53648780	53648829	chr19	54560863
rs8025660	1500553	NUSAP1	0.405746815	4.484271449	3.43E-05	0.09751989	0.311629473	15	G	A	0.06198	242	chr15	39460433	39460482	chr15	39287932
rs4790706	3930133	ARRB2	0.136225109	4.483480073	3.44E-05	0.097722957	0.258894434	17	G	A	0.4711	242	chr17	4571351	4571400	chr17	4636312
rs2279962	3930133	ARRB2	0.136225109	4.483480073	3.44E-05	0.097722957	0.258894434	17	A	C	0.4752	242	chr17	4571351	4571400	chr17	4635736
rs522129	5960398	NT5E	-0.255757864	-4.483112704	3.45E-05	0.097811612	0.279942382	6	G	A	0.1471	238	chr6	86261733	86261782	chr6	86173100
rs12003711	510347	C9ORF72	1.024360085	4.482705071	3.45E-05	0.097876282	0.294138531	9	G	A	0.04545	242	chr9	27536906	27536955	chr9	28532803
rs12005012	510347	C9ORF72	1.024360085	4.482705071	3.45E-05	0.097876282	0.294138531	9	G	A	0.04132	242	chr9	27536906	27536955	chr9	28529581
rs1880949	3310592	ZNF394	-0.503494486	-4.481968401	3.46E-05	0.098030412	0.261875228	7	A	C	0.1583	240	chr7	98929090	98929139	chr7	99560202
rs6510967	2230242	CNN2	-0.356464764	-4.481887248	3.46E-05	0.098030412	0.267633208	19	C	A	0.2754	236	chr19	987161	987210	chr19	727648
rs10950996	6040181	OSBPL3	0.258916662	4.481798523	3.46E-05	0.098030412	0.261757647	7	G	A	0.1157	242	chr7	24838890	24838939	chr7	24141404
rs1871859	3360220	RMND1	-0.158808556	-4.481696965	3.46E-05	0.098042898	0.307314366	6	A	G	0.1983	242	chr6	151768567	151768616	chr6	151940199
rs12553320	1980180	C9ORF95	-0.362454384	-4.481349569	3.47E-05	0.098102817	0.258311064	9	A	G	0.3083	240	chr9	76866031	76866080	chr9	75957133
rs9896618	4070379	PCYT2	-0.151486772	-4.481326838	3.47E-05	0.098102817	0.261874061	17	A	C	0.4876	242	chr17	2421730	2421779	chr17	2628388
rs10853151	4010411	RHOT1	0.389529834	4.481141123	3.47E-05	0.09814417	0.276383191	17	A	G	0.2857	238	chr17	27576400	27576449	chr17	27885812
rs34602355	7560538	ITCH	0.287097831	4.480847665	3.47E-05	0.0982002	0.273078085	20	A	G	0.1488	242	chr20	32562782	32562831	chr20	32337255
rs17091705	7560538	ITCH	0.287097831	4.480847665	3.47E-05	0.0982002	0.273078085	20	A	G	0.15	240	chr20	32562782	32562831	chr20	32337108
rs817991	5080687	NDUFS1	0.114434151	4.480486091	3.48E-05	0.09826951	0.255196814	2	A	G	0.3264	242	chr2	206696484	206696533	chr2	206582584
rs17663697	4920327	FAM190B	-0.679402627	-4.480305205	3.48E-05	0.098296647	0.266601375	10	A	G	0.1198	242	chr10	86264886	86264935	chr10	86266274
rs16862624	6200484	RAB43	0.527105641	4.48024173	3.48E-05	0.098296647	0.255012714	3	G	A	0.0875	240	chr3	130296523	130296572	chr3	130925668
rs9305125	4220152	SIRPG	-0.392583308	-4.480120138	3.48E-05	0.0983161	0.281135948	20	A	G	0.1364	242	chr20	1564012	1564061	chr20	1563959
rs531319	2030646	SCARNA16	0.251437709	4.479708569	3.49E-05	0.098368305	0.254687519	17	G	A	0.4628	242	chr17	72596987	72597036	chr17	72595877
rs4246828	5050082	PUF60	-0.25732664	-4.478975193	3.50E-05	0.098500251	0.270205371	8	G	A	0.3	240	chr8	144970635	144970677	chr8	144240466
rs2535248	6580474	TUBB	-0.293732375	-4.478609696	3.50E-05	0.098500251	0.269979086	6	G	A	0.1364	242	chr6	30692958	30693007	chr6	29742906
rs2535250	6580474	TUBB	-0.293732375	-4.478609696	3.50E-05	0.098500251	0.269979086	6	A	G	0.1364	242	chr6	30692958	30693007	chr6	29742396
rs2857771	6580474	TUBB	-0.293732375	-4.478609696	3.50E-05	0.098500251	0.269979086	6	G	A	0.1364	242	chr6	30692958	30693007	chr6	29742947
rs66470520	7380367	C9ORF69	0.176581691	4.478491188	3.50E-05	0.098500251	0.259997279	9	A	G	0.2353	238	chr9	138146520	138146569	chr9	138282629
rs2735616	4480669	GALNT11	-0.460283084	-4.478081579	3.51E-05	0.098549284	0.268586174	7	A	G	0.05785	242	chr7	151449876	151449925	chr7	152415959
rs2298573	5720091	RAB6A	0.505822435	4.477705189	3.51E-05	0.098656605	0.26766394	11	G	A	0.1083	240	chr11	73064833	73064882	chr11	73981498
rs34187325	2230204	OAS2	0.419667851	4.476975116	3.52E-05	0.098822404	0.307326098	12	A	C	0.07851	242	chr12	111910660	111910709	chr12	112426484
rs2735097	7330053	HLA-F	0.39872858	4.475726636	3.54E-05	0.099139095	0.272541315	6	A	C	0.3625	240	chr6	29801794	29801799	chr6	30023280
rs11857545	3290431	UNC45A	-0.187331295	-4.475263201	3.54E-05	0.099277238	0.263819174	15	A	G	0.2941	238	chr15	89298220	89298269	chr15	89290709
rs9654036	6350370	CLASP2	-0.224728477	-4.475117465	3.54E-05	0.099305401	0.258448892	3	G	A	0.1653	242	chr3	33623097	33623146	chr3	33658467
rs1290617	6560021	WIZ	-0.083506854	-4.474586952	3.55E-05	0.099401365	0.259871672	19	C	A	0.4458	240	chr19	15393601	15393650	chr19	15612897
rs1290616	6560021	WIZ	-0.083506854	-4.474586952	3.55E-05	0.099401365	0.259871672	19	A	G	0.4417	240	chr19	15393601	15393650	chr19	15612566
rs17121550	4830427	PPIL5	0.144837134	4.474582977	3.55E-05	0.099401365	0.262893319	14	G	C	0.5	242	chr14	49144284	49144333	chr14	49083074
rs17132610	2570504	UCP3	-0.221487963	-4.473878434	3.56E-05	0.099602137	0.259234331	11	G	A	0.1074	242	chr11	73389195	73389244	chr11	73423043
rs10487503	4610184	HS.571887	0.549913113	4.473876006	3.56E-05	0.099602137	0.257378113	7	G	A	0.1157	242	chr7	127453209	127453258	chr7	127389905
rs12453704	1690681	TNFAIP1	-0.208298298	-4.473705089	3.56E-05	0.099639176	0.256357086	17	A	C	0.1488	242	chr17	23697670	23697719	chr17	23860572
rs60275994	7100544	HS.443185	-0.427442554	-4.473557708	3.56E-05	0.099660484	0.257021432	20	G	A	0.1583	240	chr20	33266972	33267021	chr20	32320918
rs6026976	4220259	CTSZ	0.362296026	4.472884999	3.57E-05	0.099806187	0.265633074	20	A	G	0.2625	240	chr20	57003862	57003911	chr20	57594023
rs10414921	1510133	CD37	-0.394309572	-4.47274307	3.57E-05	0.099817278	0.263577383	19	A	G	0.2042	240	chr19	54533922	54533971	chr19	54514859
rs3025643	4780470	HCG2P7	-0.293142708	-4.47249463	3.58E-05	0.09987824	0.25451718	6	A	G	0.2066	242	chr6	29978163	29978212	chr6	29677934
