# Supplementary material for: Expression Quantitative Trait Loci (eQTL) Mapping in Puerto Rican Children
Source: PLoS One. 2015 Mar 27;10(3):e0122464. doi: 10.1371/journal.pone.0122464 (PMC4376710; doi:10.1371/journal.pone.0122464)
Supplement: S6 Table — (CSV) [file pone.0122464.s007.csv]

	Instruction: The Table below is the result of aligning the GENEIDs in MatrixeQTL results with GWAS catalog. The alignment compare the result GENEIDs and the "Reported Gene(s)" and "Mapped_gene" columns in the catalog file. We match the IDs with the corresponding Disease/Trait description from the catalog and summariz an combinational table, which makes the connections between eQTL genes and the s…
index	SNP	gene	beta	t.stat	p.value	FDR	R2	CHR	A1	A2	MAF	NCHROBS	chrmProbe	s1	s2	chrm_snp	pos	Disease / Trait
1	rs8458	6560279_VAV3	1.314293542	26.1773822	1.42E-47	2.95E-41	0.757080418	1	G	A	0.4708	240	chr1	108114542	108114591	chr1	107915379	[Adverse response to chemotherapy (neutropenia/leucopenia) (cisplatin)],[Hypothyroidism]
2	rs14139	460411_IPO8	0.739465822	25.39463984	2.19E-46	2.93E-40	0.683901698	12	A	G	0.4959	242	chr12	30673525	30673574	chr12	30673865	[Aging traits],[Heart failure]
3	rs11539046	3930008_RPL14	2.011811674	25.24483827	3.72E-46	4.21E-40	0.802480293	3	G	A	0.2851	242	chr3	40478782	40478831	chr3	40478813	[Major depressive disorder],[Vascular endothelial growth factor levels]
4	rs10044354	2260731_ERAP2	1.149044982	23.93680312	4.21E-44	2.91E-38	0.839570013	5	A	G	0.3512	242	chr5	96274820	96274869	chr5	96346251	[Crohn's disease],[Inflammatory bowel disease]
5	rs10876864	6590377_RPS26	-1.103758562	-22.61252686	6.08E-42	3.03E-36	0.76928956	12	A	G	0.4669	242	chr12	54722494	54722543	chr12	54687352	[Psoriasis],[Type 1 diabetes],[Vitiligo]
6	rs10088428	160446_HMBOX1	-0.743486317	-22.35505481	1.64E-41	7.55E-36	0.733465266	8	A	G	0.2769	242	chr8	28965044	28965093	chr8	28965442	[Obesity-related traits]
7	rs6464103	5720682_TMEM176A	1.140050031	21.69319734	2.16E-40	8.66E-35	0.714009324	7	G	A	0.2603	242	chr7	150133038	150133087	chr7	150109318	[Height]
8	rs4731533	2230431_IRF5	0.965481955	21.00401986	3.34E-39	9.90E-34	0.756769009	7	A	G	0.5	236	chr7	127973722	127973771	chr7	128389378	[Primary biliary cirrhosis],[Rheumatoid arthritis],[Systemic lupus erythematosus],[Systemic lupus erythematosus and Systemic sclerosis],[Systemic sclerosis],[Ulcerative colitis]
9	rs1926196	6480059_ACTA2	0.580038454	20.25384297	7.02E-38	1.62E-32	0.358348823	10	A	G	0.3802	242	chr10	90684907	90684956	chr10	90743728	[Chronic lymphocytic leukemia],[Immunoglobulin A ],[Lung cancer]
10	rs4731533	4260373_IRF5	0.795787434	20.25002132	7.13E-38	1.62E-32	0.735435842	7	A	G	0.5	236	chr7	128376806	128376855	chr7	128389378	[Primary biliary cirrhosis],[Rheumatoid arthritis],[Systemic lupus erythematosus],[Systemic lupus erythematosus and Systemic sclerosis],[Systemic sclerosis],[Ulcerative colitis]
11	rs2888	6580349_LEMD3	-0.646361268	-20.0787109	1.44E-37	3.00E-32	0.289473419	12	A	G	0.3099	242	chr12	63928218	63928267	chr12	63928252	[Hippocampal volume]
12	rs17561351	4890707_PVRL2	0.986488198	19.10815452	8.40E-36	1.50E-30	0.490153948	19	G	A	0.07851	242	chr19	50073676	50073717	chr19	50064169	[Age-related macular degeneration],[Alzheimer's disease],[Alzheimer's disease (age of onset)],[Alzheimer's disease (late onset)],[Alzheimer's disease biomarkers],[HDL cholesterol],[Waist-to-hip circumference ratio (interaction)]
13	rs2256974	650112_LST1	-0.634012285	-19.05592145	1.05E-35	1.81E-30	0.55376633	6	A	C	0.275	240	chr6	31663436	31663485	chr6	31663371	[Crohn's disease]
14	rs1063355	7160474_HLA-DQB1	-1.475645807	-18.09079537	6.75E-34	9.66E-29	0.754776352	6	A	C	0.4339	242	chr6	32736001	32736004	chr6	32735692	[Allergic sensitization],[Asthma],[Celiac disease],[Chronic hepatitis B infection],[Coronary heart disease],[Crohn's disease],[Drug-induced liver injury (amoxicillin-clavulanate)],[Epstein-Barr virus immune response (EBNA-1)],[Follicular lymphoma],[Graves' disease],[HPV seropositivity],[Height],[Hepatitis B],[Hepatocellular carcinoma (hepatitis B virus related)],[Hypothyroidism],[IgA nephropathy]…
15	rs1393261	4120367_LPCAT2	-0.737383198	-17.96571789	1.17E-33	1.60E-28	0.652231254	16	A	G	0.4835	242	chr16	54174433	54174482	chr16	54175952	[Thyroid hormone levels]
16	rs10774671	3450180_OAS1	-0.806054155	-17.92633734	1.39E-33	1.80E-28	0.451398929	12	G	A	0.3583	240	chr12	111839896	111839945	chr12	111841576	[Gamma glutamyl transpeptidase],[Glycemic traits],[Response to fenofibrate (adiponectin levels)]
17	rs3445	2510161_B3GALT4	0.477008125	17.58778618	6.20E-33	6.77E-28	0.392281577	6	A	G	0.09917	242	chr6	33354262	33354311	chr6	33354496	[LDL cholesterol]
18	rs17718122	630474_ZP3	0.723449403	17.15382296	4.31E-32	3.89E-27	0.592610576	7	G	A	0.2851	242	chr7	75909276	75909309	chr7	76047395	[Obesity-related traits]
19	rs2833	4390646_ZHX2	0.631978398	16.88742308	1.43E-31	1.21E-26	0.705005958	8	A	G	0.4504	242	chr8	123986271	123986320	chr8	124055830	[Carotid intima media thickness],[Immune response to smallpox vaccine (IL-6)]
20	rs2709373	3520440_FAM119A	-0.483015972	-16.79808161	2.15E-31	1.81E-26	0.697830608	2	G	A	0.1208	240	chr2	208182546	208182595	chr2	208094269	[Opioid sensitivity]
21	rs2431530	4210670_PAM	0.583100278	16.76832481	2.46E-31	2.05E-26	0.657415975	5	A	G	0.2899	238	chr5	102340879	102340928	chr5	102145906	["Cholesterol, total"],[Crohn's disease],[LDL cholesterol],[Schizophrenia]
22	rs4821669	6280086_LGALS2	0.834230983	16.39783534	1.33E-30	9.39E-26	0.631482836	22	G	A	0.4628	242	chr22	36296552	36296601	chr22	36300754	[Response to antidepressant treatment]
23	rs6867790	7150563_ENC1	0.740902986	16.24086956	2.75E-30	1.86E-25	0.571188375	5	A	G	0.1198	242	chr5	73959244	73959293	chr5	73965406	[Prostate cancer],[QT interval]
24	rs72731415	3190730_SRP14	0.369331813	16.17162634	3.78E-30	2.44E-25	0.564934662	15	G	A	0.219	242	chr15	38115328	38115377	chr15	38118991	[Dehydroepiandrosterone sulphate levels],[Ewing sarcoma],[Obesity-related traits]
25	rs1662955	7040546_LCLAT1	0.329914191	15.81446924	1.98E-29	1.19E-24	0.426565508	2	G	A	0.2314	242	chr2	30720155	30720204	chr2	30524477	[vWF and FVIII levels]
26	rs6643	3440338_RNF181	-0.421235965	-15.76313011	2.52E-29	1.49E-24	0.524353668	2	G	A	0.1281	242	chr2	85677765	85677812	chr2	85677762	[Prostate cancer]
27	rs1170444	5900286_ZFP90	-0.265270075	-15.28783667	2.35E-28	1.31E-23	0.317770268	16	A	G	0.3167	240	chr16	67158424	67158473	chr16	67130788	[HIV-1 viral setpoint],[Reasoning],[Ulcerative colitis]
28	rs1137895	6620161_SPIB	0.733814795	14.81364582	2.24E-27	1.08E-22	0.626981398	19	G	C	0.3512	242	chr19	55623758	55623807	chr19	55623776	[Primary biliary cirrhosis]
29	rs2001483	5910619_STX2	0.364988317	14.70768567	3.73E-27	1.74E-22	0.261886195	12	G	A	0.4711	242	chr12	129840467	129840516	chr12	129884598	[Alzheimer's disease],[Response to amphetamines]
30	rs4559	1660397_STAT6	0.3369437	14.18483508	4.65E-26	1.96E-21	0.319785448	12	G	A	0.3636	242	chr12	55775567	55775616	chr12	55775915	[Allergic sensitization],[Eosinophilic esophagitis (pediatric)],[IgE levels ]
31	rs6663	5390754_KCTD10	0.487402296	14.15503417	5.37E-26	2.24E-21	0.531125776	12	A	G	0.1942	242	chr12	108371007	108371056	chr12	108370986	[HDL cholesterol]
32	rs9276	1050360_HLA-DPB1	0.725287269	14.06919855	8.16E-26	3.30E-21	0.634013589	6	A	G	0.1694	242	chr6	33054752	33054801	chr6	33161555	[Aspirin exacerbated respiratory disease in asthmatics],[Asthma],[Chronic hepatitis B infection],[Hepatitis B],[Hepatitis B (viral clearance)],[Hepatitis B vaccine response],[Nephropathy],[Systemic sclerosis],[Wegener's granulomatosis]
33	rs1981760	940220_NOD2	0.486291558	14.04461328	9.20E-26	3.69E-21	0.428328605	16	G	A	0.2875	240	chr16	49324082	49324131	chr16	49280575	[Crohn's disease],[Inflammatory bowel disease],[Leprosy]
34	rs72794132	4280273_GM2A	0.564843647	13.68213003	5.42E-25	1.89E-20	0.437797663	5	A	G	0.1488	242	chr5	150628330	150628379	chr5	150599186	[Bulimia nervosa]
35	rs239937	2850100_RNASET2	-0.258495126	-13.62435306	7.20E-25	2.50E-20	0.169254139	6	G	A	0.3926	242	chr6	167263060	167263065	chr6	167331277	[Crohn's disease],[Graves' disease],[Inflammatory bowel disease],[Vitiligo]
36	rs1058003	3440017_TRPC4AP	0.323117455	13.57289027	9.27E-25	3.21E-20	0.495420516	20	G	A	0.3167	240	chr20	33054039	33054088	chr20	33054078	[Prothrombin time]
37	rs7736263	1500131_CPEB4	0.553129054	13.47254726	1.52E-24	5.16E-20	0.598070265	5	A	C	0.1694	242	chr5	173317563	173317612	chr5	173271828	[Crohn's disease],[Obesity-related traits],[Prion diseases],[Waist-hip ratio]
38	rs1719273	5890564_ANKDD1A	0.548330755	13.46943794	1.54E-24	5.22E-20	0.555906534	15	C	A	0.2562	242	chr15	63037789	63037838	chr15	62971545	[Platelet counts]
39	rs2709373	1940019_FAM119A	-0.314506262	-13.43384223	1.84E-24	6.18E-20	0.522072426	2	G	A	0.1208	240	chr2	208182608	208182657	chr2	208094269	[Opioid sensitivity]
40	rs35088455	3990403_MXRA7	0.408271617	13.25309135	4.50E-24	1.39E-19	0.627233549	17	G	A	0.219	242	chr17	72183709	72183758	chr17	72218028	[Retinal arteriolar caliber]
41	rs6560632	3370255_INPP5E	-0.38370189	-13.13904724	7.92E-24	2.38E-19	0.633728011	9	C	A	0.4628	242	chr9	138443133	138443182	chr9	138491607	[Inflammatory bowel disease],[Ulcerative colitis]
42	rs17718122	3440538_ZP3	0.483196543	13.12675959	8.42E-24	2.53E-19	0.493169105	7	G	A	0.2851	242	chr7	75907563	75907594	chr7	76047395	[Obesity-related traits]
43	rs10998636	1580035_VPS26A	-0.851788118	-13.05112932	1.23E-23	3.54E-19	0.269237974	10	G	C	0.04132	242	chr10	70602362	70602411	chr10	70627866	[Immune reponse to smallpox (secreted IL-1beta)],[Type 2 diabetes]
44	rs7187776	6370097_TUFM	0.233578668	13.0198604	1.43E-23	4.08E-19	0.42093501	16	G	A	0.3967	242	chr16	28761848	28761897	chr16	28765146	[Body mass index]
45	rs1935	5290592_NRBF2	-0.393170566	-12.95903444	1.94E-23	5.42E-19	0.369053256	10	C	G	0.325	240	chr10	64584374	64584423	chr10	64597829	[IgG glycosylation],[Liver enzyme levels (alkaline phosphatase)],[Temperament]
46	rs8521	650678_TAGLN	-0.623859535	-12.79563035	4.39E-23	1.19E-18	0.523847348	11	G	A	0.3739	238	chr11	116580580	116580629	chr11	116572909	[Cardiovascular disease risk factors]
47	rs1042815	3460097_HOXB2	-0.523342163	-12.59693302	1.19E-22	2.97E-18	0.41750826	17	G	A	0.405	242	chr17	43975337	43975386	chr17	43975287	[Primary tooth development (number of teeth)]
48	rs13320	6100010_THEM4	-0.233808503	-12.59576717	1.19E-22	2.99E-18	0.499785816	1	G	A	0.4752	242	chr1	150112933	150112982	chr1	150113141	[Hair morphology]
49	rs860335	460020_AKAP10	0.358715513	12.58683966	1.25E-22	3.12E-18	0.595399359	17	G	A	0.4876	242	chr17	19809334	19809383	chr17	19778271	[Platelet counts]
50	rs1531133	5090731_CRIPT	-0.220834156	-12.38946815	3.37E-22	7.82E-18	0.126245114	2	A	G	0.4917	240	chr2	46705229	46705278	chr2	46697135	[Height]
51	rs2246577	4010021_FN3KRP	-0.266947103	-12.34137375	4.29E-22	9.79E-18	0.436118331	17	A	G	0.3926	242	chr17	78278957	78279006	chr17	78273683	[Glycated hemoglobin levels]
52	rs71838950	620544_HLA-DRB6	1.919666396	12.31357248	4.94E-22	1.11E-17	0.587658734	6	A	G	0.3884	242	chr6	32628571	32628620	chr6	32628488	[Multiple sclerosis (OCB status)],[Prostate cancer]
53	rs12434868	5820240_FNTB	0.458997654	12.26361575	6.35E-22	1.41E-17	0.284917111	14	A	G	0.1033	242	chr14	64598938	64598987	chr14	64569902	[Blood trace element (Zn levels)],[Mean corpuscular volume],[Red blood cell traits]
54	rs4147594	7160400_MGST3	-0.24153805	-12.20844721	8.39E-22	1.82E-17	0.34260482	1	A	G	0.4008	242	chr1	163887894	163887896	chr1	163867230	[Total ventricular volume]
55	rs2297256	5570195_BRWD1	0.3505245	12.1963921	8.92E-22	1.90E-17	0.455409907	21	A	G	0.4625	240	chr21	39484301	39484350	chr21	39480291	[Temperament (bipolar disorder)]
56	rs16825688	1820632_PTGS2	-0.733262545	-12.17978018	9.70E-22	2.05E-17	0.324490812	1	C	A	0.1208	240	chr1	184907659	184907708	chr1	184898910	[Knee osteoarthritis],[Schizophrenia]
57	rs2303231	1740139_USP10	-0.642981307	-12.14784987	1.14E-21	2.37E-17	0.308877658	16	C	A	0.1488	242	chr16	83370108	83370157	chr16	83366123	[Colorectal cancer],[Dupuytren's disease],[Height],[Keloid],[Metabolite levels (HVA-5-HIAA Factor score)],[Mortality among heart failure patients],[Obesity-related traits],[Progressive supranuclear palsy]
58	rs1186222	580484_HIP1	-0.336815461	-12.02931623	2.08E-21	4.22E-17	0.436493249	7	A	G	0.4587	242	chr7	75163769	75163818	chr7	75085265	[Alcoholism (12-month weekly alcohol consumption)],[Behcet's disease],[Celiac disease],[Major depressive disorder],[Multiple sclerosis],[Quantitative traits],[Systemic lupus erythematosus]
59	rs2288236	2320750_MRVI1	-0.413548038	-11.96061146	2.94E-21	5.90E-17	0.403189067	11	G	A	0.35	240	chr11	10607698	10607747	chr11	10560224	[Bipolar disorder and schizophrenia],[Migraine],[Platelet aggregation]
60	rs1550452	4050717_MYOM2	1.564195633	11.93732866	3.31E-21	6.55E-17	0.617617083	8	A	G	0.4339	242	chr8	2080589	2080638	chr8	2070552	[Bipolar disorder and schizophrenia],[Emphysema-related traits]
61	rs7522860	6550367_PAQR6	-0.227757151	-11.92042155	3.61E-21	7.11E-17	0.457507668	1	A	G	0.4917	242	chr1	154480101	154480150	chr1	154541905	[mean corpuscular hemoglobin concentration]
62	rs10933529	4150100_PASK	-0.460569661	-11.91061862	3.79E-21	7.45E-17	0.481369191	2	A	G	0.3719	242	chr2	241694768	241694811	chr2	241676955	[Height]
63	rs3862518	5900735_ANXA11	0.369168171	11.7692724	7.77E-21	1.47E-16	0.276638877	10	G	A	0.157	242	chr10	81918738	81918787	chr10	81907937	[Chronic obstructive pulmonary disease-related biomarkers],[Sarcoidosis]
64	rs6921137	5550564_MTRF1L	0.174109199	11.76419938	7.97E-21	1.50E-16	0.321455635	6	A	C	0.1983	242	chr6	153351471	153351520	chr6	153349891	[Prostate cancer]
65	rs11079013	4880370_JUP	1.049697015	11.74983016	8.57E-21	1.60E-16	0.402579687	17	A	C	0.05785	242	chr17	37164658	37164707	chr17	37200732	[Esophageal cancer (squamous cell)]
66	rs12128955	5090020_SMG5	-0.190253955	-11.73923165	9.05E-21	1.69E-16	0.34330598	1	A	G	0.4876	242	chr1	154485708	154485757	chr1	154510445	[mean corpuscular hemoglobin concentration]
67	rs10933529	2140382_PASK	-0.501109506	-11.67999933	1.22E-20	2.22E-16	0.455504233	2	A	G	0.3719	242	chr2	241695557	241695587	chr2	241676955	[Height]
68	rs7563410	5670114_TTC32	0.480067588	11.62105382	1.65E-20	2.90E-16	0.313683239	2	A	C	0.1116	242	chr2	19961149	19961198	chr2	19960417	[Coronary heart disease]
69	rs4304304	3360228_RPS20	-0.515273135	-11.60267197	1.81E-20	3.16E-16	0.195908725	8	A	C	0.0875	240	chr8	57149239	57149272	chr8	57213813	[Height]
70	rs6689324	5570601_RNPEP	-0.281696883	-11.58746018	1.96E-20	3.39E-16	0.179844547	1	G	A	0.4958	238	chr1	200241710	200241759	chr1	200221320	[Butyrylcholinesterase levels]
71	rs4964571	6330348_NT5DC3	0.286848208	11.43667725	4.23E-20	7.03E-16	0.504891629	12	A	G	0.1542	240	chr12	102690449	102690498	chr12	102751403	[Attention deficit hyperactivity disorder],[Coronary restenosis]
72	rs12376337	5690228_CDK5RAP2	-0.469746079	-11.41806519	4.65E-20	7.65E-16	0.530485535	9	A	G	0.2353	238	chr9	122191031	122191080	chr9	122202616	[Response to antipsychotic therapy (extrapyramidal side effects)],[Response to statin therapy]
73	rs1200428	940504_RUNX2	-0.458996525	-11.34216803	6.85E-20	1.11E-15	0.412663357	6	A	C	0.1917	240	chr6	45626169	45626218	chr6	45626180	[Height],[Periodontal microbiota]
74	rs2303711	3450093_NSUN2	0.189066795	11.32715635	7.39E-20	1.19E-15	0.119288708	5	A	G	0.3554	242	chr5	6652540	6652589	chr5	6655544	[Visceral fat]
75	rs10773826	7400343_STX2	0.2399168	11.31233357	7.97E-20	1.27E-15	0.203168284	12	C	G	0.4708	240	chr12	129840282	129840331	chr12	129887127	[Alzheimer's disease],[Response to amphetamines]
76	rs3739	380070_RPS23	-0.822907012	-11.31228043	7.98E-20	1.27E-15	0.494883184	5	G	A	0.281	242	chr5	81605044	81605093	chr5	81605067	[Bipolar disorder],[Sex hormone-binding globulin levels]
77	rs10774671	7040035_OAS1	0.38872363	11.23406568	1.19E-19	1.83E-15	0.068654891	12	G	A	0.3583	240	chr12	111839789	111839838	chr12	111841576	[Gamma glutamyl transpeptidase],[Glycemic traits],[Response to fenofibrate (adiponectin levels)]
78	rs2110735	6520180_IL18RAP	-0.600529464	-11.14871469	1.84E-19	2.77E-15	0.324092597	2	A	G	0.3	240	chr2	102435293	102435342	chr2	102417357	[Allergic sensitization],[Atopic dermatitis],[Celiac disease],[Crohn's disease],[Inflammatory bowel disease]
79	rs2572010	2810674_TRIM4	-0.215525606	-11.13024247	2.02E-19	3.01E-15	0.285400753	7	G	A	0.4215	242	chr7	99326632	99326681	chr7	99326479	[Dehydroepiandrosterone sulphate levels],[Metabolic traits]
80	rs161824	6290228_UTS2	0.918556985	11.11656911	2.17E-19	3.22E-15	0.596754517	1	A	G	0.1017	236	chr1	7833476	7833525	chr1	7901309	[Alcohol consumption],[Bipolar disorder],[IgG glycosylation],[Immune reponse to smallpox (secreted IL-2)],[Major depressive disorder],[Male-pattern baldness],[Obesity-related traits],[Ulcerative colitis]
81	rs7591899	5260291_POMC	0.623085493	10.9532687	5.01E-19	7.02E-15	0.401722753	2	A	G	0.09091	242	chr2	25237442	25237453	chr2	25242663	[Body mass index],[Height],[Obesity],[Pubertal anthropometrics],[Type 1 diabetes]
82	rs2227892	4540326_PYGB	0.243079122	10.89389018	6.79E-19	9.31E-15	0.227612418	20	G	A	0.3802	242	chr20	25226301	25226350	chr20	25212814	[Liver enzyme levels (alkaline phosphatase)]
83	rs11600990	520750_PRDX5	0.541102146	10.82170226	9.84E-19	1.32E-14	0.334526627	11	A	G	0.1116	242	chr11	63844750	63844799	chr11	63839383	[Alopecia areata],[Crohn's disease],[Sarcoidosis]
84	rs1662955	6520369_LCLAT1	0.248860116	10.81127797	1.04E-18	1.38E-14	0.360784243	2	G	A	0.2314	242	chr2	30719718	30719767	chr2	30524477	[vWF and FVIII levels]
85	rs7747253	1980592_HLA-H	-0.799483062	-10.79124107	1.15E-18	1.53E-14	0.439740934	6	C	A	0.2669	236	chr6	29859670	29859682	chr6	30027758	[Crohn's disease]
86	rs7591899	5080072_POMC	0.496464412	10.77498352	1.25E-18	1.65E-14	0.437717561	2	A	G	0.09091	242	chr2	25237567	25237616	chr2	25242663	[Body mass index],[Height],[Obesity],[Pubertal anthropometrics],[Type 1 diabetes]
87	rs9104	4610674_BTN3A2	-0.612410863	-10.75848893	1.36E-18	1.78E-14	0.459912571	6	A	G	0.1917	240	chr6	26486092	26486141	chr6	26486128	[Schizophrenia]
88	rs2267990	4670441_FBLN5	-0.339466176	-10.7521084	1.41E-18	1.83E-14	0.471606469	14	A	G	0.438	242	chr14	91405850	91405899	chr14	91409661	[Height]
89	rs12335	2600452_SURF6	-0.252473771	-10.72473886	1.62E-18	2.08E-14	0.229796923	9	G	A	0.4959	242	chr9	135187854	135187903	chr9	135187655	[Coagulation factor levels],[Venous thromboembolism (gene x gene interaction)]
90	rs7588	5130468_DCTN5	0.231960942	10.7130295	1.72E-18	2.21E-14	0.363457321	16	A	G	0.1777	242	chr16	23588370	23588419	chr16	23588666	[Bipolar disorder]
91	rs928554	160121_SYNE2	0.306365349	10.66215996	2.23E-18	2.83E-14	0.486734534	14	G	A	0.2521	242	chr14	63762375	63762424	chr14	63763948	[Atrial fibrillation],[Pulmonary function decline]
92	rs35327136	240152_MGC57346	0.320666693	10.65490742	2.32E-18	2.93E-14	0.331611278	17	A	C	0.1333	240	chr17	41070908	41070957	chr17	40843357	[Parkinson's disease]
93	rs941758	1410278_PF4V1	0.625181273	10.47962213	5.70E-18	6.80E-14	0.430257018	4	C	A	0.4421	242	chr4	74937977	74938026	chr4	74937805	[Inflammatory bowel disease]
94	rs221045	6250546_ARHGEF19	0.216756848	10.44270778	6.90E-18	8.14E-14	0.360748393	1	G	A	0.314	242	chr1	16397350	16397399	chr1	16402636	[Gamma gluatamyl transferase levels],[Liver enzyme levels (gamma-glutamyl transferase)]
95	rs3893882	3800132_TMPRSS9	1.250785169	10.38605456	9.23E-18	1.07E-13	0.300212296	19	A	G	0.05372	242	chr19	2376081	2376130	chr19	2360920	[Neuroticism]
96	rs7807	1690709_UBE3C	-0.211489893	-10.38182697	9.43E-18	1.09E-13	0.409623594	7	C	A	0.2966	236	chr7	156754389	156754438	chr7	156754403	[Quantitative traits],[Response to citalopram treatment]
97	rs470929	4830204_MBP	-0.530172392	-10.29671036	1.46E-17	1.62E-13	0.274150509	18	A	G	0.4	240	chr18	72857814	72857863	chr18	72852447	[Age-related macular degeneration (GA)],[Liver enzyme levels (alanine transaminase)],[Obesity-related traits],[QT interval]
98	rs1048755	510747_ATXN3	0.292406548	10.1947638	2.47E-17	2.60E-13	0.210617184	14	A	G	0.2314	242	chr14	91600504	91600511	chr14	91618538	[Height],[Orofacial clefts]
99	rs4822455	2360593_DDT	-0.211299395	-10.19447869	2.47E-17	2.60E-13	0.339086106	22	G	A	0.4628	242	chr22	22643754	22643803	chr22	22585296	[Liver enzyme levels (gamma-glutamyl transferase)]
100	rs698207	3780554_CRBN	-0.441881241	-10.18913577	2.54E-17	2.67E-13	0.093981754	3	G	A	0.09244	238	chr3	3191953	3192002	chr3	3179733	[Asthma (childhood onset)],[Bipolar disorder],[Callous-unemotional behaviour],[Disc degeneration (lumbar)],[IgG glycosylation],[Immune response to smallpox vaccine (IL-6)],[Pancreatic cancer],[Response to amphetamines],[White matter integrity]
101	rs7632486	2480037_CMTM8	0.558087007	10.16204775	2.92E-17	3.04E-13	0.445203014	3	G	A	0.1723	238	chr3	32280449	32280464	chr3	32261795	[Bipolar disorder],[HIV-1 viral setpoint]
102	rs1131896	7650487_MICA	-0.283415875	-10.15119291	3.09E-17	3.20E-13	0.450227075	6	A	G	0.3636	242	chr6	31379097	31379136	chr6	31487094	[Allergic sensitization],[Ankylosing spondylitis],[Behcet's disease],[Beta-2 microglubulin plasma levels],[Capecitabine sensitivity],[Cervical cancer],[Graves' disease],[HIV-1 control],[Height],[Hepatocellular carcinoma],[Pubertal anthropometrics],[Rheumatoid arthritis],[Self-reported allergy],[Stevens-Johnson syndrome and toxic epidermal necrolysis (SJS-TEN)],[Visceral adipose tissue adjusted fo…
103	rs9424284	6650288_KIAA0562	0.205931271	10.11176278	3.79E-17	3.84E-13	0.259919328	1	A	G	0.3375	240	chr1	3721373	3721422	chr1	3696398	[Blood trace element (Cu levels)]
104	rs16912201	650326_TFAM	-0.498661795	-10.04167768	5.43E-17	5.36E-13	0.151344811	10	G	A	0.04132	242	chr10	59825739	59825788	chr10	59826692	[Height],[Migraine without aura],[Refractive error]
105	rs1044218	4480647_TMEM50B	0.230813259	10.01946542	6.09E-17	5.95E-13	0.310600604	21	G	A	0.4917	242	chr21	33733418	33733467	chr21	33743440	[Crohn's disease]
106	rs17860300	2710309_ELA1	0.37245005	10.01851254	6.12E-17	5.97E-13	0.199327542	12	G	A	0.2458	240	chr12	50008599	50008627	chr12	50023829	[Obesity-related traits]
107	rs1044764	2350438_SNRNP48	-0.248208736	-9.949162903	8.74E-17	8.34E-13	0.379378396	6	A	G	0.1942	242	chr6	7556741	7556790	chr6	7555816	[Obesity-related traits]
108	rs1383267	1940180_PSMB9	0.225183935	9.89534775	1.15E-16	1.07E-12	0.118216265	6	A	G	0.3347	242	chr6	32825066	32825115	chr6	32941624	[Crohn's disease],[Disc degeneration (lumbar)],[Nephropathy]
109	rs2236469	5290132_COL18A1	-0.604945338	-9.884512125	1.22E-16	1.13E-12	0.503250321	21	A	G	0.2149	242	chr21	45757881	45757930	chr21	45726818	[Hippocampal atrophy]
110	rs162049	5340487_MTRR	0.565062463	9.831700135	1.60E-16	1.44E-12	0.362853306	5	G	A	0.1458	240	chr5	7953970	7954019	chr5	7946121	[Capecitabine sensitivity]
111	rs3735347	3710521_VPS41	0.304340653	9.824671289	1.66E-16	1.49E-12	0.11274447	7	C	A	0.2875	240	chr7	38765823	38765845	chr7	38732052	[Cognitive performance]
112	rs2301229	6060592_GNAI3	-0.286829416	-9.81808736	1.72E-16	1.54E-12	0.17790218	1	A	G	0.1818	242	chr1	109938292	109938341	chr1	109938201	[Major depressive disorder]
113	rs3548	5670468_EIF5	0.212032041	9.793542471	1.95E-16	1.72E-12	0.398050594	14	G	A	0.3542	240	chr14	102870593	102870642	chr14	102880934	[Red blood cell traits]
114	rs8521	2360326_TAGLN	-0.345722876	-9.733215817	2.66E-16	2.30E-12	0.36673722	11	G	A	0.3739	238	chr11	116579329	116579378	chr11	116572909	[Cardiovascular disease risk factors]
115	rs470929	1340678_MBP	-0.545396409	-9.718512947	2.87E-16	2.47E-12	0.257358083	18	A	G	0.4	240	chr18	72857801	72857850	chr18	72852447	[Age-related macular degeneration (GA)],[Liver enzyme levels (alanine transaminase)],[Obesity-related traits],[QT interval]
116	rs4979472	1240209_TNFSF8	0.213009571	9.695689776	3.22E-16	2.74E-12	0.447539157	9	A	G	0.3487	238	chr9	116705095	116705144	chr9	116725219	[Crohn's disease],[Inflammatory bowel disease],[Ulcerative colitis]
117	rs12577388	5270379_PIK3C2A	-0.260955674	-9.691816931	3.29E-16	2.78E-12	0.249575933	11	A	G	0.2231	242	chr11	17111146	17111195	chr11	17057731	[Schizophrenia]
118	rs2276014	2630056_PRDX5	0.446086686	9.659156916	3.89E-16	3.23E-12	0.319692773	11	A	G	0.1125	240	chr11	63845092	63845116	chr11	63838021	[Alopecia areata],[Crohn's disease],[Sarcoidosis]
119	rs9435166	5420066_H6PD	-0.309855883	-9.655889488	3.95E-16	3.28E-12	0.379334008	1	G	A	0.3017	242	chr1	9253415	9253464	chr1	9254373	[Height]
120	rs1131636	1510440_RPA1	0.268292364	9.654484127	3.98E-16	3.30E-12	0.310059723	17	A	G	0.4835	242	chr17	1747890	1747939	chr17	1747939	[Attention deficit hyperactivity disorder (combined symptoms)],[Blood pressure],[Multiple sclerosis (age of onset)],[Pulmonary function decline]
121	rs11757750	4060255_ZNRD1	0.161752436	9.541075767	7.14E-16	5.61E-12	0.342791556	6	G	A	0.1875	240	chr6	30137769	30137773	chr6	30060141	["Autism spectrum disorder, attention deficit-hyperactivity disorder, bipolar disorder, major depressive disorder, and schizophrenia (combined)"],[AIDS progression],[HIV-1 control]
122	rs7521658	1660465_FCRL5	0.587701315	9.523484196	7.81E-16	6.11E-12	0.509740113	1	C	A	0.281	242	chr1	155750161	155750210	chr1	155801610	[Attention deficit hyperactivity disorder and conduct disorder],[Renal sinus fat ]
123	rs753725	1500753_VARS2	0.178099866	9.49533615	9.03E-16	6.98E-12	0.259093934	6	G	A	0.4917	242	chr6	30894135	30894184	chr6	30998850	[HIV-1 control],[Pubertal anthropometrics],[Ulcerative colitis]
124	rs3138142	110326_RDH5	-0.308005538	-9.494109647	9.09E-16	7.02E-12	0.285950931	12	A	G	0.1405	242	chr12	54404651	54404700	chr12	54401852	[Refractive error]
125	rs3087680	2570100_ABCA7	-0.598384197	-9.414093214	1.37E-15	1.02E-11	0.391617272	19	C	A	0.07851	242	chr19	1016127	1016170	chr19	989289	[Alzheimer's disease],[Alzheimer's disease (late onset)]
126	rs16961474	6980148_FLCN	0.530385411	9.404227103	1.44E-15	1.07E-11	0.331754339	17	A	G	0.1488	242	chr17	17065488	17065537	chr17	17087344	[IgG glycosylation]
127	rs873458	5550253_MFN2	-0.272731487	-9.33859047	2.02E-15	1.45E-11	0.200285476	1	A	G	0.3058	242	chr1	11995702	11995751	chr1	11968676	[Platelet counts]
128	rs1803275	1450008_IL16	0.385285585	9.308423619	2.36E-15	1.67E-11	0.375260041	15	A	G	0.1818	242	chr15	79387870	79387919	chr15	79385471	[Inattentive symptoms]
129	rs17331151	3710343_ITIH4	-0.46822851	-9.277361195	2.77E-15	1.93E-11	0.271969175	3	A	G	0.07851	242	chr3	52822267	52822316	chr3	52819574	[Bipolar disorder],[Immune reponse to smallpox (secreted IL-2)],[Schizophrenia],[Ulcerative colitis]
130	rs41280971	1570039_PILRB	0.323206396	9.276446081	2.78E-15	1.94E-11	0.310538077	7	A	C	0.1281	242	chr7	99803059	99803108	chr7	99792393	[Obesity-related traits]
131	rs7213182	2630376_RNF135	-0.291883299	-9.264744688	2.95E-15	2.05E-11	0.193495183	17	G	A	0.1322	242	chr17	26350785	26350834	chr17	26300173	[Height]
132	rs1110038	1400520_CNTNAP2	-0.481039455	-9.256224058	3.08E-15	2.14E-11	0.449844205	7	G	A	0.3512	242	chr7	147745859	147745908	chr7	147631625	[Alzheimer's disease],[Bipolar disorder and schizophrenia],[Body mass index (interaction)],[Bone mineral density],[IgG glycosylation],[Obesity-related traits],[QT interval (interaction)],[Visceral adipose tissue/subcutaneous adipose tissue ratio]
133	rs6952409	730482_IKZF1	-0.940431835	-9.256037141	3.09E-15	2.14E-11	0.375360814	7	A	G	0.2066	242	chr7	50437632	50437681	chr7	50430429	[Acute lymphoblastic leukemia (childhood)],[Crohn's disease],[Hippocampal atrophy],[IgG glycosylation],[Inflammatory bowel disease],[Mean corpuscular volume],[Red blood cell traits],[Self-reported allergy],[Systemic lupus erythematosus],[Total ventricular volume]
134	rs2650799	5270709_ZNF429	0.487541147	9.167836713	4.85E-15	3.26E-11	0.330282052	19	A	G	0.2066	242	chr19	21505281	21505326	chr19	21473409	[Pain]
135	rs2266977	240348_PPM1F	-0.293634784	-9.165277802	4.92E-15	3.30E-11	0.176077938	22	G	A	0.1446	242	chr22	20603825	20603874	chr22	20658316	[Attention deficit hyperactivity disorder]
136	rs2267990	5690639_FBLN5	-0.244890758	-9.153304665	5.23E-15	3.48E-11	0.406793062	14	A	G	0.438	242	chr14	91406198	91406247	chr14	91409661	[Height]
137	rs6151429	4920546_ARSA	-0.557101264	-9.151684263	5.27E-15	3.51E-11	0.109165171	22	G	A	0.07203	236	chr22	49410935	49410975	chr22	49410343	[Longevity],[Red blood cell traits]
138	rs73078992	3780717_SRXN1	-0.427214339	-9.135220083	5.74E-15	3.79E-11	0.344353685	20	A	G	0.2231	242	chr20	575642	575691	chr20	579139	["Autism spectrum disorder, attention deficit-hyperactivity disorder, bipolar disorder, major depressive disorder, and schizophrenia (combined)"]
139	rs787193	1690161_LRRC58	-0.258636796	-9.117640388	6.28E-15	4.13E-11	0.148937267	3	A	C	0.1	240	chr3	121526807	121526856	chr3	121515164	[Economic and political preferences (feminism/equality)],[HIV-1 susceptibility]
140	rs11183388	7320382_SLC38A1	-0.374595573	-9.103949367	6.73E-15	4.39E-11	0.166511608	12	C	A	0.2025	242	chr12	44868183	44868232	chr12	44867840	[Hippocampal atrophy]
141	rs16931332	1030241_ADK	0.378994467	9.069833014	8.02E-15	5.13E-11	0.262112922	10	A	G	0.1116	242	chr10	76019072	76019081	chr10	75716929	[Permanent tooth development],[Primary tooth development (number of teeth)],[Primary tooth development (time to first tooth eruption)]
142	rs1351383	6450692_PSMB9	0.247841737	9.068510679	8.07E-15	5.16E-11	0.23940607	6	C	A	0.3375	240	chr6	32827377	32827426	chr6	32930247	[Crohn's disease],[Disc degeneration (lumbar)],[Nephropathy]
143	rs4821544	5490689_PVALB	-0.499546253	-9.063646822	8.28E-15	5.27E-11	0.340401014	22	G	A	0.4174	242	chr22	35539703	35539745	chr22	35588449	[Obesity-related traits],[Pit-and-Fissure caries ],[Sexual dysfunction (female)]
144	rs3258	5700142_FDFT1	0.253009957	9.045459752	9.08E-15	5.74E-11	0.290900701	8	G	A	0.4375	240	chr8	11733770	11733819	chr8	11733761	[Non-alcoholic fatty liver disease histology (lobular)],[Non-alcoholic fatty liver disease histology (other)],[Parkinson's disease]
145	rs3208968	2940707_TAF1C	-0.25341702	-9.038732614	9.40E-15	5.93E-11	0.350890218	16	C	A	0.2934	242	chr16	82769632	82769681	chr16	82769470	[Autism],[Visceral adipose tissue adjusted for BMI]
146	rs7964443	5960672_DDX55	-0.167090498	-8.993757938	1.18E-14	7.33E-11	0.031965651	12	G	A	0.438	242	chr12	122671213	122671262	chr12	122732453	[Pubertal anthropometrics]
147	rs3735933	5670717_ERICH1	0.189654056	8.986079777	1.23E-14	7.61E-11	0.194578807	8	G	A	0.5	242	chr8	623438	623487	chr8	583041	[Age-related macular degeneration (GA)],[IgG glycosylation]
148	rs3747956	2900451_MR1	-0.198171204	-8.949425981	1.49E-14	9.05E-11	0.206006733	1	A	G	0.4256	242	chr1	179291054	179291103	chr1	179291027	[Antineutrophil cytoplasmic antibody-associated vasculitis ],[Periodontitis]
149	rs3822260	1510424_S100P	-1.223299246	-8.93757536	1.58E-14	9.56E-11	0.371039733	4	A	G	0.2107	242	chr4	6749666	6749670	chr4	6748723	[Obesity-related traits]
150	rs482704	6370484_POLR1D	-0.271340377	-8.937085614	1.58E-14	9.56E-11	0.181763292	13	G	A	0.3719	242	chr13	27095480	27095529	chr13	27075866	[Large B-cell lymphoma]
151	rs2850326	5290678_FLJ20021	-0.226310233	-8.909380901	1.82E-14	1.09E-10	0.178634391	4	G	A	0.4545	242	chr4	102488971	102489020	chr4	102483598	["Autism spectrum disorder, attention deficit-hyperactivity disorder, bipolar disorder, major depressive disorder, and schizophrenia (combined)"],[Blood pressure],[C-reactive protein and white blood cell count]
152	rs4812068	1940373_ZNF831	0.231988198	8.908051945	1.84E-14	1.10E-10	0.269181189	20	G	A	0.2833	240	chr20	57264285	57264334	chr20	57277298	[Blood pressure],[Diastolic blood pressure],[Hypertension],[Inflammatory bowel disease],[Response to antipsychotic therapy (extrapyramidal side effects)],[Systolic blood pressure]
153	rs254262	50240_NDUFA3	0.147311292	8.813246661	2.98E-14	1.72E-10	0.131209315	19	A	G	0.2815	238	chr19	59297990	59297998	chr19	59304440	[Response to taxane treatment (docetaxel)]
154	rs13311400	7160360_SKAP2	0.210495855	8.806172411	3.09E-14	1.78E-10	0.159721547	7	A	G	0.4876	242	chr7	26708399	26708448	chr7	26921271	[Crohn's disease],[Smoking behavior],[Type 1 diabetes],[Visceral adipose tissue/subcutaneous adipose tissue ratio]
155	rs11659024	2650064_SMARCE1	-0.164894514	-8.792287085	3.32E-14	1.90E-10	0.06144796	17	A	G	0.3487	238	chr17	36037646	36037695	chr17	36029331	[Type 1 diabetes]
156	rs2168029	1690056_LYZ	-0.838471866	-8.732878878	4.49E-14	2.50E-10	0.377770865	12	C	A	0.3967	242	chr12	68032310	68032345	chr12	68020908	[Height],[Response to diuretic therapy]
157	rs4395020	7400619_SPATA5L1	0.14250451	8.720475901	4.78E-14	2.64E-10	0.328335265	15	C	A	0.3719	242	chr15	43498081	43498130	chr15	43440181	[Chronic kidney disease],[Glomerular filtration rate],[Renal function and chronic kidney disease]
158	rs1126452	6960397_EPHX2	0.325009207	8.691311398	5.55E-14	3.02E-10	0.215637785	8	C	A	0.438	242	chr8	27457993	27458042	chr8	27457881	[Dental caries]
159	rs17553284	2190707_DNAJC15	-0.271549804	-8.66337115	6.40E-14	3.45E-10	0.113404846	13	A	G	0.2	240	chr13	42581232	42581281	chr13	42495706	[Cognitive performance],[Obesity-related traits]
160	rs2279014	780465_SLC11A1	0.302746369	8.641156492	7.17E-14	3.84E-10	0.279666576	2	A	G	0.4261	230	chr2	218968130	218968179	chr2	218969420	[Inflammatory bowel disease],[Ulcerative colitis]
161	rs474707	3610743_SF1	0.926800102	8.583697638	9.60E-14	5.03E-10	0.433224766	11	A	G	0.2605	238	chr11	64300273	64300322	chr11	64300711	[Inflammatory bowel disease],[Intelligence (childhood)],[Obesity-related traits],[Paget's disease],[Urate levels]
162	rs853214	4150278_DUSP14	0.249755013	8.57987747	9.79E-14	5.13E-10	0.346328946	17	A	G	0.2355	242	chr17	32947438	32947487	chr17	32935077	[Ovarian cancer],[Tuberculosis]
163	rs2853923	7200398_HLA-C	0.996290757	8.528918644	1.27E-13	6.50E-10	0.399246567	6	A	G	0.4875	240	chr6	31345836	31345841	chr6	31373716	[AIDS progression],[Allergic sensitization],[Atopic dermatitis],[Beta-2 microglubulin plasma levels],[Chronic obstructive pulmonary disease-related biomarkers],[Complement C3 and C4 levels],[Coronary heart disease],[Crohn's disease],[HIV-1 control],[Height],[Hypothyroidism],[Nasopharyngeal carcinoma],[Protein quantitative trait loci],[Psoriasis],[Psoriatic arthritis],[Self-reported allergy],[Stev…
164	rs869945	6040292_FBXO28	0.143824791	8.504500578	1.44E-13	7.27E-10	0.077985292	1	G	A	0.4958	240	chr1	222413629	222413678	chr1	222388260	[QT interval (interaction)]
165	rs73302946	7570315_MRPL45	-0.253293512	-8.472584729	1.69E-13	8.44E-10	0.321780136	17	A	G	0.1218	238	chr17	33728111	33728157	chr17	33731872	[Ovarian cancer]
166	rs3803605	1660047_SNX29	-0.246787359	-8.448184571	1.91E-13	9.45E-10	0.228709786	16	G	A	0.2083	240	chr16	12574398	12574447	chr16	12573409	[Obesity-related traits],[Schizophrenia],[Visceral adipose tissue adjusted for BMI]
167	rs6517329	5560543_CBR3	-0.238868155	-8.442358787	1.97E-13	9.71E-10	0.331394302	21	A	G	0.3843	242	chr21	36440497	36440546	chr21	36403347	[Bone mineral density]
168	rs568617	6580408_CTSW	-0.502396054	-8.4221002	2.18E-13	1.07E-09	0.292279049	11	A	G	0.2542	240	chr11	65407708	65407757	chr11	65409818	[Inflammatory bowel disease]
169	rs10500316	150762_OSCAR	0.212961002	8.415945997	2.25E-13	1.10E-09	0.141062777	19	A	G	0.4202	238	chr19	59290134	59290183	chr19	59245509	[Response to taxane treatment (docetaxel)]
170	rs4895	6330474_CD151	-0.399224861	-8.404257737	2.39E-13	1.16E-09	0.247768888	11	A	G	0.3686	236	chr11	828761	828810	chr11	830477	[Obesity-related traits]
171	rs1224	2680561_N4BP1	-0.207915246	-8.397100544	2.48E-13	1.20E-09	0.085084838	16	A	G	0.438	242	chr16	47130290	47130339	chr16	47130318	[Response to tocilizumab in rheumatoid arthritis]
172	rs11346477	5490270_ATP6AP1L	0.18554704	8.395232428	2.50E-13	1.21E-09	0.385248076	5	A	G	0.2458	240	chr5	81613827	81613876	chr5	81607023	[Eosinophilic esophagitis (pediatric)]
173	rs1905541	5340162_KIAA1598	0.330772333	8.357215646	3.03E-13	1.45E-09	0.160991315	10	A	G	0.2727	242	chr10	118634571	118634620	chr10	118725623	[Heart failure],[Orofacial clefts]
174	rs1809148	3360131_NAPRT1	-0.496072709	-8.345945923	3.21E-13	1.52E-09	0.344576168	8	A	G	0.1538	234	chr8	144728109	144728158	chr8	144734218	[Attention deficit hyperactivity disorder]
175	rs1678099	1850458_SLC25A26	0.145852659	8.342296137	3.27E-13	1.54E-09	0.185575659	3	G	A	0.4917	242	chr3	66511046	66511095	chr3	66381327	[Ventricular conduction]
176	rs11699145	360445_ITPA	-0.192028528	-8.338998148	3.33E-13	1.57E-09	0.226164801	20	A	G	0.1033	242	chr20	3150505	3150554	chr20	3133313	[Chronic Hepatitis C infection],[IFN-related cytopenia],[Response to hepatitis C treatment],[Ribavirin-induced anemia]
177	rs10419707	5550037_CNN2	-0.34687581	-8.291885651	4.22E-13	1.95E-09	0.146894017	19	G	A	0.1074	242	chr19	989926	989975	chr19	989445	[Coronary arterial lesions in patients with Kawasaki disease],[F-cell distribution],[Obesity-related traits],[Sudden cardiac arrest]
178	rs1889294	3990477_MTHFR	-0.539288228	-8.282434446	4.43E-13	2.04E-09	0.299298323	1	A	G	0.08333	240	chr1	11769584	11769633	chr1	11763054	[Atrial fibrillation],[Blood pressure],[Folate pathway vitamin levels],[Homocysteine levels],[Systolic blood pressure]
179	rs4889848	3400270_RNF213	-0.263415687	-8.276321231	4.57E-13	2.10E-09	0.217415179	17	G	A	0.2231	242	chr17	75984368	75984417	chr17	75969256	[Lipoprotein-associated phospholipase A2 activity change in response to statin therapy],[Moyamoya disease]
180	rs1088475	6980377_MTMR15	0.280488168	8.269341557	4.73E-13	2.16E-09	0.165187402	15	A	G	0.1777	242	chr15	29022050	29022099	chr15	28927992	[Hypertriglyceridemia]
181	rs2285452	10630_IL21R	0.203492338	8.237786425	5.55E-13	2.50E-09	0.176772771	16	A	G	0.2231	242	chr16	27369234	27369283	chr16	27368398	[Bone mineral density],[Self-reported allergy]
182	rs2245711	4280010_LIMS2	-0.242464626	-8.234289166	5.65E-13	2.54E-09	0.371274688	2	A	G	0.3636	242	chr2	128112588	128112637	chr2	128095033	[Alzheimer's disease (cognitive decline)]
183	rs12476888	5080192_SERPINE2	-0.289677418	-8.203224401	6.61E-13	2.92E-09	0.243456412	2	A	G	0.3595	242	chr2	224548185	224548234	chr2	224602165	[Adverse response to chemotherapy (neutropenia/leucopenia) (5-fluorouracil)],[Height]
184	rs12748152	6280411_ARID1A	-0.265966591	-8.194040579	6.93E-13	3.05E-09	0.166104811	1	A	G	0.075	240	chr1	26980835	26980884	chr1	27010980	[Chronic kidney disease]
185	rs11600990	3310564_PRDX5	0.426742893	8.183848861	7.29E-13	3.19E-09	0.268310731	11	A	G	0.1116	242	chr11	63845084	63845116	chr11	63839383	[Alopecia areata],[Crohn's disease],[Sarcoidosis]
186	rs4491733	3180392_MARCO	-0.280995319	-8.171347887	7.77E-13	3.39E-09	0.225633928	2	G	A	0.3595	242	chr2	119468445	119468494	chr2	119434498	[T-tau]
187	rs12125650	1430278_CTSK	-0.204643727	-8.167463317	7.92E-13	3.45E-09	0.151041697	1	G	A	0.3814	236	chr1	149035611	149035660	chr1	149026798	[Melanoma],[Rhegmatogenous retinal detachment]
188	rs7082376	4890048_CUBN	0.239588433	8.114811164	1.03E-12	4.39E-09	0.238012897	10	A	G	0.2355	242	chr10	17010209	17010258	chr10	17272229	[Folate pathway vitamin levels],[Homocysteine levels],[MRI atrophy measures],[Quantitative traits],[Urinary albumin excretion]
189	rs1056562	3890228_MPZL2	-0.244574138	-8.096647176	1.13E-12	4.76E-09	0.20350142	11	A	G	0.4298	242	chr11	117629433	117629482	chr11	117630835	[Pain]
190	rs6986779	3310632_SLC45A4	-0.259075332	-8.09375032	1.15E-12	4.82E-09	0.180365061	8	A	G	0.2647	238	chr8	142286571	142286620	chr8	142406972	[Bipolar disorder],[Bipolar disorder and schizophrenia]
191	rs10791889	3930020_CTSF	0.214777551	8.057761188	1.38E-12	5.66E-09	0.302845985	11	A	G	0.2149	242	chr11	66087774	66087823	chr11	66250401	[Bipolar disorder]
192	rs2176598	3420341_HSD17B12	-0.207591172	-8.046083425	1.46E-12	5.97E-09	0.267389264	11	A	G	0.3554	242	chr11	43833484	43833533	chr11	43820854	[Neuroblastoma]
193	rs335632	2650148_WDR41	-0.437113916	-8.0429491	1.48E-12	6.06E-09	0.271187741	5	G	A	0.06612	242	chr5	76764390	76764439	chr5	76763841	[Caudate nucleus volume]
194	rs6757263	5910128_VAMP8	-0.172253202	-8.00813559	1.77E-12	7.11E-09	0.082006051	2	G	A	0.4667	240	chr2	85662555	85662604	chr2	85657053	[Prostate cancer]
195	rs4895	1940132_CD151	-0.258369843	-7.991461192	1.92E-12	7.66E-09	0.208599988	11	A	G	0.3686	236	chr11	824533	824582	chr11	830477	[Obesity-related traits]
196	rs8028689	6130674_HERC2	0.267686193	7.984778323	1.99E-12	7.91E-09	0.405323106	15	G	A	0.2025	242	chr15	26030308	26030357	chr15	26162483	[Black vs. blond hair color],[Black vs. red hair color],[Blond vs. brown hair color],[Blue vs. brown eyes],[Blue vs. green eyes],[Eye color],[Eye color traits],[Hair color],[Iris color],[Multiple myeloma (IgH translocation)],[Tanning],[Vitiligo]
197	rs2305797	1010047_RAB4B	0.168437122	7.97109991	2.13E-12	8.41E-09	0.137781741	19	G	A	0.325	240	chr19	45994361	45994410	chr19	45960916	[Chronic obstructive pulmonary disease],[Kawasaki disease]
198	rs597982	2260129_MS4A6A	-0.531425553	-7.956737088	2.29E-12	8.98E-09	0.199523138	11	C	A	0.09917	242	chr11	59696725	59696774	chr11	59696530	[Alzheimer's disease],[Alzheimer's disease (late onset)]
199	rs7444	1230242_UBE2L3	0.16208518	7.93652675	2.53E-12	9.88E-09	0.061171985	22	G	A	0.3276	232	chr22	20308188	20308237	chr22	20306934	[Celiac disease],[Celiac disease and Rheumatoid arthritis],[Crohn's disease],[HDL cholesterol],[Inflammatory bowel disease],[Mean corpuscular volume],[Red blood cell traits],[Systemic lupus erythematosus]
200	rs16961474	5890113_FLCN	0.489674389	7.935929218	2.54E-12	9.91E-09	0.284567244	17	A	G	0.1488	242	chr17	17065595	17065644	chr17	17087344	[IgG glycosylation]
201	rs2345436	3850010_CRYZ	0.205332929	7.917396416	2.79E-12	1.08E-08	0.116323308	1	A	C	0.3223	242	chr1	74943960	74944009	chr1	74971328	[Resistin levels ]
202	rs3087762	5910215_RAD51C	0.210761186	7.857892807	3.76E-12	1.42E-08	0.099827287	17	A	G	0.124	242	chr17	54127402	54127451	chr17	53923679	[Primary tooth development (time to first tooth eruption)],[Testicular germ cell tumor]
203	rs12828421	6650189_PEX5	-0.14617093	-7.848919817	3.93E-12	1.48E-08	0.156671688	12	A	G	0.4458	240	chr12	7255160	7255209	chr12	7226484	[IgG glycosylation]
204	rs9612497	7400537_GSTT1	0.627400989	7.845008033	4.01E-12	1.50E-08	0.341326228	22	A	G	0.3967	242	chr22	22706376	22706422	chr22	22551445	[Liver enzyme levels (gamma-glutamyl transferase)]
205	rs9240	6040743_ZADH2	-0.301876794	-7.841623313	4.08E-12	1.52E-08	0.253591304	18	G	A	0.3208	240	chr18	71039664	71039713	chr18	71039675	[Estradiol levels],[IgG glycosylation]
206	rs57993522	2570291_IFNGR2	-0.146349623	-7.811189974	4.75E-12	1.75E-08	0.128834401	21	A	G	0.4915	234	chr21	33731481	33731530	chr21	33741900	[Crohn's disease],[Obesity-related traits]
207	rs684856	2480192_SESN3	-0.297440203	-7.804914938	4.90E-12	1.80E-08	0.144226576	11	A	G	0.4667	240	chr11	94546069	94546118	chr11	94545759	[Eosinophilic esophagitis (pediatric)],[Multiple sclerosis],[Vitiligo]
208	rs912603	4640673_B3GALTL	-0.157320071	-7.799751624	5.02E-12	1.84E-08	0.172373009	13	G	A	0.3223	242	chr13	30803395	30803444	chr13	30803641	[Age-related macular degeneration]
209	rs1709679	2650167_ALG3	0.157737324	7.791844731	5.23E-12	1.90E-08	0.102886977	3	G	A	0.1488	242	chr3	185442994	185442995	chr3	185425835	[Major depressive disorder]
210	rs10051822	6220379_PRELID1	-0.136339929	-7.784811304	5.41E-12	1.96E-08	0.115233519	5	C	A	0.3632	234	chr5	176666340	176666389	chr5	176667793	[Activated partial thromboplastin time]
211	rs103294	6110037_LILRA3	-0.90299931	-7.772645417	5.75E-12	2.07E-08	0.326500632	19	A	G	0.1694	242	chr19	59491814	59491857	chr19	59489660	[HDL cholesterol],[Prostate cancer]
212	rs12731309	650452_PLCH2	0.295391283	7.765855379	5.95E-12	2.13E-08	0.259196581	1	A	G	0.219	242	chr1	2422631	2422680	chr1	2342006	[Non-obstructive azoospermia],[Ulcerative colitis]
213	rs12824946	3990379_ITGB7	0.216773649	7.763572575	6.02E-12	2.15E-08	0.194728143	12	G	A	0.1694	242	chr12	51871605	51871606	chr12	51878719	[Obesity-related traits]
214	rs10774671	1090390_OAS1	0.267074983	7.756531524	6.24E-12	2.22E-08	0.032174891	12	G	A	0.3583	240	chr12	111833350	111833399	chr12	111841576	[Gamma glutamyl transpeptidase],[Glycemic traits],[Response to fenofibrate (adiponectin levels)]
215	rs35226539	5810047_F2RL1	0.288206193	7.745177291	6.60E-12	2.35E-08	0.307127549	5	G	A	0.405	242	chr5	76166279	76166328	chr5	76165721	[Platelet counts]
216	rs120738	7400053_SLC22A18	0.292193458	7.743794473	6.64E-12	2.36E-08	0.172272664	11	G	A	0.4569	232	chr11	2900362	2900362	chr11	2882670	[Bilirubin levels],[Calcium levels]
217	rs10824075	70592_VCL	-0.345534038	-7.738818767	6.81E-12	2.41E-08	0.258738094	10	G	A	0.2066	242	chr10	75549682	75549731	chr10	75550260	[Primary tooth development (number of teeth)],[Primary tooth development (time to first tooth eruption)]
218	rs13137171	5860348_SC4MOL	-0.225891872	-7.714178608	7.70E-12	2.69E-08	0.197929903	4	G	A	0.1818	242	chr4	166483370	166483419	chr4	166485535	[Insulin-related traits]
219	rs6772095	7380088_RBM6	0.169996583	7.704185757	8.10E-12	2.81E-08	0.094524661	3	G	A	0.4876	242	chr3	50060698	50060747	chr3	49953073	[Menarche (age at onset)]
220	rs2743423	5090097_SYS1	-0.184203092	-7.703068706	8.14E-12	2.82E-08	0.305898265	20	A	G	0.2373	236	chr20	43430932	43430981	chr20	43426953	[Psoriasis]
221	rs57397627	3130669_SATB1	-0.354102456	-7.676866103	9.28E-12	3.16E-08	0.234118508	3	G	A	0.07025	242	chr3	18366012	18366061	chr3	18415096	[Platelet counts]
222	rs3789604	6580044_PTPN22	-0.243173572	-7.668145905	9.69E-12	3.29E-08	0.097494755	1	C	A	0.1792	240	chr1	114158149	114158198	chr1	114156465	[Breast cancer],[Crohn's disease],[Hypothyroidism],[Myasthenia gravis ],[Obesity-related traits],[Rheumatoid arthritis],[Type 1 diabetes],[Type 1 diabetes autoantibodies],[Vitiligo]
223	rs11602545	360673_SNX19	0.240078766	7.611915164	1.28E-11	4.23E-08	0.279245341	11	G	A	0.124	242	chr11	130251468	130251517	chr11	130271435	[Schizophrenia]
224	rs59814799	1660010_TRIM5	-0.467909276	-7.600276152	1.36E-11	4.43E-08	0.248982829	11	C	A	0.09583	240	chr11	5642186	5642235	chr11	5640456	[DNA methylation (variation)],[IgG glycosylation]
225	rs8003813	130681_RNASE6	-0.32813387	-7.59227359	1.41E-11	4.60E-08	0.323745733	14	G	A	0.4375	240	chr14	20320082	20320131	chr14	20248853	[Obesity-related traits]
226	rs699113	540170_CCT5	-0.167254829	-7.573522675	1.55E-11	5.00E-08	0.217062147	5	G	A	0.225	240	chr5	10319280	10319329	chr5	10318076	[Pain]
227	rs6657673	2510053_FCRL5	0.167198828	7.570662908	1.57E-11	5.06E-08	0.36027449	1	A	C	0.2881	236	chr1	155751337	155751386	chr1	155802701	[Attention deficit hyperactivity disorder and conduct disorder],[Renal sinus fat ]
228	rs4653563	3990767_FBXO28	-0.162964764	-7.555291458	1.70E-11	5.41E-08	0.096313827	1	C	A	0.3678	242	chr1	222413305	222413354	chr1	222381399	[QT interval (interaction)]
229	rs7543603	6980747_NSL1	0.197603214	7.530049741	1.92E-11	6.08E-08	0.109031716	1	A	G	0.3719	242	chr1	210978053	210978102	chr1	211003071	[Intracranial volume]
230	rs1181870	1510017_LOC388588	1.278080396	7.527442452	1.95E-11	6.15E-08	0.182663361	1	A	C	0.1488	242	chr1	3682274	3682323	chr1	3674814	[Blood trace element (Cu levels)]
231	rs10500316	1820450_OSCAR	0.214434111	7.504103823	2.19E-11	6.82E-08	0.117747384	19	A	G	0.4202	238	chr19	59290030	59290079	chr19	59245509	[Response to taxane treatment (docetaxel)]
232	rs6824732	2060477_AGPAT9	0.268555142	7.484036421	2.42E-11	7.45E-08	0.216497462	4	T	A	0.3292	240	chr4	84745627	84745676	chr4	84706581	[Obesity-related traits]
233	rs1031389	3360491_MCTP1	-0.175755357	-7.465354255	2.65E-11	8.10E-08	0.235992988	5	A	G	0.5	242	chr5	94072302	94072351	chr5	93944148	[Anorexia nervosa],[Bipolar disorder],[IgG glycosylation]
234	rs860781	6290270_MNDA	0.186113286	7.457480574	2.75E-11	8.39E-08	0.117123128	1	G	A	0.4504	242	chr1	157080517	157080536	chr1	157081458	[Obesity-related traits]
235	rs2303230	2000767_KLHL36	-0.156974997	-7.439802427	3.01E-11	9.07E-08	0.200611042	16	A	G	0.2119	236	chr16	83253261	83253310	chr16	83251176	[Waist circumference]
236	rs72640776	380102_TMEM51	0.324063636	7.435620397	3.07E-11	9.24E-08	0.329994641	1	A	G	0.1322	242	chr1	15419242	15419291	chr1	15345018	[Migraine]
237	rs4963153	10592_EFCAB4A	0.263442397	7.427590838	3.19E-11	9.56E-08	0.312737523	11	A	G	0.3571	238	chr11	821889	821938	chr11	781462	[Obesity-related traits]
238	rs6901039	3930377_TRIM38	-0.252000755	-7.423583421	3.26E-11	9.74E-08	0.114226829	6	A	C	0.3099	242	chr6	26093123	26093172	chr6	26108864	[Cardiac hypertrophy],[Iron status biomarkers]
239	rs2610767	2630315_RNGTT	-0.212331604	-7.405980076	3.55E-11	1.05E-07	0.037563894	6	A	G	0.3347	242	chr6	89378517	89378566	chr6	89378958	[IgG glycosylation],[Response to statin therapy],[Select biomarker traits],[Subcutaneous adipose tissue]
240	rs131690	3180682_BCR	0.236399868	7.401292546	3.63E-11	1.07E-07	0.297718141	22	A	G	0.4832	238	chr22	21987789	21987838	chr22	21978009	[Height],[Immune response to smallpox vaccine (IL-6)]
241	rs12100841	6560427_KIAA0391	0.22861688	7.392991188	3.79E-11	1.12E-07	0.214627385	14	G	A	0.1833	240	chr14	34812848	34812897	chr14	34641402	[Psoriasis]
242	rs7192	2570564_HLA-DRA	0.182496272	7.357619122	4.51E-11	1.30E-07	0.212790185	6	A	C	0.3182	242	chr6	32412513	32412562	chr6	32519624	["Cholesterol, total"],[Anti-cyclic Citrullinated Peptide Antibody],[Asthma],[Complement C3 and C4 levels],[Crohn's disease],[Cystic fibrosis severity],[Hematological parameters],[Hepatitis B vaccine response],[Hepatitis C induced liver cirrhosis],[Hodgkin's lymphoma],[LDL cholesterol],[Lymphoma],[Multiple sclerosis],[Multiple sclerosis (OCB status)],[Non-obstructive azoospermia],[Parkinson's dis…
243	rs17137359	6380612_STAG3L4	-0.126083404	-7.348201674	4.72E-11	1.36E-07	0.330902123	7	A	G	0.4256	242	chr7	66411511	66411560	chr7	66421256	[Breast cancer],[Information processing speed],[Menarche (age at onset)]
244	rs9305125	4220152_SIRPG	-0.313584485	-7.340015831	4.92E-11	1.41E-07	0.238334498	20	A	G	0.1364	242	chr20	1564012	1564061	chr20	1563959	[Type 1 diabetes]
245	rs4649592	4860431_NBPF14	-0.250180195	-7.320705802	5.41E-11	1.53E-07	0.305194905	1	A	G	0.4008	242	chr1	148003793	148003842	chr1	147555875	[AIDS progression]
246	rs3188482	4890112_ZNRD1	0.149833105	7.308683071	5.73E-11	1.62E-07	0.23426002	6	G	A	0.1792	240	chr6	30029342	30029391	chr6	30140652	["Autism spectrum disorder, attention deficit-hyperactivity disorder, bipolar disorder, major depressive disorder, and schizophrenia (combined)"],[AIDS progression],[HIV-1 control]
247	rs9858544	2710754_CD96	0.170905681	7.307498289	5.77E-11	1.62E-07	0.060778123	3	A	G	0.2686	242	chr3	112853511	112853560	chr3	112813612	[Chronic obstructive pulmonary disease]
248	rs67995139	6620528_MT1X	-0.196932168	-7.301917929	5.93E-11	1.67E-07	0.109737009	16	A	C	0.3908	238	chr16	55273897	55273946	chr16	55273660	[Gambling]
249	rs2698197	1170220_AHSA2	0.199811258	7.299056817	6.01E-11	1.69E-07	0.214575264	2	G	A	0.3884	242	chr2	61267121	61267136	chr2	61235947	[Celiac disease],[Inflammatory bowel disease]
250	rs17000149	1240037_PARM1	-0.208729812	-7.29322077	6.19E-11	1.73E-07	0.338470608	4	A	G	0.2149	242	chr4	76193976	76194025	chr4	76193036	[Prion diseases],[QT interval]
251	rs2735097	3400438_HLA-A	0.136083306	7.285562281	6.42E-11	1.79E-07	0.271899514	6	A	C	0.3625	240	chr6	29913300	29913349	chr6	30023280	[Adverse response to carbamapezine],[Beta-2 microglubulin plasma levels],[Complement C3 and C4 levels],[Crohn's disease],[Drug-induced liver injury (amoxicillin-clavulanate)],[HIV-1 control],[IgA nephropathy],[IgE levels ],[Multiple sclerosis],[Nasopharyngeal carcinoma],[Vitiligo]
252	rs7808907	3360241_TNPO3	-0.160944366	-7.264579585	7.12E-11	1.96E-07	0.093780389	7	G	A	0.4542	240	chr7	128382581	128382630	chr7	128371320	[Primary biliary cirrhosis],[Rheumatoid arthritis],[Systemic lupus erythematosus],[Systemic lupus erythematosus and Systemic sclerosis],[Systemic sclerosis],[Ulcerative colitis]
253	rs12486323	1820746_NPHP3	-0.233386458	-7.225776124	8.61E-11	2.32E-07	0.055450776	3	G	A	0.1777	242	chr3	133882712	133882761	chr3	133913494	[Alcoholism (heaviness of drinking)],[IgE grass sensitization],[Menarche (age at onset)]
254	rs9963424	510224_LPIN2	0.166445294	7.218272632	8.94E-11	2.40E-07	0.176808152	18	G	A	0.438	242	chr18	2919444	2919493	chr18	3049507	[Body mass index (asthmatics)],[Type 2 diabetes]
255	rs9872864	2850202_UBA7	0.136712273	7.208651522	9.37E-11	2.50E-07	0.169731109	3	G	A	0.4959	242	chr3	49817669	49817718	chr3	49767027	[Ulcerative colitis]
256	rs7552141	50192_DARC	-0.515055941	-7.197311174	9.90E-11	2.63E-07	0.220603803	1	G	A	0.186	242	chr1	157442608	157442657	chr1	157578483	[C-reactive protein],[Hematology traits],[IgE levels ],[Inflammatory biomarkers],[Lean body mass and age at menarche (combined)],[Monocyte chemoattractant protein-1 ],[Neutrophil count],[Obesity-related traits],[Select biomarker traits],[White blood cell count]
257	rs7603521	2760102_ANKMY1	0.35314763	7.189987867	1.03E-10	2.72E-07	0.243637116	2	A	G	0.1116	242	chr2	241067545	241067594	chr2	241114883	[Mean platelet volume]
258	rs1522927	5130736_ALMS1	0.138830823	7.176258812	1.10E-10	2.88E-07	0.233074162	2	C	A	0.3554	242	chr2	73681876	73681925	chr2	73409663	[Chronic kidney disease],[Creatinine levels],[Metabolic traits],[Metabolite levels]
259	rs11585836	6220114_FCRL6	-0.247065189	-7.152829805	1.23E-10	3.20E-07	0.293058686	1	G	A	0.3375	240	chr1	158052005	158052054	chr1	158050457	[C-reactive protein],[Interstitial lung disease ]
260	rs13038331	4040176_LAMA5	-0.349447278	-7.129604752	1.38E-10	3.54E-07	0.39239943	20	A	G	0.2246	236	chr20	60317683	60317732	chr20	60342455	[Colorectal cancer],[Prostate cancer]
261	rs4853252	4860255_ASPRV1	-0.336502401	-7.127841513	1.39E-10	3.56E-07	0.142935419	2	G	A	0.2603	242	chr2	70040930	70040979	chr2	70090864	[Obesity-related traits]
262	rs12590590	4780671_ERO1L	-0.22847093	-7.127170587	1.39E-10	3.57E-07	0.203888472	14	C	A	0.3167	240	chr14	52178370	52178419	chr14	52231486	[Prostate cancer]
263	rs3087796	4490500_ITGAX	-0.226939377	-7.121339182	1.43E-10	3.66E-07	0.254038051	16	A	G	0.3099	242	chr16	31301506	31301555	chr16	31251154	[IgA nephropathy],[Systemic lupus erythematosus]
264	rs2532501	2350541_VAMP1	0.189120094	7.113772509	1.49E-10	3.78E-07	0.291247551	12	A	G	0.3875	240	chr12	6442211	6442260	chr12	6433014	[Hip geometry]
265	rs4794975	840431_LGALS9	-0.239912922	-7.11290127	1.50E-10	3.80E-07	0.153034752	17	A	G	0.2769	242	chr17	22998484	22998533	chr17	22994974	[Crohn's disease]
266	rs2590369	6220441_CISD1	-0.205468126	-7.073437894	1.81E-10	4.51E-07	0.174313846	10	G	A	0.2769	242	chr10	59717475	59717524	chr10	59717800	[Inflammatory bowel disease]
267	rs7219151	6450039_VPS53	-0.137696994	-7.068664352	1.85E-10	4.61E-07	0.223811657	17	A	G	0.4215	242	chr17	387056	387105	chr17	387247	[Prostate cancer]
268	rs1962412	460040_ATP5G1	-0.154823747	-7.067559908	1.86E-10	4.63E-07	0.287705508	17	A	G	0.4628	242	chr17	44325205	44325254	chr17	44325258	[Coronary heart disease]
269	rs7287332	2140221_PARVB	-0.50488972	-7.066128885	1.88E-10	4.65E-07	0.161416858	22	A	G	0.02066	242	chr22	42726798	42726847	chr22	42717971	[Alzheimer's disease (cognitive decline)],[Hematological and biochemical traits],[IgG glycosylation],[Non-alcoholic fatty liver disease],[Nonalcoholic fatty liver disease]
270	rs2273629	6620291_CBLN3	-0.223417678	-7.065457395	1.88E-10	4.67E-07	0.311037887	14	G	A	0.2727	242	chr14	23965631	23965680	chr14	23968591	[LDL cholesterol]
271	rs2243057	1050068_F2RL1	0.211730614	7.057911172	1.95E-10	4.82E-07	0.253346057	5	G	A	0.4917	240	chr5	76166727	76166776	chr5	76162891	[Platelet counts]
272	rs1107528	3990546_PLEKHO2	-0.139916553	-7.052762767	2.00E-10	4.93E-07	0.064479596	15	G	A	0.4132	242	chr15	62947048	62947097	chr15	62937043	[Coronary heart disease],[Platelet counts]
273	rs13133517	130064_AGA	-0.168331621	-7.051934325	2.01E-10	4.94E-07	0.046723491	4	G	A	0.2314	242	chr4	178588987	178589036	chr4	178598981	[Breast size],[Heart rate variability traits],[Serum selenium levels]
274	rs11063749	6860278_NINJ2	-0.293127508	-7.035295644	2.18E-10	5.33E-07	0.066373306	12	A	G	0.4008	242	chr12	543798	543847	chr12	567356	[Stroke]
275	rs9303666	5090632_LGALS9	-0.26075858	-7.025680303	2.29E-10	5.55E-07	0.078104895	17	G	A	0.3083	240	chr17	23000356	23000405	chr17	22969235	[Crohn's disease]
276	rs6043409	2680050_SIRPG	0.228642347	7.020921721	2.34E-10	5.66E-07	0.136753642	20	A	G	0.2562	242	chr20	1558083	1558132	chr20	1564206	[Type 1 diabetes]
277	rs9693457	510435_PKIA	-0.19837218	-7.020108713	2.35E-10	5.68E-07	0.112161776	8	A	C	0.2917	240	chr8	79677875	79677924	chr8	79600658	[Bone mineral density],[Height],[Menarche (age at onset)],[Multiple sclerosis],[Prostate cancer (gene x gene interaction)],[Sudden cardiac arrest]
278	rs12726892	3290703_TBCE	0.172097463	7.005340134	2.52E-10	6.07E-07	0.185865757	1	A	G	0.1529	242	chr1	233678340	233678378	chr1	233661151	[Adiposity]
279	rs8067378	1500112_ORMDL3	-0.207973543	-6.998141119	2.61E-10	6.25E-07	0.236124984	17	G	A	0.4669	242	chr17	35331072	35331121	chr17	35304874	[Asthma],[Crohn's disease],[Hematological parameters],[Inflammatory bowel disease],[Primary biliary cirrhosis],[Type 1 diabetes],[Type 1 diabetes autoantibodies],[Ulcerative colitis],[White blood cell count]
280	rs2571452	6250110_TNS1	0.206368503	6.993251768	2.67E-10	6.39E-07	0.055953488	2	C	A	0.5	240	chr2	218375994	218376043	chr2	218413223	[Height],[Pulmonary function],[Pulmonary function (interaction)]
281	rs6043409	3940041_SIRPG	0.214399868	6.976317908	2.90E-10	6.88E-07	0.151085691	20	A	G	0.2562	242	chr20	1558082	1558131	chr20	1564206	[Type 1 diabetes]
282	rs10144126	2640068_RNASE2	0.771867773	6.970549289	2.99E-10	7.06E-07	0.313624824	14	A	G	0.2333	240	chr14	20494074	20494123	chr14	20418096	[Crohn's disease]
283	rs2143491	4050128_SULF2	-0.236281807	-6.958924727	3.16E-10	7.43E-07	0.089710716	20	A	G	0.3417	240	chr20	45719769	45719818	chr20	45662074	[Atrial fibrillation],[Attention deficit hyperactivity disorder (time to onset)],[Nephrotic syndrome (acquired)]
284	rs3823343	5870521_HLA-H	-0.240314683	-6.936477059	3.52E-10	8.20E-07	0.171003598	6	G	A	0.225	240	chr6	29860146	29860155	chr6	30021090	[Crohn's disease]
285	rs8041078	7210487_LYSMD4	0.1907578	6.934323371	3.56E-10	8.27E-07	0.265791361	15	A	G	0.1958	240	chr15	98085226	98085275	chr15	98087260	[Major depressive disorder]
286	rs8078309	3310646_TBKBP1	0.151554042	6.910607245	3.99E-10	9.16E-07	0.157554826	17	A	G	0.343	242	chr17	43144082	43144131	chr17	43129071	[Ankylosing spondylitis],[Multiple sclerosis]
287	rs7148089	6900315_CDKL1	-0.118751061	-6.895856709	4.28E-10	9.78E-07	0.23847155	14	A	C	0.4	240	chr14	49868877	49868900	chr14	49872477	[Cognitive performance]
288	rs1536262	7040707_KIF1B	-0.218106712	-6.888621511	4.44E-10	1.01E-06	0.179052451	1	G	A	0.4167	240	chr1	10364165	10364214	chr1	10361274	[Hepatocellular carcinoma],[Mean platelet volume],[Multiple sclerosis]
289	rs2247573	5870326_SLC2A8	0.161301524	6.887372641	4.46E-10	1.01E-06	0.120384931	9	A	G	0.4669	242	chr9	129209642	129209691	chr9	129250767	[Metabolite levels (HVA)]
290	rs34325395	6580379_COG5	0.15666069	6.877377928	4.68E-10	1.06E-06	0.168170986	7	C	G	0.1695	236	chr7	106630573	106630622	chr7	106901044	[Osteoarthritis]
291	rs1739592	1570014_OSBPL2	-0.271918965	-6.872833142	4.79E-10	1.08E-06	0.20302986	20	A	G	0.4008	242	chr20	60304219	60304268	chr20	60239975	[Prostate cancer]
292	rs7511620	6560390_CRELD2	0.220070718	6.872626093	4.79E-10	1.08E-06	0.201034196	22	G	A	0.2246	236	chr22	48706983	48707032	chr22	48693936	[Cannabis dependence]
293	rs10493008	4890181_RAP1GAP	0.842073301	6.870731715	4.84E-10	1.09E-06	0.314303879	1	A	G	0.4752	242	chr1	21795338	21795387	chr1	21886358	[Liver enzyme levels]
294	rs2281829	6180133_ITPR3	-0.181130626	-6.870048001	4.85E-10	1.09E-06	0.088421804	6	G	A	0.3017	242	chr6	33772190	33772239	chr6	33783620	[Crohn's disease],[Educational attainment],[Graves' disease],[Height],[Obesity (extreme)],[Phosphorus levels]
295	rs34262439	6250097_RPS9	-0.12487316	-6.865890795	4.95E-10	1.11E-06	0.063553982	19	A	G	0.3875	240	chr19	59397209	59397258	chr19	59404962	[Type 2 diabetes]
296	rs2069235	6770768_SYNGR1	0.168476076	6.859807382	5.10E-10	1.14E-06	0.29432411	22	A	G	0.45	240	chr22	38104135	38104184	chr22	38077726	[IgG glycosylation]
297	rs6518754	1440278_PISD	0.150775393	6.854067209	5.24E-10	1.17E-06	0.227237429	22	G	A	0.405	242	chr22	30344924	30344973	chr22	30427775	[Intelligence],[Paclitaxel-induced neuropathy]
298	rs42663	6760538_GTPBP10	0.165865932	6.850137923	5.34E-10	1.19E-06	0.292862003	7	A	C	0.1891	238	chr7	89853885	89853934	chr7	89821744	[Homocysteine levels]
299	rs7587	5080458_SAMM50	0.165944972	6.837652504	5.67E-10	1.26E-06	0.110092493	22	A	G	0.186	242	chr22	42723556	42723596	chr22	42717614	[Hematological and biochemical traits],[Liver enzyme levels],[Liver enzyme levels (alanine transaminase)],[Non-alcoholic fatty liver disease],[Nonalcoholic fatty liver disease]
300	rs28454959	5560139_RAP1GDS1	-0.194858486	-6.815797614	6.30E-10	1.38E-06	0.248345812	4	A	T	0.1292	240	chr4	99582391	99582440	chr4	99337870	[Biochemical measures]
301	rs11242810	4220504_SERPINB6	-0.218409975	-6.810521409	6.46E-10	1.41E-06	0.224695094	6	A	G	0.3151	238	chr6	2893413	2893462	chr6	2882346	[Venous thromboembolism (gene x gene interaction)]
302	rs2290400	6270615_GSDMB	-0.224568026	-6.797237208	6.89E-10	1.49E-06	0.199825353	17	G	A	0.4458	240	chr17	35314497	35314546	chr17	35319766	[Asthma],[Cervical cancer],[Crohn's disease],[Inflammatory bowel disease],[Primary biliary cirrhosis],[Rheumatoid arthritis],[Self-reported allergy],[Type 1 diabetes],[Type 1 diabetes autoantibodies],[Ulcerative colitis],[White blood cell count]
303	rs7302925	3870113_SPRYD4	0.107522371	6.796602369	6.91E-10	1.50E-06	0.241352208	12	A	G	0.314	242	chr12	55149894	55149943	chr12	55147725	[Metabolite levels]
304	rs4813621	1990630_TRIB3	0.229980792	6.796247884	6.92E-10	1.50E-06	0.238635917	20	G	A	0.4504	242	chr20	326009	326058	chr20	297737	[Information processing speed]
305	rs10210254	5870184_SP110	-0.234001616	-6.773330126	7.73E-10	1.66E-06	0.139362455	2	A	G	0.3843	242	chr2	230744660	230744709	chr2	230740616	[Chronic lymphocytic leukemia],[Obesity-related traits]
306	rs7097656	6220278_TSPAN14	0.25704754	6.7655338	8.02E-10	1.72E-06	0.267176161	10	A	G	0.1458	240	chr10	82269093	82269142	chr10	82240811	[Inflammatory bowel disease]
307	rs10860001	1430524_LTA4H	-0.263129141	-6.746039544	8.81E-10	1.86E-06	0.241764602	12	A	G	0.1542	240	chr12	94918931	94918980	chr12	94966008	[Height]
308	rs12439909	4810433_MTMR10	0.19842587	6.74039866	9.05E-10	1.91E-06	0.103175516	15	G	A	0.3843	242	chr15	29022415	29022464	chr15	28944958	[Hypertriglyceridemia]
309	rs7905095	6480494_MGMT	0.183029611	6.710041283	1.05E-09	2.17E-06	0.15683269	10	G	A	0.4667	240	chr10	131455239	131455251	chr10	131338133	[Cognitive performance],[HIV-1 control],[IgG glycosylation],[Orofacial clefts],[Response to temozolomide],[Select biomarker traits],[Waist-to-hip circumference ratio (interaction)]
310	rs103294	6200370_LILRA3	-0.693301657	-6.702764685	1.08E-09	2.24E-06	0.281275917	19	A	G	0.1694	242	chr19	59493860	59493909	chr19	59489660	[HDL cholesterol],[Prostate cancer]
311	rs10903034	3520398_IL28RA	0.14397535	6.693393439	1.13E-09	2.33E-06	0.279117305	1	G	A	0.4876	242	chr1	24353410	24353459	chr1	24353492	[Psoriasis]
312	rs59129922	4250711_GPR177	0.421590761	6.688696674	1.16E-09	2.38E-06	0.223850092	1	A	C	0.2851	242	chr1	68364039	68364088	chr1	68509971	[Airflow obstruction ],[Bone mineral density (hip)],[Bone mineral density (spine)]
313	rs1863913	2690064_CEP63	-0.176912406	-6.687681788	1.16E-09	2.39E-06	0.155725568	3	G	A	0.4	240	chr3	135762956	135763005	chr3	135682895	[Height]
314	rs73368595	60554_PLXNC1	0.356162027	6.669423102	1.27E-09	2.58E-06	0.246705953	12	C	A	0.06198	242	chr12	93223295	93223344	chr12	93227541	[Estradiol plasma levels (breast cancer)]
315	rs1875231	4220672_MT1F	0.218547157	6.653298482	1.37E-09	2.76E-06	0.199408518	16	C	A	0.3583	240	chr16	55250565	55250577	chr16	55241246	[Gambling],[Height]
316	rs35104495	3840110_TRIM66	0.186755603	6.629068409	1.54E-09	3.06E-06	0.1894955	11	G	A	0.281	242	chr11	8633671	8633720	chr11	8670851	[Menarche (age at onset)],[Obesity]
317	rs59129922	6940280_GPR177	0.359862615	6.628129519	1.55E-09	3.07E-06	0.142467708	1	A	C	0.2851	242	chr1	68384231	68384280	chr1	68509971	[Airflow obstruction ],[Bone mineral density (hip)],[Bone mineral density (spine)]
318	rs5995668	1190026_APOBEC3G	-0.257785698	-6.627870036	1.55E-09	3.08E-06	0.207555647	22	A	G	0.1667	240	chr22	37812266	37812315	chr22	37815158	[Inflammatory bowel disease]
319	rs1893592	3830220_UBASH3A	0.267246931	6.62443045	1.57E-09	3.12E-06	0.173302761	21	C	A	0.1818	242	chr21	42740400	42740449	chr21	42728136	[Celiac disease and Rheumatoid arthritis],[Rheumatoid arthritis],[Type 1 diabetes],[Type 1 diabetes autoantibodies],[Vitiligo]
320	rs7747253	2070088_HLA-G	-0.261434613	-6.617167357	1.63E-09	3.22E-06	0.091176249	6	C	A	0.2669	236	chr6	29906620	29906669	chr6	30027758	[Crohn's disease],[IgE levels ],[Rheumatoid arthritis]
321	rs2517715	7330053_HLA-F	0.3234377	6.611928131	1.67E-09	3.29E-06	0.188248131	6	G	A	0.343	242	chr6	29801794	29801799	chr6	30025418	[Crohn's disease],[Nasopharyngeal carcinoma]
322	rs2228315	4210544_SELPLG	-0.41938613	-6.608444552	1.70E-09	3.34E-06	0.091437396	12	A	G	0.1167	240	chr12	107539861	107539910	chr12	107542027	[Conduct disorder (symptom count)]
323	rs7682516	6580487_HSD17B11	0.140302082	6.594935677	1.81E-09	3.53E-06	0.084321809	4	A	C	0.4454	238	chr4	88480729	88480778	chr4	88523382	[Bulimia nervosa]
324	rs10935341	6200382_NMNAT3	-0.124674302	-6.586743782	1.88E-09	3.66E-06	0.293248951	3	G	A	0.3512	242	chr3	140761829	140761878	chr3	140879448	[Visceral adipose tissue adjusted for BMI]
325	rs394643	5690519_PLTP	0.164045092	6.581618187	1.93E-09	3.74E-06	0.218868441	20	A	G	0.438	242	chr20	43961028	43961077	chr20	43973585	[HDL cholesterol],[Inflammatory bowel disease],[Lipid metabolism phenotypes],[Metabolite levels],[Triglycerides]
326	rs7731626	4050600_ANKRD55	-0.278344075	-6.56501028	2.09E-09	4.01E-06	0.274488988	5	A	G	0.3636	242	chr5	55431746	55431766	chr5	55480440	[Alzheimer's disease (cognitive decline)],[Celiac disease and Rheumatoid arthritis],[Crohn's disease],[IgG glycosylation],[Rheumatoid arthritis],[Triglycerides],[Urate levels]
327	rs9450279	5960398_NT5E	-0.191206076	-6.556613285	2.17E-09	4.16E-06	0.292639131	6	A	G	0.1942	242	chr6	86261733	86261782	chr6	86215943	[Metabolic traits]
328	rs977785	6840408_LY86	-0.227424038	-6.55141333	2.23E-09	4.25E-06	0.256926774	6	A	C	0.3182	242	chr6	6599837	6599859	chr6	6533880	[Major depressive disorder (broad)],[Waist-hip ratio]
329	rs1874883	6250382_ANAPC13	-0.181090365	-6.548883657	2.25E-09	4.30E-06	0.064580168	3	C	A	0.3542	240	chr3	135679438	135679487	chr3	135687761	[Height]
330	rs12665758	1980022_VTA1	0.146498864	6.528479384	2.48E-09	4.68E-06	0.04228455	6	G	A	0.124	242	chr6	142541142	142541191	chr6	142583246	[Height],[Retinal vascular caliber],[Thiazide-induced adverse metabolic effects in hypertensive patients]
331	rs2856997	3940477_TAP2	-0.178668474	-6.506503638	2.75E-09	5.14E-06	0.103113243	6	A	C	0.425	240	chr6	32901537	32901586	chr6	32889754	[Complement C3 and C4 levels],[Lymphoma],[Nephropathy],[Pubertal anthropometrics]
332	rs3735933	650692_ERICH1	0.144189672	6.500155923	2.84E-09	5.28E-06	0.121192835	8	G	A	0.5	242	chr8	618728	618777	chr8	583041	[Age-related macular degeneration (GA)],[IgG glycosylation]
333	rs2545794	5700519_GRK6	0.13010296	6.493165165	2.93E-09	5.44E-06	0.029867209	5	G	A	0.4959	242	chr5	176800545	176800594	chr5	176827362	[Activated partial thromboplastin time],[Chronic kidney disease],[Circulating vasoactive peptide levels ],[Metabolite levels],[Platelet function and related traits]
334	rs11867287	4860458_UBE2Z	-0.228468369	-6.491522105	2.96E-09	5.47E-06	0.134145634	17	A	G	0.04959	242	chr17	44361031	44361080	chr17	44050147	[Coronary heart disease]
335	rs4839154	3400468_RAP1A	-0.347186	-6.482291258	3.09E-09	5.69E-06	0.287419308	1	A	C	0.1723	238	chr1	111971650	111971699	chr1	111958488	[Osteoporosis]
336	rs10616	1260136_MEGF9	-0.177540373	-6.476454778	3.17E-09	5.82E-06	0.115726322	9	A	G	0.3843	242	chr9	122403295	122403344	chr9	122403354	[Response to statin therapy]
337	rs9379900	2570253_BTN3A2	-0.472076723	-6.47335805	3.22E-09	5.90E-06	0.175625472	6	C	A	0.06198	242	chr6	26476389	26476389	chr6	26711790	[Schizophrenia]
338	rs2236558	6960594_ANXA11	-0.242035943	-6.46255787	3.39E-09	6.17E-06	0.115275504	10	C	A	0.3058	242	chr10	81955151	81955200	chr10	81913185	[Chronic obstructive pulmonary disease-related biomarkers],[Sarcoidosis]
339	rs11065145	7570500_COQ5	0.141639977	6.458909999	3.45E-09	6.26E-06	0.026233241	12	G	A	0.1958	240	chr12	119425733	119425782	chr12	119431802	[Type 1 diabetes nephropathy]
340	rs2975046	2350066_HLA-A	-0.312980207	-6.454021191	3.53E-09	6.38E-06	0.271858834	6	G	A	0.2875	240	chr6	29912839	29912868	chr6	30023128	[Adverse response to carbamapezine],[Beta-2 microglubulin plasma levels],[Complement C3 and C4 levels],[Crohn's disease],[Drug-induced liver injury (amoxicillin-clavulanate)],[HIV-1 control],[IgA nephropathy],[IgE levels ],[Multiple sclerosis],[Nasopharyngeal carcinoma],[Vitiligo]
341	rs13069559	160253_MBNL1	-0.396298958	-6.452308231	3.56E-09	6.43E-06	0.062227562	3	G	A	0.1074	242	chr3	153665232	153665281	chr3	153670121	[Infantile hypertrophic pyloric stenosis]
342	rs454212	5560541_SKIV2L	0.115851267	6.448763492	3.62E-09	6.52E-06	0.172918383	6	A	G	0.2958	240	chr6	31937401	31937450	chr6	32042351	[Age-related macular degeneration],[IgG glycosylation],[Prostate cancer]
343	rs10399931	1990037_CHI3L1	-0.765071815	-6.441168881	3.75E-09	6.73E-06	0.278076311	1	A	G	0.1736	242	chr1	201414962	201415011	chr1	201422703	[YKL-40 levels]
344	rs6598948	6020246_UBXN11	-0.246238353	-6.426079008	4.02E-09	7.16E-06	0.168665002	1	G	A	0.1446	242	chr1	26481642	26481647	chr1	26442198	[Obesity-related traits]
345	rs212842	6040008_SKAP2	0.190360717	6.425529681	4.03E-09	7.18E-06	0.057654923	7	A	C	0.4208	240	chr7	26708210	26708259	chr7	26678342	[Crohn's disease],[Smoking behavior],[Type 1 diabetes],[Visceral adipose tissue/subcutaneous adipose tissue ratio]
346	rs10158440	70754_FCRL3	0.455375765	6.420587184	4.13E-09	7.33E-06	0.323217556	1	A	G	0.07025	242	chr1	155915080	155915123	chr1	155938928	[Graves' disease],[Multiple sclerosis],[Type 1 diabetes autoantibodies]
347	rs4895	6550259_CD151	-0.183078571	-6.420164147	4.14E-09	7.34E-06	0.195246	11	A	G	0.3686	236	chr11	828488	828537	chr11	830477	[Obesity-related traits]
348	rs844889	6100615_CD93	-0.354783824	-6.412914134	4.28E-09	7.57E-06	0.273514696	20	A	G	0.1074	242	chr20	23008359	23008408	chr20	23054879	[Obesity-related traits]
349	rs519763	4860711_CCDC88B	-0.226651587	-6.412147115	4.30E-09	7.60E-06	0.168793148	11	A	G	0.2521	238	chr11	63881095	63881142	chr11	63881399	[Alopecia areata],[Crohn's disease],[Inflammatory bowel disease],[Sarcoidosis]
350	rs1293322	2360630_FDFT1	-0.168869316	-6.405933013	4.42E-09	7.78E-06	0.140359497	8	A	G	0.1736	242	chr8	11733641	11733690	chr8	11730047	[Non-alcoholic fatty liver disease histology (lobular)],[Non-alcoholic fatty liver disease histology (other)],[Parkinson's disease]
351	rs10888395	2640338_ARNT	0.127312878	6.405406451	4.43E-09	7.80E-06	0.236926624	1	A	G	0.3884	242	chr1	149048912	149048961	chr1	149028795	[Melanoma],[Rhegmatogenous retinal detachment],[Urate levels]
352	rs7732938	270215_ARSB	-0.216787283	-6.396293752	4.63E-09	8.10E-06	0.176471382	5	A	G	0.186	242	chr5	78108988	78109037	chr5	78108516	[Attention deficit hyperactivity disorder],[Economic and political preferences],[Hippocampal atrophy],[Iron status biomarkers]
353	rs4846217	5490743_KIF1B	0.256654048	6.393252149	4.69E-09	8.21E-06	0.176257361	1	A	G	0.1653	242	chr1	10289291	10289340	chr1	10374386	[Hepatocellular carcinoma],[Mean platelet volume],[Multiple sclerosis]
354	rs61631532	6270037_RAPGEF1	-0.165537757	-6.392431005	4.71E-09	8.24E-06	0.145406209	9	A	G	0.3099	242	chr9	133442088	133442137	chr9	133527561	[Response to amphetamines]
355	rs1741315	3710553_SMOX	-0.435470413	-6.39192768	4.72E-09	8.25E-06	0.153474046	20	A	G	0.314	242	chr20	4116158	4116207	chr20	4103948	[Height],[Panic disorder]
356	rs1680394	6860437_SLC25A26	0.12045609	6.390226873	4.76E-09	8.30E-06	0.312120433	3	A	G	0.4711	242	chr3	66395264	66395269	chr3	66383237	[Ventricular conduction]
357	rs6965754	4290619_CREB5	0.266967155	6.368376833	5.28E-09	9.07E-06	0.204125461	7	G	A	0.4463	242	chr7	28692285	28692292	chr7	28691027	[Airflow obstruction ],[Attention deficit hyperactivity disorder],[Crohn's disease],[Diabetic retinopathy ]
358	rs2590369	20392_CISD1	-0.171177179	-6.344228244	5.91E-09	1.00E-05	0.103570774	10	G	A	0.2769	242	chr10	59707034	59707083	chr10	59717800	[Inflammatory bowel disease]
359	rs7000	5080577_TPD52L2	0.091243835	6.343087452	5.94E-09	1.01E-05	0.204834048	20	A	G	0.2917	240	chr20	61992895	61992944	chr20	61992910	[Prostate cancer]
360	rs6586	3440446_C9ORF156	0.094324981	6.328480097	6.36E-09	1.07E-05	0.182547985	9	A	G	0.4669	242	chr9	99706830	99706835	chr9	99706752	[Quantitative traits]
361	rs10194375	5130440_BIN1	0.143426497	6.327216877	6.40E-09	1.07E-05	0.114580843	2	A	C	0.2727	242	chr2	127522316	127522365	chr2	127556251	[Alzheimer's disease],[Alzheimer's disease (late onset)],[Amyotrophic lateral sclerosis],[Heart failure]
362	rs739401	7000682_CARS	0.141368748	6.298977568	7.30E-09	1.21E-05	0.049880013	11	A	G	0.4417	240	chr11	3028180	3028189	chr11	2992900	[Longevity]
363	rs60947266	6020097_SERPINA1	-0.16754375	-6.277324084	8.07E-09	1.32E-05	0.222245613	14	A	G	0.3708	240	chr14	93924899	93924948	chr14	93924626	[Antineutrophil cytoplasmic antibody-associated vasculitis ],[Metabolite levels]
364	rs2351245	670161_CAST	0.212633335	6.254560329	8.98E-09	1.44E-05	0.097310797	5	A	C	0.2273	242	chr5	96093187	96093198	chr5	96021489	[Alcohol dependence],[Body mass index],[Hodgkin's lymphoma],[Psoriasis]
365	rs2292549	4730349_PNKD	-0.287479941	-6.248425023	9.24E-09	1.48E-05	0.161519813	2	G	A	0.2355	242	chr2	218919403	218919452	chr2	218836750	[Inflammatory bowel disease]
366	rs1054516	1010592_CD36	-0.334146781	-6.240047638	9.60E-09	1.53E-05	0.248266325	7	A	G	0.4628	242	chr7	80143770	80143819	chr7	80122878	[HDL cholesterol],[Left ventricular mass],[Mean platelet volume],[Response to fenofibrate]
367	rs34533614	2570131_HPS1	0.379703934	6.236808497	9.75E-09	1.56E-05	0.132728847	10	A	G	0.1446	242	chr10	100190391	100190427	chr10	100179232	[Obesity-related traits]
368	rs4932377	3140288_MAN2A2	-0.24977073	-6.234974727	9.83E-09	1.57E-05	0.137303903	15	A	G	0.1	240	chr15	89266480	89266529	chr15	89260929	[Attention deficit hyperactivity disorder]
369	rs209121	1990441_TRIM27	-0.115405256	-6.230675141	1.00E-08	1.60E-05	0.108645351	6	A	G	0.4628	242	chr6	28980077	28980126	chr6	28989639	[Platelet aggregation]
370	rs1047912	7510392_DIP2B	-0.115352145	-6.227951977	1.02E-08	1.62E-05	0.109191796	12	A	G	0.2025	242	chr12	49428422	49428471	chr12	49425129	[Colorectal cancer]
371	rs13357820	4220440_IQGAP2	0.159263591	6.22069906	1.05E-08	1.66E-05	0.029435917	5	A	C	0.3884	242	chr5	75969787	75969836	chr5	75734517	[Hearing impairment],[Thiazide-induced adverse metabolic effects in hypertensive patients],[Venous thromboembolism]
372	rs12476401	2470520_RBMS1	-0.137662825	-6.220691325	1.05E-08	1.66E-05	0.200785364	2	A	G	0.4375	240	chr2	160839018	160839067	chr2	160879765	[Amyotrophic lateral sclerosis],[Nephropathy (idiopathic membranous)],[Type 2 diabetes]
373	rs242514	450075_BAZ2B	-0.232494642	-6.219454706	1.06E-08	1.67E-05	0.032273661	2	A	G	0.09917	242	chr2	160175945	160175994	chr2	160188327	[Sudden cardiac arrest]
374	rs574610	5360692_LY9	-0.176688694	-6.210693927	1.10E-08	1.73E-05	0.216294312	1	A	G	0.4917	240	chr1	159064319	159064368	chr1	159064308	[Capecitabine sensitivity]
375	rs62068060	630152_KRT23	0.384073742	6.193713162	1.19E-08	1.85E-05	0.186453918	17	G	A	0.2273	242	chr17	36339776	36339825	chr17	36335845	[Height]
376	rs6832148	5910026_KIAA1530	0.201548492	6.193171065	1.19E-08	1.86E-05	0.084636601	4	A	G	0.2375	240	chr4	1371578	1371627	chr4	1355858	[Obesity-related traits]
377	rs4378192	7400747_FAM89A	0.190197059	6.180228062	1.27E-08	1.96E-05	0.27968885	1	A	G	0.3471	242	chr1	229221889	229221938	chr1	229240002	[Obesity-related traits]
378	rs11655934	3180010_SDK2	-0.246079838	-6.171971048	1.32E-08	2.03E-05	0.154982346	17	A	G	0.07917	240	chr17	68845707	68845756	chr17	69099172	[Panic disorder]
379	rs17624394	4120768_NUDT7	0.366466469	6.170916233	1.32E-08	2.04E-05	0.201417286	16	A	G	0.07025	242	chr16	76333459	76333508	chr16	76300468	[Obesity-related traits]
380	rs617688	2470348_NFKBIZ	-0.23449044	-6.155007838	1.42E-08	2.18E-05	0.091475042	3	A	C	0.4034	238	chr3	103062239	103062288	chr3	103074976	[Hip geometry],[Multiple sclerosis],[Waist-to-hip circumference ratio (interaction)]
381	rs7535952	7100010_NBL1	0.220129938	6.147325322	1.48E-08	2.26E-05	0.235931756	1	G	A	0.4417	240	chr1	19857182	19857231	chr1	19846151	[Bone mineral density]
382	rs4700810	2030079_RUFY1	-0.150789762	-6.144878185	1.49E-08	2.28E-05	0.10484772	5	A	G	0.4628	242	chr5	178969230	178969279	chr5	178924400	[Eating disorders]
383	rs6909292	1300131_SCML4	0.129240463	6.129594244	1.60E-08	2.43E-05	0.229568252	6	A	G	0.4042	240	chr6	108147681	108147730	chr6	108200273	[Myopia (pathological)]
384	rs4378828	4830731_MRPS9	-0.137340126	-6.121006998	1.67E-08	2.52E-05	0.041638298	2	A	G	0.3017	242	chr2	105080165	105080214	chr2	105111965	[Type 2 diabetes]
385	rs12477063	5080561_BARD1	-0.220170574	-6.092216993	1.90E-08	2.83E-05	0.204855942	2	G	A	0.4375	240	chr2	215301702	215301751	chr2	215381909	[Neuroblastoma],[Neuroblastoma (high-risk)]
386	rs1741315	270068_SMOX	-0.396817593	-6.089406724	1.93E-08	2.87E-05	0.146912717	20	A	G	0.314	242	chr20	4116271	4116320	chr20	4103948	[Height],[Panic disorder]
387	rs993247	1340241_C5	0.117219855	6.082751723	1.99E-08	2.94E-05	0.070368532	9	G	A	0.4333	240	chr9	122754535	122754584	chr9	122825070	[Adverse response to chemotherapy (neutropenia/leucopenia) (all antimicrotubule drugs)],[Age-related macular degeneration],[Alcohol consumption],[Antineutrophil cytoplasmic antibody-associated vasculitis ],[Attention deficit hyperactivity disorder],[Bipolar disorder and schizophrenia],[Blood trace element (Se levels)],[Body mass index],[Bone mineral density],[Bone mineral density (hip)],[Bone min…
388	rs531319	2030646_SCARNA16	0.176628669	6.079702356	2.02E-08	2.98E-05	0.1730118	17	G	A	0.4628	242	chr17	72596987	72597036	chr17	72595877	[Cannabis use (initiation)],[Cardiac repolarization]
389	rs10911205	4120086_LAMC1	-0.217615939	-6.047321916	2.34E-08	3.40E-05	0.135791209	1	A	C	0.1807	238	chr1	181381199	181381248	chr1	181275900	[Colorectal cancer]
390	rs6435098	2140156_ALS2	-0.203505341	-6.041208123	2.41E-08	3.49E-05	0.102286037	2	A	G	0.1777	242	chr2	202273662	202273711	chr2	202287277	[Response to antidepressant treatment]
391	rs11047696	7650524_BCAT1	0.177033798	6.038588951	2.43E-08	3.52E-05	0.18025906	12	G	A	0.1708	240	chr12	24856129	24856178	chr12	24943150	[Response to statin therapy],[Thiazide-induced adverse metabolic effects in hypertensive patients]
392	rs4911167	7550563_TRPC4AP	-0.095504813	-6.037435241	2.45E-08	3.54E-05	0.105231926	20	A	G	0.314	242	chr20	33054285	33054334	chr20	33053757	[Prothrombin time]
393	rs11245086	2230091_LHPP	-0.20476733	-6.034528986	2.48E-08	3.58E-05	0.086876153	10	A	G	0.3487	238	chr10	126291854	126291903	chr10	126153154	[Adverse response to chemotherapy (neutropenia/leucopenia) (epirubicin)],[Hemostatic factors and hematological phenotypes],[Obesity-related traits],[Subcutaneous adipose tissue]
394	rs2235529	1780564_CDC42	0.197292636	6.028502179	2.55E-08	3.67E-05	0.116504549	1	A	G	0.124	242	chr1	22251772	22251821	chr1	22323074	[Immune response to smallpox vaccine (IL-6)]
395	rs1045452	6650639_VAMP1	0.158168362	6.027862228	2.56E-08	3.68E-05	0.140019783	12	A	G	0.3264	242	chr12	6441817	6441866	chr12	6442309	[Hip geometry]
396	rs2186344	1050215_KCNJ15	0.26782897	6.025502477	2.59E-08	3.72E-05	0.155610502	21	A	G	0.5	242	chr21	38595362	38595411	chr21	38528639	[Metabolite levels (HVA)]
397	rs6659	6350711_LPP	-0.244457071	-6.018220837	2.67E-08	3.83E-05	0.06873561	3	G	A	0.07025	242	chr3	190079051	190079100	chr3	190091052	[Allergic sensitization],[B cell non-Hodgkin lymphoma],[Body mass index],[Celiac disease],[Height],[IgE levels ],[Immune reponse to smallpox (secreted IFN-alpha)],[Obesity-related traits],[Renal function-related traits (BUN)],[Self-reported allergy],[Visceral adipose tissue adjusted for BMI],[Visceral adipose tissue/subcutaneous adipose tissue ratio],[Vitiligo],[Weight],[White matter integrity (i…
398	rs59129922	6130136_GPR177	0.307345894	6.006350821	2.82E-08	4.01E-05	0.154955561	1	A	C	0.2851	242	chr1	68376164	68376204	chr1	68509971	[Airflow obstruction ],[Bone mineral density (hip)],[Bone mineral density (spine)]
399	rs1744170	4200593_SYNJ2	0.202258326	6.002525258	2.87E-08	4.07E-05	0.220558841	6	A	G	0.09917	242	chr6	158438833	158438882	chr6	158427828	[Cannabis use (initiation)],[Colorectal cancer]
400	rs11792305	2340477_TTC39B	-0.115019218	-5.990236848	3.04E-08	4.29E-05	0.073946792	9	A	G	0.4375	240	chr9	15188082	15188130	chr9	15289590	["Cholesterol, total"],[Bipolar disorder],[Bipolar disorder and schizophrenia],[Calcium levels],[HDL cholesterol],[Obesity-related traits]
401	rs11128267	840554_RYBP	-0.264733933	-5.986799583	3.09E-08	4.34E-05	0.212605047	3	A	G	0.3223	242	chr3	72508786	72508835	chr3	72587595	[Height],[IgG glycosylation],[Migraine - clinic-based]
402	rs4660481	5810142_CITED4	0.194554178	5.971950129	3.30E-08	4.61E-05	0.125984543	1	A	G	0.2542	240	chr1	41099537	41099586	chr1	41127268	[Platelet counts]
403	rs56083896	2060220_FAM174A	-0.234300205	-5.963469377	3.43E-08	4.77E-05	0.184445499	5	C	A	0.157	242	chr5	99899534	99899567	chr5	100009700	[Panic disorder]
404	rs2278089	2140242_TNFAIP6	0.351263774	5.953739399	3.59E-08	4.96E-05	0.112364722	2	C	A	0.3347	242	chr2	151934982	151935008	chr2	151854918	[Lung cancer]
405	rs4750147	5390603_UPF2	0.160416027	5.940311625	3.82E-08	5.22E-05	0.054573028	10	G	A	0.2107	242	chr10	12124760	12124809	chr10	12073747	[Prostate cancer (gene x gene interaction)]
406	rs2073605	5360500_CPT1B	-0.435164558	-5.940151194	3.82E-08	5.23E-05	0.184634471	22	G	A	0.075	240	chr22	49354358	49354376	chr22	49355716	[Narcolepsy]
407	rs1010859	990139_DHX57	-0.127561498	-5.939353791	3.83E-08	5.24E-05	0.156497594	2	G	A	0.2917	240	chr2	38937739	38937769	chr2	38956032	[Obesity-related traits]
408	rs4437908	1300279_DDX59	-0.129582965	-5.934769755	3.91E-08	5.34E-05	0.016624236	1	G	A	0.3833	240	chr1	198880154	198880203	chr1	198915062	[Electrocardiographic conduction measures]
409	rs6709	1300239_TRIM44	0.162413729	5.932982231	3.94E-08	5.38E-05	0.089087143	11	A	G	0.2273	242	chr11	35786070	35786119	chr11	35786054	[Response to antipsychotic therapy (extrapyramidal side effects)]
410	rs6455563	4200440_TULP4	-0.15166661	-5.931616378	3.97E-08	5.41E-05	0.075036219	6	G	A	0.1777	242	chr6	158850727	158850776	chr6	158644978	[Height]
411	rs61614577	7000431_MPZL1	0.447754704	5.922255307	4.14E-08	5.62E-05	0.152690705	1	C	A	0.1198	242	chr1	166025834	166025883	chr1	166003680	[Alzheimer's disease (late onset)]
412	rs4764482	5870138_VWF	0.263133913	5.913691443	4.31E-08	5.82E-05	0.150438921	12	G	A	0.4958	240	chr12	6077293	6077333	chr12	6039994	[Coagulation factor levels],[Mean platelet volume],[Platelet counts]
413	rs1991528	2320482_ZNF626	0.215557244	5.90550231	4.47E-08	6.02E-05	0.090200197	19	A	G	0.1901	242	chr19	20595980	20596029	chr19	20599989	[Thiazide-induced adverse metabolic effects in hypertensive patients]
414	rs7024375	1980192_INVS	0.150935098	5.896190564	4.66E-08	6.26E-05	0.174861425	9	C	A	0.1942	242	chr9	102100085	102100113	chr9	101901434	[Preeclampsia]
415	rs2740435	3180019_NEIL2	0.136388019	5.893770404	4.71E-08	6.32E-05	0.159700805	8	A	G	0.4458	240	chr8	11681958	11682007	chr8	11665880	[Neutrophil count]
416	rs59129922	1570441_GPR177	0.191841145	5.892315795	4.75E-08	6.36E-05	0.139616847	1	A	C	0.2851	242	chr1	68336908	68336957	chr1	68509971	[Airflow obstruction ],[Bone mineral density (hip)],[Bone mineral density (spine)]
417	rs11918654	130685_ARL8B	-0.092589209	-5.88701735	4.86E-08	6.50E-05	0.062299056	3	G	A	0.4339	242	chr3	5196802	5196851	chr3	5163246	[Disc degeneration (lumbar)]
418	rs16961474	3710564_FLCN	0.238663139	5.876404887	5.10E-08	6.77E-05	0.262865617	17	A	G	0.1488	242	chr17	17076901	17076940	chr17	17087344	[IgG glycosylation]
419	rs2294996	1510154_TCFL5	0.191823219	5.864066096	5.39E-08	7.09E-05	0.075448994	20	G	A	0.3058	242	chr20	60943254	60943303	chr20	60959230	[Obesity-related traits]
420	rs57627330	2140239_CMTM7	-0.193485457	-5.862288315	5.44E-08	7.14E-05	0.090184356	3	G	A	0.0875	240	chr3	32470769	32470818	chr3	32415022	[Mortality among heart failure patients]
421	rs1045248	2320722_DENND3	-0.137238407	-5.856069748	5.59E-08	7.32E-05	0.170997781	8	C	G	0.4625	240	chr8	142274765	142274814	chr8	142273508	[Obesity-related traits],[Response to interferon beta therapy]
422	rs4809813	4290079_BCAS4	-0.205774845	-5.84741456	5.82E-08	7.57E-05	0.185685345	20	A	G	0.3083	240	chr20	48926965	48927014	chr20	48927277	[Bipolar disorder]
423	rs9672826	6580168_ARRDC4	0.131239792	5.840148262	6.01E-08	7.80E-05	0.117942638	15	A	G	0.3554	242	chr15	96317363	96317412	chr15	96375889	[Fat distribution (HIV)],[Neuroticism],[Obesity (extreme)],[Obesity-related traits]
424	rs824016	1050356_LPAR1	-0.173697433	-5.819322979	6.60E-08	8.49E-05	0.112146642	9	T	A	0.3843	242	chr9	112675936	112675985	chr9	113044530	[Corneal structure],[Height]
425	rs1060330	4920682_GLYCTK	0.104986497	5.80383483	7.08E-08	9.02E-05	0.131714338	3	A	G	0.4959	242	chr3	52302168	52302182	chr3	52263985	[Bipolar disorder]
426	rs10510763	4230626_PRKCD	0.119902573	5.802736451	7.11E-08	9.06E-05	0.040536674	3	A	G	0.1542	240	chr3	53199178	53199227	chr3	53372521	[Bipolar disorder],[Ulcerative colitis],[Ventricular conduction]
427	rs1023037	1410673_PI16	0.275024004	5.796399971	7.32E-08	9.29E-05	0.249526988	6	A	G	0.175	240	chr6	37040423	37040472	chr6	37023932	[Chemerin levels]
428	rs2839572	830563_PDE9A	-0.361653562	-5.794751078	7.37E-08	9.35E-05	0.186552504	21	G	A	0.1198	242	chr21	43068520	43068569	chr21	42980283	[Pulmonary function decline]
429	rs11132156	4670519_DCTD	0.071668939	5.788862721	7.57E-08	9.56E-05	0.172793287	4	A	G	0.405	242	chr4	184048528	184048577	chr4	184034349	[Obesity-related traits],[Wegener's granulomatosis]
430	rs73543780	4570768_TRAF1	-0.28267812	-5.787650689	7.61E-08	9.61E-05	0.15944269	9	A	C	0.07025	242	chr9	122705105	122705154	chr9	122704526	[Celiac disease and Rheumatoid arthritis],[Rheumatoid arthritis]
431	rs12443580	2680056_CES1	-0.420632955	-5.784065659	7.74E-08	9.74E-05	0.252185045	16	G	A	0.3208	240	chr16	54394431	54394461	chr16	54423838	[Response to dabigatran etexilate treatment]
432	rs62116990	3610730_KCNN4	0.181019246	5.780065592	7.88E-08	9.91E-05	0.243808546	19	A	G	0.2647	238	chr19	48962909	48962958	chr19	48993448	[Breast cancer]
433	rs481206	5560221_STARD10	0.181748647	5.777864523	7.96E-08	1.00E-04	0.128815261	11	A	G	0.3125	240	chr11	72143795	72143835	chr11	72175110	[Crohn's disease]
434	rs655836	540056_PCCB	0.094936396	5.773719587	8.11E-08	0.000101528	0.103060322	3	G	A	0.3542	240	chr3	137531460	137531509	chr3	137580266	[Fibrinogen],[Height],[Triglycerides]
435	rs7257932	6650086_ELL	0.123383413	5.771869166	8.17E-08	0.000102257	0.073940673	19	A	G	0.4545	242	chr19	18414826	18414875	chr19	18388257	[Amyotrophic lateral sclerosis],[Breast cancer],[Self-reported allergy],[Total ventricular volume]
436	rs57954211	4810162_LYZ	-0.333436021	-5.761251307	8.57E-08	0.000106626	0.193497293	12	A	C	0.3017	242	chr12	68033815	68033864	chr12	68034664	[Height],[Response to diuretic therapy]
437	rs3825511	5700725_EPSTI1	0.300094847	5.754718315	8.83E-08	0.000109406	0.074544357	13	A	C	0.3388	242	chr13	42360293	42360342	chr13	42464373	[Obesity-related traits]
438	rs2753935	730047_SERPINA1	-0.180053591	-5.752526766	8.92E-08	0.000110355	0.042135881	14	A	T	0.4298	242	chr14	93916997	93917046	chr14	93920690	[Antineutrophil cytoplasmic antibody-associated vasculitis ],[Metabolite levels]
439	rs15401	6180608_SLC27A1	-0.21920903	-5.737346919	9.54E-08	0.00011696	0.132905612	19	A	G	0.1708	240	chr19	17477751	17477800	chr19	17477747	[Response to antidepressants]
440	rs4700810	3710025_RUFY1	-0.157420914	-5.734253787	9.68E-08	0.000118365	0.106411337	5	A	G	0.4628	242	chr5	178969231	178969280	chr5	178924400	[Eating disorders]
441	rs1545606	1470551_SEL1L3	0.189943985	5.734031374	9.69E-08	0.00011846	0.21495702	4	A	G	0.4125	240	chr4	25358344	25358393	chr4	25484359	[Non-alcoholic fatty liver disease histology (other)]
442	rs67745056	2340689_CLN6	-0.133092117	-5.712205507	1.07E-07	0.000129082	0.167261418	15	G	A	0.3926	242	chr15	66286727	66286776	chr15	66333210	[Major depressive disorder]
443	rs480153	2100608_RPUSD4	-0.151359318	-5.706593282	1.10E-07	0.000131902	0.061634298	11	A	G	0.1167	240	chr11	125577538	125577587	chr11	125577504	[Estradiol plasma levels (breast cancer)],[Heart failure]
444	rs4684106	6900176_TSEN2	0.218177043	5.702990873	1.11E-07	0.000133655	0.120010118	3	G	A	0.1322	242	chr3	12549607	12549656	chr3	12525199	[Prostate cancer (gene x gene interaction)],[Sexual dimorphism in anthropometric traits]
445	rs798759	4390484_TACC3	-0.121989039	-5.697184512	1.14E-07	0.000136772	0.041057474	4	G	A	0.3833	240	chr4	1716348	1716357	chr4	1700097	[Bladder cancer],[Urinary bladder cancer]
446	rs73186039	110372_CSTA	0.221461418	5.692631254	1.17E-07	0.00013918	0.162304284	3	G	A	0.2107	242	chr3	123543423	123543472	chr3	123503156	[Calcium levels],[Phosphorus levels]
447	rs12807961	1770500_CAT	0.339923263	5.690807871	1.18E-07	0.000140143	0.22221383	11	G	A	0.1736	242	chr11	34449164	34449164	chr11	34412684	[Coronary heart disease],[HDL cholesterol]
448	rs6875109	6560136_CAST	0.29238239	5.683833973	1.21E-07	0.000144021	0.068147618	5	A	G	0.09504	242	chr5	96108707	96108756	chr5	96095051	[Alcohol dependence],[Body mass index],[Hodgkin's lymphoma],[Psoriasis]
449	rs6857766	1070451_ANXA5	0.218835275	5.675295484	1.26E-07	0.000149029	0.118927087	4	A	G	0.2107	242	chr4	122808996	122809045	chr4	122830735	[Chronic obstructive pulmonary disease],[Type 2 diabetes]
450	rs2106480	1240113_CCDC101	-0.110670211	-5.657894233	1.36E-07	0.000159481	0.092930389	16	G	A	0.4091	242	chr16	28509634	28509683	chr16	28445472	[Inflammatory bowel disease (early onset)]
451	rs757228	6520128_GPX4	-0.13475679	-5.649736594	1.41E-07	0.00016468	0.127149245	19	A	G	0.4208	240	chr19	1057397	1057446	chr19	1052992	[Crohn's disease]
452	rs4746976	1660196_HK1	0.105035693	5.645282753	1.44E-07	0.000167535	0.02175824	10	G	A	0.275	240	chr10	70831441	70831490	chr10	71618976	[Glycated hemoglobin levels],[Hematocrit],[Hemoglobin],[Mean corpuscular hemoglobin],[Mean corpuscular volume],[Red blood cell count],[Red blood cell traits]
453	rs9647678	5860315_DNAJB6	0.135934725	5.638956141	1.48E-07	0.000171769	0.115805813	7	G	A	0.3595	242	chr7	156902552	156902601	chr7	156839580	[Quantitative traits]
454	rs61804205	6650341_FCGR2B	0.483626619	5.638798871	1.48E-07	0.000171857	0.214569141	1	G	A	0.07438	242	chr1	159914011	159914060	chr1	159920361	[Inflammatory bowel disease],[Lipid metabolism phenotypes],[Ulcerative colitis]
455	rs17482078	3930161_ERAP1	-0.134948296	-5.627599119	1.56E-07	0.000179587	0.156272036	5	A	G	0.1681	238	chr5	96144589	96144638	chr5	96144622	[Alcohol dependence],[Ankylosing spondylitis],[Behcet's disease],[Hodgkin's lymphoma],[Inflammatory bowel disease],[Psoriasis]
456	rs757228	2600382_GPX4	-0.139867358	-5.626461214	1.57E-07	0.000180413	0.133974714	19	A	G	0.4208	240	chr19	1056776	1056808	chr19	1052992	[Crohn's disease]
457	rs8102944	7050349_DDA1	-0.079309718	-5.625391243	1.57E-07	0.000181054	0.182738964	19	A	G	0.375	240	chr19	17291997	17292046	chr19	17299642	[Systemic lupus erythematosus]
458	rs10499936	520575_ACN9	0.265810265	5.620626054	1.61E-07	0.000184481	0.08571679	7	C	A	0.07438	242	chr7	96585043	96585092	chr7	96638937	[Adverse response to radiation therapy]
459	rs6838769	2470519_FRG1	-0.205327023	-5.616818593	1.63E-07	0.00018733	0.136386517	4	G	A	0.3708	240	chr4	191120074	191120081	chr4	191152644	["Autism spectrum disorder, attention deficit-hyperactivity disorder, bipolar disorder, major depressive disorder, and schizophrenia (combined)"],[Amyotrophic lateral sclerosis],[Testosterone levels]
460	rs6687605	1030768_LDLRAP1	0.160056119	5.61320998	1.66E-07	0.000189986	0.113627786	1	A	G	0.4748	238	chr1	25767674	25767723	chr1	25762219	["Cholesterol, total"],[LDL cholesterol]
461	rs2334965	1110095_CLTB	0.113141218	5.605946909	1.71E-07	0.000195592	0.211689886	5	A	C	0.2975	242	chr5	175752150	175752199	chr5	175544284	[Obesity-related traits]
462	rs2072316	7610129_RAD51C	0.165083497	5.590483598	1.84E-07	0.000207669	0.109878874	17	A	C	0.125	240	chr17	54129143	54129192	chr17	53959812	[Primary tooth development (time to first tooth eruption)],[Testicular germ cell tumor]
463	rs11169571	510064_DIP2B	-0.113189992	-5.586126227	1.87E-07	0.000211309	0.128005209	12	G	A	0.3264	242	chr12	49428052	49428101	chr12	49500032	[Colorectal cancer]
464	rs585247	2340241_IMPA2	-0.210781396	-5.586017617	1.87E-07	0.000211392	0.068775526	18	G	A	0.219	242	chr18	12009922	12009971	chr18	11964795	[Stroke]
465	rs12808450	1240446_CAT	0.314347171	5.579430796	1.93E-07	0.000216659	0.139013552	11	A	G	0.1694	242	chr11	34449993	34450042	chr11	34412725	[Coronary heart disease],[HDL cholesterol]
466	rs1051613	7510356_DGKQ	-0.239333998	-5.578444231	1.94E-07	0.000217528	0.234779847	4	G	A	0.4449	236	chr4	953238	953287	chr4	941179	[Parkinson's disease],[Parkinson's disease (familial)]
467	rs1976433	1570669_LACTB	-0.143590561	-5.572160723	1.99E-07	0.000222911	0.093233005	15	A	C	0.2417	240	chr15	61220867	61220916	chr15	61213965	[HDL cholesterol],[Metabolic traits]
468	rs4698412	6270681_BST1	-0.193065622	-5.570448032	2.01E-07	0.000224382	0.143248745	4	A	G	0.3595	242	chr4	15342563	15342566	chr4	15346446	[Parkinson's disease]
469	rs1412444	5360148_LIPA	0.202150873	5.567938135	2.03E-07	0.000226559	0.166759875	10	A	G	0.3967	242	chr10	90973522	90973567	chr10	90992907	[Coronary heart disease]
470	rs11950562	7050180_SLC22A5	-0.120172807	-5.563341062	2.07E-07	0.000230668	0.083590611	5	C	A	0.425	240	chr5	131758857	131758906	chr5	131680428	[Asthma],[Crohn's disease],[Fibrinogen],[Height],[IgG glycosylation],[Inflammatory bowel disease]
471	rs1321097	430196_MRPL14	0.089644191	5.559395847	2.11E-07	0.000234302	0.07544737	6	A	G	0.3182	242	chr6	44189535	44189557	chr6	44185334	[Major depressive disorder],[Vascular endothelial growth factor levels]
472	rs9610669	1010446_C1QTNF6	0.144005341	5.554301941	2.15E-07	0.000239052	0.18779982	22	A	C	0.4261	230	chr22	35906212	35906261	chr22	35937927	[Graves' disease],[Hypothyroidism],[Rheumatoid arthritis],[Type 1 diabetes],[Type 1 diabetes autoantibodies],[Vitiligo]
473	rs12493471	2190671_CCR3	-0.459487062	-5.550343712	2.19E-07	0.000242636	0.136296532	3	A	G	0.186	242	chr3	46282781	46282830	chr3	45926682	[Behcet's disease],[Brain structure],[Celiac disease],[Monocyte chemoattractant protein-1 ],[Obesity-related traits]
474	rs3813980	4860220_SRGAP2	-0.154479649	-5.54080109	2.29E-07	0.000251765	0.253903148	1	A	G	0.157	242	chr1	204704078	204704127	chr1	204703756	[Cholesterol and Triglycerides]
475	rs2295772	6550253_SEC31B	-0.170186371	-5.535141361	2.34E-07	0.000257258	0.23375192	10	A	G	0.219	242	chr10	102249973	102250022	chr10	102255173	[Palmitoleic acid (16:1n-7) plasma levels],[Thiazide-induced adverse metabolic effects in hypertensive patients]
476	rs10807805	670082_GNA12	0.199270466	5.53333808	2.36E-07	0.000259081	0.222209385	7	A	G	0.3419	234	chr7	2816946	2816995	chr7	2720376	[Height],[Ulcerative colitis],[White matter integrity]
477	rs2107216	1400274_IL32	0.305692541	5.528209823	2.42E-07	0.000264137	0.135631745	16	C	A	0.1116	242	chr16	3059568	3059617	chr16	3290687	[HIV-1 susceptibility]
478	rs10194375	650553_BIN1	0.136423759	5.525744922	2.44E-07	0.000266622	0.138232479	2	A	C	0.2727	242	chr2	127522387	127522436	chr2	127556251	[Alzheimer's disease],[Alzheimer's disease (late onset)],[Amyotrophic lateral sclerosis],[Heart failure]
479	rs3791220	2570288_SH3YL1	-0.149192449	-5.508888056	2.63E-07	0.000284446	0.237029904	2	A	G	0.2479	242	chr2	208188	208237	chr2	217066	[Suicide attempts in bipolar disorder]
480	rs12026166	5960097_ADSS	-0.126007908	-5.496518283	2.78E-07	0.000298025	0.034897747	1	G	C	0.2397	242	chr1	242638640	242638689	chr1	242555055	[Obesity-related traits]
481	rs11145974	60706_SDCCAG3	-0.12007257	-5.492283892	2.83E-07	0.000302937	0.143115462	9	A	G	0.1792	240	chr9	138416897	138416946	chr9	138436565	[Inflammatory bowel disease],[Ulcerative colitis]
482	rs2290400	5390608_GSDMB	-0.189561212	-5.491406936	2.84E-07	0.000303896	0.146796586	17	G	A	0.4458	240	chr17	35315636	35315685	chr17	35319766	[Asthma],[Cervical cancer],[Crohn's disease],[Inflammatory bowel disease],[Primary biliary cirrhosis],[Rheumatoid arthritis],[Self-reported allergy],[Type 1 diabetes],[Type 1 diabetes autoantibodies],[Ulcerative colitis],[White blood cell count]
483	rs1264226	6580386_OPA3	0.175368218	5.472737221	3.08E-07	0.000326618	0.05621363	19	G	A	0.4174	242	chr19	50747666	50747715	chr19	50755007	[Depression and alcohol dependence]
484	rs212017	7150142_NPCDR1	0.353621276	5.465508502	3.18E-07	0.000335865	0.166859377	3	C	A	0.1	240	chr3	59931700	59931749	chr3	59959541	[Breast size]
485	rs3923229	3840367_CAPG	0.292108836	5.458952917	3.27E-07	0.000344095	0.125715373	2	G	A	0.1074	242	chr2	85476224	85476260	chr2	85415683	[Height]
486	rs7797871	6560484_VPS41	0.111473916	5.453876072	3.35E-07	0.000350874	0.116884867	7	G	A	0.3967	242	chr7	38731719	38731768	chr7	38724851	[Cognitive performance]
487	rs6501941	3060379_SEC14L1	0.309659291	5.453607835	3.35E-07	0.000351197	0.054572337	17	G	A	0.07025	242	chr17	72724294	72724343	chr17	72695976	[Cognitive performance]
488	rs73010796	2370576_GATAD2B	0.276949713	5.451207112	3.39E-07	0.000354337	0.074403678	1	A	C	0.08403	238	chr1	152046174	152046223	chr1	152336552	[Lentiform nucleus volume ]
489	rs11965585	4050673_ZNRD1	0.156482637	5.450226231	3.40E-07	0.000355531	0.200567811	6	A	G	0.1822	236	chr6	30137180	30137229	chr6	30090408	["Autism spectrum disorder, attention deficit-hyperactivity disorder, bipolar disorder, major depressive disorder, and schizophrenia (combined)"],[AIDS progression],[HIV-1 control]
490	rs5749135	5670100_TCN2	0.133299412	5.450123266	3.40E-07	0.000355661	0.129063783	22	A	G	0.3388	242	chr22	29352751	29352800	chr22	29341906	[Wilms tumor]
491	rs35658575	4860133_CCDC146	-0.156294521	-5.448037323	3.43E-07	0.000358288	0.11267333	7	A	C	0.1074	242	chr7	76760387	76760436	chr7	76650736	[Response to amphetamines]
492	rs314359	1260730_EPHB4	0.190790728	5.434662085	3.64E-07	0.000377661	0.156804646	7	A	G	0.3595	242	chr7	100238302	100238351	chr7	100249214	[Plasminogen activator inhibitor type 1 levels (PAI-1)]
493	rs28417898	5340167_RFWD3	0.161323009	5.412332187	4.01E-07	0.000411048	0.159144263	16	G	A	0.1074	242	chr16	73212976	73213025	chr16	73245103	[Testicular germ cell tumor]
494	rs758970	650619_FAM125B	-0.136848087	-5.411716102	4.02E-07	0.000411916	0.115296044	9	A	G	0.4167	240	chr9	128308937	128308986	chr9	128234594	[Obesity-related traits]
495	rs6734588	2230730_SRBD1	-0.13013142	-5.401107819	4.22E-07	0.000428499	0.04873995	2	A	C	0.4286	238	chr2	45469582	45469631	chr2	45635275	[Glaucoma]
496	rs7649736	2600204_SACM1L	-0.262530526	-5.396005903	4.31E-07	0.000436639	0.049154471	3	G	A	0.09504	242	chr3	45761753	45761802	chr3	45761885	[Response to antidepressant treatment]
497	rs4836848	2370482_GSN	0.164792927	5.394461342	4.34E-07	0.00043917	0.112247381	9	A	G	0.438	242	chr9	123131020	123131069	chr9	123103173	[Bipolar disorder and schizophrenia],[Obesity-related traits]
498	rs3208787	1470154_NPLOC4	0.086961874	5.387980102	4.46E-07	0.000450476	0.14524747	17	G	A	0.2458	240	chr17	77134616	77134665	chr17	77136104	[Eye color traits]
499	rs6104084	1050168_PI3	1.076843805	5.386875556	4.48E-07	0.000452278	0.162639722	20	A	G	0.07025	242	chr20	43238123	43238172	chr20	43334597	[IgG glycosylation]
500	rs1032119	5560400_SLC14A1	0.319734882	5.386070813	4.50E-07	0.000453715	0.169832763	18	A	G	0.175	240	chr18	41584445	41584494	chr18	41583717	[Bladder cancer]
501	rs34262439	5900110_RPS9	-0.108393665	-5.383864868	4.54E-07	0.000457273	0.042779532	19	A	G	0.3875	240	chr19	59397205	59397254	chr19	59404962	[Type 2 diabetes]
502	rs5995668	4120369_APOBEC3G	-0.197333809	-5.38121101	4.60E-07	0.000461846	0.137900621	22	A	G	0.1667	240	chr22	37807513	37807536	chr22	37815158	[Inflammatory bowel disease]
503	rs9504370	5690279_FARS2	-0.106784565	-5.379283226	4.63E-07	0.000465034	0.167145257	6	G	A	0.405	242	chr6	5368909	5368958	chr6	5206600	[Height],[Obesity (early onset extreme)]
504	rs6783483	4150692_PARP14	-0.224196471	-5.373338661	4.76E-07	0.000475659	0.02866517	3	A	G	0.1818	242	chr3	123932009	123932058	chr3	123953882	[Response to angiotensin II receptor blocker therapy],[Response to angiotensin II receptor blocker therapy (opposite direction w/ diuretic therapy)]
505	rs72812580	6560338_ZNF512	-0.232130912	-5.372189894	4.78E-07	0.000477806	0.107770028	2	A	G	0.05833	240	chr2	27698993	27699042	chr2	28111646	[Hypertriglyceridemia],[Palmitoleic acid (16:1n-7) plasma levels],[Phospholipid levels (plasma)],[Waist Circumference - Triglycerides (WC-TG)]
506	rs868494	3370327_MOSC1	0.307802908	5.371482166	4.79E-07	0.000478968	0.164421343	1	A	G	0.1488	242	chr1	219054033	219054082	chr1	219026140	["Cholesterol, total"],[F-cell distribution],[LDL cholesterol],[Monocyte early outgrowth colony forming units]
507	rs17811712	380379_KIAA1737	-0.127174482	-5.365807944	4.91E-07	0.000489296	0.133729364	14	A	C	0.3	240	chr14	76652976	76653025	chr14	76652090	[Adverse response to lamotrigine and phenytoin],[Sleep quality]
508	rs6569648	770128_L3MBTL3	0.156290709	5.365496467	4.92E-07	0.00048984	0.102519519	6	G	A	0.1542	240	chr6	130455008	130455050	chr6	130390812	[Height],[Renal sinus fat ]
509	rs2182046	5220008_SLC46A2	-0.261192712	-5.338110504	5.54E-07	0.000542556	0.236356709	9	G	A	0.2458	240	chr9	114681119	114681168	chr9	114665520	[IgG glycosylation]
510	rs999867	7150671_ARL3	0.132236514	5.331163583	5.71E-07	0.000556825	0.144966495	10	A	G	0.09091	242	chr10	104434384	104434433	chr10	104494554	[Prostate cancer]
511	rs41308711	2690338_RPS21	-0.219784133	-5.326056508	5.84E-07	0.000567736	0.088052158	20	G	A	0.1417	240	chr20	60395522	60395571	chr20	60399072	[Prostate cancer]
512	rs16985368	1500678_TFPT	-0.138572307	-5.325321107	5.86E-07	0.000569326	0.137877857	19	G	A	0.1529	242	chr19	59302280	59302288	chr19	59306402	[Obesity-related traits]
513	rs17651988	3940736_NME2	-0.105301336	-5.323004729	5.91E-07	0.000574423	0.082271314	17	G	A	0.4202	238	chr17	46599126	46599175	chr17	46565884	[Height]
514	rs1060330	7150253_PPM1M	0.096776748	5.320943172	5.97E-07	0.000578703	0.127534886	3	A	G	0.4959	242	chr3	52259576	52259625	chr3	52263985	[Bipolar disorder]
515	rs35979828	510468_NFE2	-0.326340641	-5.311765672	6.21E-07	0.000598919	0.124930527	12	A	G	0.04132	242	chr12	52972203	52972252	chr12	52972147	[Mean platelet volume]
516	rs2568494	6840240_IREB2	-0.08698397	-5.306702043	6.35E-07	0.000609972	0.155275996	15	A	G	0.3636	242	chr15	76578249	76578298	chr15	76528019	[Chronic obstructive pulmonary disease],[Obesity-related traits]
517	rs17860749	7610121_FAM120B	-0.127622534	-5.304737667	6.40E-07	0.000614592	0.174652156	6	A	G	0.1612	242	chr6	170555940	170555989	chr6	170558256	[Type 1 diabetes]
518	rs2289226	3170452_ORMDL1	-0.143108071	-5.303640925	6.43E-07	0.000617267	0.025492523	2	G	A	0.314	242	chr2	190344501	190344550	chr2	190234450	[Bilirubin levels]
519	rs2770150	1500180_TLR4	-0.233792771	-5.300965741	6.50E-07	0.00062337	0.056986728	9	G	A	0.186	242	chr9	119516825	119516874	chr9	119502960	[Bipolar disorder and schizophrenia],[IgG glycosylation],[Obesity-related traits],[Response to antipsychotic therapy (extrapyramidal side effects)],[Schizophrenia]
520	rs1264352	1190367_IER3	0.31475073	5.299882365	6.53E-07	0.000625902	0.120573191	6	C	G	0.15	240	chr6	30819173	30819222	chr6	30897626	[Age-related macular degeneration],[HIV-1 control],[Migraine without aura],[Response to antipsychotic treatment],[Ulcerative colitis]
521	rs4970991	4390372_BNIPL	0.12080413	5.296019557	6.64E-07	0.000634943	0.226987269	1	A	G	0.3471	242	chr1	149286558	149286607	chr1	149270627	[Chronic kidney disease]
522	rs11083629	1190307_CEACAM21	-0.116534756	-5.294396679	6.69E-07	0.000638858	0.192314627	19	G	A	0.3884	242	chr19	46784856	46784905	chr19	46786574	[Prostate cancer],[Schizophrenia]
523	rs11264794	6180228_FCRL3	-0.221120492	-5.293992208	6.70E-07	0.000639923	0.167743211	1	C	A	0.3625	240	chr1	155913075	155913124	chr1	155914413	[Graves' disease],[Multiple sclerosis],[Type 1 diabetes autoantibodies]
524	rs12459238	3190301_EPS15L1	0.187899181	5.290174949	6.81E-07	0.000649187	0.055276582	19	A	G	0.05785	242	chr19	16333609	16333658	chr19	16454359	[Multiple sclerosis],[White blood cell count],[White matter integrity]
525	rs9258170	5220070_HLA-F	0.210629183	5.284365544	6.99E-07	0.000663595	0.136744115	6	C	A	0.186	242	chr6	29692132	29692181	chr6	29797569	[Crohn's disease],[Nasopharyngeal carcinoma]
526	rs7616215	7320176_CCR1	0.236818689	5.28422445	6.99E-07	0.000663948	0.17474925	3	G	A	0.4132	242	chr3	46218584	46218633	chr3	46180690	[Behcet's disease],[Celiac disease]
527	rs2710706	4590064_CDK2	0.125618445	5.282650355	7.04E-07	0.000667645	0.054904437	12	A	C	0.1583	240	chr12	54652439	54652488	chr12	53724359	[Asthma],[Type 1 diabetes],[Vitiligo]
528	rs66521733	7560296_RBM43	-0.168852445	-5.282030993	7.06E-07	0.000669223	0.188258446	2	A	G	0.3802	242	chr2	151813477	151813526	chr2	151851824	[Endometriosis],[Type 2 diabetes]
529	rs11779650	940324_SNX16	0.117816679	5.281915523	7.06E-07	0.000669505	0.010423429	8	A	G	0.3926	242	chr8	82874531	82874580	chr8	83001525	[Heart failure],[Orofacial clefts],[Ovarian cancer],[Prostate cancer (gene x gene interaction)]
530	rs10772093	5490341_CLEC2D	-0.202236836	-5.274964967	7.27E-07	0.000687048	0.058634685	12	A	G	0.157	242	chr12	9739126	9739175	chr12	9779820	[Type 1 diabetes]
531	rs805297	3800047_AIF1	0.246052791	5.271240164	7.39E-07	0.000696975	0.086908709	6	A	C	0.2042	240	chr6	31584190	31584239	chr6	31730585	[Crohn's disease],[Height],[Neonatal lupus],[Weight]
532	rs6027264	2320452_LOC284757	-0.752147781	-5.262450145	7.68E-07	0.000720905	0.150096291	20	A	G	0.02893	242	chr20	58332875	58332924	chr20	58066376	[Type 1 diabetes nephropathy]
533	rs10261806	1050079_TPK1	0.126947815	5.262266507	7.68E-07	0.000721365	0.069526101	7	G	A	0.4669	242	chr7	144149418	144149467	chr7	144163037	[Endometriosis],[Platelet counts],[Thyroid hormone levels]
534	rs7155188	6380484_SERPINA1	-0.175149793	-5.261752786	7.70E-07	0.000722686	0.081055303	14	A	C	0.3678	242	chr14	93914546	93914595	chr14	93928671	[Antineutrophil cytoplasmic antibody-associated vasculitis ],[Metabolite levels]
535	rs60632777	6200202_APIP	-0.180064429	-5.259582242	7.77E-07	0.000728793	0.019378815	11	G	A	0.1807	238	chr11	34866504	34866551	chr11	34915634	[Chronic obstructive pulmonary disease-related biomarkers],[Cystic fibrosis severity],[Systemic lupus erythematosus and Systemic sclerosis]
536	rs7866696	110685_SYK	-0.207350982	-5.253994764	7.96E-07	0.000744016	0.043798841	9	A	G	0.2149	242	chr9	92697889	92697938	chr9	92658601	[Inflammatory bowel disease],[Multiple sclerosis],[Prostate cancer (gene x gene interaction)],[Type 2 diabetes],[Type 2 diabetes nephropathy],[Vascular dementia]
537	rs878422	7150753_SLC45A4	0.156661487	5.253409386	7.98E-07	0.000745719	0.111152673	8	A	G	0.343	242	chr8	142290327	142290376	chr8	142397180	[Bipolar disorder],[Bipolar disorder and schizophrenia]
538	rs62513558	6350360_IMPA1	-0.24222	-5.249202793	8.13E-07	0.000757762	0.042878246	8	C	A	0.1074	242	chr8	82732984	82733033	chr8	82579681	[Ovarian cancer]
539	rs8090046	3400672_SERPINB8	-0.158175608	-5.246544363	8.22E-07	0.000765246	0.087238202	18	A	G	0.2815	238	chr18	59803410	59803459	chr18	59773066	[Airflow obstruction ]
540	rs8013742	2030484_GLRX5	-0.16573551	-5.246171697	8.23E-07	0.000766298	0.074027311	14	G	A	0.4917	240	chr14	95080536	95080585	chr14	95085817	[Obesity-related traits],[Tuberculosis]
541	rs9566958	5720731_AKAP11	-0.173355178	-5.241637797	8.39E-07	0.000780111	0.049807487	13	C	A	0.4208	240	chr13	41782453	41782502	chr13	41787322	[Bone mineral density],[Bone mineral density (spine)]
542	rs2414756	6400376_VPS13C	0.130726325	5.241122417	8.41E-07	0.000781603	0.079871246	15	A	G	0.4125	240	chr15	59954380	59954429	chr15	60109444	[Bipolar disorder and schizophrenia],[Breast cancer (prognosis)],[Fasting glucose-related traits (interaction with BMI)],[IgG glycosylation],[Parkinson's disease],[Proinsulin levels],[Response to amphetamines],[Schizophrenia],[Two-hour glucose challenge]
543	rs11950533	6660092_CAMLG	0.106416741	5.228305938	8.89E-07	0.000820436	0.05784169	5	A	C	0.1667	240	chr5	134114874	134114923	chr5	134227004	[Height]
544	rs7563410	5420300_TTC32	0.213051015	5.216549192	9.34E-07	0.00085621	0.13691015	2	A	C	0.1116	242	chr2	19961231	19961277	chr2	19960417	[Coronary heart disease]
545	rs1150755	4150482_DOM3Z	-0.277011088	-5.212059899	9.53E-07	0.000870746	0.217084597	6	A	G	0.04583	240	chr6	32046160	32046209	chr6	32146528	[Hematology traits],[Prostate cancer]
546	rs3743956	1190739_ITPRIPL2	-0.226476146	-5.21014911	9.60E-07	0.000876532	0.09877526	16	G	A	0.1218	238	chr16	19035224	19035273	chr16	19040281	[Alcohol dependence]
547	rs7778271	3780291_CLDN15	0.186476332	5.206968437	9.73E-07	0.000887351	0.102521261	7	G	A	0.08264	242	chr7	100662194	100662243	chr7	100661074	[QT interval]
548	rs9960367	1770376_SERPINB8	-0.13888692	-5.204433919	9.84E-07	0.000895695	0.111968709	18	G	A	0.375	240	chr18	59803407	59803456	chr18	59771159	[Airflow obstruction ]
549	rs7165012	6020398_IVD	-0.105998235	-5.204297131	9.85E-07	0.000896087	0.122306537	15	A	G	0.431	232	chr15	38498019	38498068	chr15	38441330	[Interstitial lung disease ],[Metabolic traits]
550	rs13334307	5690053_TK2	0.200021475	5.204003085	9.86E-07	0.000896951	0.184292773	16	G	A	0.09504	242	chr16	65102491	65102540	chr16	65169186	[Prostate cancer],[Response to interferon beta therapy]
551	rs56399783	4070259_GNA12	-0.28334381	-5.20353024	9.88E-07	0.000898435	0.122403654	7	A	G	0.1723	238	chr7	2773107	2773135	chr7	2720644	[Height],[Ulcerative colitis],[White matter integrity]
552	rs3733176	4560743_CD96	0.14263824	5.203052407	9.90E-07	0.000900007	0.052700205	3	A	G	0.2273	242	chr3	112853372	112853421	chr3	112851503	[Chronic obstructive pulmonary disease]
553	rs1552631	4060692_SUCLG2	0.137274797	5.187579499	1.06E-06	0.000951685	0.038286993	3	G	A	0.4174	242	chr3	67507966	67508015	chr3	67511967	[Corneal astigmatism],[Height],[IgE levels ],[Response to amphetamines]
554	rs17156014	5420600_BEST1	0.254908259	5.184583949	1.07E-06	0.000962444	0.212853564	11	G	A	0.07025	242	chr11	61488158	61488170	chr11	60939905	[Estradiol levels],[Phospholipid levels (plasma)]
555	rs2413891	2850239_DUT	-0.154677449	-5.183507388	1.08E-06	0.000965761	0.134993951	15	A	G	0.157	242	chr15	46411003	46411004	chr15	46392869	[Protein quantitative trait loci]
556	rs14121	2000195_VEZT	-0.148794063	-5.181994432	1.08E-06	0.000971436	0.043022109	12	G	A	0.2893	242	chr12	94218467	94218516	chr12	94218525	[Endometriosis]
557	rs73042990	6550762_FBLN2	-0.175148246	-5.181599468	1.08E-06	0.000972731	0.336122768	3	G	A	0.1694	242	chr3	13644441	13644470	chr3	13660579	[Bipolar disorder (mood-incongruent)],[Chronic obstructive pulmonary disease-related biomarkers],[Height]
558	rs6425323	1990446_KIAA0040	-0.172580133	-5.179987382	1.09E-06	0.000977954	0.069803137	1	A	G	0.3375	240	chr1	173393073	173393122	chr1	173391659	[Alcohol dependence]
559	rs12148926	5490086_CTU2	0.095439212	5.172122067	1.13E-06	0.001006839	0.262285315	16	A	G	0.3319	232	chr16	87308507	87308556	chr16	87306824	[Height]
560	rs354687	7040142_KYNU	0.177532167	5.169074322	1.14E-06	0.001018012	0.150113538	2	A	G	0.2397	242	chr2	143459996	143460045	chr2	143517214	[Body mass index]
561	rs56104799	2450187_GPD1L	-0.131849396	-5.167296336	1.15E-06	0.001024497	0.061455425	3	G	A	0.157	242	chr3	32184469	32184518	chr3	32136923	[Alcohol dependence]
562	rs6151429	4150168_ARSA	-0.351675707	-5.159571735	1.19E-06	0.001053516	0.101927508	22	G	A	0.07203	236	chr22	49410342	49410391	chr22	49410343	[Longevity],[Red blood cell traits]
563	rs72929172	460719_IP6K2	0.166146901	5.159490297	1.19E-06	0.001053805	0.135675283	3	G	A	0.1364	242	chr3	48707589	48707638	chr3	48706965	[Inflammatory bowel disease]
564	rs11912715	150021_SMARCB1	-0.200036552	-5.156702886	1.21E-06	0.00106485	0.172391443	22	G	A	0.09504	242	chr22	22506489	22506538	chr22	22477595	[IgG glycosylation]
565	rs35469689	5670687_PLLP	0.12931872	5.155743689	1.21E-06	0.001068242	0.13995856	16	G	A	0.1405	242	chr16	55847785	55847834	chr16	56473625	[Sleep duration]
566	rs9819731	5720537_ACPL2	0.107150546	5.154370797	1.22E-06	0.001073371	0.120685285	3	G	A	0.4876	242	chr3	142495345	142495394	chr3	142473146	[Cognitive performance],[Height]
567	rs2836223	2190349_KCNJ15	-0.17397308	-5.149774025	1.24E-06	0.001091236	0.112028744	21	G	A	0.4959	242	chr21	38594966	38595015	chr21	38523017	[Metabolite levels (HVA)]
568	rs7535952	5090156_NBL1	0.221034064	5.144182874	1.27E-06	0.001114142	0.205917559	1	G	A	0.4417	240	chr1	19857334	19857383	chr1	19846151	[Bone mineral density]
569	rs11749762	6900209_ADAM19	0.228078331	5.138805706	1.30E-06	0.00113665	0.103111532	5	G	A	0.09746	236	chr5	156904841	156904890	chr5	156834193	[Bipolar disorder and schizophrenia],[Pulmonary function],[Pulmonary function (interaction)]
570	rs55839314	1090301_SDHC	-0.156158536	-5.138384766	1.30E-06	0.001138441	0.21563158	1	A	G	0.1281	242	chr1	159601077	159601126	chr1	159596306	[Visceral adipose tissue adjusted for BMI]
571	rs2577472	4670451_ISOC1	-0.114816602	-5.135222723	1.32E-06	0.001151466	0.161765635	5	G	A	0.3554	242	chr5	128477251	128477300	chr5	128278378	[Obesity-related traits]
572	rs72979251	20491_UBE2F	0.093957836	5.133192989	1.33E-06	0.001159549	0.030880561	2	G	A	0.35	240	chr2	238614821	238614870	chr2	238522101	[Obesity-related traits]
573	rs1052536	3460431_LIG3	-0.097368622	-5.127435882	1.37E-06	0.001183926	0.114997613	17	A	G	0.375	240	chr17	30356015	30356064	chr17	30355688	[Multiple sclerosis],[QT interval],[Rheumatoid arthritis],[Thiazide-induced adverse metabolic effects in hypertensive patients]
574	rs2399047	2070575_ALCAM	0.132844821	5.119645785	1.41E-06	0.001218155	0.039880075	3	A	G	0.4833	240	chr3	106778084	106778133	chr3	106700338	[Erectile dysfunction]
575	rs4922084	4610561_CSGALNACT1	0.098270048	5.117878913	1.42E-06	0.001225854	0.090798553	8	G	A	0.2727	242	chr8	19306323	19306372	chr8	19581364	[Acute lymphoblastic leukemia (childhood)],[Response to antidepressant treatment (citalopram)]
576	rs2303038	2490598_ANXA6	0.206605698	5.113338626	1.45E-06	0.00124537	0.09437716	5	A	G	0.1333	240	chr5	150489354	150489403	chr5	150515206	[Myopia (pathological)],[Psoriasis]
577	rs7983836	6770017_KLF12	-0.154801604	-5.109308348	1.47E-06	0.001263585	0.15587007	13	A	G	0.376	242	chr13	73285386	73285425	chr13	73283844	[Optic disc size (rim)],[Pancreatic cancer],[Phospholipid levels (plasma)],[Sudden cardiac arrest],[Ventricular conduction]
578	rs61801562	4060095_CD84	-0.173867645	-5.107609603	1.48E-06	0.001271555	0.084516648	1	G	A	0.2438	242	chr1	158782927	158782976	chr1	158814715	[Response to anti-TNF treatment in rheumatoid arthritis]
579	rs10794640	2970475_NARFL	0.14887249	5.098118669	1.55E-06	0.0013167	0.096046494	16	A	G	0.1694	242	chr16	720013	720062	chr16	729619	[Height]
580	rs6585454	1300274_ANXA11	0.176436224	5.093584667	1.58E-06	0.001338942	0.045158784	10	G	A	0.1933	238	chr10	81917413	81917462	chr10	81930681	[Chronic obstructive pulmonary disease-related biomarkers],[Sarcoidosis]
581	rs34600605	2360452_PFKP	-0.154075695	-5.090729195	1.59E-06	0.001351561	0.192753675	10	C	A	0.2727	242	chr10	3149455	3149501	chr10	3157037	[Disc degeneration (lumbar)],[Obesity-related traits],[Response to statin therapy]
582	rs10865279	5290672_ACYP2	-0.129549806	-5.090674704	1.59E-06	0.001351705	0.081119701	2	G	A	0.3512	242	chr2	54219315	54219364	chr2	54178205	[Sudden cardiac arrest]
583	rs156372	4730411_SFXN1	-0.123041265	-5.08361059	1.64E-06	0.001385798	0.070409879	5	A	G	0.2149	242	chr5	174887440	174887489	chr5	174888400	[Venous thromboembolism (gene x gene interaction)]
584	rs13007032	2600133_ALPP	0.16907689	5.083021706	1.65E-06	0.001388961	0.009145318	2	C	A	0.05833	240	chr2	232955648	232955697	chr2	233750531	[Height]
585	rs73181232	4040091_PTPRN2	0.213271913	5.082929525	1.65E-06	0.001389313	0.137576866	7	A	G	0.1074	242	chr7	157024937	157024986	chr7	156975644	[Bipolar disorder and schizophrenia],[Myopia (pathological)],[Obesity-related traits],[Response to amphetamines]
586	rs880090	6650408_LPAR2	-0.174366662	-5.077816413	1.68E-06	0.001415843	0.225953154	19	G	C	0.3347	242	chr19	19595681	19595730	chr19	19601729	[Sphingolipid levels]
587	rs10162089	3930343_ALOX5AP	-0.126487592	-5.072394161	1.72E-06	0.001444266	0.051568202	13	A	G	0.416	238	chr13	30236347	30236396	chr13	30214738	[Non-word repetition]
588	rs62407790	5900592_MGAT1	0.096272918	5.064561887	1.78E-06	0.001485381	0.070168027	5	G	C	0.2727	242	chr5	180150330	180150379	chr5	180166361	[Body mass index],[Quantitative traits],[Thiazide-induced adverse metabolic effects in hypertensive patients],[Weight]
589	rs6597054	2640110_EXOC2	-0.140498171	-5.064022547	1.78E-06	0.001487959	0.14364371	6	A	G	0.1736	242	chr6	517635	517644	chr6	430620	[Basal cell carcinoma ],[Black vs. blond hair color],[Black vs. red hair color],[Chronic lymphocytic leukemia],[Dental caries],[Freckles],[Non-melanoma skin cancer],[Pit-and-Fissure caries ],[Schizophrenia],[Tanning]
590	rs2714341	4810377_RREB1	0.106083324	5.063699135	1.79E-06	0.001489786	0.245434806	6	A	C	0.4708	240	chr6	7196337	7196386	chr6	7198730	[Age-related macular degeneration],[Fasting glucose-related traits (interaction with BMI)],[Multiple sclerosis],[Urate levels],[Visceral adipose tissue adjusted for BMI]
591	rs8061877	7210136_CD19	0.282188059	5.062580498	1.80E-06	0.001495712	0.298127289	16	A	G	0.2375	240	chr16	28857792	28857800	chr16	28764320	[Crohn's disease]
592	rs6603067	4610129_RETN	0.706408697	5.061374016	1.80E-06	0.001502218	0.243378311	19	G	A	0.08898	236	chr19	7640707	7640756	chr19	8376564	[Resistin levels ]
593	rs62116017	3400072_ZNF544	-0.123580594	-5.057566999	1.83E-06	0.00152213	0.079536288	19	A	G	0.2	240	chr19	63466726	63466775	chr19	63430579	[Attention deficit hyperactivity disorder]
594	rs59506721	6180050_STK24	-0.218567488	-5.04885508	1.90E-06	0.001568608	0.165058359	13	A	G	0.05372	242	chr13	97902531	97902580	chr13	97967299	[Alzheimer's disease],[Educational attainment],[Longevity]
595	rs4075845	2470092_SLCO3A1	-0.109969223	-5.046367311	1.92E-06	0.001582675	0.119979522	15	G	A	0.3471	242	chr15	90507108	90507157	chr15	90199028	[Acute lymphoblastic leukemia (childhood)],[DNA methylation (variation)],[Inattentive symptoms],[Obesity-related traits],[Response to iloperidone treatment (QT prolongation)]
596	rs4925663	1010035_NLRP3	0.153612068	5.040879406	1.97E-06	0.00161391	0.102055481	1	A	G	0.4417	240	chr1	245678577	245678626	chr1	245681240	[C-reactive protein],[Fibrinogen],[Word reading]
597	rs3187346	2100431_RCN3	-0.221448062	-5.04000128	1.97E-06	0.001618589	0.051477738	19	G	A	0.1116	242	chr19	54738594	54738643	chr19	54738177	[Hematological and biochemical traits]
598	rs7298225	2510086_SP1	0.151890339	5.036447357	2.00E-06	0.001639131	0.112403656	12	A	C	0.1542	240	chr12	52096271	52096320	chr12	52066991	[Airflow obstruction ],[Bipolar disorder (mood-incongruent)],[Breast cancer],[Economic and political preferences],[Graves' disease],[Hypothyroidism],[Inflammatory bowel disease],[Metabolite levels (5-HIAA)],[Obesity-related traits],[Plasminogen activator inhibitor type 1 levels (PAI-1)],[Response to amphetamines],[Resting heart rate],[Subcutaneous adipose tissue],[Type 2 diabetes],[Ulcerative col…
599	rs2062552	5360154_ZDHHC7	0.096796556	5.034506088	2.02E-06	0.001651341	0.08066071	16	G	A	0.2149	242	chr16	83565800	83565849	chr16	83609319	[Height]
600	rs67858425	6100521_PHF11	0.0882317	5.033710793	2.03E-06	0.001656424	0.05316384	13	C	A	0.4545	242	chr13	49000893	49000942	chr13	48999200	[Cardiac hypertrophy]
601	rs17772583	1400253_RAD50	-0.161040302	-5.032419253	2.04E-06	0.00166411	0.145721007	5	G	A	0.1818	242	chr5	131954817	131954866	chr5	131981409	[Asthma],[IgE levels ]
602	rs2252929	4040088_TCP11L2	0.22001127	5.029743268	2.06E-06	0.001679803	0.150160629	12	A	G	0.1901	242	chr12	105264506	105264555	chr12	105264670	[Tourette syndrome]
603	rs9850030	840148_AP2M1	-0.198810589	-5.026406016	2.09E-06	0.001699461	0.063512739	3	A	G	0.05785	242	chr3	185384228	185384277	chr3	185570430	[Major depressive disorder]
604	rs13190001	6040398_SLC22A4	-0.173256713	-5.020616217	2.14E-06	0.001735297	0.094464179	5	A	G	0.4008	242	chr5	131663027	131663076	chr5	131772381	[Crohn's disease],[Fibrinogen],[Inflammatory bowel disease],[Metabolic traits]
605	rs7934431	1470608_ROM1	-0.109994737	-5.016938125	2.17E-06	0.001755648	0.068021219	11	G	A	0.4174	242	chr11	62138923	62138972	chr11	61635091	[Dental caries],[Self-rated health],[Smooth-surface caries ]
606	rs62180082	5340048_UBE2E3	0.123706267	5.011810936	2.22E-06	0.001787196	0.115108897	2	A	G	0.2397	242	chr2	181635873	181635922	chr2	181563659	[Ankylosing spondylitis],[Celiac disease],[Obesity]
607	rs57005826	2230113_TANK	-0.166729346	-5.011574943	2.22E-06	0.001788846	0.053153207	2	G	A	0.1157	242	chr2	161800195	161800244	chr2	161706204	[Amyotrophic lateral sclerosis],[Dietary macronutrient intake],[Educational attainment],[Obesity-related traits],[Presence of antiphospholipid antibodies],[Subcutaneous adipose tissue],[Treatment response for severe sepsis ]
608	rs6080761	6900612_DSTN	0.102264651	5.010285417	2.24E-06	0.001797363	0.095779408	20	A	G	0.3708	240	chr20	17536359	17536408	chr20	17577162	[Migraine - clinic-based],[Presence of antiphospholipid antibodies]
609	rs13094303	7210435_RFC4	-0.095363652	-5.009239491	2.25E-06	0.001804079	0.112505818	3	A	G	0.3802	242	chr3	187993037	187993086	chr3	188016808	[Activated partial thromboplastin time],[Adiponectin levels]
610	rs11634267	6770707_SQRDL	0.154772412	5.005364694	2.28E-06	0.001827423	0.101788172	15	A	G	0.1529	242	chr15	43768692	43768707	chr15	43758422	[Obesity-related traits],[Prostate cancer],[Waist circumference],[Weight]
611	rs7844465	6250091_ZHX2	0.115410902	4.998977156	2.34E-06	0.001869418	0.108235624	8	A	C	0.2686	242	chr8	123985878	123985927	chr8	124049878	[Carotid intima media thickness],[Immune response to smallpox vaccine (IL-6)]
612	rs74124966	3890465_POGZ	-0.195747672	-4.994489247	2.39E-06	0.001899444	0.064045699	1	A	G	0.05833	240	chr1	149666414	149666463	chr1	148875706	[Blood trace element (Cu levels)]
613	rs7038991	2570091_PHF19	-0.137457116	-4.993164061	2.40E-06	0.001907549	0.044920633	9	A	G	0.1134	238	chr9	122657931	122657980	chr9	122721096	[Celiac disease and Rheumatoid arthritis],[Rheumatoid arthritis]
614	rs10932460	610239_IKZF2	0.088071065	4.987823359	2.46E-06	0.001943613	0.120121469	2	A	T	0.3884	242	chr2	213574172	213574221	chr2	213608717	[Eosinophil counts]
615	rs6087704	5700689_CEP250	-0.092966964	-4.983463868	2.50E-06	0.00197402	0.170722292	20	G	A	0.4504	242	chr20	33562975	33563024	chr20	33464472	[Height],[Ulcerative colitis]
616	rs35564938	5220612_ECHDC3	-0.187151203	-4.980480782	2.53E-06	0.001996203	0.175269319	10	A	G	0.3347	242	chr10	11845852	11845901	chr10	11852305	[Obesity-related traits]
617	rs11704319	70026_SYNGR1	0.138074898	4.979258802	2.55E-06	0.00200475	0.10992247	22	A	G	0.3388	242	chr22	38102046	38102095	chr22	38052832	[IgG glycosylation]
618	rs599839	1070762_PSRC1	0.105854537	4.964191529	2.71E-06	0.002113234	0.128697103	1	G	A	0.4569	232	chr1	109822305	109822354	chr1	109623689	["Cholesterol, total"],[Coronary heart disease],[LDL cholesterol],[Lipid metabolism phenotypes],[Lipoprotein-associated phospholipase A2 activity and mass],[Metabolite levels],[Myocardial infarction (early onset)],[Progranulin levels],[Response to statin therapy]
619	rs12645164	1190138_TXK	0.205843013	4.963069014	2.72E-06	0.002121669	0.158704173	4	G	A	0.1933	238	chr4	47763722	47763771	chr4	47511761	[Crohn's disease]
620	rs9692137	1710402_TYW1B	0.166282702	4.96283079	2.73E-06	0.002122977	0.167377251	7	A	G	0.225	240	chr7	71372479	71372528	chr7	71908061	[Triglycerides]
621	rs3817407	3170703_LY9	-0.135483414	-4.960133869	2.76E-06	0.002143182	0.147197599	1	G	A	0.3719	242	chr1	159038911	159038960	chr1	159054755	[Capecitabine sensitivity]
622	rs6931104	3360220_RMND1	0.088355087	4.954896838	2.82E-06	0.002184942	0.166191532	6	G	A	0.4876	242	chr6	151768567	151768616	chr6	151827870	[Chronic myeloid leukemia]
623	rs63593560	2450082_TSC22D2	0.132698912	4.953957706	2.83E-06	0.002191969	0.05090537	3	A	C	0.4008	242	chr3	151660137	151660186	chr3	151661268	[Adiponectin levels],[IgG glycosylation]
624	rs2227315	6040598_GSDMB	0.157609085	4.951361704	2.86E-06	0.00221176	0.087023384	17	A	G	0.2815	238	chr17	35327227	35327276	chr17	35423240	[Asthma],[Cervical cancer],[Crohn's disease],[Inflammatory bowel disease],[Primary biliary cirrhosis],[Rheumatoid arthritis],[Self-reported allergy],[Type 1 diabetes],[Type 1 diabetes autoantibodies],[Ulcerative colitis],[White blood cell count]
625	rs914247	110270_MCM3AP	0.072416243	4.949566617	2.88E-06	0.002226249	0.066479159	21	A	G	0.425	240	chr21	46479582	46479609	chr21	46434105	[Testicular germ cell tumor]
626	rs10819317	5130162_AK1	-0.204988608	-4.946903138	2.91E-06	0.002247524	0.202934099	9	G	A	0.1471	238	chr9	129668725	129668774	chr9	129708778	[Alzheimer's disease biomarkers],[Chronic lymphocytic leukemia],[Chronic obstructive pulmonary disease],[Hematological parameters],[Mean platelet volume],[Obesity-related traits],[Orofacial clefts],[Parkinson's disease (age of onset)],[Platelet counts],[Self-reported allergy],[Testicular germ cell tumor],[Visceral adipose tissue/subcutaneous adipose tissue ratio]
627	rs6600222	2640286_HBA2	-0.354023054	-4.940700627	2.99E-06	0.002297639	0.056031539	16	A	G	0.07563	238	chr16	163658	163707	chr16	476632	[Mean corpuscular hemoglobin]
628	rs4543780	4040242_FAM89A	-0.116953401	-4.9378496	3.02E-06	0.002321838	0.191919003	1	A	G	0.3099	242	chr1	229222070	229222119	chr1	229241054	[Obesity-related traits]
629	rs11251753	1510072_PITRM1	0.129759845	4.937521809	3.03E-06	0.002324855	0.031542826	10	A	C	0.1612	242	chr10	3190421	3190470	chr10	3210405	[Attention deficit hyperactivity disorder and conduct disorder],[Bone mineral density],[Capecitabine sensitivity],[Economic and political preferences (environmentalism)],[Reading and spelling]
630	rs33935215	3800097_TRIM24	0.172614933	4.935055972	3.06E-06	0.002346451	0.131592618	7	G	A	0.1074	242	chr7	137914674	137914723	chr7	137915850	[Quantitative traits]
631	rs9611527	4040114_TEF	0.111245397	4.935005969	3.06E-06	0.002346793	0.19088153	22	A	G	0.3967	242	chr22	40125012	40125061	chr22	39974374	[Vitiligo]
632	rs1188553	6860408_RNASE10	0.094721517	4.93151267	3.10E-06	0.002375487	0.175665501	14	A	C	0.2208	240	chr14	20048719	20048768	chr14	19724802	[Response to antipsychotic therapy (extrapyramidal side effects)]
633	rs63593560	7100215_TSC22D2	0.1368237	4.924000702	3.20E-06	0.00243732	0.081597165	3	A	C	0.4008	242	chr3	151659373	151659422	chr3	151661268	[Adiponectin levels],[IgG glycosylation]
634	rs10864693	1300246_DISC1	-0.208819057	-4.923377398	3.21E-06	0.002442258	0.095354169	1	A	C	0.4504	242	chr1	230068939	230068947	chr1	229870716	[Alzheimer's disease],[Amyotrophic lateral sclerosis],[Immunoglobulin A ],[Neuranatomic and neurocognitive phenotypes],[Response to antineoplastic agents],[Response to statin therapy]
635	rs131794	7510537_SCO2	0.246393748	4.920035484	3.26E-06	0.002470872	0.033249891	22	A	C	0.1792	240	chr22	49308992	49309041	chr22	49318618	[Mean corpuscular hemoglobin],[Multiple sclerosis],[Red blood cell traits]
636	rs10155613	1050750_CLPTM1L	0.143031833	4.917001443	3.30E-06	0.002496332	0.155776652	5	G	A	0.05833	240	chr5	1371250	1371299	chr5	2108328	[Bladder cancer],[Lung adenocarcinoma],[Lung cancer],[Melanoma],[Pancreatic cancer],[Prostate-specific antigen levels],[Testicular germ cell cancer],[Testicular germ cell tumor]
637	rs12540488	5910632_SMARCD3	-0.180622453	-4.910407604	3.39E-06	0.002554837	0.12353222	7	C	G	0.1708	240	chr7	150567084	150567121	chr7	150526097	[IgG glycosylation]
638	rs6001470	7560056_FAM83F	0.097559794	4.908676655	3.41E-06	0.002571018	0.150118898	22	A	G	0.4132	242	chr22	38755923	38755972	chr22	37899421	[Prostate cancer]
639	rs72717423	4730682_EXOC3	-0.129293836	-4.908509046	3.41E-06	0.002572179	0.047078612	5	A	G	0.1853	232	chr5	520105	520154	chr5	488259	[Ulcerative colitis]
640	rs7225550	4220053_SKAP1	0.101713347	4.904356551	3.47E-06	0.002608528	0.116258244	17	A	G	0.4256	242	chr17	43565846	43565895	chr17	43580242	[Epilepsy (generalized)],[Ovarian cancer]
641	rs12942088	1980762_SAT2	0.106764409	4.903180969	3.49E-06	0.002619026	0.103832683	17	G	A	0.2066	242	chr17	7470480	7470489	chr17	7423503	[Androgen levels],[Sex hormone-binding globulin levels]
642	rs2782	2350504_ECGF1	-0.134778535	-4.89668925	3.59E-06	0.00267605	0.04096732	22	A	G	0.3008	236	chr22	49311047	49311064	chr22	49308720	[Mean corpuscular volume]
643	rs2290351	2750286_AP3S2	-0.110802098	-4.893567053	3.63E-06	0.002705594	0.162308692	15	A	G	0.2479	242	chr15	88178016	88178065	chr15	88175785	[Common traits (Other)],[Type 2 diabetes]
644	rs57645645	5560246_TPM1	-0.281244481	-4.893252021	3.64E-06	0.002707983	0.140059528	15	A	G	0.1364	242	chr15	61141526	61141529	chr15	61126631	[HDL cholesterol],[Mean platelet volume],[Obesity-related traits],[Orofacial clefts],[Platelet counts]
645	rs11911133	5670719_IL10RB	0.099183172	4.893057465	3.64E-06	0.002709997	0.106653784	21	G	A	0.3208	240	chr21	33591258	33591307	chr21	33551045	[Crohn's disease]
646	rs4619403	4850440_HEATR3	-0.237637029	-4.885985245	3.75E-06	0.002778313	0.055263688	16	G	A	0.416	238	chr16	48693699	48693748	chr16	48633049	[Esophageal cancer (squamous cell)],[Testicular germ cell tumor]
647	rs12613624	2970088_LIPT1	-0.096533436	-4.885133586	3.76E-06	0.0027866	0.094723621	2	G	A	0.3917	240	chr2	99145252	99145301	chr2	99099173	[Bipolar disorder]
648	rs10517996	6510735_DDX60L	0.1867524	4.883570273	3.79E-06	0.002801129	0.102954661	4	A	G	0.2438	242	chr4	169515155	169515204	chr4	169662353	[Non-alcoholic fatty liver disease histology (AST)],[Obesity-related traits]
649	rs11117357	380373_BANP	0.082594988	4.878827694	3.86E-06	0.002846639	0.020597373	16	A	G	0.4664	238	chr16	86668146	86668195	chr16	86656073	[Central corneal thickness],[Corneal structure],[Menopause (age at onset)]
650	rs16954910	3120452_MTMR10	0.147610818	4.877713498	3.88E-06	0.002857713	0.02939888	15	A	C	0.1116	242	chr15	29018776	29018825	chr15	28074223	[Hypertriglyceridemia]
651	rs6680	6590131_HP	-0.245919151	-4.871265361	3.98E-06	0.002923243	0.076893976	16	G	A	0.437	238	chr16	70652001	70652050	chr16	70704071	["Cholesterol, total"],[Economic and political preferences],[Haptoglobin levels],[LDL cholesterol],[Metabolite levels],[Metabolite levels (MHPG)],[Response to taxane treatment (placlitaxel)]
652	rs655834	3370048_SURF4	0.131796034	4.867526376	4.04E-06	0.002961969	0.103695186	9	A	C	0.08678	242	chr9	135218555	135218604	chr9	134889396	[Activated partial thromboplastin time]
653	rs354687	3460685_KYNU	0.188452702	4.866013171	4.07E-06	0.002977152	0.167765677	2	A	G	0.2397	242	chr2	143514686	143514697	chr2	143517214	[Body mass index]
654	rs3768	4830682_CCDC92	0.093378149	4.865364827	4.08E-06	0.002983881	0.078563009	12	A	G	0.2851	242	chr12	122987019	122987068	chr12	123065792	[HDL cholesterol],[Triglycerides]
655	rs2074472	7400451_TRIM10	-0.222650637	-4.862658852	4.13E-06	0.003010932	0.067975668	6	A	T	0.3193	238	chr6	30229448	30229497	chr6	30264475	[HIV-1 control]
656	rs4719946	6200577_CREB5	-0.182622649	-4.861910268	4.14E-06	0.003018275	0.154918848	7	A	C	0.4587	242	chr7	28830575	28830624	chr7	28682679	[Airflow obstruction ],[Attention deficit hyperactivity disorder],[Crohn's disease],[Diabetic retinopathy ]
657	rs17202230	5270132_CBLB	-0.145889084	-4.859117721	4.19E-06	0.003044413	0.100900062	3	G	A	0.2314	242	chr3	106860064	106860113	chr3	106856619	[Cannabis dependence],[Multiple sclerosis]
658	rs4756027	1190193_CRY2	0.117550179	4.855912479	4.24E-06	0.003078159	0.129885452	11	G	A	0.1777	242	chr11	45861231	45861280	chr11	45790620	[Fasting glucose-related traits],[Fasting glucose-related traits (interaction with BMI)],[Visceral fat]
659	rs17168173	6040088_ACN9	0.270638814	4.853524494	4.28E-06	0.003103825	0.08538087	7	C	A	0.05372	242	chr7	96648906	96648955	chr7	96563649	[Adverse response to radiation therapy]
660	rs4878102	5700220_DAPK1	0.146336692	4.852668035	4.30E-06	0.003112598	0.237516133	9	A	G	0.3595	242	chr9	89512637	89512686	chr9	89363342	[Immune reponse to smallpox (secreted IFN-alpha)],[Response to gemcitabine in pancreatic cancer ]
661	rs6058220	7040307_UQCC	-0.171175753	-4.850572813	4.34E-06	0.003135323	0.055901404	20	C	A	0.07025	242	chr20	33353869	33353918	chr20	33322678	[Height],[Spine bone size],[Ulcerative colitis]
662	rs10439300	670202_SESTD1	0.12007849	4.845668386	4.42E-06	0.003191721	0.157357986	2	A	G	0.2727	242	chr2	179688097	179688146	chr2	179796236	[Migraine without aura],[Presence of antiphospholipid antibodies]
663	rs2293440	1170338_SCARB1	0.212806391	4.845162907	4.43E-06	0.003197428	0.140171759	12	G	A	0.1667	240	chr12	123828396	123828445	chr12	123836726	[HDL cholesterol],[Lipoprotein-associated phospholipase A2 activity and mass],[Renal cell carcinoma],[Vitamin E levels]
664	rs1757051	4210022_CAMK1D	-0.173231641	-4.842721474	4.48E-06	0.003223855	0.063467404	10	G	C	0.281	242	chr10	12803083	12803085	chr10	12907604	[Anorexia nervosa],[Eating disorders],[Obesity-related traits],[QT interval (interaction)],[Type 2 diabetes]
665	rs16954996	940041_TWSG1	0.135384471	4.842088165	4.49E-06	0.003230949	0.029778122	18	A	G	0.1612	242	chr18	9391956	9392005	chr18	9347199	[Dental caries]
666	rs17195725	6370553_EPHA1	-0.220619015	-4.840825259	4.51E-06	0.003246232	0.119742996	7	A	G	0.1529	242	chr7	142798521	142798570	chr7	143768070	[Alzheimer's disease (late onset)]
667	rs17064496	5050093_KBTBD11	-0.268855992	-4.840777307	4.51E-06	0.003246684	0.214379374	8	A	C	0.1083	240	chr8	1942338	1942387	chr8	1941871	[Obesity-related traits]
668	rs3732419	3850161_KTELC1	0.100822252	4.836429151	4.60E-06	0.003292015	0.051896219	3	C	A	0.3917	240	chr3	120695778	120695827	chr3	120679024	[Celiac disease]
669	rs8379	2000132_LRRC47	-0.094425685	-4.834023483	4.64E-06	0.003321413	0.11296145	1	A	C	0.4174	242	chr1	3686813	3686862	chr1	3686750	[Blood trace element (Cu levels)],[Visceral adipose tissue/subcutaneous adipose tissue ratio],[Visceral fat]
670	rs2844804	7380113_ABCF1	-0.08487952	-4.83078376	4.70E-06	0.003355995	0.143135796	6	A	C	0.4421	242	chr6	30666948	30666997	chr6	30050105	[Graves' disease]
671	rs73468585	2970201_ABHD2	0.143296682	4.830104644	4.72E-06	0.003363424	0.078731006	15	A	G	0.1033	242	chr15	87539746	87539795	chr15	87859630	[Obesity-related traits]
672	rs998518	460379_IFI27L1	0.158984697	4.827208576	4.77E-06	0.003396585	0.187853195	14	C	A	0.4542	240	chr14	93638671	93638720	chr14	93624303	[Anthropometric traits]
673	rs692892	2600286_CCS	0.095963621	4.826410363	4.79E-06	0.003405378	0.046101229	11	A	G	0.4375	240	chr11	66129945	66129994	chr11	66105079	[Bipolar disorder],[Cognitive performance]
674	rs17363924	770021_PRKRA	-0.094412243	-4.825972259	4.80E-06	0.003410128	0.086877339	2	C	A	0.281	242	chr2	179004648	179004697	chr2	179995648	[Multiple sclerosis (OCB status)]
675	rs3784539	4670162_CTSH	-0.237018688	-4.825947896	4.80E-06	0.003410128	0.126097067	15	A	G	0.08678	242	chr15	77001425	77001474	chr15	77006243	[Bipolar disorder],[Type 1 diabetes]
676	rs4578040	1410035_RPS6	-0.124493088	-4.823649003	4.84E-06	0.003437448	0.075635732	9	G	A	0.4463	242	chr9	19368416	19368465	chr9	19349195	[Coronary heart disease],[Myocardial infarction (early onset)]
677	rs686846	60136_CPVL	0.211386231	4.822162033	4.87E-06	0.003454117	0.09275136	7	G	A	0.4542	240	chr7	29105688	29105737	chr7	29018624	[Cognitive performance],[Diabetes related insulin traits],[Obesity-related traits],[Response to irinotecan and platinum-based chemotherapy in non-small-cell lung cancer]
678	rs213194	5700056_HSD17B8	0.177011897	4.820555955	4.90E-06	0.003473385	0.067945619	6	A	G	0.2458	240	chr6	33173926	33173953	chr6	33303582	[Wegener's granulomatosis]
679	rs6425611	2850021_QSOX1	0.145890339	4.820539727	4.90E-06	0.003473385	0.122480536	1	C	A	0.3042	240	chr1	178433663	178433712	chr1	178393730	[Anorexia nervosa]
680	rs620645	940669_TRPT1	-0.179276944	-4.818247512	4.95E-06	0.003502552	0.028578591	11	A	G	0.05417	240	chr11	63747962	63748011	chr11	63837000	[Attention deficit hyperactivity disorder],[Inflammatory bowel disease]
681	rs7983836	3830497_KLF12	-0.20916631	-4.816742419	4.98E-06	0.003519	0.15151636	13	A	G	0.376	242	chr13	73285176	73285225	chr13	73283844	[Optic disc size (rim)],[Pancreatic cancer],[Phospholipid levels (plasma)],[Sudden cardiac arrest],[Ventricular conduction]
682	rs2278199	1340491_SP110	0.101470229	4.81620407	4.99E-06	0.003525962	0.046346926	2	A	C	0.4298	242	chr2	230749567	230749616	chr2	230745563	[Chronic lymphocytic leukemia],[Obesity-related traits]
683	rs11129516	4250048_CMTM7	0.096028225	4.816103928	4.99E-06	0.003527207	0.067598776	3	G	A	0.4298	242	chr3	32433350	32433398	chr3	32369972	[Mortality among heart failure patients]
684	rs11960146	6110356_RPS14	-0.144085341	-4.814139778	5.03E-06	0.003548963	0.043217165	5	A	C	0.1116	242	chr5	149804066	149804109	chr5	149958837	[Visceral adipose tissue/subcutaneous adipose tissue ratio]
685	rs73574266	3420402_KIAA1271	-0.200980469	-4.813667812	5.04E-06	0.003554081	0.139634749	20	A	G	0.1446	242	chr20	3796792	3796841	chr20	3820566	[Asthma]
686	rs7004717	6180022_PCM1	0.11774365	4.806619763	5.19E-06	0.003639904	0.040961775	8	G	A	0.2397	242	chr8	17927441	17927447	chr8	17763523	[Economic and political preferences]
687	rs9914795	6220386_SLC38A10	-0.129216277	-4.801246311	5.31E-06	0.003704164	0.014984716	17	A	G	0.1891	238	chr17	76834050	76834099	chr17	76845442	[IgG glycosylation],[Longevity]
688	rs74003635	7000703_POLR3K	0.128565257	4.798079508	5.38E-06	0.003743454	0.173151341	16	A	C	0.2355	242	chr16	37262	37311	chr16	41277	[Red blood cell traits]
689	rs9322331	6290437_MTHFD1L	0.124946195	4.797061683	5.40E-06	0.003756526	0.114536435	6	A	G	0.1818	242	chr6	151277178	151277207	chr6	152204010	[Alzheimer's disease (late onset)],[Chronic myeloid leukemia],[Coronary heart disease]
690	rs67340371	5690131_CCDC101	0.10474511	4.79696541	5.40E-06	0.003756979	0.064157021	16	A	G	0.4959	242	chr16	28510515	28510528	chr16	28472771	[Inflammatory bowel disease (early onset)]
691	rs10200566	160411_NCOA1	-0.084031135	-4.795715726	5.43E-06	0.003773012	0.114025785	2	A	C	0.4534	236	chr2	24846672	24846721	chr2	24983966	[Type 1 diabetes]
692	rs1527475	3310538_CD36	-0.656169302	-4.788679233	5.59E-06	0.00386461	0.203829506	7	A	G	0.03719	242	chr7	80140638	80140661	chr7	80211640	[HDL cholesterol],[Left ventricular mass],[Mean platelet volume],[Response to fenofibrate]
693	rs34014405	1980328_CACNB3	0.148042703	4.787294611	5.62E-06	0.003884551	0.164142604	12	A	G	0.1281	242	chr12	47508870	47508919	chr12	47498180	[Bipolar disorder]
694	rs6771972	7000026_SIDT1	-0.115906319	-4.783809768	5.70E-06	0.003929025	0.165015189	3	G	A	0.2603	242	chr3	114830493	114830542	chr3	114599855	[Dental caries],[Prostate cancer]
695	rs10956248	1510121_MTSS1	0.150341353	4.781367447	5.76E-06	0.003963732	0.050783497	8	G	A	0.4876	242	chr8	125633709	125633758	chr8	126542623	[IgG glycosylation]
696	rs548465	730671_ACAD8	0.101501804	4.778560154	5.82E-06	0.004002037	0.09194894	11	A	G	0.3058	242	chr11	133640476	133640525	chr11	133702059	[Obesity-related traits]
697	rs2109262	10722_CENPV	-0.096184658	-4.776095826	5.88E-06	0.004035737	0.187571928	17	C	A	0.4786	234	chr17	16186911	16186960	chr17	16125354	[Amyotrophic lateral sclerosis]
698	rs4726047	1050196_PRKAG2	0.105757541	4.772568858	5.97E-06	0.004083998	0.108266953	7	A	G	0.2603	242	chr7	150885134	150885183	chr7	150886684	[Bipolar disorder (age of onset and psychomotor symptoms)],[Chronic kidney disease],[Hematocrit],[Hemoglobin],[Red blood cell traits],[Urate levels]
699	rs727428	2140040_TNFSF13	-0.102128116	-4.769064815	6.05E-06	0.00413313	0.08539981	17	A	G	0.4091	242	chr17	7404833	7404858	chr17	7478517	[IgA levels],[IgA nephropathy],[IgM levels],[Non-albumin protein levels ]
700	rs11837358	2140291_MMAB	-0.124359819	-4.76758126	6.09E-06	0.004155653	0.052493895	12	A	G	0.2107	242	chr12	108477792	108477841	chr12	108369174	[HDL cholesterol]
701	rs28376170	270487_SH2D3C	-0.252497766	-4.76453033	6.16E-06	0.004198355	0.026559572	9	A	C	0.05	240	chr9	129540644	129540693	chr9	129594813	[Eating disorders (purging via substances) ]
702	rs10781510	3710685_CARD9	0.168732642	4.759159037	6.30E-06	0.004269352	0.193687235	9	A	G	0.3655	238	chr9	138378318	138378367	chr9	138398994	[Ankylosing spondylitis],[Crohn's disease],[Inflammatory bowel disease],[Monocyte chemoattractant protein-1 ],[Obesity-related traits],[Ulcerative colitis]
703	rs7966583	6370458_TCP11L2	0.119347116	4.755181776	6.40E-06	0.004324102	0.17898537	12	A	G	0.3099	242	chr12	105264376	105264425	chr12	105441310	[Tourette syndrome]
704	rs2027508	4670167_CAPZB	-0.14360616	-4.746355571	6.64E-06	0.004456212	0.030870544	1	G	A	0.3017	242	chr1	19538137	19538186	chr1	19539186	[Crohn's disease and psoriasis],[Thyroid function],[Thyroid hormone levels],[Thyroid volume]
705	rs2732029	1740273_SNRPN	0.090695303	4.745386773	6.66E-06	0.004469514	0.141390595	15	A	G	0.343	242	chr15	22774558	22774558	chr15	22786809	[Obesity-related traits],[Pulmonary function]
706	rs2647060	4200725_HLA-DRB6	0.268527387	4.737941894	6.87E-06	0.004580408	0.136884804	6	A	C	0.1116	242	chr6	32629671	32629720	chr6	32677645	[Multiple sclerosis (OCB status)],[Prostate cancer]
707	rs73448567	6280050_HSD17B12	-0.195121334	-4.728589844	7.13E-06	0.004727964	0.047551909	11	A	G	0.06612	242	chr11	43834455	43834504	chr11	44722453	[Neuroblastoma]
708	rs859	5080615_IL16	0.112831293	4.727913355	7.15E-06	0.004737658	0.156623882	15	G	A	0.3554	242	chr15	79391844	79391893	chr15	79388377	[Inattentive symptoms]
709	rs4809479	2710209_ARFGAP1	0.143036124	4.726201548	7.20E-06	0.004763266	0.090284973	20	A	G	0.1164	232	chr20	61391033	61391082	chr20	61173182	[Cardiovascular disease risk factors]
710	rs1951703	1980309_IL8	-0.448944868	-4.725057	7.23E-06	0.004781835	0.08894412	4	A	G	0.2208	240	chr4	74827989	74828038	chr4	74790903	[Inflammatory bowel disease]
711	rs13153224	3120576_IK	0.12170829	4.722672837	7.31E-06	0.004821045	0.020489317	5	A	G	0.2562	242	chr5	140021400	140021449	chr5	140487967	[Brain imaging in schizophrenia (interaction)],[Coronary heart disease],[Prostate cancer]
712	rs7071471	1300671_NCOA4	-0.121017368	-4.718438872	7.43E-06	0.004893461	0.042479273	10	A	G	0.4237	236	chr10	51260567	51260616	chr10	51173341	[Mean corpuscular hemoglobin],[Mean corpuscular volume]
713	rs1874848	4850133_SNRPN	-0.213912833	-4.71637608	7.49E-06	0.004928728	0.051310877	15	A	G	0.124	242	chr15	22764261	22764310	chr15	22080989	[Obesity-related traits],[Pulmonary function]
714	rs6009975	20452_TYMP	-0.324358888	-4.713567661	7.58E-06	0.004971889	0.039195069	22	A	G	0.07563	238	chr22	49312513	49312562	chr22	49288851	[Mean corpuscular hemoglobin],[Red blood cell traits]
715	rs73069165	130452_GP5	0.25444317	4.711667402	7.64E-06	0.00500342	0.109328961	3	A	G	0.09167	240	chr3	195596789	195596838	chr3	195597129	[Platelet aggregation]
716	rs769105	6200070_LYG1	-0.089328534	-4.709010466	7.72E-06	0.00505054	0.095551149	2	G	A	0.4669	242	chr2	99267391	99267406	chr2	99444398	[Bipolar disorder],[IgG glycosylation]
717	rs1864532	5690246_SPIRE1	-0.08888559	-4.700199307	8.00E-06	0.005203099	0.149619375	18	A	G	0.4244	238	chr18	12448231	12448280	chr18	12559486	[Immune response to smallpox vaccine (IL-6)]
718	rs2516835	1780161_LIPT1	-0.096756341	-4.699580476	8.02E-06	0.005211484	0.124363081	2	A	G	0.3833	240	chr2	99145434	99145483	chr2	99145563	[Bipolar disorder]
719	rs2281756	4610273_CLYBL	0.115782854	4.698871362	8.04E-06	0.005224511	0.082883286	13	A	G	0.4711	242	chr13	99341601	99341650	chr13	99343309	[Attention deficit hyperactivity disorder],[Obesity-related traits],[Vitamin B12 levels]
720	rs1869033	290661_CLN8	0.240088908	4.696443688	8.12E-06	0.005264682	0.080766088	8	A	G	0.1218	238	chr8	1719321	1719370	chr8	1092156	[Gaucher disease severity]
721	rs2410633	3310441_INTS10	-0.098126461	-4.69544752	8.15E-06	0.005282309	0.030707645	8	A	C	0.2083	240	chr8	19753619	19753668	chr8	20105136	[Acute lymphoblastic leukemia (childhood)],[Hyperactive-impulsive symptoms],[Hypertriglyceridemia]
722	rs3092749	7380139_SERINC3	-0.200145652	-4.69312067	8.23E-06	0.005319665	0.155795575	20	G	A	0.1555	238	chr20	42562375	42562424	chr20	42584508	[Bipolar disorder],[Ulcerative colitis]
723	rs9610680	110382_RAC2	0.06394242	4.692752173	8.24E-06	0.005325918	0.01983248	22	A	G	0.2149	242	chr22	35951411	35951460	chr22	35951897	[Graves' disease],[Longevity]
724	rs10030655	3840386_STIM2	-0.133607476	-4.687584855	8.42E-06	0.005417233	0.080455873	4	A	G	0.2603	242	chr4	26635758	26635807	chr4	26559363	[Obesity-related traits],[Phospholipid levels (plasma)],[QT interval]
725	rs6505162	2640601_GIT1	-0.105082763	-4.678613304	8.73E-06	0.005576228	0.098547842	17	C	A	0.4256	242	chr17	24924804	24924853	chr17	25468309	[Height]
726	rs2241109	4830356_BGLAP	-0.089762024	-4.67857824	8.73E-06	0.005576729	0.136752111	1	A	G	0.2521	242	chr1	154479179	154479228	chr1	154439706	[mean corpuscular hemoglobin concentration]
727	rs36078693	5310615_SLC25A15	-0.12495792	-4.673416706	8.91E-06	0.005675435	0.107218991	13	A	G	0.1198	242	chr13	40284295	40284344	chr13	39921056	[Crohn's disease]
728	rs2784269	4230753_HLX	-0.129154506	-4.672632746	8.94E-06	0.00569037	0.015075133	1	A	G	0.2645	242	chr1	219124373	219124422	chr1	219249856	[Dupuytren's disease],[F-cell distribution],[Heart failure],[Mortality among heart failure patients],[Obesity-related traits]
729	rs7128017	4760521_HPS5	-0.162123783	-4.671929143	8.96E-06	0.005702791	0.053254547	11	A	C	0.1157	242	chr11	18257266	18257315	chr11	18275756	[Amyloid A Levels],[Metabolic traits]
730	rs7568330	3940343_TAF1B	-0.129961116	-4.670979507	9.00E-06	0.005721108	0.060128042	2	G	A	0.157	242	chr2	9991864	9991913	chr2	9893008	[Prostate cancer],[Self-rated health]
731	rs35829761	4880408_SEMA4D	0.093743591	4.670895511	9.00E-06	0.005722457	0.080807317	9	A	G	0.186	242	chr9	91182226	91182275	chr9	91303470	[Orofacial clefts]
732	rs59740748	7200368_VAPA	-0.08985111	-4.670457098	9.02E-06	0.005730241	0.176668182	18	A	G	0.1694	242	chr18	9934985	9935034	chr18	10682397	[Pulmonary function (interaction)]
733	rs2452600	380523_PDLIM5	0.128547133	4.668424774	9.09E-06	0.005768311	0.123615873	4	A	G	0.2273	242	chr4	95664039	95664049	chr4	95715905	[Estradiol plasma levels (breast cancer)],[Prostate cancer],[QT interval],[Visceral fat]
734	rs7616403	6980576_PARP15	0.143742615	4.665893195	9.19E-06	0.005814672	0.094863128	3	A	G	0.08678	242	chr3	123837992	123838041	chr3	123774043	[Major depressive disorder],[QT interval]
735	rs11901133	2230626_MRPL33	-0.101775691	-4.664068645	9.25E-06	0.005852409	0.006828198	2	C	A	0.3542	240	chr2	27850818	27850867	chr2	27923217	[Fasting glucose-related traits (interaction with BMI)]
736	rs940299	4120609_DGUOK	-0.080107643	-4.663528968	9.27E-06	0.005864221	0.07882434	2	A	G	0.4339	242	chr2	74039372	74039421	chr2	74028412	[Dialysis-related mortality],[Systemic lupus erythematosus]
737	rs7871565	2570471_SPTLC1	0.118054725	4.662242163	9.32E-06	0.005889951	0.177052652	9	C	A	0.1333	240	chr9	93834467	93834516	chr9	93865321	[Bipolar disorder and schizophrenia]
738	rs11153170	3370746_ZBTB24	-0.119500906	-4.660390142	9.39E-06	0.005924496	0.106818082	6	A	G	0.1736	242	chr6	109890658	109890707	chr6	109759221	[Height]
739	rs2173314	1400309_ZFAND3	-0.162562213	-4.658519845	9.46E-06	0.005960709	0.17428259	6	A	G	0.2	240	chr6	38229892	38229941	chr6	37502851	[Insulin resistance/response],[Type 2 diabetes]
740	rs74001023	7050193_RAB40C	0.219769566	4.657054144	9.52E-06	0.005988621	0.092428344	16	G	A	0.05042	238	chr16	619191	619240	chr16	768044	[Disc degeneration (lumbar)],[Height]
741	rs6784322	7210438_ATRIP	0.084501148	4.656741008	9.53E-06	0.005995549	0.110093888	3	T	A	0.3697	238	chr3	48481919	48481957	chr3	48397239	[Longevity],[Prion diseases]
742	rs3732419	6550288_KTELC1	0.100319541	4.656323845	9.55E-06	0.006003172	0.059484635	3	C	A	0.3917	240	chr3	120694625	120694674	chr3	120679024	[Celiac disease]
743	rs57863861	4060576_SLC35D2	-0.113097522	-4.656199205	9.55E-06	0.006005267	0.120558433	9	T	A	0.1958	240	chr9	98123042	98123091	chr9	97396627	[Migraine with aura],[Non-small cell lung cancer]
744	rs2255610	6200408_ME2	-0.087270073	-4.654569504	9.61E-06	0.006038582	0.115319562	18	G	A	0.4339	242	chr18	46727784	46727833	chr18	46658782	[Entorhinal cortical thickness],[Height]
745	rs12447601	6040390_RUNDC2A	-0.268292381	-4.653890806	9.64E-06	0.006052306	0.098084982	16	G	C	0.2125	240	chr16	12054236	12054285	chr16	11563180	[Schizophrenia]
746	rs11926545	5860605_PDCD6IP	-0.086227901	-4.651688312	9.72E-06	0.006096505	0.011827209	3	A	C	0.3884	242	chr3	33885575	33885624	chr3	33832059	[Visceral adipose tissue adjusted for BMI]
747	rs326118	3120373_MTRR	0.095167807	4.651564069	9.73E-06	0.006099238	0.206559108	5	C	A	0.314	242	chr5	7945973	7946022	chr5	7921543	[Capecitabine sensitivity]
748	rs1631637	2850315_ORM1	-0.438312843	-4.648697523	9.84E-06	0.006159856	0.18809776	9	G	A	0.3347	242	chr9	116126187	116126189	chr9	116116505	[End-stage coagulation],[Tourette syndrome]
749	rs6739947	3180020_COPS8	0.145874356	4.647613181	9.88E-06	0.006180799	0.04312721	2	A	G	0.1083	240	chr2	237671597	237671646	chr2	238262529	[Airflow obstruction ]
750	rs7644709	4480224_SRPRB	0.085671212	4.64450592	1.00E-05	0.006245427	0.07552249	3	A	G	0.281	242	chr3	135022037	135022086	chr3	134999019	[Alcohol consumption (transferrin glycosylation)],[Iron status biomarkers]
751	rs9647678	1230224_DNAJB6	0.112730822	4.642796644	1.01E-05	0.006279866	0.076146507	7	G	A	0.3595	242	chr7	156867756	156867805	chr7	156839580	[Quantitative traits]
752	rs57488482	6060356_RPL13A	0.136748381	4.640600148	1.02E-05	0.00632652	0.047785781	19	C	A	0.09091	242	chr19	54686979	54687028	chr19	54828235	[Hematological and biochemical traits]
753	rs13313266	1770678_MRP63	0.13607821	4.639615961	1.02E-05	0.006346441	0.155166023	13	G	A	0.07438	242	chr13	20650660	20650709	chr13	20695456	[Obesity-related traits]
754	rs1991310	6510608_BTBD11	0.146788034	4.638147697	1.03E-05	0.006376238	0.212829613	12	G	A	0.4538	238	chr12	106577350	106577399	chr12	106246910	[Cognitive performance],[Obesity-related traits]
755	rs7581710	940753_RALB	-0.133700988	-4.635955312	1.04E-05	0.006419983	0.062539002	2	G	A	0.157	242	chr2	120768359	120768408	chr2	120911651	[Breast size]
756	rs400736	610193_PARK7	-0.088476568	-4.634675832	1.04E-05	0.006443656	0.221796698	1	A	G	0.3361	238	chr1	7967632	7967681	chr1	8000896	[Celiac disease],[Inflammatory bowel disease],[Ulcerative colitis]
757	rs2402161	6060377_ABCG1	0.213127152	4.629705338	1.06E-05	0.006546864	0.01626351	21	A	G	0.3636	242	chr21	42590233	42590282	chr21	41947010	[Common traits (Other)]
758	rs2068456	6510719_COMMD10	0.124916943	4.628982971	1.07E-05	0.006563124	0.058740232	5	G	A	0.1446	242	chr5	115454757	115454785	chr5	115655469	[Bipolar disorder and schizophrenia],[Inflammatory biomarkers]
759	rs9495327	7550112_CITED2	0.166170597	4.628557546	1.07E-05	0.006571053	0.141380504	6	A	C	0.06303	238	chr6	139735356	139735405	chr6	139420692	[Adiponectin levels],[Blood trace element (Se levels)],[HDL cholesterol],[Mean corpuscular hemoglobin],[Mean corpuscular volume],[Obesity-related traits],[Red blood cell traits]
760	rs13285107	7380706_NINJ1	-0.21032135	-4.625788706	1.08E-05	0.006632097	0.074107755	9	A	G	0.105	238	chr9	94923701	94923750	chr9	94920875	[Obesity (early onset extreme)]
761	rs978875	2190475_DNM3	0.196518556	4.625216069	1.08E-05	0.006645661	0.183120322	1	A	G	0.09091	242	chr1	170648066	170648115	chr1	170641178	[Bone mineral density],[Height],[Mean platelet volume],[Platelet counts],[Waist-hip ratio]
762	rs2306272	2450367_LRIG1	0.127943134	4.621224733	1.10E-05	0.006736267	0.147905124	3	G	A	0.2625	240	chr3	66512619	66512668	chr3	66517333	[Adverse response to chemotherapy (neutropenia/leucopenia) (all platinum-based drugs)],[Adverse response to chemotherapy (neutropenia/leucopenia) (carboplatin)],[Carotid intima media thickness],[Renal function-related traits (BUN)],[Ventricular conduction]
763	rs7981648	1410600_TRIM13	-0.193186433	-4.618669165	1.11E-05	0.006793708	0.105109853	13	C	A	0.1116	242	chr13	49486310	49486359	chr13	49596154	[Height]
764	rs11181501	7330131_GXYLT1	-0.093089232	-4.616678412	1.12E-05	0.006839194	0.120400094	12	A	G	0.2857	238	chr12	40762291	40762340	chr12	41108938	[Biochemical measures]
765	rs259942	3710196_DDR1	-0.109785624	-4.616567973	1.12E-05	0.006841562	0.140623449	6	A	G	0.2603	242	chr6	30867583	30867632	chr6	30123146	[Age-related macular degeneration],[HIV-1 control],[Ulcerative colitis]
766	rs2089908	6100484_TNNI2	0.124347911	4.613504685	1.13E-05	0.006911529	0.052075483	11	A	G	0.2521	238	chr11	1819387	1819436	chr11	1830526	[Inflammatory bowel disease]
767	rs9423936	6180538_GDI2	0.100448537	4.611123724	1.14E-05	0.006965533	0.098785405	10	C	A	0.2983	238	chr10	5847400	5847449	chr10	5774364	[Breast cancer],[Osteosarcoma]
768	rs6518994	1570358_APOL2	0.142060392	4.610475365	1.15E-05	0.006975805	0.114779908	22	A	G	0.2974	232	chr22	34952424	34952473	chr22	34931003	[End-stage renal disease (non-diabetic)]
769	rs11951093	3930367_DAB2	-0.172050836	-4.608833157	1.15E-05	0.007010034	0.066898807	5	A	G	0.4458	240	chr5	39408506	39408555	chr5	39457493	[Chronic kidney disease],[Pancreatic cancer],[Self-reported allergy],[Urate levels]
770	rs2630164	510452_FHIT	0.178142271	4.607046691	1.16E-05	0.007048153	0.190741518	3	C	G	0.3967	242	chr3	59710182	59710231	chr3	60017223	[Adverse response to lamotrigine and phenytoin],[Aortic root size],[Asperger disorder],[Attention deficit hyperactivity disorder],[Breast size],[Capecitabine sensitivity],[Major depressive disorder],[Myopia (pathological)],[Orofacial clefts],[Pit-and-Fissure caries ],[Response to amphetamines],[Response to citalopram treatment]
771	rs59651473	1500047_RIN1	-0.161985479	-4.605616319	1.17E-05	0.007080904	0.112206545	11	A	G	0.1453	234	chr11	65856298	65856322	chr11	65848000	[Bipolar disorder],[Post-traumatic stress disorder (asjusted for relatedness)]
772	rs9276310	6280471_HSPA1L	-0.174589718	-4.604953349	1.17E-05	0.007095514	0.214290091	6	A	G	0.15	240	chr6	31885632	31885681	chr6	32812501	[Complement C3 and C4 levels]
773	rs73977668	6220382_CD68	0.200155794	4.604318892	1.18E-05	0.007110382	0.079823632	17	A	G	0.08678	242	chr17	7423878	7423927	chr17	7264628	[Sex hormone-binding globulin levels]
774	rs12091185	1450139_FCGR3B	-1.051922631	-4.602861355	1.18E-05	0.007144544	0.236963179	1	G	A	0.05785	242	chr1	159860148	159860197	chr1	159122602	[Inflammatory bowel disease]
775	rs174827	1780563_TNRC6A	0.262918562	4.602423886	1.18E-05	0.007154935	0.118716082	16	A	G	0.06198	242	chr16	24742840	24742889	chr16	24122750	[Type 2 diabetes (dietary heme iron intake interaction)]
776	rs1015475	6060730_HK2	0.134810658	4.600049687	1.20E-05	0.007205851	0.245527616	2	A	G	0.1958	240	chr2	74973815	74973864	chr2	75301619	[Bipolar disorder],[Crohn's disease],[Femoral neck bone geometry]
777	rs11841315	3930286_SUCLA2	-0.215140093	-4.598104933	1.20E-05	0.007249291	0.092420477	13	G	A	0.05372	242	chr13	47415244	47415293	chr13	47374059	[Aging (time to event)],[Visceral adipose tissue adjusted for BMI],[Visceral adipose tissue/subcutaneous adipose tissue ratio]
778	rs15646	10369_TBC1D22A	-0.133782907	-4.59119509	1.24E-05	0.007424698	0.094142349	22	A	G	0.15	240	chr22	45947824	45947873	chr22	45949867	[Breast size],[Longevity]
779	rs11623696	2600739_VRK1	0.170778676	4.589591056	1.25E-05	0.00746436	0.175110609	14	C	A	0.07851	242	chr14	96412169	96412210	chr14	95764197	[Adverse response to chemotherapy (neutropenia/leucopenia) (all antimicrotubule drugs)],[Aortic stiffness],[DNA methylation (variation)],[Graves' disease],[Hemostatic factors and hematological phenotypes],[Immune response to smallpox vaccine (IL-6)],[Lipoprotein-associated phospholipase A2 activity change in response to statin therapy],[Neutrophil count],[Obesity-related traits],[Radiation respon…
780	rs3750314	6220722_MSRA	0.184297649	4.588962751	1.25E-05	0.007479455	0.067192869	8	G	A	0.1446	242	chr8	10323581	10323630	chr8	10323220	[Adiposity],[Alzheimer's disease],[Bipolar disorder and schizophrenia],[Bulimia nervosa],[Hypertension],[Multiple myeloma (hyperdiploidy)],[Myopia (pathological)],[Schizophrenia]
781	rs11771128	2340082_IFRD1	-0.168483758	-4.585832679	1.27E-05	0.007555052	0.030952729	7	A	G	0.2208	240	chr7	111903182	111903231	chr7	111862529	[Amyotrophic lateral sclerosis (age of onset)],[Mortality among heart failure patients]
782	rs5757680	6420500_MGAT3	0.165910088	4.585426588	1.27E-05	0.007565093	0.153306664	22	A	G	0.1736	242	chr22	38217933	38217982	chr22	38174739	[IgG glycosylation]
783	rs11097066	2260538_ARHGAP24	-0.240828355	-4.585410248	1.27E-05	0.007565222	0.212029826	4	G	A	0.3306	242	chr4	86710765	86710814	chr4	86816008	[Electrocardiographic traits],[Obesity-related traits],[PR interval]
784	rs10649498	6450021_ANAPC4	0.095097322	4.583354423	1.28E-05	0.007614574	0.00035208	4	A	T	0.4917	240	chr4	25029007	25029056	chr4	24998407	[Rheumatoid arthritis],[Weight]
785	rs10824075	2900068_VCL	-0.205635952	-4.580885869	1.29E-05	0.007672442	0.164490181	10	G	A	0.2066	242	chr10	75548445	75548494	chr10	75550260	[Primary tooth development (number of teeth)],[Primary tooth development (time to first tooth eruption)]
786	rs245976	1030239_SCRN1	0.131382211	4.580452374	1.29E-05	0.007683111	0.058866709	7	G	A	0.2958	240	chr7	29926550	29926599	chr7	29262573	[Obesity-related traits]
787	rs1363749	6250241_APOB48R	0.162979536	4.578445476	1.30E-05	0.007731742	0.061571824	16	G	A	0.281	242	chr16	28417416	28417465	chr16	27734882	[Body mass index]
788	rs61166508	2900327_IL8RB	-0.183970395	-4.574963937	1.32E-05	0.007822694	0.116049902	2	G	A	0.1529	242	chr2	218708265	218708314	chr2	218342556	[Ulcerative colitis]
789	rs61804205	7550215_FCGR2B	0.264098402	4.574088669	1.33E-05	0.007843233	0.189301291	1	G	A	0.07438	242	chr1	159914480	159914529	chr1	159920361	[Inflammatory bowel disease],[Lipid metabolism phenotypes],[Ulcerative colitis]
790	rs17114433	7160364_FBXL15	0.170889273	4.570863054	1.34E-05	0.007927049	0.186812425	10	G	A	0.06612	242	chr10	104172684	104172733	chr10	104033005	[Prostate cancer]
791	rs10744791	2230204_OAS2	0.19915426	4.565597223	1.37E-05	0.008065842	0.14604938	12	G	A	0.1901	242	chr12	111910660	111910709	chr12	111894699	[Response to fenofibrate (adiponectin levels)],[Visceral adipose tissue adjusted for BMI]
792	rs7243722	7650243_OSBPL1A	0.206857787	4.565573188	1.37E-05	0.008065842	0.189670378	18	T	A	0.325	240	chr18	19997171	19997220	chr18	19997389	[Osteoporosis],[Protein quantitative trait loci]
793	rs55820514	2600431_SLC43A3	0.156967617	4.564883435	1.37E-05	0.008085277	0.107437401	11	A	C	0.08678	242	chr11	56931743	56931792	chr11	56905798	[Crohn's disease]
794	rs3845311	3460053_SIPA1L2	0.157622102	4.564531165	1.38E-05	0.008093979	0.118016133	1	A	G	0.2603	242	chr1	230600434	230600483	chr1	230815792	[Immunoglobulin A ],[Response to statin therapy]
795	rs5997591	460039_MTMR3	0.11655838	4.564382568	1.38E-05	0.008098304	0.099603525	22	C	A	0.1612	242	chr22	28753553	28753602	chr22	28934667	[Crohn's disease],[IgA nephropathy],[Inflammatory bowel disease],[Inflammatory bowel disease (early onset)],[Lung cancer],[Nephropathy]
796	rs326214	3710450_NR1H3	-0.096284267	-4.564045826	1.38E-05	0.008107219	0.151528572	11	G	A	0.3554	242	chr11	47246893	47246942	chr11	47254936	[HDL cholesterol],[Metabolic syndrome]
797	rs6899987	3890326_SOD2	-0.181676088	-4.563942003	1.38E-05	0.008109411	0.049373856	6	G	A	0.3099	242	chr6	160023611	160023660	chr6	160081618	[Age-related macular degeneration (GA)],[Iron status biomarkers]
798	rs7953	4480368_TMEM60	0.056086027	4.563685417	1.38E-05	0.008115757	0.047599994	7	G	A	0.4375	240	chr7	77261251	77261300	chr7	77261510	[Chronic kidney disease]
799	rs2912495	870630_CA2	0.246912878	4.563235084	1.38E-05	0.008127203	0.141544492	8	A	G	0.3595	242	chr8	86580426	86580475	chr8	86998001	["Autism spectrum disorder, attention deficit-hyperactivity disorder, bipolar disorder, major depressive disorder, and schizophrenia (combined)"],[Black vs. blond hair color],[Black vs. red hair color],[Blond vs. brown hair color],[Blood trace element (Zn levels)],[Blue vs. brown eyes],[Blue vs. green eyes],[Breast cancer],[Dupuytren's disease],[Eye color],[Gambling],[Hair color],[Height],[Inflam…
800	rs10419707	7100086_DAZAP1	-0.140015953	-4.561591666	1.39E-05	0.008170345	0.15892304	19	G	A	0.1074	242	chr19	1386336	1386385	chr19	989445	[Reading and spelling],[Word reading]
801	rs281437	730554_ICAM4	0.146611771	4.556341149	1.42E-05	0.008308191	0.109771712	19	A	G	0.2521	242	chr19	10259684	10259733	chr19	10258238	[Soluble ICAM-1],[Soluble levels of adhesion molecules]
802	rs62228905	3450630_SNORD83B	0.133032379	4.55379052	1.44E-05	0.008376495	0.088698163	22	A	G	0.09504	242	chr22	38039776	38039825	chr22	37251160	[Crohn's disease],[Inflammatory bowel disease],[Primary biliary cirrhosis],[Sudden cardiac arrest]
803	rs2599438	270187_ZNF230	-0.074882354	-4.552984798	1.44E-05	0.008398956	0.064053427	19	C	A	0.1818	242	chr19	49208844	49208893	chr19	48673112	[Acute lymphoblastic leukemia (childhood)]
804	rs4767848	2750612_SPPL3	-0.093652076	-4.545243573	1.49E-05	0.008605268	0.042785929	12	C	A	0.4034	238	chr12	119685689	119685738	chr12	118744062	[Quantitative traits]
805	rs883406	3370092_STK39	-0.117822426	-4.543703924	1.50E-05	0.008646209	0.051415352	2	A	C	0.3554	242	chr2	168811112	168811161	chr2	168752364	[Blood pressure],[Parkinson's disease]
806	rs5757361	3370288_CBX6	0.11518874	4.540467833	1.51E-05	0.008730872	0.078191259	22	A	T	0.4833	240	chr22	37590310	37590359	chr22	37635158	[Bladder cancer]
807	rs2107216	3440754_IL32	0.27396215	4.538951762	1.52E-05	0.008772109	0.093686309	16	C	A	0.1116	242	chr16	3058184	3058233	chr16	3290687	[HIV-1 susceptibility]
808	rs1510188	6100408_NLRC5	-0.16886353	-4.535848282	1.54E-05	0.008857398	0.101538012	16	A	G	0.4421	242	chr16	55672994	55673023	chr16	54678353	[Bipolar disorder and schizophrenia],[Coronary heart disease],[HDL cholesterol],[Schizophrenia]
809	rs35094376	6590592_SDC1	0.145439644	4.5354437	1.55E-05	0.008869531	0.186890378	2	G	A	0.1	240	chr2	20264148	20264197	chr2	20948933	[QT interval (interaction)]
810	rs11844299	2900187_CNIH	-0.293597743	-4.528033151	1.59E-05	0.009077012	0.105438008	14	A	G	0.04959	242	chr14	53963789	53963838	chr14	53970863	[Dental caries]
811	rs2051827	2000392_RPAP3	-0.12106747	-4.525279435	1.61E-05	0.009157789	0.023834211	12	A	G	0.1833	240	chr12	46349021	46349070	chr12	46242298	[Metabolite levels (HVA/5-HIAA ratio)],[Migraine with aura],[Obesity-related traits]
812	rs2279460	6770376_NSMAF	0.083808778	4.524773871	1.61E-05	0.00917308	0.055266199	8	A	G	0.375	240	chr8	59658761	59658810	chr8	59670929	[Cognitive performance],[IgG glycosylation]
813	rs707927	1430059_BAT2	-0.196155584	-4.524485076	1.61E-05	0.009181095	0.043555656	6	G	A	0.1116	242	chr6	31605087	31605101	chr6	31853497	[Diastolic blood pressure],[Epstein-Barr virus immune response (EBNA-1)],[Hypertension],[Systolic blood pressure]
814	rs1405443	380753_SEC61G	-0.11928274	-4.523740531	1.62E-05	0.00919887	0.028875761	7	A	G	0.1942	242	chr7	54792765	54792775	chr7	54132721	[Glioma]
815	rs7535661	4810048_ABCB10	0.116839994	4.522299113	1.63E-05	0.009238698	0.074996329	1	A	G	0.343	242	chr1	227719373	227719422	chr1	226954290	[Circulating myeloperoxidase levels (plasma)]
816	rs3134608	2690603_RNF5	0.124435996	4.521280489	1.63E-05	0.009268304	0.059405927	6	C	A	0.1208	240	chr6	32256186	32256235	chr6	32225949	[Prostate cancer]
817	rs12830473	3370747_YEATS4	0.11154992	4.517089092	1.66E-05	0.009395007	0.148101648	12	T	A	0.2083	240	chr12	68070407	68070456	chr12	67785127	[Height],[Response to diuretic therapy],[Venous thromboembolism (gene x gene interaction)]
818	rs3808976	940672_SLC35C1	0.083575487	4.516101374	1.67E-05	0.009428675	0.04605474	11	G	A	0.2149	242	chr11	45790925	45790974	chr11	45783926	[Visceral fat]
819	rs28868894	460630_PPA2	-0.119594204	-4.511477343	1.70E-05	0.009569965	0.061916032	4	A	G	0.2292	240	chr4	106511478	106511479	chr4	107254731	[Corneal astigmatism],[Height],[Immune response to anthrax vaccine ],[Response to antipsychotic treatment],[Venous thromboembolism (gene x gene interaction)]
820	rs13345715	4850270_ZNF264	-0.144388303	-4.509900338	1.71E-05	0.009620042	0.035260936	19	A	G	0.2397	242	chr19	62422133	62422182	chr19	62423255	[Dupuytren's disease]
821	rs2205895	7610767_F5	-0.182885532	-4.509671176	1.71E-05	0.009623076	0.168127288	1	A	G	0.3824	238	chr1	167754301	167754350	chr1	167839269	[&beta;2-Glycoprotein I (&beta;2-GPI) plasma levels],[Activated partial thromboplastin time],[Bipolar disorder and schizophrenia],[Blood pressure],[Breast cancer],[Coagulation factor levels],[Coronary heart disease],[D-dimer levels],[Dialysis-related mortality],[Diastolic blood pressure],[Height],[Hemostatic factors and hematological phenotypes],[Hippocampal atrophy],[Inflammatory bowel disease],…
822	rs11867403	2760358_NME1-NME2	0.082786954	4.506025302	1.74E-05	0.009735879	0.043284617	17	C	A	0.3306	242	chr17	46599246	46599295	chr17	46730650	[Height]
823	rs1950747	6100762_PSMC6	-0.119043625	-4.505818481	1.74E-05	0.009742494	0.002056803	14	G	A	0.4959	242	chr14	52257383	52257432	chr14	51720579	[Prostate cancer]
824	rs2523454	5910220_BAT5	0.084936226	4.502431854	1.76E-05	0.009847532	0.06658902	6	A	G	0.1777	242	chr6	31763005	31763051	chr6	31475844	[Diastolic blood pressure],[Hypertension],[Systolic blood pressure]
825	rs2116669	2970632_RP9	0.154888427	4.499183057	1.78E-05	0.009954115	0.086787893	7	A	G	0.1529	242	chr7	33100971	33101020	chr7	32394979	[Adiponectin levels],[Body mass index],[HIV-1 viral setpoint],[Major depressive disorder],[Obesity],[Obesity-related traits]
826	rs6449211	10504_FGFBP2	0.360022909	4.497745021	1.79E-05	0.009999826	0.181875519	4	G	A	0.4917	242	chr4	15573160	15573178	chr4	15607568	[QT interval]
827	rs2071288	7200369_AGER	0.178955168	4.494849376	1.81E-05	0.010094915	0.090877999	6	A	G	0.09504	242	chr6	32258002	32258051	chr6	32257238	[Prostate cancer],[Pulmonary function],[Pulmonary function (interaction)]
828	rs6697464	2230201_TARBP1	-0.114488526	-4.494090975	1.82E-05	0.010120991	0.018900783	1	T	A	0.2562	242	chr1	232594009	232594058	chr1	233073739	[Bipolar disorder],[Cognitive test performance],[Coronary heart disease],[IgG glycosylation]
829	rs7304105	7380152_SLC35E3	-0.132981906	-4.49230275	1.83E-05	0.010181474	0.141234834	12	A	G	0.2149	242	chr12	67445934	67445983	chr12	67467745	[White blood cell count]
830	rs7255512	1580626_ZNF224	-0.095106641	-4.491295168	1.84E-05	0.010214125	0.088582758	19	A	G	0.3802	242	chr19	49303981	49304030	chr19	49266540	[Alzheimer's disease]
831	rs4711958	3170139_PHACTR1	-0.095502264	-4.487235328	1.87E-05	0.010351064	0.137995408	6	A	G	0.3967	242	chr6	13228071	13228120	chr6	13369609	[Blood pressure],[Coronary artery calcification],[Coronary heart disease],[Hip geometry],[Migraine],[Migraine - clinic-based],[Migraine without aura],[Myocardial infarction (early onset)]
832	rs7593743	620072_DNAJC27	0.122760411	4.485269897	1.88E-05	0.010411888	0.029722984	2	A	G	0.1157	242	chr2	25020199	25020248	chr2	25048090	[Body mass index],[Body mass index (non-asthmatics)],[Height],[Obesity],[Pubertal anthropometrics],[Type 1 diabetes]
833	rs9314854	2470093_TJP2	-0.105067573	-4.476012146	1.95E-05	0.01071248	0.101615292	9	A	G	0.4292	240	chr9	71059242	71059291	chr9	70876001	[Refractive error],[Renal sinus fat ]
834	rs11748956	4890451_GRAMD3	0.080394775	4.467760716	2.02E-05	0.010995389	0.136798746	5	A	G	0.2562	242	chr5	125857223	125857272	chr5	125875032	[Cognitive performance],[Diabetic retinopathy ]
835	rs667543	1240487_LYRM4	-0.109388676	-4.46537895	2.04E-05	0.011082448	0.093690584	6	G	A	0.4538	238	chr6	5053836	5053885	chr6	5053390	[Height]
836	rs67905394	1070551_CSRP2BP	-0.097594669	-4.462638591	2.06E-05	0.011182952	0.088041133	20	A	C	0.2292	240	chr20	18071477	18071526	chr20	17730532	[Anorexia nervosa]
837	rs8923	5860730_ZFAND6	-0.164386118	-4.462395862	2.06E-05	0.011192119	0.016186971	15	G	A	0.07438	242	chr15	78199885	78199895	chr15	77924615	[Type 2 diabetes]
838	rs10860816	4280482_DRAM1	0.153761932	4.462075154	2.06E-05	0.011197873	0.081187582	12	A	G	0.3458	240	chr12	100841204	100841253	chr12	100820034	[Systemic lupus erythematosus]
839	rs2239892	6400392_GSTM1	0.743520363	4.461715138	2.06E-05	0.011211222	0.184327275	1	G	A	0.09917	242	chr1	110037838	110037887	chr1	110035809	[Bladder cancer]
840	rs6816263	1770187_ANKRD50	-0.099426859	-4.461165329	2.07E-05	0.011229504	0.04419629	4	A	G	0.2893	242	chr4	125805358	125805407	chr4	125854125	[Bilirubin levels],[Major depressive disorder]
841	rs4971050	520195_TMEM79	0.236774656	4.461055884	2.07E-05	0.011232875	0.113594376	1	A	G	0.05785	242	chr1	154528742	154528791	chr1	153578653	[mean corpuscular hemoglobin concentration]
842	rs4657115	5420343_ATF6	0.147284196	4.459991226	2.08E-05	0.011269445	0.152440629	1	A	G	0.1597	238	chr1	160195281	160195330	chr1	160098131	[Hematology traits],[IgG glycosylation],[Parkinson's disease (age of onset)]
843	rs677488	1110255_CCS	0.1056949	4.458425025	2.09E-05	0.011323944	0.055047801	11	G	A	0.4667	240	chr11	66117273	66117308	chr11	66081338	[Bipolar disorder],[Cognitive performance]
844	rs2523663	5360240_HCG26	-0.168192264	-4.456917231	2.10E-05	0.011375124	0.183307536	6	C	A	0.2792	240	chr6	31439793	31439842	chr6	31547719	[Hodgkin's lymphoma],[Metabolic syndrome],[Neonatal lupus],[Renal function-related traits (eGRFcrea)],[Renal function-related traits (sCR)]
845	rs2007981	6840630_SSBP4	-0.10562257	-4.456083618	2.11E-05	0.01140436	0.078428556	19	A	C	0.4458	240	chr19	18405610	18405627	chr19	18428555	[Breast cancer]
846	rs2055982	6590523_ZDHHC23	0.097337554	4.454961309	2.12E-05	0.01144163	0.041847065	3	G	A	0.4339	242	chr3	115164295	115164344	chr3	115687068	[Crohn's disease and psoriasis]
847	rs11444	5960537_CUX1	0.089511753	4.452623794	2.14E-05	0.011524727	0.06719956	7	G	A	0.1736	242	chr7	101678769	101678818	chr7	101853878	[Response to antidepressants]
848	rs73200915	1090221_VPS37A	-0.150105362	-4.451967702	2.15E-05	0.011544842	0.133499885	8	G	A	0.09917	242	chr8	17197346	17197395	chr8	17146091	[Tonometry]
849	rs3789256	1410079_CDC26	0.117446576	4.450566058	2.16E-05	0.011595748	0.039884337	9	G	A	0.2375	240	chr9	115069176	115069225	chr9	115171592	[Glioma]
850	rs567670	5080021_BIRC3	-0.180803765	-4.449225438	2.17E-05	0.011647117	0.008159792	11	A	G	0.1942	242	chr11	101713457	101713506	chr11	101850209	[MRI atrophy measures],[Prostate cancer]
851	rs72852939	6760593_OSBPL10	-0.362620405	-4.448480088	2.17E-05	0.011674845	0.175904363	3	G	A	0.06612	242	chr3	31718961	31719004	chr3	31954351	[Peripheral artery disease]
852	rs2516669	270014_GABBR1	0.09365677	4.448305006	2.18E-05	0.011680721	0.055178719	6	G	A	0.2101	238	chr6	29677986	29678035	chr6	30543780	[Crohn's disease],[Nasopharyngeal carcinoma]
853	rs28421560	2850091_SAFB2	0.087272812	4.447879349	2.18E-05	0.011694927	0.041305852	19	G	A	0.2479	242	chr19	5538197	5538246	chr19	5953917	[vWF and FVIII levels]
854	rs61816500	3140577_RNPC3	-0.128300427	-4.447404968	2.18E-05	0.011713297	0.171712996	1	G	A	0.07851	242	chr1	103879492	103879541	chr1	104307701	[Obesity-related traits]
855	rs4801205	240008_ZNF805	-0.097998905	-4.446312598	2.19E-05	0.011749022	0.162291429	19	A	G	0.2893	242	chr19	62465008	62465057	chr19	62436184	[Hyperactive-impulsive symptoms]
856	rs10413232	270136_RFX2	0.309510781	4.445261929	2.20E-05	0.011785507	0.081399215	19	A	G	0.09917	242	chr19	5944871	5944920	chr19	5832026	[Bipolar disorder and schizophrenia]
857	rs10900498	1340746_SLC45A3	0.250876098	4.442764003	2.22E-05	0.011874687	0.12149606	1	A	C	0.3875	240	chr1	203893823	203893872	chr1	203739830	[Parkinson's disease],[Prostate-specific antigen levels],[Pulmonary function decline],[White blood cell types]
858	rs2292910	4390600_HARBI1	-0.098284021	-4.442292533	2.23E-05	0.011890651	0.06850894	11	A	C	0.3292	240	chr11	46581404	46581453	chr11	45860189	[Immunoglobulin A ]
859	rs7037574	2490475_SH2D3C	0.1028249	4.441559127	2.23E-05	0.011916886	0.078117359	9	A	G	0.3571	238	chr9	129544027	129544059	chr9	129571420	[Eating disorders (purging via substances) ]
860	rs837491	5490376_NCOR2	-0.096093728	-4.441175996	2.24E-05	0.011932681	0.027512326	12	A	G	0.1792	240	chr12	123375009	123375058	chr12	123607034	[Adverse response to chemotherapy (neutropenia/leucopenia) (all antimetabolite drugs)],[Cognitive performance],[HDL cholesterol]
861	rs17132413	4880386_SLC25A46	-0.191652431	-4.440624926	2.24E-05	0.011953478	0.01637682	5	G	A	0.07438	242	chr5	110126114	110126163	chr5	110195432	[Allergic rhinitis],[Allergic sensitization],[Asthma],[Cardiac structure and function],[IgE grass sensitization]
862	rs3794060	3370575_NADSYN1	0.076426304	4.437991657	2.27E-05	0.012050442	0.140107193	11	A	G	0.4417	240	chr11	70887205	70887222	chr11	70865327	[Vitamin D insufficiency],[Vitamin D levels]
863	rs72805558	7210674_DBNDD1	0.31346724	4.4377252	2.27E-05	0.012058148	0.147609166	16	A	G	0.06466	232	chr16	88598927	88598976	chr16	88181444	[Tanning]
864	rs13434247	2030315_RFC4	0.086883392	4.43683666	2.28E-05	0.012093247	0.082296389	3	G	A	0.4458	240	chr3	187990679	187990728	chr3	188866038	[Activated partial thromboplastin time],[Adiponectin levels]
865	rs71579242	1850296_FLJ43663	-0.212369563	-4.431586817	2.32E-05	0.012303271	0.051723466	7	A	G	0.07851	242	chr7	130443305	130443354	chr7	129748595	[Breast cancer]
866	rs9964270	1770386_MALT1	-0.145759588	-4.430940642	2.33E-05	0.012325918	0.015743911	18	A	G	0.1116	242	chr18	54568095	54568144	chr18	54545999	[Multiple sclerosis]
867	rs472079	4590133_AFAP1L2	0.136608848	4.430663467	2.33E-05	0.012335575	0.073059006	10	A	G	0.1033	242	chr10	116057592	116057641	chr10	116041752	[Cognitive performance]
868	rs11753837	450753_HIST1H2BC	0.173007451	4.430412331	2.33E-05	0.01234451	0.160175611	6	A	G	0.1198	242	chr6	26231711	26231730	chr6	26298726	[Bilirubin levels]
869	rs2988721	380725_MTX1	0.097013658	4.428452495	2.35E-05	0.012417019	0.05377424	1	A	C	0.2727	242	chr1	153448558	153448607	chr1	152575265	[Renal function-related traits (BUN)]
870	rs7211241	2850291_GARNL4	0.296788502	4.428016655	2.36E-05	0.012432857	0.047500192	17	A	C	0.05372	242	chr17	2887454	2887503	chr17	2978443	[Sudden cardiac arrest]
871	rs6566789	2140154_CYB5A	0.112729264	4.424642107	2.39E-05	0.012563838	0.103173941	18	A	G	0.4008	242	chr18	70071744	70071793	chr18	70084479	[Chronic obstructive pulmonary disease-related biomarkers]
872	rs17108960	2140398_CALCOCO1	0.169794274	4.423476431	2.40E-05	0.012608236	0.051115668	12	A	G	0.1612	242	chr12	52391428	52391477	chr12	52879329	[Adverse response to chemotherapy (neutropenia/leucopenia) (all antimetabolite drugs)],[Biliary atresia],[Panic disorder],[Tanning]
873	rs3093551	160132_BAT1	-0.265063969	-4.420026817	2.43E-05	0.012738924	0.103858259	6	G	A	0.04583	240	chr6	31606154	31606189	chr6	31658431	[AIDS progression],[Atopic dermatitis],[Stevens-Johnson syndrome and toxic epidermal necrolysis (SJS-TEN)]
874	rs56276589	6040053_STAB1	-0.257971706	-4.41997693	2.43E-05	0.012740325	0.188057722	3	A	G	0.1281	242	chr3	52532946	52532995	chr3	52747238	[Bipolar disorder],[Waist-hip ratio]
875	rs7815161	2570161_TPD52	0.119848185	4.417005622	2.46E-05	0.012854966	0.163597065	8	G	A	0.3306	242	chr8	81109694	81109743	chr8	80854919	[Metabolite levels (HVA/MHPG ratio)],[Self-reported allergy]
876	rs11079357	510544_RAD51C	0.112789771	4.412698756	2.50E-05	0.013026274	0.141640641	17	G	A	0.1292	240	chr17	54153148	54153172	chr17	54257777	[Primary tooth development (time to first tooth eruption)],[Testicular germ cell tumor]
877	rs2651834	6770008_TSPAN32	-0.164317205	-4.412398578	2.50E-05	0.013038159	0.152338035	11	A	T	0.3875	240	chr11	2295695	2295730	chr11	2270838	[Chronic lymphocytic leukemia],[Obesity-related traits]
878	rs17811635	7050204_KIAA1737	-0.113425802	-4.410755436	2.52E-05	0.013103642	0.087612145	14	A	C	0.1777	242	chr14	76652899	76652948	chr14	76643510	[Adverse response to lamotrigine and phenytoin],[Sleep quality]
879	rs73692371	1240228_PAG1	0.196919436	4.405394968	2.57E-05	0.013315541	0.033139216	8	A	C	0.07438	242	chr8	82047314	82047363	chr8	82169407	[Myopia (pathological)],[Serum total protein level]
880	rs10049947	4540376_FAM13A	-0.15473357	-4.405162417	2.57E-05	0.013324843	0.178721583	4	G	A	0.405	242	chr4	89867383	89867432	chr4	90009616	[Chronic obstructive pulmonary disease],[Interstitial lung disease ],[Pulmonary function],[Pulmonary function (interaction)],[Response to antipsychotic therapy (extrapyramidal side effects)]
881	rs1343947	2630370_MAD1L1	-0.204642864	-4.405047208	2.58E-05	0.01332911	0.134813087	7	G	A	0.3678	242	chr7	2222429	2222448	chr7	2988060	["Autism spectrum disorder, attention deficit-hyperactivity disorder, bipolar disorder, major depressive disorder, and schizophrenia (combined)"],[Bipolar disorder],[Bipolar disorder and schizophrenia],[Longevity],[Schizophrenia],[Testicular germ cell tumor]
882	rs4912069	1580010_OTUD3	-0.080231821	-4.403995583	2.59E-05	0.013374838	0.100390118	1	A	G	0.3017	242	chr1	20111601	20111650	chr1	19518260	[Ulcerative colitis]
883	rs3093089	6860441_TPM4	-0.143382585	-4.403968564	2.59E-05	0.013375629	0.084744353	19	G	A	0.2583	240	chr19	16073866	16073915	chr19	15870292	[Mean platelet volume],[Platelet counts]
884	rs16931332	6200437_AP3M1	0.106555772	4.401776917	2.61E-05	0.013460899	0.039578638	10	A	G	0.1116	242	chr10	75551981	75552030	chr10	75716929	[Primary tooth development (number of teeth)],[Primary tooth development (time to first tooth eruption)]
885	rs2744148	6620170_HBA2	-0.150942383	-4.401455413	2.61E-05	0.013473916	0.108364732	16	G	A	0.1458	240	chr16	163552	163599	chr16	1013553	[Mean corpuscular hemoglobin]
886	rs9640320	4200605_XRCC2	0.167620886	4.399169989	2.64E-05	0.013562988	0.023653146	7	A	C	0.124	242	chr7	151974767	151974816	chr7	152552912	[Palmitic acid (16:0) plasma levels]
887	rs12671246	2940424_AOAH	0.162564736	4.397888616	2.65E-05	0.013618231	0.053395629	7	A	G	0.2603	242	chr7	36519310	36519359	chr7	36595684	[HIV-1 control],[Obesity-related traits]
888	rs72929172	6250594_IP6K2	0.128306963	4.397164093	2.66E-05	0.013646433	0.05759571	3	G	A	0.1364	242	chr3	48707547	48707596	chr3	48706965	[Inflammatory bowel disease]
889	rs272875	4850168_SLC22A4	0.149383809	4.395885763	2.67E-05	0.01370129	0.116365017	5	A	G	0.3802	242	chr5	131670507	131670556	chr5	131702787	[Crohn's disease],[Fibrinogen],[Inflammatory bowel disease],[Metabolic traits]
890	rs140523	7650128_ECGF1	-0.15347771	-4.393809038	2.69E-05	0.013787115	0.05759578	22	G	C	0.2966	236	chr22	49311872	49311921	chr22	49309648	[Mean corpuscular volume]
891	rs7160037	2680577_MAX	-0.178787417	-4.39369478	2.69E-05	0.013792659	0.028213425	14	G	A	0.2149	242	chr14	64620450	64620499	chr14	64560701	[Anthropometric traits],[Blood trace element (Zn levels)],[Mean corpuscular volume],[Obesity-related traits],[Red blood cell traits]
892	rs4904438	6550273_GPR65	0.113819225	4.392173953	2.71E-05	0.013858859	0.030946554	14	A	G	0.3292	240	chr14	87547553	87547602	chr14	87783251	[Bipolar disorder],[Crohn's disease],[Inflammatory bowel disease],[Multiple sclerosis]
893	rs7221226	6760433_RNF135	-0.135849774	-4.391649511	2.71E-05	0.013878516	0.117110824	17	G	A	0.157	242	chr17	26339100	26339149	chr17	26336997	[Height]
894	rs2651834	770575_TSPAN32	-0.148832069	-4.391239376	2.72E-05	0.013893187	0.101651978	11	A	T	0.3875	240	chr11	2295848	2295897	chr11	2270838	[Chronic lymphocytic leukemia],[Obesity-related traits]
895	rs949391	3310343_BIN2	0.098437856	4.389708888	2.73E-05	0.013959827	0.046037888	12	G	A	0.2893	242	chr12	49968190	49968239	chr12	50961365	[Aging (time to death)]
896	rs7791808	1710019_ICA1	0.126312398	4.385828898	2.78E-05	0.014129042	0.194338991	7	G	A	0.07851	242	chr7	8198279	8198282	chr7	7522238	[Obesity-related traits]
897	rs7156186	7160167_ALKBH1	0.12852903	4.383038533	2.81E-05	0.014245907	0.089030116	14	A	G	0.08678	242	chr14	77209620	77209669	chr14	77301286	[Response to platinum-based chemotherapy in non-small-cell lung cancer]
898	rs6067579	3450041_RNF114	0.105196444	4.382464549	2.81E-05	0.014270303	0.107452251	20	A	G	0.1322	242	chr20	48003459	48003508	chr20	48916340	[Psoriasis]
899	rs35063123	5550278_ICAM3	0.127511511	4.382260509	2.81E-05	0.01427202	0.122848254	19	A	G	0.1708	240	chr19	10305661	10305710	chr19	10279838	[Crohn's disease]
900	rs2061498	6060142_AFF1	-0.153609491	-4.38159886	2.82E-05	0.014296407	0.136553331	4	A	G	0.2167	240	chr4	88280283	88280332	chr4	88199090	[Alzheimer's disease (cognitive decline)],[Bulimia nervosa],[Systemic lupus erythematosus],[Triglycerides]
901	rs2071790	2810491_RFP	-0.107741196	-4.377382626	2.87E-05	0.014475705	0.115816023	6	G	A	0.3099	242	chr6	28978832	28978881	chr6	29019781	[Bilirubin levels]
902	rs9472845	3390438_PLA2G7	-0.249466904	-4.375985291	2.88E-05	0.014536514	0.186390048	6	A	G	0.1125	240	chr6	46783814	46783857	chr6	46846007	[Lipoprotein-associated phospholipase A2 activity and mass]
903	rs1925743	1510196_PHF11	-0.077827286	-4.372380377	2.92E-05	0.014700568	0.147216905	13	A	G	0.4542	240	chr13	49000953	49001002	chr13	49057254	[Cardiac hypertrophy]
904	rs7287267	2140020_LIMK2	0.123922927	4.371835292	2.93E-05	0.014721092	0.147295529	22	A	G	0.2025	242	chr22	29997148	29997187	chr22	30078415	[Paclitaxel-induced neuropathy],[Type 2 diabetes nephropathy]
905	rs4075786	6940039_SORL1	-0.156518163	-4.371749881	2.93E-05	0.014724767	0.07216027	11	G	A	0.186	242	chr11	120997043	120997092	chr11	120202372	[Alzheimer's disease (late onset)],[Cardiovascular disease risk factors],[Response to tocilizumab in rheumatoid arthritis]
906	rs2143491	6330487_SULF2	-0.115364757	-4.371727043	2.93E-05	0.014725473	0.080688608	20	A	G	0.3417	240	chr20	45721550	45721599	chr20	45662074	[Atrial fibrillation],[Attention deficit hyperactivity disorder (time to onset)],[Nephrotic syndrome (acquired)]
907	rs2830203	6940025_MRPL39	-0.103457005	-4.371645324	2.93E-05	0.014727782	0.05886491	21	A	G	0.3595	242	chr21	25895601	25895650	chr21	26700602	[Cognitive performance]
908	rs10896012	3520093_LTBP3	0.17613906	4.37164478	2.93E-05	0.014727782	0.127171567	11	G	A	0.1074	242	chr11	65063455	65063504	chr11	65035037	[Non-alcoholic fatty liver disease histology (lobular)],[Urate levels]
909	rs3732604	6420632_MCCC1	0.095305706	4.370263027	2.95E-05	0.014792956	0.195193845	3	C	A	0.4298	242	chr3	184215951	184216000	chr3	184292838	[Parkinson's disease]
910	rs6065098	20192_DHX35	-0.162605018	-4.368587619	2.97E-05	0.014873621	0.135134075	20	A	G	0.05372	242	chr20	37101330	37101379	chr20	36955213	[Dialysis-related mortality],[Telomere length]
911	rs7850942	6660398_FCN1	-0.181887624	-4.368005013	2.97E-05	0.014898629	0.035725071	9	A	G	0.4091	242	chr9	136941286	136941335	chr9	136863045	[IgG glycosylation]
912	rs55924375	3890187_PRMT6	-0.109759399	-4.366613514	2.99E-05	0.014954295	0.116860584	1	A	C	0.2438	242	chr1	107402806	107402855	chr1	107368213	[AIDS],[Intelligence],[Non-obstructive azoospermia],[Obesity (early onset extreme)],[Sex hormone-binding globulin levels],[Waist-to-hip circumference ratio (interaction)],[Working memory]
913	rs73069794	1510682_OPA1	0.142943251	4.365636142	3.00E-05	0.01500184	0.017950653	3	G	A	0.06612	242	chr3	194897557	194897606	chr3	194903170	[Major depressive disorder]
914	rs396746	6380431_RXRB	0.090883	4.364421843	3.01E-05	0.015060898	0.026642074	6	A	C	0.1471	238	chr6	33269394	33269443	chr6	33665023	[Wegener's granulomatosis]
915	rs7899215	7570634_CAMK1D	0.304264698	4.363220007	3.03E-05	0.015115216	0.055757844	10	A	G	0.07025	242	chr10	12833169	12833218	chr10	11837442	[Anorexia nervosa],[Eating disorders],[Obesity-related traits],[QT interval (interaction)],[Type 2 diabetes]
916	rs61941835	730687_TCHP	-0.112108369	-4.362356035	3.04E-05	0.015156021	0.063732473	12	A	C	0.1542	240	chr12	108839383	108839432	chr12	108622028	[Metabolite levels (MHPG)]
917	rs945631	2970433_FAM69A	0.226709371	4.356663451	3.11E-05	0.015420529	0.046739661	1	A	G	0.04132	242	chr1	93080387	93080436	chr1	93198755	[Bipolar disorder and schizophrenia],[Height],[Multiple sclerosis]
918	rs4760636	5420050_HDAC7	0.112946216	4.356095438	3.11E-05	0.015443285	0.153066525	12	A	G	0.2161	236	chr12	46463303	46463352	chr12	46459619	[Inflammatory bowel disease],[Obesity-related traits],[Urate levels]
919	rs4656078	770630_CCBL2	0.112719823	4.353292549	3.15E-05	0.015581395	0.074076077	1	A	G	0.3058	242	chr1	89174279	89174328	chr1	89251662	[Liver enzyme levels (gamma-glutamyl transferase)]
920	rs17235118	6480403_TXNDC3	0.246522626	4.353178821	3.15E-05	0.015586373	0.109231826	7	A	G	0.1074	242	chr7	37903068	37903117	chr7	37868015	[Bone mineral density]
921	rs8039653	6330494_DUT	-0.090565825	-4.351173346	3.17E-05	0.01568619	0.082768705	15	G	A	0.3182	242	chr15	46422615	46422664	chr15	46359927	[Protein quantitative trait loci]
922	rs17121314	3310491_IRAK4	-0.219952689	-4.349012582	3.20E-05	0.015791085	0.138400867	12	C	A	0.05	240	chr12	42467719	42467768	chr12	43058569	[Immune reponse to smallpox (secreted TNF-alpha)]
923	rs10499663	5560561_TNS3	-0.20555395	-4.348554372	3.21E-05	0.015813361	0.048430191	7	C	A	0.1198	242	chr7	47323412	47323461	chr7	47608445	[Insulin-like growth factors]
924	rs7098039	3840554_SPOCK2	-0.145096682	-4.347742747	3.22E-05	0.015853487	0.038310019	10	A	G	0.1364	242	chr10	73488877	73488926	chr10	73558400	[Insulin-like growth factors],[Smoking behavior]
925	rs16851736	460376_RNF7	-0.065910999	-4.347588826	3.22E-05	0.01586101	0.026794599	3	G	A	0.2185	238	chr3	142947019	142947068	chr3	142951768	[Hepatitis C induced liver fibrosis]
926	rs2249810	4050328_DSC1	-0.178392468	-4.346739246	3.23E-05	0.015904213	0.2202216	18	A	G	0.4333	240	chr18	26963542	26963591	chr18	26988747	[Multiple sclerosis]
927	rs6708308	2140438_INO80D	-0.087656173	-4.342576765	3.28E-05	0.016103006	0.026433519	2	G	A	0.2727	242	chr2	206566994	206567043	chr2	207556964	[Obesity (extreme)]
928	rs132379	3440167_THOC5	0.12043618	4.341762089	3.29E-05	0.016139295	0.051548347	22	A	G	0.09917	242	chr22	28234486	28234509	chr22	27940138	[Carotid atherosclerosis in HIV infection]
929	rs2281756	2070044_CLYBL	0.13562036	4.341154847	3.30E-05	0.016164344	0.065177133	13	A	G	0.4711	242	chr13	99342703	99342752	chr13	99343309	[Attention deficit hyperactivity disorder],[Obesity-related traits],[Vitamin B12 levels]
930	rs58164566	240309_CTSB	0.220866756	4.340993148	3.30E-05	0.016172503	0.033484756	8	A	G	0.157	242	chr8	11738321	11738370	chr8	11748646	[Parkinson's disease]
931	rs2747525	3290315_NRD1	-0.084640512	-4.340249916	3.31E-05	0.016210925	0.035646831	1	A	C	0.4083	240	chr1	52027900	52027917	chr1	52056606	["Autism spectrum disorder, attention deficit-hyperactivity disorder, bipolar disorder, major depressive disorder, and schizophrenia (combined)"],[AIDS progression],[HIV-1 control]
932	rs7519348	3290475_NFYC	-0.069291243	-4.337239065	3.35E-05	0.016357063	0.036847938	1	A	G	0.3875	240	chr1	41009504	41009553	chr1	40932791	[Platelet counts]
933	rs35531912	2680523_SAMD4A	0.131189785	4.336340849	3.36E-05	0.016400552	0.093848082	14	A	C	0.2167	240	chr14	54321040	54321088	chr14	55123000	[Obesity-related traits]
934	rs17878498	830519_IL5RA	-0.191904285	-4.334800695	3.38E-05	0.016483449	0.127664167	3	A	C	0.1736	242	chr3	3108948	3108997	chr3	3127930	[Asthma (childhood onset)],[Immune response to smallpox vaccine (IL-6)],[Oleic acid (18:1n-9) plasma levels],[QT interval]
935	rs6044953	3890408_RRBP1	0.103174405	4.334184918	3.39E-05	0.016517368	0.106509618	20	G	A	0.4083	240	chr20	17594688	17594737	chr20	17617186	[Migraine - clinic-based]
936	rs2239524	3800358_HCG27	-0.138110211	-4.333287696	3.40E-05	0.016564541	0.083678664	6	A	C	0.3613	238	chr6	31279491	31279540	chr6	31233548	[Common traits (Other)],[Coronary heart disease],[IgG glycosylation],[White blood cell count],[White blood cell types]
937	rs8097810	6380465_SS18	0.110498747	4.332227357	3.41E-05	0.016613673	0.035856034	18	G	A	0.157	242	chr18	21850286	21850335	chr18	22039646	[Obesity-related traits],[Rhegmatogenous retinal detachment],[Weight]
938	rs9530	6510189_VKORC1L1	0.07559703	4.330642016	3.43E-05	0.016692337	0.126661712	7	G	A	0.4959	242	chr7	65056993	65057042	chr7	65063329	[Corneal structure]
939	rs7130280	6060433_RPS6KA4	-0.103200658	-4.329788995	3.45E-05	0.016734108	0.087915256	11	A	G	0.4125	240	chr11	63896005	63896054	chr11	63913161	[Inflammatory bowel disease],[Leprosy],[Primary biliary cirrhosis]
940	rs879471	4780224_STMN3	0.119306874	4.329328898	3.45E-05	0.016757851	0.068904949	20	A	G	0.4835	242	chr20	61741605	61741654	chr20	61740386	[Prostate cancer],[Ulcerative colitis]
941	rs750997	5890739_TAGAP	0.129128404	4.328066229	3.47E-05	0.016821676	0.061617614	6	A	C	0.2769	242	chr6	159380066	159380115	chr6	158387918	[Celiac disease],[Crohn's disease],[Crohn's disease and celiac disease],[Multiple sclerosis]
942	rs11920889	7050131_ATP6V1A	0.163182014	4.32670475	3.49E-05	0.01689019	0.066726931	3	A	G	0.06303	238	chr3	115013346	115013395	chr3	115719669	[Prostate cancer]
943	rs11243479	7330343_RAPGEF1	0.160591889	4.325034252	3.51E-05	0.016968585	0.052826955	9	C	A	0.1281	242	chr9	133574936	133574985	chr9	133572229	[Response to amphetamines]
944	rs17072149	6590730_HIVEP2	0.13739657	4.323552169	3.53E-05	0.017051566	0.168249194	6	A	G	0.1281	242	chr6	143114677	143114726	chr6	143382964	[Height],[Neutrophil count]
945	rs3733829	7650653_EGLN2	0.074569807	4.321926011	3.55E-05	0.017137782	0.022428261	19	G	A	0.3264	242	chr19	46006086	46006135	chr19	46002411	[Chronic obstructive pulmonary disease],[Smoking behavior]
946	rs3800229	2630546_FOXO3	0.147424688	4.321822439	3.55E-05	0.017141805	0.08649297	6	A	C	0.4625	240	chr6	109003182	109003231	chr6	109103656	[Insulin-like growth factors],[Normalized brain volume],[Prostate cancer]
947	rs586924	2490259_PINK1	0.096162831	4.321811023	3.55E-05	0.017141805	0.007485942	1	A	G	0.3264	242	chr1	20850100	20850149	chr1	20915889	[Obesity-related traits]
948	rs16832911	7610170_ITLN1	0.594529924	4.319943927	3.58E-05	0.017239312	0.29977906	1	A	G	0.05785	242	chr1	159113227	159113230	chr1	159621204	[Crohn's disease],[Inflammatory bowel disease]
949	rs729105	7550452_MRP63	-0.113367065	-4.3190496	3.59E-05	0.017289905	0.023212762	13	A	G	0.1942	242	chr13	20650964	20651013	chr13	20625038	[Obesity-related traits]
950	rs7821318	6450484_TRPS1	0.193576173	4.318822445	3.59E-05	0.017302311	0.140454408	8	G	A	0.05833	240	chr8	116493702	116493751	chr8	116167100	["Cholesterol, total"],[Attention deficit hyperactivity disorder (time to onset)],[Eating disorders],[HDL cholesterol],[IgG glycosylation],[Major depressive disorder],[Periodontal microbiota],[Post-traumatic stress disorder (asjusted for relatedness)],[Response to tocilizumab in rheumatoid arthritis]
951	rs73486536	2510672_TCF4	0.209676275	4.318136296	3.60E-05	0.017342577	0.137919155	18	G	A	0.2025	242	chr18	51046455	51046504	chr18	51849560	["Autism spectrum disorder, attention deficit-hyperactivity disorder, bipolar disorder, major depressive disorder, and schizophrenia (combined)"],["Autism spectrum disorder, attention deficit-hyperactivity disorder, bipolar disorder, major depressive disorder, and schizophrenia (combined)"],["Autism spectrum disorder, attention deficit-hyperactivity disorder, bipolar disorder, major depressive di…
952	rs2965216	6660201_GCDH	-0.100886476	-4.317270915	3.61E-05	0.017382132	0.144161252	19	A	G	0.3375	240	chr19	12871434	12871483	chr19	12932082	[Mean corpuscular hemoglobin]
953	rs17783630	2260414_SLC24A4	-0.161253721	-4.317031422	3.62E-05	0.017394757	0.150049623	14	C	A	0.4958	238	chr14	92032077	92032126	chr14	92025138	[Black vs. blond hair color],[Blond vs. brown hair color],[Blue vs. green eyes],[Dialysis-related mortality],[Eye color],[Hair color],[Iris characteristics],[Obesity-related traits]
954	rs12355918	610482_SVIL	-0.118228833	-4.316580511	3.62E-05	0.017418158	0.131830823	10	G	A	0.376	242	chr10	30024716	30024730	chr10	29876671	[Normalized brain volume]
955	rs57928695	6380672_CA4	-0.252907312	-4.316273563	3.63E-05	0.017432825	0.102507469	17	A	G	0.1446	242	chr17	55591584	55591633	chr17	55861530	[Coronary heart disease],[D-dimer levels],[Dialysis-related mortality],[IgG glycosylation],[LDL cholesterol],[Lipid metabolism phenotypes],[Myocardial infarction (early onset)],[Orofacial clefts],[Palmitoleic acid (16:1n-7) plasma levels]
956	rs8111479	4280307_LAIR1	-0.110520099	-4.315126166	3.64E-05	0.017491328	0.074212804	19	G	A	0.09917	242	chr19	59557169	59557218	chr19	59170357	[Blood trace element (Se levels)]
957	rs2365626	4230554_REXO2	-0.09507905	-4.314159763	3.66E-05	0.017540073	0.040334624	11	G	A	0.2149	242	chr11	113825968	113826017	chr11	113791879	[IgG glycosylation],[Ulcerative colitis]
958	rs17850652	5690202_AKIRIN2	0.155105735	4.313865349	3.66E-05	0.017557562	0.011283734	6	G	A	0.07438	242	chr6	88441872	88441921	chr6	88295985	[Blood pressure],[Echocardiographic traits]
959	rs2271228	3450563_SCO1	0.203348906	4.310308481	3.71E-05	0.017739588	0.078800934	17	G	A	0.05785	242	chr17	10524660	10524709	chr17	10535975	[Malaria]
960	rs1131964	5050368_IL10RB	-0.106744902	-4.308702344	3.74E-05	0.017823847	0.042800923	21	A	G	0.4958	238	chr21	33590441	33590490	chr21	33532357	[Crohn's disease]
961	rs4770049	3940458_CRYL1	-0.132564458	-4.307710167	3.75E-05	0.017877373	0.200547132	13	G	A	0.2231	242	chr13	19876088	19876137	chr13	19991604	[Adverse response to chemotherapy (neutropenia/leucopenia) (carboplatin)],[Obesity-related traits]
962	rs3808945	360014_CDH23	0.075497376	4.304868109	3.79E-05	0.018037218	0.127061151	10	A	G	0.2934	242	chr10	73076315	73076364	chr10	73393376	[Pulmonary function decline],[Vitiligo]
963	rs1549931	6940458_ZNF175	0.080690707	4.30470292	3.79E-05	0.018047257	0.097561023	19	A	G	0.3554	242	chr19	56784705	56784754	chr19	57095328	[Response to tocilizumab in rheumatoid arthritis]
964	rs60145153	6960377_COMTD1	0.232105275	4.303732005	3.81E-05	0.018101364	0.078338942	10	A	G	0.07851	242	chr10	76663914	76663963	chr10	76642604	[Breast size]
965	rs276863	7650209_BMF	0.105902369	4.303374793	3.81E-05	0.018121997	0.099857571	15	G	A	0.3471	242	chr15	38167853	38167902	chr15	37308204	[Dehydroepiandrosterone sulphate levels],[Ewing sarcoma]
966	rs17783630	2690243_SLC24A4	-0.104787871	-4.303283918	3.81E-05	0.018126922	0.155568671	14	C	A	0.4958	238	chr14	92031662	92031711	chr14	92025138	[Black vs. blond hair color],[Blond vs. brown hair color],[Blue vs. green eyes],[Dialysis-related mortality],[Eye color],[Hair color],[Iris characteristics],[Obesity-related traits]
967	rs11857217	5690671_GOLGA8B	-0.31792155	-4.301045952	3.85E-05	0.018250208	0.149089844	15	G	A	0.1917	240	chr15	32605216	32605265	chr15	32952658	[Refractive error]
968	rs1494066	5550270_IRX1	0.090039011	4.300898412	3.85E-05	0.018255652	0.040147343	5	A	G	0.3025	238	chr5	3654135	3654154	chr5	3023320	[Bipolar disorder and schizophrenia],[Cognitive performance],[DNA methylation (variation)],[Heart rate],[Immune response to smallpox vaccine (IL-6)],[Myocardial infarction],[QT interval]
969	rs1866	2710152_ODF3B	-0.139620574	-4.30071207	3.85E-05	0.018266595	0.033589329	22	A	C	0.3151	238	chr22	49316080	49316129	chr22	49327851	[Mean corpuscular volume],[Multiple sclerosis],[Obesity-related traits],[Red blood cell traits]
970	rs66947705	6450300_GEMIN4	0.083681594	4.297677351	3.90E-05	0.018433697	0.042841332	17	C	A	0.275	240	chr17	594754	594803	chr17	623081	[Prostate cancer]
971	rs2297429	3440041_ZGPAT	0.134375471	4.294841386	3.94E-05	0.01859244	0.015533051	20	A	G	0.1529	242	chr20	61837024	61837073	chr20	61699516	[Crohn's disease],[Inflammatory bowel disease],[Prostate cancer],[Ulcerative colitis]
972	rs2239087	7570196_TSPAN9	-0.282606678	-4.294828263	3.94E-05	0.018592669	0.047522154	12	A	G	0.3347	242	chr12	3265746	3265795	chr12	2456906	[Temporomandibular joint disorders]
973	rs55975907	2650598_CYP4V2	0.211930411	4.29249112	3.97E-05	0.01871906	0.161057758	4	A	G	0.175	240	chr4	187371417	187371466	chr4	187365906	[Metabolite levels]
974	rs16910556	2060291_STOM	-0.279558404	-4.29037329	4.01E-05	0.018830792	0.041509025	9	G	A	0.06667	240	chr9	123141241	123141290	chr9	123142171	[Bipolar disorder and schizophrenia]
975	rs34593439	1980288_CTSH	-0.241343586	-4.289282157	4.02E-05	0.018889543	0.116933291	15	A	G	0.05785	242	chr15	77001283	77001332	chr15	77022012	[Bipolar disorder],[Type 1 diabetes]
976	rs3612	2680086_USP22	0.100504894	4.28797413	4.04E-05	0.018967773	0.112174355	17	C	A	0.2759	232	chr17	20845162	20845211	chr17	20845676	[Blood trace element (Se levels)],[Celiac disease],[Hematology traits]
977	rs6426609	4900653_IFFO2	-0.099917106	-4.287041892	4.06E-05	0.019025436	0.151308899	1	A	G	0.343	242	chr1	19103659	19103708	chr1	19190862	[Methotrexate phramacokinetics (acute lymphoblastic leukemia)],[Response to amphetamines]
978	rs7201978	6380131_TAF1C	0.097873677	4.286818672	4.06E-05	0.019037894	0.072471247	16	A	G	0.4008	242	chr16	82769019	82769068	chr16	82078871	[Autism],[Visceral adipose tissue adjusted for BMI]
979	rs13403416	5310358_TIA1	0.151993343	4.28654547	4.07E-05	0.019052953	0.010798636	2	G	A	0.124	242	chr2	70292829	70292878	chr2	70282556	[Obesity-related traits]
980	rs9295089	5360364_TAGAP	-0.150254201	-4.286460482	4.07E-05	0.019058424	0.033961488	6	G	A	0.1612	242	chr6	159380169	159380218	chr6	159383952	[Celiac disease],[Crohn's disease],[Crohn's disease and celiac disease],[Multiple sclerosis]
981	rs6813768	2450553_PRMT10	0.099685632	4.286202855	4.07E-05	0.019068584	0.04491966	4	G	A	0.1818	242	chr4	148779166	148779215	chr4	148160463	[Obesity-related traits]
982	rs2233854	6250692_POGZ	-0.100229997	-4.285597931	4.08E-05	0.019103367	0.106450033	1	G	C	0.1198	242	chr1	149667272	149667321	chr1	149581911	[Blood trace element (Cu levels)]
983	rs9565106	7650669_TBC1D4	0.130268803	4.285370161	4.08E-05	0.019115686	0.005911656	13	A	G	0.4008	242	chr13	74757349	74757398	chr13	74042325	[Diabetic retinopathy ],[Heart failure]
984	rs2761366	7200097_N4BP2L2	-0.157586117	-4.284276421	4.10E-05	0.019182745	0.032461613	13	G	A	0.2479	242	chr13	31910826	31910874	chr13	31909872	[Breast cancer]
985	rs7944004	7200435_ASCL2	0.146254425	4.283388461	4.12E-05	0.019228418	0.129255685	11	C	A	0.4215	242	chr11	2246499	2246548	chr11	2267728	[Chronic lymphocytic leukemia],[Obesity-related traits],[Prostate cancer],[Type 1 diabetes]
986	rs9968117	5360086_WDR82	-0.141526766	-4.281788878	4.14E-05	0.019324485	0.062756436	3	A	G	0.186	242	chr3	52264368	52264417	chr3	52813694	[Bipolar disorder]
987	rs28569885	6590707_MPHOSPH9	0.094587939	4.281609334	4.14E-05	0.019333491	0.119493913	12	A	G	0.3306	242	chr12	122211307	122211349	chr12	122463130	[Multiple sclerosis]
988	rs11121815	4900685_AGTRAP	0.10445734	4.281592953	4.14E-05	0.019333875	0.043278451	1	A	G	0.3375	240	chr1	11733061	11733110	chr1	11722635	[Schizophrenia],[Systolic blood pressure]
989	rs6911777	1820471_FKBPL	0.111129861	4.281556524	4.14E-05	0.019335116	0.090140452	6	G	A	0.124	242	chr6	32204760	32204809	chr6	32517974	[IgG glycosylation],[Prostate cancer],[Serum total protein level]
990	rs11257600	2030280_CAMK1D	0.153092166	4.281074223	4.15E-05	0.019362775	0.062261821	10	A	C	0.2375	240	chr10	12843020	12843069	chr10	12295663	[Anorexia nervosa],[Eating disorders],[Obesity-related traits],[QT interval (interaction)],[Type 2 diabetes]
991	rs59129922	6220075_GPR177	0.164603166	4.280420792	4.16E-05	0.019402421	0.142630171	1	A	C	0.2851	242	chr1	68364486	68364496	chr1	68509971	[Airflow obstruction ],[Bone mineral density (hip)],[Bone mineral density (spine)]
992	rs9684766	6280008_HSD17B11	0.106714511	4.278736799	4.19E-05	0.01949781	0.095838308	4	C	A	0.4034	238	chr4	88514916	88514965	chr4	88519564	[Bulimia nervosa]
993	rs12097239	4210300_JMJD4	0.111352183	4.278188588	4.20E-05	0.019530544	0.122762016	1	A	G	0.2562	242	chr1	225985761	225985810	chr1	225979097	[Height]
994	rs11079806	130446_SNX11	-0.095401521	-4.276930827	4.22E-05	0.01959877	0.100141476	17	A	G	0.2149	242	chr17	43554982	43555031	chr17	43497679	[Epilepsy (generalized)]
995	rs11080146	4010411_RHOT1	-0.092497262	-4.272297974	4.29E-05	0.019868878	0.051033596	17	A	G	0.4292	240	chr17	27576400	27576449	chr17	26602850	[Obesity-related traits]
996	rs10025626	4540010_ACOX3	0.123346189	4.271847585	4.30E-05	0.019896006	0.123815384	4	A	C	0.1765	238	chr4	8419425	8419474	chr4	8428223	[Response to antineoplastic agents]
997	rs2064732	6400402_FAM110A	-0.144770436	-4.270869669	4.32E-05	0.01995513	0.054338819	20	G	A	0.2645	242	chr20	774496	774545	chr20	966317	[Obesity-related traits]
998	rs67367819	5860377_ABCG1	-0.181218514	-4.26973983	4.34E-05	0.020017486	0.070500726	21	A	C	0.2917	240	chr21	42589678	42589727	chr21	43030569	[Common traits (Other)]
999	rs952712	5570139_QPCT	0.212224021	4.268067785	4.36E-05	0.020126804	0.2071325	2	A	G	0.1281	242	chr2	37453335	37453384	chr2	37423079	[RR interval (heart rate)],[Response to TNF-alpha inhibitors in rheumatoid arthritis]
1000	rs2073574	2030482_ASAH1	0.09881391	4.268048723	4.36E-05	0.020126867	0.102750358	8	A	G	0.3475	236	chr8	17985849	17985898	chr8	17966201	[Obesity]
1001	rs62133135	540671_LILRB2	-0.138404459	-4.267675342	4.37E-05	0.020147225	0.050904276	19	G	A	0.2815	238	chr19	59469709	59469758	chr19	59445014	[HDL cholesterol]
1002	rs8076163	650601_CDK5RAP3	0.09526861	4.266485556	4.39E-05	0.020224643	0.044831469	17	A	G	0.2107	242	chr17	43413834	43413883	chr17	43475324	[Epilepsy (generalized)]
1003	rs3764021	6760148_CLEC2D	-0.101503557	-4.26403269	4.43E-05	0.020366931	0.079164211	12	A	G	0.4711	242	chr12	9742917	9742966	chr12	9724895	[Type 1 diabetes]
1004	rs11746090	2230603_AP3B1	-0.101450431	-4.263793689	4.43E-05	0.020380213	0.079706066	5	A	G	0.1694	242	chr5	77447810	77447814	chr5	77375602	[Insulin resistance/response]
1005	rs11646130	3870601_MAPK3	-0.101210589	-4.260260117	4.50E-05	0.02060684	0.028102918	16	G	A	0.1983	242	chr16	30125582	30125631	chr16	30284460	[Pubertal anthropometrics]
1006	rs7762537	3890349_HIST1H4C	-0.181028787	-4.259696088	4.50E-05	0.020640492	0.050414979	6	C	A	0.186	242	chr6	26212414	26212463	chr6	25442946	["Cholesterol, total"],[LDL cholesterol]
1007	rs10409076	2340500_KLC3	0.302037704	4.259349087	4.51E-05	0.020662449	0.036348477	19	A	C	0.2397	242	chr19	50546060	50546109	chr19	49749064	[Lung Cancer (DNA repair capacity)]
1008	rs1334434	2140139_BRWD2	-0.126964604	-4.257517846	4.54E-05	0.020777903	0.04378776	10	A	G	0.1322	242	chr10	122635423	122635440	chr10	121773249	[Obesity-related traits],[Visceral fat]
1009	rs4470445	4210465_CD86	0.139669414	4.255852392	4.57E-05	0.020883897	0.116139632	3	C	A	0.2875	240	chr3	123322569	123322618	chr3	124159888	[Multiple sclerosis]
1010	rs199454	5260138_NSF	0.070510809	4.255554267	4.58E-05	0.020895328	0.114718388	17	G	A	0.35	240	chr17	42188793	42188842	chr17	42155294	[Ovarian cancer in BRCA1 mutation carriers ],[Parkinson's disease]
1011	rs8138475	2970402_TUBGCP6	0.08068666	4.251025981	4.66E-05	0.021159727	0.068443971	22	A	G	0.3099	242	chr22	48998501	48998550	chr22	48140329	[Obesity-related traits]
1012	rs7349185	540193_TMEM50A	0.16509679	4.248976672	4.69E-05	0.021289449	0.091777424	1	G	A	0.1446	242	chr1	25561095	25561144	chr1	26004241	[Erythrocyte sedimentation rate]
1013	rs535847	5090411_PLAA	-0.087225954	-4.248191709	4.71E-05	0.021340609	0.142808793	9	G	A	0.2667	240	chr9	26895477	26895508	chr9	27204887	[Schizophrenia]
1014	rs17586050	2190020_GNG2	0.145898997	4.246680514	4.73E-05	0.02142994	0.033795463	14	G	A	0.186	242	chr14	51505271	51505320	chr14	51092515	[Non-melanoma skin cancer]
1015	rs6090450	4590403_PPDPF	0.179529104	4.243894741	4.78E-05	0.021598745	0.044585882	20	A	G	0.3233	232	chr20	61623504	61623553	chr20	61646807	[Prostate cancer]
1016	rs1861867	1710474_CHD9	0.103189091	4.243440664	4.79E-05	0.021623736	0.005337718	16	A	G	0.3458	240	chr16	51918192	51918241	chr16	52406062	[Asthma (childhood onset)],[Bipolar disorder],[IgG glycosylation],[Tetralogy of Fallot],[Type 2 diabetes]
1017	rs12461826	1770747_TMEM160	0.122729177	4.243137979	4.80E-05	0.021644682	0.054327333	19	C	A	0.07438	242	chr19	52241719	52241768	chr19	51423368	[Body mass index]
1018	rs58439812	5910064_TRIM5	-0.114777186	-4.241431474	4.83E-05	0.021755423	0.057501575	11	G	A	0.1446	242	chr11	5645498	5645517	chr11	6615778	[DNA methylation (variation)],[IgG glycosylation]
1019	rs3762904	6480041_MBIP	0.099825445	4.239827817	4.86E-05	0.021855833	0.01498	14	G	A	0.1958	240	chr14	35838041	35838090	chr14	35860546	[Thyroid cancer],[Thyroid hormone levels]
1020	rs12452890	6980541_TIMP2	-0.104152108	-4.239017517	4.87E-05	0.021902573	0.027831482	17	G	A	0.4655	232	chr17	74432637	74432686	chr17	73642665	[Dupuytren's disease],[Obesity-related traits]
1021	rs2288536	1820082_ZNF626	0.115641827	4.238494469	4.88E-05	0.021938963	0.18637594	19	A	G	0.2373	236	chr19	20594828	20594877	chr19	20620617	[Thiazide-induced adverse metabolic effects in hypertensive patients]
1022	rs11248073	3290291_SLBP	0.094701525	4.236429139	4.92E-05	0.022068551	0.108425024	4	A	G	0.2833	240	chr4	1665018	1665067	chr4	1707300	[Height],[Urinary bladder cancer]
1023	rs6518206	4760014_SLC19A1	-0.099264548	-4.235356959	4.94E-05	0.022140148	0.045075505	21	A	G	0.2669	236	chr21	45759406	45759455	chr21	45218560	[Immune reponse to smallpox (secreted IFN-alpha)],[Insulin resistance/response]
1024	rs4750853	6100347_PTPRE	0.110990219	4.234978187	4.95E-05	0.022166394	0.114293092	10	A	G	0.2397	242	chr10	129735828	129735877	chr10	129083301	[Response to amphetamines],[Select biomarker traits]
1025	rs7161119	3440491_GALC	0.207692109	4.233829397	4.97E-05	0.022235978	0.030867488	14	A	G	0.07083	240	chr14	87469377	87469426	chr14	87279602	[Adverse response to chemotherapy (neutropenia/leucopenia) (docetaxel)],[Breast cancer],[Crohn's disease],[Inflammatory bowel disease]
1026	rs72929668	2340632_INADL	0.197671365	4.233034455	4.98E-05	0.02228949	0.053408938	1	G	A	0.08264	242	chr1	62353026	62353075	chr1	62057268	[Obesity-related traits]
1027	rs1832525	870600_GCNT1	0.160360034	4.232906518	4.99E-05	0.022297902	0.045587359	9	A	C	0.1125	240	chr9	78311559	78311608	chr9	77845006	[Dialysis-related mortality]
1028	rs978875	2710349_TNFSF4	0.190343612	4.232860236	4.99E-05	0.022300214	0.130435776	1	A	G	0.09091	242	chr1	171420143	171420192	chr1	170641178	[Celiac disease],[Crohn's disease],[Diabetic retinopathy ],[Systemic lupus erythematosus],[Systemic lupus erythematosus and Systemic sclerosis]
1029	rs764673	1010736_TOX2	0.116779368	4.232585682	4.99E-05	0.02231703	0.247592608	20	G	A	0.4008	242	chr20	42131336	42131385	chr20	41987407	[Conduct disorder (symptom count)],[Response to amphetamines],[Thiazide-induced adverse metabolic effects in hypertensive patients]
1030	rs41483047	1450671_CARD11	0.139344665	4.230541053	5.03E-05	0.022449583	0.072340536	7	A	G	0.1218	238	chr7	2912325	2912374	chr7	2919968	[Atopic dermatitis],[Ulcerative colitis],[White matter integrity]
1031	rs589869	6560162_TMED7	0.094471567	4.230305976	5.04E-05	0.02246396	0.104028781	5	G	A	0.4091	242	chr5	114977361	114977410	chr5	115975119	[IgG glycosylation]
1032	rs57275523	2140121_BASP1	-0.145025979	-4.229830199	5.05E-05	0.022498863	0.097720917	5	A	G	0.3554	242	chr5	17276386	17276435	chr5	17405599	[Bipolar disorder (mood-incongruent)]
1033	rs11466321	1400408_EGLN2	0.201323576	4.228757978	5.07E-05	0.022552896	0.12889711	19	G	A	0.04959	242	chr19	46005912	46005961	chr19	46546756	[Chronic obstructive pulmonary disease],[Smoking behavior]
1034	rs240832	4860242_TAGAP	0.159940179	4.228561988	5.07E-05	0.022553601	0.072421952	6	A	G	0.1405	242	chr6	159380271	159380320	chr6	159842531	[Celiac disease],[Crohn's disease],[Crohn's disease and celiac disease],[Multiple sclerosis]
1035	rs34491163	3140021_PCBD1	-0.138351834	-4.227012603	5.10E-05	0.022657592	0.071948572	10	G	A	0.1042	240	chr10	72313522	72313571	chr10	72938169	[Multiple myeloma (IgH translocation)],[Obesity-related traits]
1036	rs12935953	1030551_COPS3	0.089985826	4.222122042	5.20E-05	0.022991712	0.189999134	17	A	G	0.3487	238	chr17	17091051	17091100	chr17	17123339	[IgG glycosylation]
1037	rs72802545	3800463_SLC29A3	-0.133951254	-4.221914926	5.20E-05	0.023005657	0.088369678	10	C	A	0.1818	242	chr10	72792872	72792921	chr10	72394108	[Obesity-related traits],[Systemic lupus erythematosus],[Vitiligo]
1038	rs10918361	7200079_HSPA7	0.174828055	4.220255023	5.23E-05	0.023116152	0.066501469	1	G	A	0.3182	242	chr1	159844685	159844734	chr1	160219371	[Lipid metabolism phenotypes]
1039	rs6470379	1430601_KIAA0196	-0.082620626	-4.219337682	5.25E-05	0.023175981	0.099895195	8	A	G	0.2231	242	chr8	126110059	126110108	chr8	126864726	[Response to statin therapy]
1040	rs8018707	5080326_PSMA6	0.188131654	4.215533007	5.33E-05	0.023434813	0.004105028	14	G	A	0.04959	242	chr14	34856265	34856314	chr14	34835781	[Psoriasis]
1041	rs8057431	4180079_CRISPLD2	-0.27506197	-4.21553179	5.33E-05	0.023434813	0.122140884	16	C	A	0.124	242	chr16	83500275	83500324	chr16	83397455	[Height]
1042	rs10753903	3610082_PTPN7	0.094202972	4.21514722	5.33E-05	0.023463781	0.116761413	1	G	A	0.45	240	chr1	200382985	200383034	chr1	199731557	[Breast cancer]
1043	rs1383621	6940520_ANKRD17	-0.118697716	-4.214642451	5.34E-05	0.023498816	0.038564034	4	A	C	0.3667	240	chr4	74159930	74159979	chr4	73894411	[Prostate cancer]
1044	rs835819	6350376_TP53I11	-0.140955856	-4.214605657	5.35E-05	0.023500426	0.052055972	11	G	A	0.1625	240	chr11	44910762	44910811	chr11	44783623	[IgG glycosylation]
1045	rs279148	2360167_FARSA	0.143117712	4.213938206	5.36E-05	0.023549833	0.091497063	19	A	G	0.07083	240	chr19	12894518	12894561	chr19	11955064	[Red blood cell traits]
1046	rs12052260	2810246_LBH	0.095838037	4.212787563	5.38E-05	0.023631653	0.115483667	2	G	A	0.437	238	chr2	30336048	30336097	chr2	30710242	[Celiac disease and Rheumatoid arthritis],[Height],[vWF and FVIII levels]
1047	rs73092835	2680767_MRPS24	-0.125209527	-4.212261688	5.39E-05	0.02366616	0.077183688	7	G	A	0.05417	240	chr7	43872956	43873005	chr7	43321261	[Obesity-related traits]
1048	rs57788983	520209_SRP9	0.140438617	4.211784965	5.40E-05	0.023701327	0.014685935	1	G	A	0.1281	242	chr1	224044502	224044551	chr1	224058567	[Obesity-related traits]
1049	rs7167918	1820019_PIAS1	-0.083993699	-4.210283999	5.43E-05	0.023801779	0.11693926	15	A	G	0.4622	238	chr15	66267075	66267124	chr15	66219194	[Cognitive performance],[Major depressive disorder]
1050	rs847169	4900068_KIAA1715	-0.093001896	-4.208387966	5.47E-05	0.023935858	0.020546875	2	G	A	0.4	240	chr2	176498963	176499012	chr2	176591320	[Obesity-related traits],[Periodontal microbiota]
1051	rs6973742	5820035_NFE2L3	0.08030133	4.207845446	5.48E-05	0.023969205	0.150209634	7	A	G	0.4256	242	chr7	26192199	26192248	chr7	26117715	[Body mass index],[Obesity-related traits],[Waist-hip ratio]
1052	rs7001138	4890592_PDE7A	-0.190241519	-4.206793905	5.51E-05	0.02403752	0.072035693	8	G	A	0.06612	242	chr8	66796699	66796748	chr8	66874662	[HIV-1 viral setpoint],[IgG glycosylation],[Myopia (pathological)]
1053	rs28602975	2060451_PLCB2	-0.128242939	-4.204200408	5.56E-05	0.02422891	0.106240759	15	A	C	0.2881	236	chr15	38367603	38367652	chr15	38392154	[Schizophrenia]
1054	rs651627	6760291_RNF10	0.186951063	4.204029833	5.56E-05	0.024240277	0.056309745	12	A	G	0.1901	242	chr12	119499492	119499541	chr12	119493581	[Type 1 diabetes nephropathy]
1055	rs59109628	5870301_KIAA0513	0.132481502	4.203650881	5.57E-05	0.024264227	0.02796873	16	C	A	0.1496	234	chr16	83684987	83685036	chr16	83617129	[Amyotrophic lateral sclerosis]
1056	rs254778	4040162_MEF2C	-0.194582221	-4.202963489	5.59E-05	0.02431009	0.123052421	5	G	A	0.4256	242	chr5	88052034	88052083	chr5	88045349	[Bone mineral density],[Bone mineral density (hip)],[Height],[Mean platelet volume],[Obesity-related traits],[Platelet counts],[Retinal arteriolar caliber],[Retinal vascular caliber],[Sex hormone-binding globulin levels],[Thiazide-induced adverse metabolic effects in hypertensive patients],[Tonometry]
1057	rs17180397	4730292_POLS	-0.087407548	-4.202962347	5.59E-05	0.02431009	0.079594911	5	G	A	0.2292	240	chr5	6809873	6809922	chr5	6859763	[Eye color]
1058	rs12468957	7000577_GYPC	0.160884984	4.202785854	5.59E-05	0.024324591	0.01673432	2	G	A	0.5	238	chr2	127170296	127170345	chr2	127138171	[Heart failure],[Intelligence]
1059	rs6697745	4880215_GTF2B	0.084189767	4.202104004	5.60E-05	0.024371274	0.122982861	1	A	G	0.4504	242	chr1	89095494	89095543	chr1	90092747	[Obesity-related traits]
1060	rs2300204	3400577_EIF2S2	-0.068837692	-4.202085663	5.60E-05	0.024371274	0.047523959	20	G	A	0.4215	242	chr20	32140076	32140125	chr20	32052434	[Breast cancer]
1061	rs12206548	2970390_EXOC2	-0.079749809	-4.200726749	5.63E-05	0.024460509	0.142072105	6	A	G	0.4669	242	chr6	521764	521813	chr6	451231	[Basal cell carcinoma ],[Black vs. blond hair color],[Black vs. red hair color],[Chronic lymphocytic leukemia],[Dental caries],[Freckles],[Non-melanoma skin cancer],[Pit-and-Fissure caries ],[Schizophrenia],[Tanning]
1062	rs2892716	2450201_ABCC4	0.124694706	4.200609147	5.64E-05	0.024469482	0.104333569	13	A	G	0.3542	240	chr13	94470560	94470609	chr13	94697644	[Breast cancer],[Longevity],[Obesity-related traits],[Panic disorder],[Platelet counts],[Response to irinotecan and platinum-based chemotherapy in non-small-cell lung cancer]
1063	rs12610227	6590139_LASS4	-0.088829689	-4.199374705	5.66E-05	0.024560645	0.139369139	19	T	A	0.4711	242	chr19	8233033	8233082	chr19	8183517	[Sphingolipid levels]
1064	rs2236337	1850523_GZMB	-0.395318589	-4.197790443	5.70E-05	0.02466628	0.190381576	14	G	A	0.2355	242	chr14	24170064	24170113	chr14	24170087	[MRI atrophy measures],[Vitiligo]
1065	rs3213802	450671_ANXA6	-0.097976254	-4.197452865	5.70E-05	0.024687746	0.113564897	5	A	G	0.4752	242	chr5	150490994	150491043	chr5	150498551	[Myopia (pathological)],[Psoriasis]
1066	rs1141321	5890703_MUT	0.117832965	4.195269445	5.75E-05	0.024845365	0.035536136	6	A	G	0.2437	238	chr6	49511132	49511181	chr6	49520392	[Folate pathway vitamin levels],[Homocysteine levels]
1067	rs7925823	6400386_MAP4K2	-0.084135245	-4.19479549	5.76E-05	0.024872543	0.027464584	11	G	A	0.1458	240	chr11	64313236	64313285	chr11	64902833	[Urate levels]
1068	rs11428102	3120767_CNIH	0.138382076	4.193508744	5.79E-05	0.024975307	0.040176515	14	A	G	0.2686	242	chr14	53968590	53968639	chr14	53737528	[Dental caries]
1069	rs8074840	5130594_WDR81	0.094610212	4.190900812	5.85E-05	0.025141852	0.070261648	17	G	A	0.2645	242	chr17	1588197	1588246	chr17	1621179	[Calcium levels],[Serum albumin level]
1070	rs451082	4260243_MFHAS1	0.116186716	4.18732576	5.92E-05	0.025402028	0.030565344	8	C	A	0.1612	242	chr8	8785016	8785065	chr8	8746560	[Conduct disorder (interaction)],[Obesity-related traits],[Prion diseases]
1071	rs701408	1500553_NUSAP1	0.138354359	4.184598873	5.99E-05	0.025607512	0.2566913	15	G	A	0.1833	240	chr15	39460433	39460482	chr15	40136240	[Ulcerative colitis]
1072	rs1553611	6650605_PBXIP1	0.174277439	4.183649047	6.01E-05	0.025679201	0.068148037	1	A	G	0.2059	238	chr1	153183432	153183481	chr1	152998932	[Prostate cancer]
1073	rs753801	4230097_HMGB1	0.100783533	4.18316724	6.02E-05	0.02571875	0.026951835	13	C	A	0.3083	240	chr13	29931003	29931052	chr13	29498820	[MRI atrophy measures]
1074	rs4460162	1710286_SKP2	0.071890972	4.183143481	6.02E-05	0.025719285	0.058012869	5	A	C	0.4917	242	chr5	36219702	36219751	chr5	36399694	[Select biomarker traits]
1075	rs9462088	5720192_FANCE	-0.096510295	-4.182827671	6.03E-05	0.025741923	0.11446724	6	A	G	0.1529	242	chr6	35542731	35542780	chr6	35538664	[Height],[Pulmonary function (interaction)]
1076	rs9479791	7200070_RBM16	0.123595642	4.181993003	6.04E-05	0.025814941	0.035847363	6	A	G	0.08678	242	chr6	155153500	155153549	chr6	154571206	[Renal function-related traits (eGRFcrea)]
1077	rs6851442	6290709_HADH	-0.090097346	-4.181912416	6.05E-05	0.025819402	0.118109802	4	G	A	0.124	242	chr4	109175514	109175563	chr4	109178731	[Cognitive performance],[Major depressive disorder]
1078	rs891778	2230161_RTN4	0.176813946	4.180965688	6.07E-05	0.025890065	0.054655086	2	G	A	0.0625	240	chr2	55053171	55053220	chr2	54977916	[Obesity (extreme)]
1079	rs56979548	4390288_TH1L	0.08408394	4.180184131	6.09E-05	0.02595297	0.073949227	20	A	G	0.1446	242	chr20	57003282	57003331	chr20	56993237	[Response to diuretic therapy in hypertension]
1080	rs4981442	5910138_NGDN	0.176431958	4.179774744	6.10E-05	0.025984963	0.055072948	14	G	A	0.124	242	chr14	23016262	23016311	chr14	22326132	[Resting heart rate]
1081	rs9266000	5310168_HLA-B	-0.071107008	-4.178702404	6.12E-05	0.026071249	0.05484637	6	G	A	0.4542	240	chr6	31430029	31430052	chr6	31424630	[AIDS progression],[Allergic sensitization],[Ankylosing spondylitis],[Atopic dermatitis],[Beta-2 microglubulin plasma levels],[Bipolar disorder],[CD4:CD8 lymphocyte ratio],[Cervical cancer],[Crohn's disease],[Drug-induced liver injury (flucloxacillin)],[Epstein-Barr virus immune response (EBNA-1)],[Graves' disease],[HIV-1 control],[Height],[Hypothyroidism],[Multiple sclerosis],[Nasopharyngeal car…
1082	rs269913	1510170_NLRP2	0.196517338	4.177846497	6.14E-05	0.026130557	0.197838541	19	G	A	0.4545	242	chr19	60200560	60200609	chr19	60173481	[Inflammatory bowel disease]
1083	rs10817197	4040360_ZNF483	-0.108232707	-4.176336528	6.17E-05	0.026244095	0.06835692	9	G	A	0.4256	242	chr9	113379637	113379686	chr9	113422265	[Menarche (age at onset)],[Pubertal anthropometrics]
1084	rs11960146	5260682_RPS14	-0.121297	-4.176189159	6.18E-05	0.026255212	0.038163493	5	A	C	0.1116	242	chr5	149806595	149806644	chr5	149958837	[Visceral adipose tissue/subcutaneous adipose tissue ratio]
1085	rs12921906	3870273_DBNDD1	0.288109419	4.175549163	6.19E-05	0.026301255	0.102232318	16	A	G	0.1864	236	chr16	88598781	88598830	chr16	88608421	[Tanning]
1086	rs73099378	4860707_ANKRD33	-0.181475784	-4.175116855	6.20E-05	0.026330566	0.081400776	12	G	A	0.1167	240	chr12	50571424	50571473	chr12	51155880	[Reasoning],[Urate levels]
1087	rs9896748	6560564_PRKCA	-0.21216301	-4.174694695	6.21E-05	0.026366094	0.033738066	17	A	C	0.09504	242	chr17	62237082	62237131	chr17	62370036	[&beta;2-Glycoprotein I (&beta;2-GPI) plasma levels],[Height],[Post-traumatic stress disorder (asjusted for relatedness)],[Ventricular conduction]
1088	rs17008945	6560398_NAT8B	0.403725127	4.174385953	6.22E-05	0.026390416	0.089350258	2	G	A	0.07025	242	chr2	73781169	73781218	chr2	73393335	[Chronic kidney disease],[Creatinine levels]
1089	rs11063072	3460520_CCND2	-0.133476286	-4.173171168	6.25E-05	0.02648604	0.13687802	12	G	A	0.1074	242	chr12	4284480	4284529	chr12	4259419	[Acute lymphoblastic leukemia (childhood)],[Colorectal cancer],[Major depressive disorder],[Obesity-related traits],[QT interval (interaction)],[Red blood cell count],[Red blood cell traits]
1090	rs71393480	3610279_RNU6-1	0.211359567	4.170977668	6.30E-05	0.026653416	0.072309185	15	A	G	0.04622	238	chr15	68132295	68132344	chr15	68168132	[Cognitive performance]
1091	rs10242397	4150458_RPA3	0.150872852	4.170834999	6.30E-05	0.026664385	0.011094891	7	A	G	0.1653	242	chr7	7680227	7680276	chr7	8364897	[Insulin-like growth factors]
1092	rs9610404	6660601_HMOX1	0.232278004	4.170362971	6.32E-05	0.026699409	0.052455379	22	A	G	0.1694	242	chr22	34119915	34119964	chr22	34863888	[Obesity-related traits]
1093	rs71949237	2070291_PGM1	-0.099181624	-4.170227947	6.32E-05	0.02670863	0.032474291	1	G	A	0.314	242	chr1	63898163	63898212	chr1	63833867	[Alcohol consumption (transferrin glycosylation)],[Type 1 diabetes]
1094	rs59079404	6510274_CDH23	0.294806012	4.170054865	6.32E-05	0.026720559	0.149017017	10	A	C	0.08678	242	chr10	73245477	73245526	chr10	72693021	[Pulmonary function decline],[Vitiligo]
1095	rs835218	610152_DAB2	-0.15407115	-4.168083732	6.37E-05	0.026874424	0.080916585	5	C	A	0.4463	242	chr5	39411864	39411913	chr5	39395080	[Chronic kidney disease],[Pancreatic cancer],[Self-reported allergy],[Urate levels]
1096	rs936229	4480132_ULK3	0.092166781	4.167977585	6.37E-05	0.026882406	0.164957094	15	A	G	0.2899	238	chr15	72915908	72915957	chr15	72919372	[Adverse response to chemotherapy (neutropenia/leucopenia) (carboplatin)],[Caffeine consumption],[Coffee consumption],[Diastolic blood pressure],[Systolic blood pressure]
1097	rs2487157	5420142_ABCF2	0.090736979	4.167235966	6.39E-05	0.02693456	0.035471987	7	A	G	0.3099	242	chr7	150542112	150542161	chr7	150539199	[Bone mineral density],[IgG glycosylation]
1098	rs16973498	270437_ACTN4	-0.150115676	-4.165798472	6.42E-05	0.027053071	0.012772031	19	G	A	0.1033	242	chr19	43912431	43912480	chr19	44737176	[Heart rate],[Migraine with aura]
1099	rs1475908	5490470_MX2	0.20091899	4.165797271	6.42E-05	0.027053071	0.177030124	21	A	G	0.1807	238	chr21	41702511	41702560	chr21	41853927	[Airflow obstruction ],[Cardiac repolarization],[Conduct disorder (case status)],[Melanoma],[Metabolite levels (MHPG)],[Obesity-related traits],[Pulmonary function in asthmatics]
1100	rs12569261	5810176_RASSF5	0.065598966	4.165649016	6.43E-05	0.027063034	0.028924002	1	G	A	0.2149	242	chr1	204828832	204828881	chr1	204793883	[Inflammatory bowel disease]
1101	rs1015166	4200452_HLA-DOA	-0.199523822	-4.164393314	6.46E-05	0.02717019	0.195797256	6	A	G	0.2066	242	chr6	33080184	33080233	chr6	32906709	[Asthma],[IgG glycosylation],[Platelet counts],[Wegener's granulomatosis]
1102	rs10083092	7040544_CCDC53	-0.11145707	-4.163679061	6.48E-05	0.027220624	0.022370894	12	G	A	0.2479	242	chr12	100931073	100931100	chr12	101002824	[Height]
1103	rs315996	6560403_WTAP	0.294645467	4.163052148	6.49E-05	0.027265826	0.119696971	6	A	G	0.07438	242	chr6	160096556	160096605	chr6	160586355	[Iron status biomarkers]
1104	rs34774948	6840615_PRKCB	-0.10452492	-4.162332578	6.51E-05	0.027326254	0.0660576	16	A	G	0.1471	238	chr16	24139016	24139065	chr16	24826031	[Inflammatory bowel disease],[Rheumatoid arthritis]
1105	rs733174	7320561_OAS2	-0.184732014	-4.161891293	6.52E-05	0.027356253	0.051001238	12	A	G	0.186	242	chr12	111933815	111933864	chr12	111982728	[Response to fenofibrate (adiponectin levels)],[Visceral adipose tissue adjusted for BMI]
1106	rs10445824	5570754_DNPEP	0.164032234	4.16045491	6.55E-05	0.027467963	0.084571984	2	A	G	0.1074	242	chr2	219947897	219947946	chr2	219945000	[Systemic lupus erythematosus and Systemic sclerosis]
1107	rs7513222	3390010_PUSL1	-0.095309639	-4.158877677	6.59E-05	0.027564143	0.053491814	1	A	G	0.3435	230	chr1	1236597	1236622	chr1	2017761	[Inflammatory bowel disease]
1108	rs7280062	290343_TTC3	-0.102425566	-4.157595356	6.63E-05	0.02766728	0.125095814	21	G	A	0.219	242	chr21	37497030	37497079	chr21	36528540	[Eye color traits]
1109	rs11558741	7650309_EHBP1	-0.093144592	-4.156553456	6.65E-05	0.02775509	0.024179006	2	A	C	0.1513	238	chr2	63126795	63126844	chr2	63978226	[Crohn's disease],[Prostate cancer]
1110	rs1049989	1410010_PDLIM1	-0.148796802	-4.156434071	6.65E-05	0.027762863	0.079772925	10	A	C	0.3388	242	chr10	97013625	97013674	chr10	96987469	[Suicide risk]
1111	rs17146203	6380138_WASL	-0.135064817	-4.156096397	6.66E-05	0.027793373	0.019108568	7	G	A	0.1281	242	chr7	123109516	123109565	chr7	123072814	[Migraine],[Platelet counts]
1112	rs11135701	4490072_GFRA2	-0.073725607	-4.153461784	6.73E-05	0.028008181	0.163512785	8	A	G	0.3388	242	chr8	21604645	21604694	chr8	21817389	[Migraine with aura]
1113	rs12705791	5870487_IMMP2L	-0.081237162	-4.15330477	6.73E-05	0.02802058	0.063841377	7	A	G	0.2273	242	chr7	110989254	110989303	chr7	111114613	[Cognitive performance]
1114	rs4702683	4180544_ROPN1L	0.129476363	4.152967099	6.74E-05	0.028048894	0.069183642	5	C	G	0.3305	236	chr5	10514353	10514402	chr5	10298880	[Body mass index],[Breast cancer]
1115	rs1492892	2070687_SLC38A1	-0.076390159	-4.152843452	6.74E-05	0.028057204	0.161661598	12	C	A	0.3678	242	chr12	44948590	44948639	chr12	44977754	[Hippocampal atrophy]
1116	rs7314882	2370468_DTX1	0.182260194	4.152644962	6.75E-05	0.0280687	0.204689709	12	A	G	0.09917	242	chr12	112019991	112020040	chr12	111590517	[Visceral adipose tissue adjusted for BMI]
1117	rs35681404	4480008_BTBD1	-0.148746293	-4.15234797	6.76E-05	0.028092444	0.070787179	15	G	A	0.06612	242	chr15	81480451	81480500	chr15	81232561	[Kawasaki disease]
1118	rs6892452	4590372_VDAC1	0.088493329	4.149905337	6.82E-05	0.028299636	0.122748596	5	G	A	0.1612	242	chr5	133336054	133336103	chr5	132690964	[Multiple sclerosis]
1119	rs3087680	2230242_CNN2	-0.197886952	-4.149439681	6.83E-05	0.028338621	0.062755605	19	C	A	0.07851	242	chr19	987161	987210	chr19	989289	[Coronary arterial lesions in patients with Kawasaki disease],[F-cell distribution],[Obesity-related traits],[Sudden cardiac arrest]
1120	rs3129963	3420632_PSMB8	0.141991541	4.149430977	6.83E-05	0.028338621	0.061409413	6	G	A	0.1322	242	chr6	32916593	32916642	chr6	32488186	[Nephropathy]
1121	rs1872691	50735_ADCY7	0.098355643	4.148562275	6.85E-05	0.02840635	0.055235022	16	A	G	0.2521	242	chr16	48908798	48908847	chr16	48907711	[Crohn's disease]
1122	rs7210733	6900528_RHOT1	-0.115630043	-4.148025188	6.87E-05	0.028453114	0.096976583	17	G	A	0.3974	234	chr17	27560483	27560532	chr17	27591452	[Obesity-related traits]
1123	rs13019380	3120458_NCL	-0.321199379	-4.14706574	6.89E-05	0.028527933	0.109983276	2	C	A	0.03719	242	chr2	232028437	232028486	chr2	232028825	[Attention deficit hyperactivity disorder],[Body mass index],[Eating disorders (purging via substances) ],[Obesity]
1124	rs10947317	4640142_STK19	0.163686001	4.146886539	6.90E-05	0.028542373	0.094435062	6	A	G	0.05372	242	chr6	31948914	31948963	chr6	32678972	[Age-related macular degeneration],[Hematology traits],[Prostate cancer]
1125	rs6933979	4640333_ZNF76	-0.102326042	-4.14619986	6.91E-05	0.028601573	0.067110852	6	A	G	0.2975	242	chr6	35371364	35371413	chr6	35239537	[Height]
1126	rs7091555	1690259_PAPSS2	0.090312526	4.144449679	6.96E-05	0.028745606	0.113879217	10	C	A	0.3884	242	chr10	89494838	89494887	chr10	88665161	[Exercise (leisure time)]
1127	rs2136014	3780681_MBP	-0.06215395	-4.143885679	6.97E-05	0.028788192	0.093151518	18	G	A	0.219	242	chr18	72853950	72853999	chr18	72382632	[Age-related macular degeneration (GA)],[Liver enzyme levels (alanine transaminase)],[Obesity-related traits],[QT interval]
1128	rs330887	2510356_EMR1	0.249557036	4.143524522	6.98E-05	0.028816613	0.100461423	19	G	A	0.376	242	chr19	6890510	6890554	chr19	6851955	[Periodontitis]
1129	rs73861229	5720746_CDV3	-0.191907956	-4.143050856	7.00E-05	0.028861032	0.067790019	3	A	G	0.1405	242	chr3	134791187	134791236	chr3	135034730	[Bulimia nervosa]
1130	rs1469858	3940754_CD226	-0.100770228	-4.141889756	7.03E-05	0.028954053	0.024287596	18	A	G	0.4215	242	chr18	65681578	65681627	chr18	65680197	[Inflammatory bowel disease],[Mean platelet volume],[Type 1 diabetes],[Type 1 diabetes autoantibodies]
1131	rs855865	3870594_IFI16	0.125278581	4.140552354	7.06E-05	0.029067507	0.066059256	1	G	A	0.2562	242	chr1	157288195	157288244	chr1	157295002	[C-reactive protein],[Celiac disease and Rheumatoid arthritis],[Hematology traits],[Obesity-related traits]
1132	rs56214333	5220491_VGLL4	-0.082117891	-4.140092563	7.07E-05	0.029107047	0.06606514	3	G	A	0.4917	242	chr3	11572662	11572711	chr3	10739713	[Anorexia nervosa],[Metabolite levels (HVA)],[Metabolite levels (HVA-5-HIAA Factor score)]
1133	rs10151986	240053_GCH1	-0.266547379	-4.138650547	7.11E-05	0.029218937	0.03078772	14	C	A	0.05785	242	chr14	54379051	54379100	chr14	54366759	[Obesity-related traits],[Rheumatoid arthritis]
1134	rs9423766	1470601_PFKFB3	-0.110425191	-4.137383402	7.15E-05	0.029326874	0.053178872	10	A	T	0.475	240	chr10	6316772	6316821	chr10	7152328	[Myopia (pathological)]
1135	rs907869	3400332_RHOB	0.172690341	4.137021883	7.16E-05	0.029360569	0.039531695	2	A	G	0.2708	240	chr2	20512363	20512412	chr2	20234349	[Systemic sclerosis]
1136	rs984796	6250435_ARHGEF3	0.080523181	4.136869181	7.16E-05	0.029376324	0.034026938	3	C	A	0.3512	242	chr3	56736615	56736664	chr3	56794736	[Height],[Mean platelet volume],[Obesity-related traits],[Platelet counts],[Rheumatoid arthritis]
1137	rs72825780	5860343_INPP4A	0.129556834	4.136748462	7.16E-05	0.02938091	0.093957946	2	A	G	0.06723	238	chr2	98560004	98560038	chr2	98696653	[Bipolar disorder (mood-incongruent)]
1138	rs3130791	2510411_SLC44A4	-0.055795097	-4.135812673	7.19E-05	0.029457649	0.008535443	6	G	A	0.3471	242	chr6	31938999	31939048	chr6	30939822	[Menopause (age at onset)],[Telomere length],[Vitiligo]
1139	rs2425047	1850681_EIF6	0.101372662	4.135636747	7.19E-05	0.029467519	0.075599124	20	C	A	0.1736	242	chr20	33330306	33330355	chr20	33335089	[Freckling],[Height]
1140	rs1546747	7150152_PTPLAD1	-0.085834468	-4.135413963	7.20E-05	0.029486047	0.036692725	15	A	G	0.3432	236	chr15	63657593	63657642	chr15	62997881	[Mean corpuscular hemoglobin],[Red blood cell traits]
1141	rs2066401	4830424_MYLIP	0.157003902	4.135177319	7.20E-05	0.029510192	0.049903465	6	A	G	0.1405	242	chr6	16256091	16256140	chr6	15988479	["Cholesterol, total"],[LDL cholesterol],[Major depressive disorder],[Response to statin therapy (LDL-C)]
1142	rs12608932	4760167_SSBP4	-0.093811401	-4.132808604	7.27E-05	0.029714848	0.073418	19	C	A	0.3	240	chr19	18404807	18404853	chr19	17613689	[Breast cancer]
1143	rs12712526	5220138_STRN	-0.099477577	-4.13194213	7.29E-05	0.029785753	0.038850641	2	G	A	0.4628	242	chr2	36929517	36929566	chr2	37236819	[Ventricular conduction]
1144	rs1700490	4900079_UIMC1	-0.069282465	-4.131478884	7.31E-05	0.029824157	0.043738001	5	G	A	0.4458	240	chr5	176334127	176334176	chr5	176335007	[Activated partial thromboplastin time],[Menarche and menopause (age at onset)],[Menopause (age at onset)]
1145	rs1112520	2470053_USP6NL	-0.0770894	-4.130850264	7.32E-05	0.029872188	0.120568569	10	A	C	0.4	240	chr10	11543061	11543110	chr10	11375080	[Obesity-related traits]
1146	rs236919	2900731_PCSK7	-0.066743191	-4.12991073	7.35E-05	0.02995068	0.092415438	11	G	A	0.4748	238	chr11	116581196	116581245	chr11	116600571	[Cardiovascular disease risk factors],[Iron status biomarkers]
1147	rs62137469	2710471_MTA3	-0.088713252	-4.129877294	7.35E-05	0.029953439	0.15914286	2	A	G	0.1958	240	chr2	42789546	42789595	chr2	43085123	[Attention deficit hyperactivity disorder],[Hyperactive-impulsive symptoms]
1148	rs74121782	5960544_SEPHS1	0.146643569	4.12906558	7.37E-05	0.030020771	0.064292607	10	A	C	0.04545	242	chr10	13400563	13400612	chr10	13995577	[IgG glycosylation]
1149	rs4970446	2140164_SKI	-0.087202614	-4.128512465	7.39E-05	0.030066679	0.061838063	1	G	A	0.1583	240	chr1	2229201	2229250	chr1	1330559	[IgG glycosylation]
1150	rs8122922	4780398_NXT1	-0.062668831	-4.125522373	7.47E-05	0.030319274	0.059548033	20	G	A	0.2397	242	chr20	23283196	23283245	chr20	23580776	[Obesity-related traits]
1151	rs12564899	3890689_CD247	-0.13615507	-4.125107739	7.48E-05	0.030355934	0.072210964	1	G	A	0.2562	242	chr1	165666584	165666633	chr1	165768783	[Celiac disease],[Celiac disease and Rheumatoid arthritis],[Rheumatoid arthritis],[Systemic sclerosis]
1152	rs7775627	7550450_SLC22A23	-0.118636076	-4.122903808	7.54E-05	0.030551183	0.052135835	6	A	G	0.157	242	chr6	3269528	3269577	chr6	2911814	[Antipsychotic-induced QTc interval prolongation],[Crohn's disease],[Obesity-related traits]
1153	rs10417101	1450615_OPA3	0.138056114	4.121730987	7.58E-05	0.030647229	0.071814717	19	A	G	0.1198	242	chr19	50748128	50748177	chr19	50287117	[Depression and alcohol dependence]
1154	rs4925663	3420154_NLRP3	0.133872783	4.121452005	7.58E-05	0.030665716	0.068415628	1	A	G	0.4417	240	chr1	245678605	245678654	chr1	245681240	[C-reactive protein],[Fibrinogen],[Word reading]
1155	rs57960171	5870228_ADSL	0.086201858	4.120524327	7.61E-05	0.03075147	0.048326163	22	A	G	0.09504	242	chr22	39090986	39091006	chr22	38998581	[Height]
1156	rs3729760	2230189_FKRP	0.122334373	4.11907993	7.65E-05	0.030881432	0.045103916	19	A	G	0.1625	240	chr19	51952828	51952877	chr19	51803503	[Chronic lymphocytic leukemia]
1157	rs446125	7210192_ADA	0.112072388	4.118404879	7.67E-05	0.030945194	0.104764748	20	A	C	0.4339	242	chr20	42681855	42681888	chr20	42700679	[Crohn's disease],[DNA methylation (variation)],[Hair morphology],[Inflammatory bowel disease],[Multiple sclerosis],[Orofacial clefts],[Platelet counts],[Polycystic ovary syndrome],[Prostate cancer],[Response to amphetamines],[Type 2 diabetes],[Ulcerative colitis]
1158	rs1840677	2680132_SHOX2	0.071184238	4.117162036	7.71E-05	0.031046619	0.106654302	3	A	G	0.2314	242	chr3	159303474	159303523	chr3	158732594	[Height]
1159	rs12664662	540139_NFKBIE	-0.142758377	-4.112871539	7.83E-05	0.031403278	0.126801897	6	G	A	0.1157	242	chr6	44333944	44333993	chr6	43893550	[Rheumatoid arthritis]
1160	rs2296409	6960037_EDC4	0.060052217	4.109297497	7.94E-05	0.031721072	0.091631184	16	G	A	0.4292	240	chr16	66475745	66475794	chr16	67271231	[Coronary heart disease],[Metabolic syndrome]
1161	rs6742205	3420296_TGFA	0.201292745	4.108670215	7.95E-05	0.031781955	0.155975274	2	A	C	0.09917	242	chr2	70528444	70528493	chr2	71248744	[Longevity],[Neutrophil count],[Obesity-related traits]
1162	rs10500542	1820681_DPEP2	0.340933152	4.107087247	8.00E-05	0.031924651	0.088288762	16	G	A	0.03719	242	chr16	66578893	66578909	chr16	66582351	[HDL cholesterol]
1163	rs8019419	2190196_NIN	-0.09349027	-4.106963126	8.00E-05	0.031936329	0.024376532	14	G	A	0.325	240	chr14	50266129	50266178	chr14	50551662	[Cognitive performance],[Dietary macronutrient intake]
1164	rs17169233	1510296_ASNS	-0.134503975	-4.105910334	8.04E-05	0.032028636	0.022911991	7	A	G	0.2625	240	chr7	97319516	97319565	chr7	97449960	[Myopia (pathological)]
1165	rs62068681	520292_MC1R	0.246024175	4.104627542	8.07E-05	0.032133685	0.100623598	16	A	G	0.09244	238	chr16	88514810	88514859	chr16	88187844	[Basal cell carcinoma ],[Black vs. red hair color],[Blond vs. brown hair color],[Freckles],[Freckling],[Hair color],[Melanoma],[Non-melanoma skin cancer],[Red vs non-red hair color],[Skin sensitivity to sun],[Sunburns],[Tanning],[Vitiligo]
1166	rs57645645	610519_TPM1	-0.235914375	-4.102799369	8.13E-05	0.032304378	0.118966686	15	A	G	0.1364	242	chr15	61141496	61141529	chr15	61126631	[HDL cholesterol],[Mean platelet volume],[Obesity-related traits],[Orofacial clefts],[Platelet counts]
1167	rs949549	2810255_CSAD	0.142472493	4.102584134	8.14E-05	0.032325084	0.153131737	12	G	A	0.1198	242	chr12	51838137	51838186	chr12	51070486	[Obesity-related traits]
1168	rs7906772	4810753_EMX2OS	-0.162735984	-4.10246182	8.14E-05	0.032338757	0.059051798	10	A	G	0.06612	242	chr10	119244647	119244696	chr10	118912172	[Bipolar disorder and schizophrenia],[Cardiac repolarization],[Pulmonary function in asthmatics]
1169	rs62119005	5700722_TSSC1	-0.059776448	-4.102347202	8.14E-05	0.032350339	0.10733594	2	A	G	0.3017	242	chr2	3171988	3172037	chr2	3194915	[Diabetic retinopathy ],[White matter integrity],[White matter integrity (interaction)]
1170	rs10794339	1470382_IRF7	0.121953734	4.101706658	8.16E-05	0.032399704	0.053904266	11	G	C	0.4542	240	chr11	603117	603117	chr11	890929	[Systemic lupus erythematosus and Systemic sclerosis]
1171	rs12911566	990672_VPS18	0.101989787	4.100809813	8.19E-05	0.032479953	0.020373111	15	G	A	0.1488	242	chr15	38983123	38983172	chr15	37998925	[Visceral adipose tissue/subcutaneous adipose tissue ratio]
1172	rs72800761	5720458_ASB3	0.131500406	4.099622443	8.23E-05	0.032596625	0.145489015	2	G	A	0.04959	242	chr2	53846147	53846196	chr2	54214153	[Bulimia nervosa],[Hemostatic factors and hematological phenotypes],[Obesity-related traits],[Stroke (ischemic)]
1173	rs13175705	1740528_NR3C1	-0.120191615	-4.099377045	8.23E-05	0.032621177	0.034179105	5	G	A	0.1157	242	chr5	142680314	142680328	chr5	142902167	[Migraine],[Response to antipsychotic treatment]
1174	rs1000929	4640376_MRLC2	-0.086666889	-4.098549911	8.26E-05	0.032696636	0.024937111	18	G	A	0.2314	242	chr18	3267982	3268031	chr18	3995122	[Antineutrophil cytoplasmic antibody-associated vasculitis ]
1175	rs3846855	1850019_BAK1	-0.203623585	-4.098438219	8.26E-05	0.03270397	0.060629112	6	A	G	0.125	240	chr6	33648529	33648578	chr6	33663855	[Chronic lymphocytic leukemia],[Chronic obstructive pulmonary disease],[Hematological parameters],[Mean platelet volume],[Obesity-related traits],[Platelet counts],[Self-reported allergy],[Testicular germ cell tumor]
1176	rs4811068	4200608_SPATA2	0.094829086	4.097938618	8.28E-05	0.032755488	0.149871042	20	A	C	0.08264	242	chr20	47953673	47953722	chr20	48496573	[Psoriasis]
1177	rs10494245	6400619_BCL9	-0.105444865	-4.097842984	8.28E-05	0.032758681	0.14664982	1	A	G	0.3017	242	chr1	145564526	145564575	chr1	145637476	[Schizophrenia (negative symptoms)]
1178	rs73348287	3440204_FBN2	0.293770718	4.09705211	8.30E-05	0.032819565	0.086614828	5	G	C	0.08264	242	chr5	127669224	127669227	chr5	127901013	[Height],[Migraine - clinic-based],[Migraine with aura],[Obesity (extreme)],[Temperament]
1179	rs9548534	1010139_LHFP	-0.094165314	-4.096963645	8.31E-05	0.032825209	0.031147385	13	A	C	0.4661	236	chr13	38815518	38815567	chr13	38371915	[Hippocampal atrophy],[Preeclampsia]
1180	rs72844534	2630521_KCTD2	-0.071708229	-4.09677815	8.31E-05	0.032843669	0.067118735	17	A	G	0.2603	242	chr17	70573070	70573119	chr17	70576546	[Information processing speed]
1181	rs1571802	7650474_PHF19	0.137110823	4.096395248	8.33E-05	0.032877903	0.112343456	9	T	A	0.1417	240	chr9	122671873	122671922	chr9	123414717	[Celiac disease and Rheumatoid arthritis],[Rheumatoid arthritis]
1182	rs17441991	1410678_FAM21C	-0.076255982	-4.094765321	8.38E-05	0.033024136	0.038960964	10	G	A	0.3833	240	chr10	45601074	45601085	chr10	45056649	[Mean corpuscular hemoglobin],[Mean corpuscular volume]
1183	rs16992380	1190037_MCM8	0.094900988	4.093779817	8.41E-05	0.033119001	0.081015679	20	G	A	0.157	242	chr20	5923018	5923037	chr20	6510414	[HIV-1 control],[Menarche and menopause (age at onset)],[Menopause (age at onset)],[Preeclampsia]
1184	rs66651707	4280524_LEPREL1	-0.086788865	-4.091941049	8.46E-05	0.033305833	0.138683324	3	A	G	0.1694	242	chr3	191157361	191157410	chr3	192021281	[Working memory]
1185	rs13281369	2060674_CA2	0.186394445	4.091397048	8.48E-05	0.033357172	0.108134408	8	A	C	0.3967	242	chr8	86580533	86580582	chr8	87115433	["Autism spectrum disorder, attention deficit-hyperactivity disorder, bipolar disorder, major depressive disorder, and schizophrenia (combined)"],[Black vs. blond hair color],[Black vs. red hair color],[Blond vs. brown hair color],[Blood trace element (Zn levels)],[Blue vs. brown eyes],[Blue vs. green eyes],[Breast cancer],[Dupuytren's disease],[Eye color],[Gambling],[Hair color],[Height],[Inflam…
1186	rs72702561	6420521_PRUNE	-0.201767893	-4.09116491	8.49E-05	0.033374506	0.034993592	1	G	A	0.0625	240	chr1	149274468	149274517	chr1	148952340	[Chronic kidney disease],[Rhegmatogenous retinal detachment]
1187	rs3810298	2360328_FBXO46	-0.12792072	-4.089481256	8.54E-05	0.033527595	0.037061475	19	A	G	0.07025	242	chr19	50905921	50905970	chr19	51492473	[Subcutaneous adipose tissue]
1188	rs2421095	6510044_TPRKB	-0.125512583	-4.089418068	8.54E-05	0.0335344	0.017555811	2	G	A	0.1458	240	chr2	73815202	73815204	chr2	72967032	[Creatinine levels],[Metabolite levels]
1189	rs4258434	730068_JARID1A	-0.174263634	-4.088510119	8.57E-05	0.033613663	0.081291308	12	C	G	0.1529	242	chr12	263881	263930	chr12	131295	[Chronic kidney disease]
1190	rs72765853	3460754_AXIN1	-0.222095456	-4.088445914	8.57E-05	0.033617437	0.0539903	16	A	G	0.04545	242	chr16	337723	337772	chr16	322065	[Bone mineral density]
1191	rs7191969	2490754_MAP1LC3B	-0.113424227	-4.088373048	8.58E-05	0.03362335	0.02103404	16	G	A	0.1653	242	chr16	85995525	85995574	chr16	86012884	[Major depressive disorder]
1192	rs1383267	7330392_TAP1	0.090075611	4.087852184	8.59E-05	0.033671427	0.024646018	6	A	G	0.3347	242	chr6	32921087	32921136	chr6	32941624	[Alzheimer's disease],[Alzheimer's disease (late onset)],[Nephropathy],[Parkinson's disease],[Tourette syndrome]
1193	rs2880708	4540632_EIF4E2	0.060595606	4.087644472	8.60E-05	0.033685724	0.026834923	2	A	C	0.4339	242	chr2	233140091	233140140	chr2	233081970	[Non-small cell lung cancer]
1194	rs12057176	6180670_PEF1	-0.12712024	-4.087192962	8.61E-05	0.03372946	0.017178419	1	A	G	0.075	240	chr1	31868271	31868320	chr1	31864305	[Visceral adipose tissue adjusted for BMI]
1195	rs4817535	3780435_GART	0.066641095	4.085876155	8.66E-05	0.033847778	0.117843343	21	C	G	0.4449	236	chr21	33819031	33819080	chr21	33433756	[Crohn's disease]
1196	rs677521	1070386_CBX1	-0.099617279	-4.085362375	8.67E-05	0.033906276	0.043858666	17	A	G	0.314	242	chr17	43502841	43502890	chr17	44235930	[Body mass index],[Epilepsy (generalized)]
1197	rs2249234	7380450_CLDN14	0.097630564	4.085185688	8.68E-05	0.033922844	0.11531722	21	G	A	0.3058	242	chr21	36754964	36755013	chr21	36772338	[Kidney stones],[QT interval]
1198	rs62251958	7570154_CCR4	0.42910419	4.084320843	8.71E-05	0.034012591	0.072196221	3	A	G	0.08678	242	chr3	32971319	32971368	chr3	32904346	[Celiac disease],[Hepatocellular carcinoma],[Venous thromboembolism (gene x gene interaction)]
1199	rs10753429	4830239_ITPKB	-0.073857982	-4.084001289	8.72E-05	0.03404971	0.027635476	1	A	G	0.4	240	chr1	224886280	224886329	chr1	225167899	[Subcutaneous adipose tissue]
1200	rs9547717	5700424_FAM48A	-0.200648797	-4.083366841	8.74E-05	0.034115337	0.119231306	13	G	A	0.03306	242	chr13	36489483	36489501	chr13	36477480	[Breast size]
1201	rs10816158	3520202_DOCK8	0.111035635	4.082618672	8.76E-05	0.034193585	0.034318552	9	A	C	0.1364	242	chr9	454869	454918	chr9	964775	[Mean platelet volume],[Obesity-related traits]
1202	rs73329094	3420739_SNTB1	-0.136979488	-4.08257809	8.76E-05	0.03419496	0.019013003	8	C	A	0.1583	240	chr8	121619351	121619400	chr8	121394799	[Bipolar disorder and schizophrenia],[Eosinophilic esophagitis (pediatric)],[IgG glycosylation],[Myopia (pathological)]
1203	rs1110649	4010279_CNOT2	-0.082624136	-4.082565548	8.76E-05	0.03419496	0.04394731	12	A	G	0.2975	242	chr12	69022173	69022215	chr12	68729490	[Amyotrophic lateral sclerosis (age of onset)]
1204	rs12357682	4200100_COX15	0.111239376	4.081001455	8.81E-05	0.034345477	0.102771377	10	G	A	0.1612	242	chr10	101461705	101461754	chr10	100572709	[Crohn's disease],[Obesity-related traits]
1205	rs2427554	3930086_UCKL1	-0.064366586	-4.080017157	8.85E-05	0.034439594	0.119505213	20	A	G	0.3678	242	chr20	62042013	62042062	chr20	62020009	[Prostate cancer]
1206	rs13393590	3800050_ADCY3	-0.12128778	-4.079543276	8.86E-05	0.034486323	0.101372693	2	G	A	0.2851	242	chr2	24895600	24895649	chr2	25001180	[Body mass index],[Body mass index (non-asthmatics)],[Height],[Inflammatory bowel disease],[Obesity],[Pubertal anthropometrics],[Type 1 diabetes]
1207	rs7611260	4560064_GLB1	0.086163948	4.078311299	8.90E-05	0.034599534	0.073607067	3	A	G	0.2458	240	chr3	33013372	33013421	chr3	33000114	[Atopic dermatitis],[Hepatocellular carcinoma]
1208	rs13356883	1770114_PDE4D	0.225173294	4.078249825	8.90E-05	0.034604174	0.046634877	5	G	A	0.05372	242	chr5	58302551	58302600	chr5	58672295	[Adverse response to chemotherapy (neutropenia/leucopenia) (gemcitabine)],[Asthma],[Breast cancer],[Esophageal cancer],[Immune response to smallpox vaccine (IL-6)],[Neuroticism],[Obesity-related traits],[Response to antipsychotic treatment],[Sleepiness]
1209	rs9950869	1430114_NAPG	0.134116169	4.077321304	8.94E-05	0.034693081	0.105222734	18	A	C	0.09917	242	chr18	10539088	10539093	chr18	10421060	[Non-small cell lung cancer]
1210	rs9301959	2370593_GPC6	-0.075248575	-4.076722327	8.96E-05	0.034754086	0.062843304	13	G	A	0.4339	242	chr13	93853637	93853686	chr13	93908106	[Alzheimer's disease (cognitive decline)],[Attention deficit hyperactivity disorder],[Bipolar disorder and schizophrenia],[Breast size],[Disc degeneration (lumbar)],[Neuroticism],[Obesity-related traits],[Renal sinus fat ],[Tonometry],[Visceral fat]
1211	rs766890	3460121_TOMM20	-0.085719497	-4.076596267	8.96E-05	0.034766855	0.031627264	1	G	A	0.4667	240	chr1	233339819	233339868	chr1	234202304	["Cholesterol, total"],[HIV-1 control],[Immune reponse to smallpox (secreted IL-2)],[LDL cholesterol],[Obesity-related traits]
1212	rs2126852	270445_RCHY1	-0.085656579	-4.075847684	8.98E-05	0.034824301	0.049560943	4	G	A	0.2562	242	chr4	76624330	76624379	chr4	76625870	[Prion diseases],[QT interval],[Response to tocilizumab in rheumatoid arthritis]
1213	rs6579837	2680100_TNIP1	0.154566031	4.074762722	9.02E-05	0.034930955	0.006396157	5	A	C	0.07983	238	chr5	150416450	150416482	chr5	150415087	[Inflammatory bowel disease],[Myasthenia gravis ],[Myopia (pathological)],[Psoriasis],[Systemic lupus erythematosus],[Systemic lupus erythematosus and Systemic sclerosis],[Systemic sclerosis]
1214	rs9911269	4880563_MPRIP	-0.078547986	-4.074417707	9.03E-05	0.034960293	0.059312566	17	A	G	0.3058	242	chr17	17028983	17029032	chr17	16520609	[Diabetic retinopathy ],[IgG glycosylation],[Obesity-related traits]
1215	rs1056720	4760338_CDC25B	-0.092459583	-4.073608515	9.06E-05	0.035035665	0.082115577	20	A	G	0.2438	242	chr20	3734490	3734539	chr20	3732110	[Bipolar disorder]
1216	rs17013007	7160593_PPM1K	0.323749664	4.073488128	9.06E-05	0.035046199	0.126484682	4	G	A	0.04959	242	chr4	89402888	89402902	chr4	88869679	[Bipolar disorder],[Conduct disorder (interaction)],[Metabolite levels]
1217	rs2815615	5560347_UPF2	-0.098499389	-4.072339843	9.10E-05	0.03516346	0.025262069	10	C	A	0.3843	242	chr10	12037471	12037512	chr10	12656239	[Prostate cancer (gene x gene interaction)]
1218	rs10887149	6650324_PLEKHA1	0.104334867	4.070853472	9.15E-05	0.035293898	0.014090362	10	A	G	0.281	242	chr10	124180729	124180778	chr10	124156994	[Age-related macular degeneration],[Age-related macular degeneration (extreme sampling)],[Height]
1219	rs17046412	4220551_PNPT1	-0.120896484	-4.06970541	9.19E-05	0.03541452	0.008673988	2	A	C	0.1597	238	chr2	55714958	55715007	chr2	54923455	[Amyotrophic lateral sclerosis],[Height],[IgG glycosylation]
1220	rs2875534	730487_RARS2	0.211002807	4.068182809	9.24E-05	0.035571618	0.120056467	6	A	G	0.05372	242	chr6	88285071	88285120	chr6	88148690	[Obesity-related traits]
1221	rs3873352	4280546_BAT4	0.110637433	4.067067606	9.28E-05	0.035669023	0.083442651	6	C	G	0.1333	240	chr6	31738156	31738205	chr6	31130092	[Epstein-Barr virus immune response (EBNA-1)]
1222	rs1231090	6840148_CREBBP	-0.101230816	-4.065800102	9.32E-05	0.035797084	0.035494378	16	A	C	0.2893	242	chr16	3778581	3778630	chr16	3331638	[Metabolite levels (HVA/5-HIAA ratio)],[Obesity-related traits],[QT interval (interaction)]
1223	rs73087762	1450370_DCP1A	-0.100132629	-4.064863984	9.36E-05	0.03589657	0.035912851	3	G	A	0.1083	240	chr3	53326340	53326389	chr3	53152316	[Heart rate]
1224	rs4969259	5550132_AATK	0.093849704	4.063875512	9.39E-05	0.035996918	0.13300211	17	G	A	0.4542	240	chr17	76705973	76706022	chr17	76733197	[Obesity-related traits]
1225	rs1384135	4290243_ARHGAP24	-0.09648475	-4.062104779	9.45E-05	0.036177843	0.118864294	4	G	A	0.3375	240	chr4	87140889	87140899	chr4	86784222	[Electrocardiographic traits],[Obesity-related traits],[PR interval]
1226	rs2180	7550181_IFNAR1	0.114336123	4.061472633	9.47E-05	0.036248807	0.069768591	21	A	G	0.3223	242	chr21	33653639	33653688	chr21	33266149	[Crohn's disease]
1227	rs955514	1170162_DSTYK	0.102304757	4.061341254	9.48E-05	0.036259723	0.094182306	1	G	A	0.1405	242	chr1	203378781	203378830	chr1	202610998	[Obesity-related traits]
1228	rs2517614	6370068_GNL1	0.112989486	4.060769738	9.50E-05	0.036319631	0.037924217	6	A	G	0.2333	240	chr6	30621787	30621827	chr6	30271934	[Bipolar disorder (age of onset and psychomotor symptoms)],[Crohn's disease],[Mean corpuscular volume],[Red blood cell traits]
1229	rs10999152	6620379_LRRC20	0.081037632	4.060242988	9.52E-05	0.036372507	0.102645309	10	A	T	0.2975	242	chr10	71728811	71728860	chr10	71563139	[Brain connectivity]
1230	rs59768494	610424_CROCC	0.15987034	4.05985475	9.53E-05	0.036411299	0.095459268	1	G	A	0.07851	242	chr1	17171812	17171861	chr1	17171338	[Allergic rhinitis]
1231	rs844430	3130632_POLR2B	0.07394159	4.057196653	9.63E-05	0.036679811	0.008795959	4	A	G	0.3182	242	chr4	57585024	57585035	chr4	58003445	[Age-related macular degeneration],[Height]
1232	rs11922009	1030463_PROK2	-0.334256496	-4.056547087	9.65E-05	0.036746061	0.223454102	3	C	A	0.1405	242	chr3	71903840	71903889	chr3	72668830	[Bilirubin levels]
1233	rs7908645	1010477_ADD3	-0.095018585	-4.056068597	9.67E-05	0.036790776	0.068251976	10	A	C	0.4339	242	chr10	111872576	111872625	chr10	112846415	[Biliary atresia]
1234	rs2892280	430356_OR2W3	-0.488033284	-4.055497726	9.69E-05	0.036817191	0.019451416	1	A	G	0.03719	242	chr1	246126108	246126157	chr1	246117617	[Mean corpuscular volume]
1235	rs59923959	7380274_PAPOLG	0.084967187	4.05485895	9.71E-05	0.036880341	0.095476963	2	A	C	0.1488	242	chr2	60879402	60879451	chr2	59933329	[Crohn's disease],[Hodgkin's lymphoma]
1236	rs7853062	4260017_CDK5RAP2	0.208687062	4.054076369	9.74E-05	0.036953878	0.056992296	9	A	G	0.1033	242	chr9	122202946	122202984	chr9	122777541	[Response to antipsychotic therapy (extrapyramidal side effects)],[Response to statin therapy]
1237	rs9634593	5090040_ING1	0.07405987	4.053660733	9.75E-05	0.036989449	0.150430573	13	A	C	0.4091	242	chr13	110170851	110170900	chr13	109978102	[Obesity-related traits],[Wegener's granulomatosis]
1238	rs25527	1990110_TRIM10	0.190546477	4.053419611	9.76E-05	0.037013063	0.045560462	6	A	G	0.2025	242	chr6	30227870	30227919	chr6	30798917	[HIV-1 control]
1239	rs72770191	4590725_PDXDC1	0.163744172	4.050758954	9.86E-05	0.037287372	0.092005584	16	A	G	0.05785	242	chr16	15038663	15038712	chr16	15606128	[Bone mineral density],[Height],[Metabolic traits],[Phospholipid levels (plasma)]
1240	rs12600029	3360451_BANP	0.13487766	4.050657764	9.86E-05	0.037298617	0.074301689	16	A	G	0.1364	242	chr16	86626496	86626501	chr16	86721409	[Central corneal thickness],[Corneal structure],[Menopause (age at onset)]
1241	rs28550637	4810520_TRIB1	0.12724378	4.050652505	9.86E-05	0.037298617	0.061533603	8	A	C	0.3182	242	chr8	126519624	126519673	chr8	126937061	["Cholesterol, total"],[Adiponectin levels],[Crohn's disease],[HDL Cholesterol - Triglycerides (HDLC-TG)],[HDL cholesterol],[Inflammatory bowel disease],[LDL cholesterol],[Lipid metabolism phenotypes],[Liver enzyme levels (alanine transaminase)],[Liver enzyme levels (alkaline phosphatase)],[Obesity-related traits],[Response to statin therapy],[Triglycerides],[Triglycerides-Blood Pressure (TG-BP)]
1242	rs2315654	6420450_LIME1	0.130957352	4.049767857	9.89E-05	0.037393256	0.071668531	20	G	A	0.1458	240	chr20	61840848	61840897	chr20	61870085	[Inflammatory bowel disease],[Prostate cancer]
1243	rs6129778	1850575_CHD6	-0.099031942	-4.049640114	9.90E-05	0.0374052	0.082397793	20	A	C	0.2521	242	chr20	39465305	39465354	chr20	39303992	[Hippocampal atrophy]
1244	rs6934383	3420373_SOD2	-0.211298893	-4.048981614	9.92E-05	0.037471127	0.131413763	6	G	A	0.2458	236	chr6	160033762	160033811	chr6	160304393	[Age-related macular degeneration (GA)],[Iron status biomarkers]
1245	rs10992598	4810747_ZNF484	0.071835627	4.047766508	9.97E-05	0.037591246	0.038636793	9	C	G	0.2974	232	chr9	94648347	94648396	chr9	94837027	[Visceral adipose tissue/subcutaneous adipose tissue ratio]
1246	rs61534067	4640064_LTBR	-0.140225701	-4.047582011	9.97E-05	0.037606832	0.080566321	12	G	A	0.124	242	chr12	6370712	6370761	chr12	5415259	[Ankylosing spondylitis]
1247	rs9674817	6180154_MRPL10	0.097942576	4.04623824	0.000100229	0.037747865	0.085637231	17	A	G	0.2603	242	chr17	43255998	43256047	chr17	43243821	[Alzheimer's disease (cognitive decline)]
1248	rs17062711	4570717_AKAP11	0.092215614	4.044563343	0.000100849	0.037905932	0.073313688	13	A	G	0.2667	240	chr13	41782311	41782360	chr13	41477631	[Bone mineral density],[Bone mineral density (spine)]
1249	rs4149258	1570497_PTK2B	0.165763662	4.043287401	0.000101324	0.038046667	0.05736376	8	A	G	0.08403	238	chr8	27311005	27311018	chr8	27455961	[Dental caries]
1250	rs6424379	2190019_CD160	-0.27854639	-4.04190553	0.000101842	0.038185574	0.085386431	1	G	A	0.4833	240	chr1	144407366	144407415	chr1	144267010	[Urate levels]
1251	rs73309579	2000156_HDAC9	-0.12462503	-4.041815727	0.000101875	0.038193181	0.135268929	7	G	A	0.1134	238	chr7	18640793	18640842	chr7	18575627	[Male-pattern baldness],[Obesity-related traits],[Retinopathy in non-diabetics],[Stroke],[Stroke (ischemic)],[Ulcerative colitis]
1252	rs4841909	290441_QSOX2	0.123723709	4.040071312	0.000102532	0.038356629	0.080796494	9	G	A	0.3719	242	chr9	138238247	138238296	chr9	138096541	[Height]
1253	rs11539534	2100537_PKNOX1	-0.136551344	-4.038061367	0.000103293	0.038575479	0.104642306	21	A	G	0.1083	240	chr21	43326537	43326586	chr21	43993312	[Biochemical measures],[Cognitive performance],[Information processing speed]
1254	rs1570713	2000398_EIF5	0.083422553	4.037107227	0.000103657	0.03868104	0.08703919	14	A	G	0.3719	242	chr14	102880716	102880765	chr14	102854671	[Red blood cell traits]
1255	rs28706786	5670382_BRF1	-0.115261876	-4.036401667	0.000103926	0.038753747	0.066790378	14	A	G	0.09167	240	chr14	104746939	104746988	chr14	104013855	[Mean platelet volume]
1256	rs3958122	4280603_SLBP	0.09326601	4.035949892	0.000104099	0.038807915	0.042054057	4	A	G	0.2875	240	chr4	1664501	1664550	chr4	1663729	[Height],[Urinary bladder cancer]
1257	rs1126667	3400403_EIF4A1	0.077296741	4.035065534	0.000104439	0.038901662	0.091904054	17	A	G	0.2975	242	chr17	7422875	7422924	chr17	6843484	[IgM levels]
1258	rs889897	2680097_YPEL5	0.088013371	4.034708501	0.000104576	0.038943481	0.013844673	2	A	G	0.3182	242	chr2	30236635	30236684	chr2	31024914	[Celiac disease and Rheumatoid arthritis]
1259	rs72821440	5570376_FAM50B	-0.166358316	-4.034344919	0.000104716	0.038979291	0.085820361	6	A	G	0.06612	242	chr6	3796237	3796286	chr6	4700919	[Adverse response to chemotherapy (neutropenia/leucopenia) (camptothecin)]
1260	rs12410765	1050482_CD46	-0.099262014	-4.033942971	0.000104871	0.039022977	0.107064442	1	T	A	0.1345	238	chr1	206034573	206034622	chr1	206254554	[Age-related macular degeneration],[Biomedical quantitative traits],[Heart rate],[Obesity-related traits]
1261	rs62208400	4890292_TSHZ2	0.293589815	4.033636094	0.000104989	0.039049553	0.167753401	20	C	G	0.04959	242	chr20	51306317	51306366	chr20	51803134	[Attention deficit hyperactivity disorder],[Body mass index (non-asthmatics)],[Hemoglobin]
1262	rs6997533	60093_NCALD	0.1896543	4.033481608	0.000105049	0.039065917	0.075213344	8	G	A	0.157	242	chr8	102768224	102768273	chr8	103112944	[Coffee consumption],[Cognitive performance]
1263	rs7010399	940164_ASAP1	0.090914828	4.033162655	0.000105172	0.039101416	0.115469778	8	T	A	0.2934	242	chr8	131135610	131135659	chr8	131506449	[Migraine],[Multiple sclerosis]
1264	rs10210302	2940082_UGT1A3	-0.103579383	-4.031382273	0.000105863	0.039297141	0.113420714	2	A	G	0.4042	240	chr2	234303240	234303289	chr2	233823578	[Bilirubin levels],[Cholelithiasis-related traits in sickle cell anemia],[Circulating cell-free DNA],[Metabolic traits],[Metabolite levels]
1265	rs2602970	4230017_ST8SIA4	0.114220277	4.031096974	0.000105974	0.03932198	0.059639495	5	G	A	0.4208	240	chr5	100171084	100171133	chr5	99286211	[Conduct disorder (interaction)],[IgG glycosylation]
1266	rs4713555	1940465_AGER	0.08661748	4.030362466	0.000106261	0.039394968	0.069509282	6	A	C	0.2769	242	chr6	32257122	32257171	chr6	32683502	[Prostate cancer],[Pulmonary function],[Pulmonary function (interaction)]
1267	rs10933417	2760491_ATG16L1	0.066175569	4.028780651	0.000106881	0.039565146	0.008554918	2	C	A	0.2417	240	chr2	233868865	233868914	chr2	233541824	[Coronary heart disease],[Crohn's disease]
1268	rs7932934	1240180_IGSF9B	-0.115604359	-4.027832867	0.000107254	0.039679629	0.067842373	11	C	A	0.2025	242	chr11	133785525	133785574	chr11	132850337	[Obesity-related traits]
1269	rs164753	6130762_CDK10	0.11219475	4.027688388	0.000107311	0.039685692	0.132959366	16	G	A	0.2562	242	chr16	88290065	88290114	chr16	88255096	["Autism spectrum disorder, attention deficit-hyperactivity disorder, bipolar disorder, major depressive disorder, and schizophrenia (combined)"],[Black vs. red hair color],[Melanoma]
1270	rs741271	4070538_TDP1	0.152480178	4.027686791	0.000107311	0.039685692	0.105233106	14	C	A	0.09504	242	chr14	89580716	89580765	chr14	88830425	[Amyotrophic lateral sclerosis],[Schizophrenia]
1271	rs6036478	6450543_CST3	-0.15695891	-4.026730502	0.000107689	0.039780431	0.041397359	20	A	C	0.1612	242	chr20	23562554	23562603	chr20	23559359	[Chronic kidney disease],[Cystatin C]
1272	rs34826229	50286_EEPD1	0.110887831	4.025446858	0.000108198	0.039923497	0.107809321	7	A	C	0.2686	242	chr7	36305795	36305844	chr7	36964830	[Obesity-related traits],[Platelet counts]
1273	rs11213290	380672_ZC3H12C	-0.076711969	-4.024849916	0.000108436	0.039995741	0.188508095	11	A	G	0.314	242	chr11	109547274	109547323	chr11	109553853	[Exercise treadmill test traits]
1274	rs507653	540689_SLC14A1	0.098249789	4.02320781	0.000109092	0.040158018	0.092666317	18	A	G	0.376	242	chr18	41585005	41585054	chr18	41686290	[Bladder cancer]
1275	rs12544208	5570324_BMP1	-0.076704381	-4.022430114	0.000109404	0.040238769	0.138531256	8	C	G	0.4959	242	chr8	22125474	22125523	chr8	22079600	[Hypertriglyceridemia],[Thiazide-induced adverse metabolic effects in hypertensive patients]
1276	rs72936816	4670575_HTATIP2	-0.147940732	-4.021751535	0.000109677	0.040303057	0.067149604	11	A	G	0.09917	242	chr11	20361434	20361483	chr11	20329943	[Obesity-related traits]
1277	rs4646834	7040327_ALDH5A1	-0.235354502	-4.02103942	0.000109964	0.04037164	0.092816673	6	C	A	0.1333	240	chr6	24644819	24644868	chr6	24609108	[Liver enzyme levels (alkaline phosphatase)]
1278	rs2185955	3400605_ZKSCAN3	0.077710145	4.020988765	0.000109984	0.040374785	0.104139775	6	G	A	0.2686	242	chr6	28442318	28442367	chr6	28330959	[Pulmonary function]
1279	rs6694572	1400133_YIPF1	0.15658767	4.01951783	0.00011058	0.04054518	0.168142986	1	A	G	0.05785	242	chr1	54090380	54090429	chr1	54544847	[Nonalcoholic fatty liver disease]
1280	rs762207	1230280_N6AMT1	-0.146949236	-4.019395867	0.000110629	0.040559752	0.059927073	21	A	G	0.1033	242	chr21	30244586	30244635	chr21	29769820	[Cognitive test performance]
1281	rs900002	6660382_CDKN1A	0.151935017	4.01888331	0.000110838	0.040624116	0.051313236	6	A	G	0.4835	242	chr6	36762947	36762996	chr6	37269369	[Colorectal cancer],[Electrocardiographic conduction measures],[Electrocardiographic traits],[Ventricular conduction]
1282	rs2295948	6580491_CUL9	0.093566291	4.01877142	0.000110883	0.040632984	0.042741296	6	G	A	0.2438	242	chr6	43300002	43300051	chr6	43754379	[Obesity-related traits]
1283	rs11657394	6550196_CRK	0.192152028	4.018272481	0.000111087	0.040690187	0.039292067	17	A	C	0.0625	240	chr17	1272919	1272968	chr17	1583700	[Height]
1284	rs1107425	5310605_CCNY	-0.169023459	-4.017022127	0.000111597	0.040828289	0.069499534	10	C	A	0.1322	242	chr10	35899004	35899053	chr10	36211932	[Crohn's disease],[Ulcerative colitis]
1285	rs12146487	5310088_GPR137	-0.137354297	-4.016492561	0.000111814	0.040890652	0.03250761	11	A	G	0.04583	240	chr11	63813489	63813538	chr11	63783215	[Sarcoidosis]
1286	rs2954755	2060040_ADORA2B	0.083659176	4.016473431	0.000111822	0.040892321	0.108829153	17	G	A	0.2603	242	chr17	15819473	15819522	chr17	15278731	[Immune reponse to smallpox (secreted IL-12p40)]
1287	rs7250535	7160164_MATK	0.11976888	4.014631149	0.000112581	0.04107672	0.084650517	19	G	A	0.2975	242	chr19	3736062	3736111	chr19	3656645	[Obesity-related traits]
1288	rs7177	4880053_ORAOV1	0.07672532	4.014425277	0.000112666	0.041093298	0.088151944	11	A	C	0.4328	238	chr11	69189679	69189728	chr11	69175296	[Breast cancer]
1289	rs2271597	3930541_PLEKHA1	-0.153130311	-4.014258389	0.000112735	0.041108825	0.109673157	10	A	G	0.3051	236	chr10	124172520	124172561	chr10	124087745	[Age-related macular degeneration],[Age-related macular degeneration (extreme sampling)],[Height]
1290	rs4514560	4260484_COMMD6	-0.168992925	-4.01411019	0.000112796	0.041126357	0.002813516	13	A	G	0.2273	242	chr13	75002393	75002403	chr13	75229260	[Diabetic retinopathy ]
1291	rs4679283	6770408_MCM2	-0.079876559	-4.013902235	0.000112882	0.041146891	0.188621131	3	G	A	0.4917	242	chr3	128823652	128823701	chr3	127911852	[MRI atrophy measures],[Response to angiotensin II receptor blocker therapy]
1292	rs2468418	3990131_NUP107	-0.066326234	-4.013533679	0.000113035	0.041178583	0.035998551	12	G	A	0.375	240	chr12	67422440	67422489	chr12	67366176	[White blood cell count]
1293	rs12744678	840356_NUAK2	-0.097367024	-4.012568499	0.000113435	0.041284569	0.03949393	1	A	G	0.2458	240	chr1	203538142	203538191	chr1	203203458	[Mean platelet volume]
1294	rs913681	20446_CEBPB	0.091688454	4.012533946	0.00011345	0.041288593	0.05022405	20	A	G	0.3208	240	chr20	48242383	48242432	chr20	48407954	[Inflammatory bowel disease]
1295	rs4656902	6280333_USF1	0.304466623	4.011848771	0.000113735	0.041367053	0.070151716	1	C	A	0.07851	242	chr1	159275823	159275872	chr1	158600366	[Inflammatory bowel disease]
1296	rs73282260	3180133_MAX	-0.127601325	-4.011703496	0.000113796	0.041385465	0.013940355	14	G	A	0.09917	242	chr14	64630203	64630252	chr14	64928717	[Anthropometric traits],[Blood trace element (Zn levels)],[Mean corpuscular volume],[Obesity-related traits],[Red blood cell traits]
1297	rs2614658	650050_AKAP13	0.079350762	4.010096465	0.000114468	0.041561995	0.031166943	15	A	C	0.339	236	chr15	84092975	84093024	chr15	84111024	[Central corneal thickness],[Corneal structure],[Interstitial lung disease ]
1298	rs57569414	5670368_SLC39A1	-0.240821027	-4.00985087	0.000114571	0.041588509	0.124929551	1	A	C	0.2107	242	chr1	152198436	152198485	chr1	152647043	[Lentiform nucleus volume ]
1299	rs11076171	4610189_HERPUD1	0.157580104	4.008480624	0.000115148	0.04173703	0.123431013	16	A	C	0.05785	242	chr16	55531653	55531658	chr16	55470018	["Cholesterol, total"],[Age-related macular degeneration],[Cardiovascular disease risk factors],[HDL Cholesterol - Triglycerides (HDLC-TG)],[HDL cholesterol],[Hematological and biochemical traits],[LDL cholesterol],[Lipid metabolism phenotypes],[Lipoprotein-associated phospholipase A2 activity and mass],[Metabolic syndrome],[Metabolic syndrome (bivariate traits)],[Metabolite levels],[Triglyceride…
1300	rs12107963	6280458_BCL6	0.12809652	4.007611234	0.000115515	0.041839742	0.09707883	3	A	G	0.2727	242	chr3	188922032	188922081	chr3	188075788	[Adverse response to chemotherapy (neutropenia/leucopenia) (epirubicin)],[Allergic sensitization],[B cell non-Hodgkin lymphoma],[Hematological and biochemical traits],[Metabolite levels],[Myopia (pathological)],[PR interval],[Pulmonary function (interaction)],[Renal function-related traits (BUN)],[Self-reported allergy],[Visceral adipose tissue adjusted for BMI],[Visceral adipose tissue/subcutane…
1301	rs72644093	6480315_GPBP1	0.199497757	4.006958741	0.000115792	0.041919147	0.002147062	5	A	G	0.0625	240	chr5	56582634	56582683	chr5	56546587	[Schizophrenia]
1302	rs12205478	5050162_CD83	-0.136575174	-4.00673814	0.000115885	0.041944499	0.121196611	6	A	G	0.3083	240	chr6	14244562	14244611	chr6	14965494	[Cognitive test performance],[Height],[Inflammatory bowel disease],[Lymphoma],[Metabolite levels (HVA/MHPG ratio)],[Multiple sclerosis (severity)],[Obesity-related traits],[Ovarian reserve],[Rheumatoid arthritis],[Working memory]
1303	rs6094835	7200242_SULF2	0.14395286	4.006564333	0.000115959	0.041966333	0.058207539	20	A	G	0.4375	240	chr20	45720017	45720066	chr20	45835186	[Atrial fibrillation],[Attention deficit hyperactivity disorder (time to onset)],[Nephrotic syndrome (acquired)]
1304	rs1548373	1690435_LOC441506	-0.119909524	-4.006265799	0.000116086	0.041996213	0.011127019	16	A	G	0.2397	242	chr16	72532318	72532367	chr16	71617362	[Treatment response for severe sepsis ]
1305	rs11635739	5900019_CRTC3	0.089551263	4.005532769	0.000116398	0.042082389	0.061601986	15	A	G	0.4711	242	chr15	88989417	88989466	chr15	89492605	[Inflammatory bowel disease],[Information processing speed]
1306	rs6961898	3420121_ARS2	-0.046271353	-4.00417413	0.000116979	0.042230981	0.066513719	7	A	G	0.4463	242	chr7	100324111	100324160	chr7	100718593	[HIV-1 control],[Height],[Obesity (early onset extreme)],[Obesity-related traits],[Pubertal anthropometrics],[Ulcerative colitis],[Waist-hip ratio]
1307	rs318470	1230156_SERPINB9	0.281883487	4.003662632	0.000117198	0.04229053	0.118734347	6	C	A	0.04132	242	chr6	2833461	2833510	chr6	2830790	[Venous thromboembolism (gene x gene interaction)]
1308	rs11264341	1340022_PMVK	-0.077989625	-4.002877872	0.000117535	0.042386415	0.140593612	1	A	G	0.4454	238	chr1	153164060	153164109	chr1	153418117	[Atrial fibrillation],[Prostate cancer]
1309	rs487989	7650682_RASGRP2	0.104425992	4.002845621	0.000117549	0.042390192	0.036065302	11	A	G	0.2231	242	chr11	64268067	64268116	chr11	64821266	[Urate levels]
1310	rs34969264	5820528_TSEN34	0.092511447	4.00120919	0.000118255	0.042579516	0.095441825	19	G	A	0.3347	242	chr19	59389241	59389290	chr19	59623603	[Obesity-related traits]
1311	rs34854267	1450072_PIGF	0.097803598	4.000928877	0.000118377	0.04260479	0.032006544	2	G	A	0.314	242	chr2	46673132	46673181	chr2	46562046	[Height]
1312	rs2496134	2940367_TBC1D7	0.118618683	4.000902945	0.000118388	0.042607151	0.13356713	6	A	C	0.2479	242	chr6	13413334	13413383	chr6	13432281	[Major CVD],[Migraine],[Migraine without aura]
1313	rs61840849	1710753_ARL5B	-0.149207387	-3.999828743	0.000118854	0.042738315	0.063262694	10	G	A	0.04959	242	chr10	19006793	19006842	chr10	18949501	[Sudden cardiac arrest]
1314	rs17635381	1440259_PCM1	-0.151202753	-3.999694252	0.000118913	0.042754414	0.021034467	8	A	C	0.09504	242	chr8	17849013	17849062	chr8	17861833	[Economic and political preferences]
1315	rs823114	4880445_NUCKS1	-0.138429247	-3.999059052	0.000119189	0.042827927	0.0350504	1	A	G	0.405	242	chr1	203955403	203955427	chr1	203986155	[Parkinson's disease],[Prostate-specific antigen levels],[Pubertal anthropometrics],[Pulmonary function decline],[White blood cell types]
1316	rs9849624	2370703_BBX	0.181660324	3.999017897	0.000119207	0.042829586	0.090081956	3	C	A	0.1942	242	chr3	109007031	109007080	chr3	109052445	[Smoking behavior]
1317	rs10908429	1980553_ADAM15	0.138248276	3.998852938	0.000119279	0.042840455	0.134294789	1	A	G	0.2727	242	chr1	153301641	153301690	chr1	152977528	[Prostate cancer]
1318	rs8006044	2060110_TDP1	-0.173663271	-3.998332671	0.000119506	0.042894854	0.080855527	14	A	T	0.1612	242	chr14	89492690	89492739	chr14	89159267	[Amyotrophic lateral sclerosis],[Schizophrenia]
1319	rs10790200	4230035_SIK3	-0.102582734	-3.998322161	0.000119511	0.042895267	0.035750337	11	G	A	0.1157	242	chr11	116219521	116219570	chr11	117073159	[Infantile hypertrophic pyloric stenosis],[Iron status biomarkers],[Response to Vitamin E supplementation],[Triglycerides],[Visceral adipose tissue adjusted for BMI]
1320	rs7842762	3170300_MTSS1	0.136943151	3.99640519	0.000120352	0.043105149	0.038869614	8	A	G	0.4669	242	chr8	125632315	125632364	chr8	125015766	[IgG glycosylation]
1321	rs863433	6520382_CNOT1	0.101328783	3.995757132	0.000120637	0.043191275	0.061563993	16	A	C	0.2	240	chr16	57111406	57111455	chr16	57224213	[Electrocardiographic traits],[QT interval]
1322	rs6518994	3370066_APOL2	0.121386843	3.991769486	0.000122409	0.0436698	0.102282709	22	A	G	0.2974	232	chr22	34952494	34952543	chr22	34931003	[End-stage renal disease (non-diabetic)]
1323	rs17195983	2940484_GNB4	0.263688382	3.991308085	0.000122615	0.043732217	0.043246311	3	A	C	0.06612	242	chr3	180599936	180599985	chr3	180981909	[Heart rate]
1324	rs6687882	430139_ACADM	-0.085193386	-3.990859326	0.000122817	0.043779841	0.089392327	1	A	C	0.4664	238	chr1	75999446	75999495	chr1	76137413	[Metabolic traits],[Metabolite levels]
1325	rs581623	5560731_KIR3DL2	-0.180700925	-3.990005157	0.000123201	0.043878066	0.146814086	19	A	G	0.4959	242	chr19	60070150	60070199	chr19	60018551	[Inflammatory bowel disease]
1326	rs3901732	6100324_TMEM126B	0.078148402	3.989521366	0.000123419	0.043940604	0.011315395	11	G	A	0.4752	242	chr11	85024457	85024470	chr11	85551427	[Height]
1327	rs6561600	620112_N4BP2L1	-0.067576254	-3.989491399	0.000123432	0.043944158	0.017233269	13	A	G	0.4625	240	chr13	31874187	31874236	chr13	32329045	[Breast cancer]
1328	rs6902415	6940356_PREP	-0.092599812	-3.986427669	0.000124821	0.04431446	0.106233938	6	A	G	0.2208	240	chr6	105832935	105832984	chr6	105883485	[Adverse response to chemotherapy (neutropenia/leucopenia) (all antimicrotubule drugs)],[Adverse response to chemotherapy (neutropenia/leucopenia) (paclitaxel)],[Age-related macular degeneration],[Crohn's disease],[Inflammatory bowel disease],[Primary tooth development (time to first tooth eruption)],[Ulcerative colitis]
1329	rs16918997	4810440_TOPORS	0.177784372	3.983720907	0.00012606	0.044634515	0.033747485	9	G	A	0.05785	242	chr9	32541619	32541668	chr9	33101348	[Immune response to smallpox vaccine (IL-6)]
1330	rs11216459	6940600_RNF214	-0.127396166	-3.983654719	0.000126091	0.044643126	0.088740853	11	A	G	0.08678	242	chr11	116658699	116658748	chr11	116957008	[Cardiovascular disease risk factors]
1331	rs2413891	6280242_DUT	-0.096573753	-3.982906441	0.000126436	0.044739763	0.059854697	15	A	G	0.157	242	chr15	46422761	46422810	chr15	46392869	[Protein quantitative trait loci]
1332	rs211107	3190092_LDHA	0.098948642	3.982616265	0.00012657	0.044774439	0.054812404	11	A	C	0.314	242	chr11	18385623	18385672	chr11	18014917	[Amyloid A Levels]
1333	rs17824181	2000021_TTC7A	0.078980719	3.982112043	0.000126803	0.044833994	0.098195309	2	G	A	0.3471	242	chr2	47154372	47154421	chr2	46882094	[Erectile dysfunction and prostate cancer treatment],[Response to statin therapy]
1334	rs2286585	4220743_JMJD6	-0.078694844	-3.982104103	0.000126806	0.044833994	0.108662749	17	G	A	0.3636	242	chr17	72226416	72226465	chr17	72223905	[Retinal arteriolar caliber]
1335	rs727797	5090563_PRKCB1	-0.088802459	-3.981204293	0.000127223	0.044934683	0.05773366	16	A	C	0.2603	242	chr16	24134561	24134610	chr16	23768416	[Rheumatoid arthritis]
1336	rs7703688	6040097_ARAP3	-0.224168328	-3.981063826	0.000127289	0.044949601	0.058022104	5	G	A	0.09091	242	chr5	141033989	141034002	chr5	140918817	[Major depressive disorder],[Myopia (pathological)]
1337	rs7903826	6620703_DIP2C	0.125837936	3.980601906	0.000127503	0.044982037	0.139713968	10	C	A	0.1983	242	chr10	311690	311739	chr10	507942	[Alzheimer's disease],[Immune reponse to smallpox (secreted IFN-alpha)],[Uric acid levels]
1338	rs73549729	60121_CTSB	0.184939547	3.980245361	0.000127669	0.045016346	0.031858848	8	A	C	0.1375	240	chr8	11737873	11737922	chr8	11725751	[Parkinson's disease]
1339	rs604356	2260747_HRK	0.313947319	3.97992	0.000127821	0.045051943	0.186865098	12	G	A	0.1777	242	chr12	115783549	115783598	chr12	116620471	[Alzheimer's disease (age of onset)],[Brain structure],[Hippocampal volume]
1340	rs56044722	3930546_SLC2A9	0.110818872	3.978324392	0.000128567	0.045252112	0.173943414	4	A	G	0.2042	240	chr4	9445608	9445657	chr4	9327037	[Alzheimer's disease],[Biochemical measures],[Cardiovascular disease risk factors],[Economic and political preferences],[Gout],[Metabolic traits],[Renal function-related traits (urea)],[Urate levels],[Uric acid levels]
1341	rs7913750	2360392_SLC25A28	0.08307347	3.978137632	0.000128654	0.045274154	0.087173311	10	G	A	0.35	240	chr10	101360346	101360395	chr10	101308865	[&beta;2-Glycoprotein I (&beta;2-GPI) plasma levels],[Crohn's disease]
1342	rs11586976	6590437_FCGR2A	-0.146752935	-3.977449172	0.000128978	0.045346768	0.09327459	1	G	A	0.1157	242	chr1	159741859	159741881	chr1	159940556	[Helicobacter pylori serologic status],[Inflammatory bowel disease],[Kawasaki disease],[Lipid metabolism phenotypes],[Ulcerative colitis]
1343	rs11103281	1090026_PMPCA	0.082418437	3.977100896	0.000129142	0.045399258	0.025132816	9	A	G	0.186	242	chr9	138437919	138437968	chr9	138069877	[Inflammatory bowel disease]
1344	rs7916801	7050609_XPNPEP1	0.111735597	3.976986084	0.000129196	0.045409106	0.108066482	10	A	G	0.1364	242	chr10	111632363	111632390	chr10	111622435	[Biliary atresia]
1345	rs72882033	4200441_SEC14L1	0.219861058	3.976786314	0.00012929	0.045426988	0.016122243	17	A	G	0.05833	240	chr17	72721767	72721816	chr17	72576318	[Cognitive performance]
1346	rs35650645	5310348_CCDC21	-0.109528485	-3.976475414	0.000129436	0.045466576	0.111619848	1	G	A	0.1322	242	chr1	26477712	26477761	chr1	27042071	[Obesity-related traits]
1347	rs2269557	6040767_PIGQ	0.11378301	3.975545417	0.000129876	0.04557764	0.05843763	16	G	A	0.2564	234	chr16	574044	574093	chr16	617630	[Disc degeneration (lumbar)]
1348	rs2726981	2810632_PTK2B	-0.084250832	-3.975464369	0.000129914	0.045586662	0.037133233	8	C	A	0.4669	242	chr8	27316269	27316318	chr8	27816215	[Dental caries]
1349	rs11780978	1050500_PLEC1	-0.116354405	-3.975193564	0.000130043	0.045621062	0.099567479	8	A	G	0.2603	242	chr8	145061701	145061750	chr8	145106840	["Cholesterol, total"],[LDL cholesterol],[Platelet counts]
1350	rs6902650	3370671_MED20	-0.080358189	-3.97459109	0.000130329	0.045700382	0.096374448	6	G	A	0.376	242	chr6	41981216	41981265	chr6	41872058	[Mean corpuscular hemoglobin],[Mean corpuscular volume],[Red blood cell count]
1351	rs536995	6480484_AJAP1	0.078095248	3.973460612	0.000130867	0.045837402	0.170463296	1	A	G	0.3182	242	chr1	4715376	4715425	chr1	5225910	[Anthropometric traits],[Dental caries],[Factor VII],[Major depressive disorder],[Migraine - clinic-based],[Obesity-related traits]
1352	rs58042989	6280543_OASL	0.146107575	3.969803252	0.000132622	0.046269944	0.082359799	12	G	A	0.2125	240	chr12	119949943	119949992	chr12	119366651	[C-reactive protein],[Cardiovascular disease risk factors],[N-glycan levels],[Type 2 diabetes]
1353	rs12963152	150082_SEC11C	-0.221106348	-3.969584228	0.000132727	0.046300376	0.083346789	18	A	G	0.219	242	chr18	54973975	54974019	chr18	55025391	[Alzheimer's disease (age of onset)]
1354	rs61910634	2570692_STT3A	0.158910077	3.969312887	0.000132859	0.046331869	0.182355387	11	C	A	0.1074	242	chr11	124993663	124993666	chr11	124198629	["Autism spectrum disorder, attention deficit-hyperactivity disorder, bipolar disorder, major depressive disorder, and schizophrenia (combined)"],[Schizophrenia]
1355	rs72478995	6940088_DGKA	0.194433581	3.969242742	0.000132893	0.046337215	0.035473191	12	G	A	0.07083	240	chr12	54632977	54632983	chr12	55103560	[Vitiligo]
1356	rs2973705	3610735_F12	0.125225468	3.967420909	0.000133777	0.04658297	0.101676126	5	A	G	0.4463	242	chr5	176761826	176761875	chr5	177674038	[Activated partial thromboplastin time],[Bipolar disorder and schizophrenia],[Chronic kidney disease],[Circulating vasoactive peptide levels ],[Height],[Ileal carcinoids],[Immune response to smallpox vaccine (IL-6)],[Major depressive disorder],[Metabolite levels],[Nephrolithiasis],[Optic disc size (rim)],[Pancreatic cancer],[Phospholipid levels (plasma)],[Platelet function and related traits],[Re…
1357	rs396746	1340475_BRD2	0.119221306	3.967370896	0.000133801	0.046587307	0.070042107	6	A	C	0.1471	238	chr6	33056979	33057028	chr6	33665023	[Asthma],[IgG glycosylation],[Response to treatment for acute lymphoblastic leukemia]
1358	rs57627330	4290403_CMTM7	-0.144459561	-3.966784487	0.000134087	0.046660996	0.067705091	3	G	A	0.0875	240	chr3	32468908	32468957	chr3	32415022	[Mortality among heart failure patients]
1359	rs10845106	1770598_KLRD1	0.250301575	3.966027788	0.000134457	0.046757014	0.148809288	12	A	C	0.4008	242	chr12	10357317	10357366	chr12	10363605	[Obesity-related traits],[Thiazide-induced adverse metabolic effects in hypertensive patients]
1360	rs10280829	7150682_ZNF800	0.120418047	3.965158296	0.000134883	0.046868642	0.012801765	7	G	A	0.09504	242	chr7	126797878	126797927	chr7	126716840	[Type 2 diabetes]
1361	rs6898157	3170398_MAT2B	0.064445841	3.965068359	0.000134927	0.046877347	0.07721094	5	A	G	0.425	240	chr5	162878609	162878658	chr5	163795093	[Aging],[Breast cancer],[Phospholipid levels (plasma)]
1362	rs2926511	70161_PKD2	0.087584575	3.964072553	0.000135417	0.047005088	0.091829961	4	G	A	0.314	242	chr4	89217614	89217663	chr4	88281635	[Caffeine consumption],[Dental caries],[Renal function-related traits (urea)]
1363	rs2074000	1010521_SP4	0.185232	3.962417178	0.000136235	0.047219683	0.067388962	7	A	C	0.07917	240	chr7	21518420	21518469	chr7	20652009	["Multiple cancers (lung cancer, gastric cancer, and squamous cell carcinoma)"],[Colorectal cancer],[Hair morphology],[Inflammatory bowel disease],[Major depressive disorder],[Major depressive disorder (broad)],[Response to statin therapy]
1364	rs7011934	2640377_PGCP	0.137797595	3.962080445	0.000136402	0.047263406	0.072332203	8	C	A	0.2025	242	chr8	97916380	97916429	chr8	98128222	[DNA methylation (variation)],[Migraine],[Sleep duration]
1365	rs9293772	7040600_ARSB	-0.101248225	-3.961776566	0.000136553	0.047294286	0.051594843	5	A	G	0.1942	242	chr5	78109736	78109785	chr5	78676052	[Attention deficit hyperactivity disorder],[Economic and political preferences],[Hippocampal atrophy],[Iron status biomarkers]
1366	rs6018027	5420592_SRC	0.106525667	3.961552736	0.000136664	0.04732207	0.040105671	20	G	A	0.4917	242	chr20	35466933	35466982	chr20	35424206	[Retinopathy in non-diabetics]
1367	rs2235324	1450193_LGALS1	0.127636275	3.959041214	0.000137918	0.047652822	0.087089471	22	G	A	0.376	242	chr22	36404457	36404506	chr22	35815670	[Fat distribution (HIV)]
1368	rs11658299	5260630_SOCS3	0.085525146	3.958966346	0.000137955	0.047656819	0.098724611	17	G	A	0.2851	242	chr17	73864902	73864951	chr17	74337317	[Blood trace element (Se levels)],[IgG glycosylation]
1369	rs10184546	4060292_BRE	-0.176032407	-3.958680498	0.000138099	0.047689093	0.050485942	2	A	G	0.04959	242	chr2	28248248	28248287	chr2	27414683	[Inflammatory bowel disease]
1370	rs2031604	3870193_TMEM180	0.140646847	3.958087084	0.000138397	0.04776339	0.182108018	10	A	G	0.1364	242	chr10	104226661	104226710	chr10	104287781	[Prostate cancer]
1371	rs1079785	770326_LDHA	0.090980178	3.958015822	0.000138433	0.047768681	0.084165959	11	G	A	0.4628	242	chr11	18385428	18385477	chr11	18028849	[Amyloid A Levels]
1372	rs7736376	6900309_ARSB	0.229256159	3.957851441	0.000138515	0.04778585	0.17191226	5	G	A	0.03719	242	chr5	78217242	78217291	chr5	78439078	[Attention deficit hyperactivity disorder],[Economic and political preferences],[Hippocampal atrophy],[Iron status biomarkers]
1373	rs7380272	3460008_TMEM173	-0.091537617	-3.957393037	0.000138746	0.047850407	0.098274934	5	A	G	0.2273	242	chr5	138835760	138835809	chr5	138840788	[Chronic obstructive pulmonary disease-related biomarkers],[Immune reponse to smallpox (secreted IFN-alpha)]
1374	rs16968215	4780743_ETFA	-0.108575256	-3.95698206	0.000138954	0.047911312	0.047607456	15	C	A	0.09917	242	chr15	74353839	74353888	chr15	74513375	[Response to tocilizumab in rheumatoid arthritis]
1375	rs9892577	7550133_TSR1	0.117102987	3.955677912	0.000139614	0.048051079	0.060785841	17	G	A	0.2458	240	chr17	2173438	2173487	chr17	2851673	[Aortic root size]
1376	rs9968554	4480543_TLR10	-0.187285245	-3.954984885	0.000139966	0.048144271	0.095579801	4	A	G	0.4042	240	chr4	38451285	38451334	chr4	37603782	[Alcohol consumption],[Allergic sensitization],[Helicobacter pylori serologic status],[Self-reported allergy]
1377	rs12459123	1580019_ZNF490	-0.086281895	-3.954234424	0.000140348	0.048231733	0.097115229	19	A	G	0.3554	242	chr19	12548000	12548049	chr19	12550741	[Bipolar disorder]
1378	rs13192436	1190039_HLA-DPA1	0.134431044	3.953828633	0.000140555	0.0482715	0.13024761	6	A	G	0.2395	238	chr6	33144417	33144466	chr6	33707957	[Aspirin exacerbated respiratory disease in asthmatics],[Asthma],[Chronic hepatitis B infection],[Hepatitis B],[Hepatitis B (viral clearance)],[Nephropathy],[Systemic sclerosis]
1379	rs12439213	2190131_RFX7	-0.160352378	-3.952892276	0.000141034	0.048396633	0.020169876	15	G	A	0.1033	242	chr15	54170139	54170188	chr15	53306456	[Chronic lymphocytic leukemia]
1380	rs1336529	1410209_SGK1	0.154724667	3.952643713	0.000141161	0.048427442	0.05114827	6	G	A	0.3843	242	chr6	134532762	134532811	chr6	133709482	[Body mass index (interaction)],[Immune reponse to smallpox (secreted IFN-alpha)]
1381	rs57793119	2340673_PTPRE	0.097657864	3.951231744	0.000141887	0.048598258	0.076813005	10	A	G	0.1708	240	chr10	129773583	129773632	chr10	130403879	[Response to amphetamines],[Select biomarker traits]
1382	rs6666087	2680010_RASSF5	-0.083352995	-3.951168816	0.000141919	0.048602678	0.080541047	1	G	A	0.4339	242	chr1	204797539	204797588	chr1	204775348	[Inflammatory bowel disease]
1383	rs162298	5890470_CCR6	-0.15795427	-3.950691136	0.000142165	0.048679006	0.110486748	6	A	G	0.376	242	chr6	167471898	167471947	chr6	167375619	[Crohn's disease],[Inflammatory bowel disease],[Rheumatoid arthritis],[Vitiligo]
1384	rs1109758	6580403_FAM179A	-0.167228952	-3.949724671	0.000142665	0.048803118	0.114186799	2	G	A	0.4174	242	chr2	29128407	29128456	chr2	29094287	[Major depressive disorder]
1385	rs1557538	4590044_KCTD17	-0.088296562	-3.947178455	0.000143989	0.049150842	0.091976569	22	A	G	0.4224	232	chr22	35789060	35789109	chr22	35042909	[Red blood cell traits]
1386	rs3744062	1770044_SEC14L1	-0.176047253	-3.946222376	0.00014449	0.049281097	0.009929546	17	A	G	0.07851	242	chr17	72721073	72721122	chr17	72601146	[Cognitive performance]
1387	rs6783483	4040022_CD86	0.159799075	3.943972199	0.000145674	0.049564125	0.149794319	3	A	G	0.1818	242	chr3	123256946	123256995	chr3	123953882	[Multiple sclerosis]
1388	rs1555026	1070475_RPL11	-0.157214468	-3.943727064	0.000145803	0.049594653	0.00811616	1	G	A	0.09091	242	chr1	23894930	23894979	chr1	23759792	[Bipolar disorder]
1389	rs3218108	4860356_BYSL	0.105102198	3.943142511	0.000146113	0.049668528	0.056053281	6	A	G	0.1777	242	chr6	42008511	42008560	chr6	42010633	[Hematological parameters],[Mean corpuscular hemoglobin],[Mean corpuscular volume],[Red blood cell count]
1390	rs4963520	6770711_CD4	-0.155016699	-3.942906701	0.000146238	0.049693531	0.026248629	12	A	G	0.1529	242	chr12	6799936	6799985	chr12	6800371	[Response to Vitamin E supplementation]
1391	rs11616142	6330037_ITPR2	0.13305392	3.941597268	0.000146934	0.049870115	0.128137435	12	G	A	0.157	242	chr12	26643375	26643424	chr12	26330430	[Amyotrophic lateral sclerosis],[Renal cell carcinoma],[Waist-hip ratio]
1392	rs11893582	2640360_UBE2E3	0.100232035	3.941018543	0.000147242	0.04995105	0.100075802	2	A	G	0.2355	242	chr2	181555017	181555066	chr2	180982685	[Ankylosing spondylitis],[Celiac disease],[Obesity]
1393	rs12086230	2140563_UBE4B	-0.152831369	-3.94051588	0.000147511	0.05001417	0.101897143	1	C	A	0.07025	242	chr1	10163565	10163614	chr1	9374933	[Hepatocellular carcinoma]
1394	rs11176926	240162_CAND1	0.068233071	3.940421257	0.000147561	0.050027239	0.039386711	12	A	G	0.3512	242	chr12	65993993	65994042	chr12	66570858	[Hippocampal atrophy]
1395	rs2930058	2710491_DAP	-0.107193752	-3.939667314	0.000147965	0.050119086	0.009593679	5	G	A	0.2314	242	chr5	10732621	10732670	chr5	10797450	[Bipolar disorder],[Bipolar disorder and schizophrenia],[Inflammatory bowel disease],[Obesity-related traits],[Response to platinum-based chemotherapy in non-small-cell lung cancer],[Ulcerative colitis]
1396	rs1253679	6330739_GNPNAT1	-0.099526576	-3.939341653	0.00014814	0.050142567	0.072928938	14	A	G	0.35	240	chr14	52311815	52311864	chr14	51528407	[Prostate cancer]
1397	rs1048344	3940768_ZNF577	0.086531651	3.939224355	0.000148203	0.050155009	0.083040676	19	G	A	0.3595	242	chr19	57066814	57066863	chr19	56217515	[Breast cancer]
1398	rs12151113	4120703_FCHO1	0.084010131	3.938882202	0.000148387	0.050196433	0.009766042	19	A	G	0.4959	242	chr19	17759616	17759655	chr19	17720370	[Tumor biomarkers]
1399	rs411069	5080601_COBLL1	-0.150105849	-3.938443505	0.000148623	0.050251613	0.110418215	2	A	G	0.2769	242	chr2	165249658	165249707	chr2	165317647	[Coronary heart disease],[Fasting insulin-related traits (interaction with BMI)],[HDL cholesterol],[Response to statin therapy],[Sexual dimorphism in anthropometric traits],[Triglycerides],[Waist-hip ratio]
1400	rs2578200	3800253_NFATC1	0.082470162	3.938274797	0.000148713	0.050275512	0.098594969	18	A	G	0.2227	238	chr18	75311993	75312042	chr18	74349395	[Schizophrenia]
1401	rs7699574	3180438_RPS3A	-0.221219695	-3.93720949	0.000149289	0.050415165	0.008907927	4	G	A	0.07851	242	chr4	152245125	152245174	chr4	152384029	[HDL cholesterol]
1402	rs9263948	4280435_LST1	-0.137493545	-3.937113976	0.00014934	0.050428509	0.102164422	6	A	G	0.1125	240	chr6	31664411	31664460	chr6	31289004	[Crohn's disease]
1403	rs3742424	780068_PPP2R5C	0.120140935	3.936436055	0.000149707	0.050516872	0.062069934	14	C	G	0.1333	240	chr14	101437957	101437979	chr14	101461330	[Autism]
1404	rs67261055	1660296_ID2	-0.133606659	-3.936143407	0.000149866	0.050555374	0.131323181	2	A	C	0.3292	240	chr2	8741581	8741630	chr2	9489435	[Hippocampal atrophy],[IgE levels ],[Lymphoma],[Multiple sclerosis (severity)],[Obesity-related traits],[Ovarian reserve],[Pulmonary function],[Response to citalopram treatment],[Self-reported allergy],[Vitamin B12 levels]
1405	rs5760782	830224_GGT1	0.097429754	3.935660266	0.000150129	0.050616486	0.141268174	22	A	C	0.1983	242	chr22	23353408	23353457	chr22	23722832	[Gamma glutamyl transpeptidase],[Hematological and biochemical traits],[Liver enzyme levels],[Liver enzyme levels (gamma-glutamyl transferase)],[Protein quantitative trait loci]
1406	rs13210447	3610719_SAMD3	-0.136481287	-3.933868672	0.000151106	0.050878091	0.132656571	6	A	T	0.1942	242	chr6	130547011	130547025	chr6	130823775	[Height],[PR interval]
1407	rs6471580	4760538_ZC3H3	0.064687243	3.933463566	0.000151327	0.050933057	0.065334114	8	A	G	0.4587	242	chr8	144590982	144591031	chr8	143983703	[Venous thromboembolism (gene x gene interaction)]
1408	rs11205726	3840164_FAF1	-0.123993862	-3.933018727	0.000151571	0.050985575	0.13415889	1	A	G	0.1513	238	chr1	51198224	51198273	chr1	50758645	[Depression and alcohol dependence],[Ulcerative colitis],[Ventricular conduction]
1409	rs3824956	7560092_TMEM126A	0.086276157	3.93245279	0.000151882	0.051066677	0.006346163	11	A	G	0.3025	238	chr11	85042843	85042892	chr11	85048130	[Height]
1410	rs849322	3520463_JAZF1	-0.101827739	-3.932327274	0.000151951	0.051085745	0.056722191	7	G	A	0.4583	240	chr7	27871165	27871214	chr7	28298111	[Crohn's disease],[Height],[Prostate cancer],[Systemic lupus erythematosus and Systemic sclerosis],[Thiazide-induced adverse metabolic effects in hypertensive patients],[Type 2 diabetes]
1411	rs61744787	3190634_DSTN	-0.18652722	-3.932190832	0.000152026	0.05110408	0.083581715	20	G	A	0.1033	242	chr20	17536566	17536615	chr20	17988309	[Migraine - clinic-based],[Presence of antiphospholipid antibodies]
1412	rs735795	6900746_UBE2D2	-0.080671023	-3.932079541	0.000152087	0.051118981	0.071772087	5	C	G	0.2769	242	chr5	138922101	138922150	chr5	139147864	[Immune reponse to smallpox (secreted IFN-alpha)]
1413	rs1365930	7050494_LAPTM4A	0.078832189	3.930292949	0.000153074	0.051348394	0.079659548	2	G	A	0.3843	242	chr2	20096176	20096225	chr2	19622846	[Adverse response to chemotherapy (neutropenia/leucopenia) (paclitaxel)],[Major depressive disorder]
1414	rs634552	7650017_SERPINH1	0.077024853	3.930014243	0.000153228	0.051395813	0.068750124	11	A	C	0.2893	242	chr11	74961166	74961215	chr11	74959700	[Height]
1415	rs4821451	6620136_MYH9	-0.106719694	-3.92958821	0.000153465	0.051457076	0.049390692	22	G	A	0.2025	242	chr22	35007690	35007739	chr22	34626055	[End-stage renal disease (non-diabetic)],[Glomerulosclerosis],[Optic disc size (rim)]
1416	rs73232820	4830148_LDB2	0.105588453	3.929479428	0.000153525	0.051470402	0.097769772	4	A	G	0.2066	242	chr4	16112426	16112475	chr4	16995228	[Cognitive performance],[QT interval],[Rhegmatogenous retinal detachment]
1417	rs12982757	3360408_MYO9B	0.077868475	3.927621233	0.000154561	0.051711719	0.038804074	19	A	G	0.2355	242	chr19	17184853	17184902	chr19	17152152	[Height]
1418	rs55793049	3940411_MGC16169	0.175242474	3.927324061	0.000154727	0.051754811	0.109062914	4	G	A	0.09244	238	chr4	107187092	107187141	chr4	106354391	[Airflow obstruction ]
1419	rs16901453	60014_FAM84B	-0.125281788	-3.926106468	0.00015541	0.051924611	0.097552023	8	G	A	0.124	242	chr8	127634492	127634541	chr8	127581044	[Age-related macular degeneration],[Obesity-related traits]
1420	rs10131036	2760136_TRIP11	0.108858021	3.924605135	0.000156255	0.052137272	0.08132861	14	G	A	0.1612	242	chr14	91505778	91505827	chr14	91321232	[Height]
1421	rs8072274	6200458_RNF213	0.084877292	3.92410846	0.000156536	0.052204384	0.041585077	17	C	A	0.4091	242	chr17	75909314	75909363	chr17	75316196	[Lipoprotein-associated phospholipase A2 activity change in response to statin therapy],[Moyamoya disease]
1422	rs7119502	3370703_FEN1	-0.216316734	-3.923957091	0.000156622	0.052225961	0.235858973	11	A	G	0.09091	242	chr11	61321035	61321084	chr11	60576170	[Inflammatory bowel disease],[Metabolite levels],[Oleic acid (18:1n-9) plasma levels],[Phospholipid levels (plasma)],[Platelet counts],[Stearic acid (18:0) plasma levels]
1423	rs2527161	4590113_MCPH1	0.09853017	3.923629261	0.000156808	0.052274987	0.128974556	8	C	A	0.1116	242	chr8	6299627	6299676	chr8	5522257	[Attention deficit hyperactivity disorder symptoms (interaction)],[Cytomegalovirus antibody response],[Dietary macronutrient intake],[Epirubicin-induced leukopenia ],[Metabolite levels (5-HIAA)],[Metabolite levels (HVA/MHPG ratio)]
1424	rs61152712	730292_RNFT2	0.14144887	3.922426338	0.000157491	0.052432851	0.077498348	12	A	G	0.09917	242	chr12	115775640	115775689	chr12	116131482	[Alzheimer's disease (age of onset)],[Obesity-related traits]
1425	rs4382936	540440_FCHSD2	0.125479702	3.921464778	0.000158039	0.052568962	0.086033124	11	C	A	0.3833	240	chr11	72225502	72225551	chr11	72630048	[Body mass index (asthmatics)],[Crohn's disease],[Insomnia (caffeine-induced)]
1426	rs16987159	940280_CTNNBL1	-0.125497072	-3.92094138	0.000158338	0.052645963	0.179816207	20	A	G	0.07851	242	chr20	35921777	35921826	chr20	36207916	[Bone mineral density]
1427	rs16850892	630240_RASSF6	0.187013163	3.92068857	0.000158483	0.052685627	0.018385631	4	A	C	0.09664	238	chr4	74657977	74658026	chr4	75391673	[Prostate cancer]
1428	rs3856154	4280692_PARP1	0.098909478	3.919622929	0.000159094	0.052825364	0.125186908	1	A	G	0.3417	240	chr1	224615431	224615480	chr1	223631638	[Melanoma]
1429	rs56310982	6250373_MAT2B	0.132565082	3.918964735	0.000159473	0.052910293	0.08464119	5	A	G	0.3264	242	chr5	162865282	162865331	chr5	163515980	[Aging],[Breast cancer],[Phospholipid levels (plasma)]
1430	rs2834210	3460307_TMEM50B	0.081861773	3.918732497	0.000159606	0.052945951	0.002438237	21	G	A	0.4959	242	chr21	33743455	33743504	chr21	33708444	[Crohn's disease]
1431	rs7221436	5720544_RAB37	0.223296346	3.918070704	0.000159988	0.053044536	0.070385768	17	A	G	0.06198	242	chr17	70254442	70254491	chr17	70361292	[Fibrinogen]
1432	rs304080	2640735_BHLHB2	-0.14394225	-3.917919669	0.000160076	0.053062171	0.067892495	3	A	G	0.4215	242	chr3	5001452	5001501	chr3	4506946	[Corneal structure]
1433	rs10277544	7100039_ABCF2	-0.070237529	-3.917869453	0.000160105	0.053066143	0.147137962	7	A	G	0.4959	242	chr7	150540751	150540800	chr7	151171566	[Bone mineral density],[IgG glycosylation]
1434	rs488834	2450047_CASZ1	-0.093246111	-3.917690585	0.000160208	0.053084886	0.040630479	1	G	A	0.4042	240	chr1	10707544	10707593	chr1	10690489	[Blood pressure],[Migraine - clinic-based],[Systolic blood pressure]
1435	rs35679614	1770603_TCN1	-0.494108595	-3.917651723	0.000160231	0.053085826	0.141375824	11	G	A	0.08678	242	chr11	59377062	59377085	chr11	59046009	[Arthritis (juvenile idiopathic)],[Folate pathway vitamin levels]
1436	rs12950741	6450594_CD79B	0.280820126	3.917264025	0.000160455	0.053135603	0.229803932	17	C	A	0.1322	242	chr17	59361234	59361283	chr17	59575394	[Height]
1437	rs10038970	4280743_RPL37	0.199859156	3.916274998	0.000161029	0.053261932	0.096617823	5	A	G	0.04959	242	chr5	40861390	40861439	chr5	40073398	[Migraine]
1438	rs17098179	2940706_SETD3	-0.065298987	-3.915554022	0.000161449	0.053348767	0.025407705	14	G	A	0.343	242	chr14	98933911	98933960	chr14	98545127	[IgG glycosylation]
1439	rs499691	780600_HCP5	-0.139698019	-3.915531907	0.000161461	0.053351142	0.120247622	6	A	G	0.3458	240	chr6	31541369	31541418	chr6	32302317	[AIDS progression],[Drug-induced liver injury (flucloxacillin)],[HIV-1 control],[Hypothyroidism],[Psoriasis],[Stevens-Johnson syndrome and toxic epidermal necrolysis (SJS-TEN)],[Visceral adipose tissue adjusted for BMI]
1440	rs34774948	3460564_PRKCB1	-0.121022427	-3.915177113	0.000161668	0.053395422	0.086067141	16	A	G	0.1471	238	chr16	24138788	24138837	chr16	24826031	[Rheumatoid arthritis]
1441	rs1991677	1820187_TMX3	-0.107596383	-3.915068789	0.000161732	0.053408083	0.021907109	18	A	G	0.1818	242	chr18	64492533	64492582	chr18	64903389	[Attention deficit hyperactivity disorder],[Bipolar disorder and schizophrenia]
1442	rs73900321	450397_IFNAR2	0.279057281	3.915067333	0.000161732	0.053408083	0.080524609	21	C	A	0.06612	242	chr21	33558480	33558529	chr21	33663737	[Crohn's disease]
1443	rs2279861	5550554_BBS1	-0.067692614	-3.914351487	0.000162151	0.053486595	0.066265258	11	A	G	0.4208	240	chr11	66057367	66057416	chr11	65889912	[Bipolar disorder]
1444	rs2426201	5560193_BCAS4	0.131903453	3.913045113	0.000162917	0.053675418	0.095110124	20	A	G	0.2603	242	chr20	48927053	48927102	chr20	48869137	[Bipolar disorder]
1445	rs1057560	2690296_SLC10A7	0.072573231	3.912463067	0.00016326	0.053755541	0.057464617	4	A	G	0.3058	242	chr4	147395755	147395804	chr4	147396791	[Heart rate]
1446	rs17660328	2070138_ERGIC1	0.098696386	3.912152589	0.000163442	0.053800511	0.027161391	5	G	A	0.2066	242	chr5	172277642	172277691	chr5	172273428	[Adverse response to chemotherapy (neutropenia/leucopenia) (paclitaxel)]
1447	rs7147691	3140181_TDP1	0.094008199	3.91170852	0.000163705	0.053869304	0.07040833	14	C	A	0.1033	242	chr14	89580100	89580149	chr14	90369579	[Amyotrophic lateral sclerosis],[Schizophrenia]
1448	rs9390038	6450768_FUCA2	-0.138291736	-3.911637662	0.000163746	0.053874533	0.106828077	6	T	A	0.1818	242	chr6	143858660	143858677	chr6	143325004	[Inflammatory bowel disease]
1449	rs11225390	3060255_BIRC3	-0.099526258	-3.909178797	0.000165205	0.054221327	0.013646021	11	A	G	0.09917	242	chr11	101713406	101713455	chr11	102083092	[MRI atrophy measures],[Prostate cancer]
1450	rs806111	4070048_NPHP4	-0.076642099	-3.908875173	0.000165386	0.054270559	0.136281961	1	C	A	0.4256	242	chr1	5934539	5934588	chr1	5976217	[QT interval]
1451	rs7128017	1030259_HPS5	-0.128587839	-3.908442579	0.000165644	0.054330932	0.028419197	11	A	C	0.1157	242	chr11	18257254	18257303	chr11	18275756	[Amyloid A Levels],[Metabolic traits]
1452	rs6437273	2600072_BOK	-0.07992647	-3.907079479	0.00016646	0.054518806	0.113097368	2	G	A	0.4835	242	chr2	242161885	242161934	chr2	242238534	[Brain structure],[Prostate cancer]
1453	rs17083258	2470136_TLE4	-0.143984469	-3.90665326	0.000166716	0.054570391	0.059542923	9	C	A	0.1198	242	chr9	81530777	81530826	chr9	82200505	[Asthma (childhood onset)],[Bipolar disorder],[Menopause (age at onset)]
1454	rs2709739	990343_SP4	0.226721733	3.906483387	0.000166818	0.054586141	0.01388852	7	G	A	0.04545	242	chr7	21518042	21518091	chr7	20780604	["Multiple cancers (lung cancer, gastric cancer, and squamous cell carcinoma)"],[Colorectal cancer],[Hair morphology],[Inflammatory bowel disease],[Major depressive disorder],[Major depressive disorder (broad)],[Response to statin therapy]
1455	rs993483	3800538_ACPL2	-0.088424329	-3.906471108	0.000166825	0.054586141	0.070090786	3	C	A	0.2066	242	chr3	142495353	142495402	chr3	141608404	[Cognitive performance],[Height]
1456	rs11808693	4590370_SLC2A1	0.138713505	3.905898394	0.00016717	0.054668056	0.121452546	1	G	A	0.09504	242	chr1	43164575	43164624	chr1	43154321	[Cardiac hypertrophy]
1457	rs10798294	6060736_FMO6P	-0.053005244	-3.905456209	0.000167437	0.054738128	0.112934807	1	C	G	0.4091	242	chr1	169397040	169397089	chr1	169490711	[Lentiform nucleus volume ]
1458	rs12361502	1410538_CYP2R1	-0.084803166	-3.90531226	0.000167524	0.054754033	0.012288539	11	G	A	0.314	242	chr11	14857275	14857324	chr11	13899425	[Vitamin D insufficiency],[Vitamin D levels]
1459	rs11869200	3940593_MFSD11	-0.089161933	-3.904855281	0.0001678	0.05481418	0.032788806	17	G	A	0.2645	242	chr17	72286774	72286823	chr17	73093275	[Retinal arteriolar caliber]
1460	rs9906989	5090619_STAT3	-0.123215144	-3.903907154	0.000168374	0.054956554	0.031995656	17	A	C	0.1167	240	chr17	37719216	37719265	chr17	37709372	[Crohn's disease],[Inflammatory bowel disease],[Multiple sclerosis]
1461	rs3852551	7330612_ATP5G2	-0.057012698	-3.903198371	0.000168804	0.055064362	0.058261404	12	A	C	0.4875	240	chr12	52349338	52349387	chr12	52265772	[Height]
1462	rs10783779	2680484_RPL41	0.089994723	3.902593026	0.000169173	0.055157107	0.008276019	12	C	A	0.4202	238	chr12	54797558	54797575	chr12	54778147	[Systemic sclerosis]
1463	rs1894290	6560747_USP5	-0.064461124	-3.901844635	0.000169629	0.05525968	0.079415781	12	G	A	0.3512	242	chr12	6845824	6845873	chr12	6778784	[Crohn's disease]
1464	rs7225721	1500600_RAB37	0.161871648	3.901634616	0.000169758	0.055284499	0.100399828	17	G	A	0.125	240	chr17	70254871	70254920	chr17	69566219	[Fibrinogen]
1465	rs10484888	6180048_NEDD9	0.125965326	3.900516112	0.000170443	0.055452144	0.08157809	6	A	T	0.1033	242	chr6	11291615	11291664	chr6	10945240	[HIV-1 susceptibility]
1466	rs73338868	7570717_GRK6	0.132627052	3.900024897	0.000170745	0.055506798	0.027377046	5	A	G	0.08824	238	chr5	176800596	176800645	chr5	177621810	[Activated partial thromboplastin time],[Chronic kidney disease],[Circulating vasoactive peptide levels ],[Metabolite levels],[Platelet function and related traits]
1467	rs7041137	6590725_RAD23B	0.078329097	3.899885453	0.00017083	0.055530322	0.148463864	9	A	G	0.3512	242	chr9	109133899	109133948	chr9	109084393	[Body mass index],[Breast cancer],[Prostate cancer]
1468	rs457420	6660626_BRD3	-0.099909145	-3.899861038	0.000170845	0.055530855	0.021705872	9	A	G	0.3487	238	chr9	135888064	135888113	chr9	135899082	[Platelet counts]
1469	rs712068	6400332_CNIH4	-0.088370152	-3.899834749	0.000170862	0.055531762	0.027976077	1	G	A	0.3264	242	chr1	222630188	222630237	chr1	222780187	[Major depressive disorder]
1470	rs12678193	4120437_RRS1	-0.174903606	-3.899669149	0.000170963	0.05555183	0.042351011	8	A	G	0.07851	242	chr8	67505108	67505157	chr8	66835722	[White matter integrity (interaction)]
1471	rs11246217	1340047_PHRF1	0.076274615	3.898152768	0.000171899	0.05577148	0.003456083	11	G	A	0.2689	238	chr11	601931	601980	chr11	613765	[Systemic lupus erythematosus],[Systemic lupus erythematosus and Systemic sclerosis]
1472	rs2431561	770411_PHF15	-0.104752596	-3.897251134	0.000172458	0.055903227	0.059532232	5	A	C	0.1375	240	chr5	133918370	133918419	chr5	133206098	[Menarche (age at onset)]
1473	rs1250089	150528_MAEA	0.074301909	3.896919204	0.000172664	0.055955477	0.034962742	4	G	A	0.4274	234	chr4	1309376	1309388	chr4	1204487	[Obesity-related traits],[Type 2 diabetes]
1474	rs7102409	3370543_PSMA1	0.206986251	3.896431262	0.000172967	0.056026302	0.138624303	11	A	C	0.05785	242	chr11	14498438	14498487	chr11	14058804	[Alzheimer's disease (cognitive decline)]
1475	rs6499145	3140563_NUTF2	-0.08049416	-3.895048515	0.00017383	0.056229463	0.121830725	16	G	A	0.3182	242	chr16	66462388	66462437	chr16	66487102	[HDL cholesterol]
1476	rs1903003	5960564_SNCA	-0.228779934	-3.894600069	0.000174111	0.056288583	0.116481296	4	G	A	0.4661	236	chr4	90869394	90869443	chr4	90105320	[Parkinson's disease]
1477	rs163504	3450681_PPM1B	-0.06956981	-3.894570661	0.000174129	0.056291639	0.031579979	2	C	G	0.3292	240	chr2	44314579	44314628	chr2	45050326	[Height]
1478	rs2169633	60707_DPP8	-0.077746428	-3.894541373	0.000174148	0.056292654	0.033310996	15	A	G	0.3347	242	chr15	63531376	63531425	chr15	64254345	[Mean corpuscular hemoglobin]
1479	rs994774	2030307_TUBGCP6	0.086751037	3.894269382	0.000174318	0.056334593	0.103837137	22	G	A	0.4545	242	chr22	48999053	48999102	chr22	48140113	[Obesity-related traits]
1480	rs3846962	4280347_BAZ1B	-0.102213121	-3.893141842	0.000175026	0.056504852	0.027956212	7	A	G	0.1552	232	chr7	72492966	72493015	chr7	72425853	[Caffeine consumption],[Hypertriglyceridemia],[Protein C levels],[Triglycerides],[Urate levels]
1481	rs412657	540563_HLA-DMA	0.095683329	3.892864747	0.000175201	0.056534803	0.051557254	6	A	C	0.416	238	chr6	33024380	33024429	chr6	32319063	["Autism spectrum disorder, attention deficit-hyperactivity disorder, bipolar disorder, major depressive disorder, and schizophrenia (combined)"],[IgG glycosylation]
1482	rs9960981	1780300_TSHZ1	0.225447047	3.892748121	0.000175274	0.05655204	0.01537567	18	C	A	0.07438	242	chr18	71130240	71130289	chr18	70950084	[Anorexia nervosa],[Intelligence],[Obesity-related traits],[Response to amphetamines]
1483	rs11885642	1820347_ASB1	-0.127034984	-3.891721919	0.000175922	0.056705883	0.190409218	2	A	G	0.09917	242	chr2	239025546	239025595	chr2	238052953	[Male-pattern baldness],[Pulmonary function]
1484	rs12552611	2490100_NIPSNAP3A	-0.112595719	-3.890791529	0.000176512	0.056817924	0.099923681	9	G	A	0.1529	242	chr9	106556744	106556793	chr9	106567651	[HDL cholesterol]
1485	rs8086266	5810414_CYB5A	-0.098899179	-3.889439614	0.000177372	0.057012165	0.107195071	18	A	C	0.2975	242	chr18	70110003	70110052	chr18	70183087	[Chronic obstructive pulmonary disease-related biomarkers]
1486	rs730077	5340328_JMJD2C	-0.071503525	-3.887827685	0.000178402	0.057245844	0.135080858	9	G	A	0.4628	242	chr9	7165007	7165056	chr9	7378791	[Obesity-related traits]
1487	rs10884970	5390161_DUSP5	0.171056561	3.887731002	0.000178464	0.057258356	0.077920952	10	A	G	0.2521	238	chr10	112260431	112260480	chr10	112184158	[Crohn's disease]
1488	rs17793018	430372_SPG3A	-0.071496974	-3.887461441	0.000178637	0.057296124	0.099437857	14	A	G	0.4504	242	chr14	50164867	50164916	chr14	50307451	[Cognitive performance]
1489	rs2867933	6480091_DNAJA4	-0.20997233	-3.887334492	0.000178718	0.057314881	0.078906959	15	G	A	0.1157	242	chr15	76361232	76361281	chr15	76361842	[Personality dimensions]
1490	rs1927448	1470215_MAP3K8	0.094414581	3.887290778	0.000178746	0.057320931	0.027826338	10	A	G	0.4545	242	chr10	30790328	30790377	chr10	30114962	[Inflammatory bowel disease]
1491	rs58810165	1050403_GOSR2	0.156565013	3.887199846	0.000178805	0.057330802	0.075006981	17	G	A	0.1752	234	chr17	42368690	42368739	chr17	41506827	[Blood pressure],[Systolic blood pressure],[Ventricular conduction]
1492	rs55972630	7050082_ACP5	-0.224737537	-3.886043887	0.000179549	0.057508658	0.09776267	19	G	A	0.1667	240	chr19	11546718	11546767	chr19	11774156	[Multiple sclerosis (severity)]
1493	rs12879293	2760452_RPS29	-0.153087792	-3.885735187	0.000179748	0.057562096	0.048344663	14	G	A	0.2025	242	chr14	49113878	49113927	chr14	48882258	[Post-traumatic stress disorder (asjusted for relatedness)],[Visceral adipose tissue/subcutaneous adipose tissue ratio],[Visceral fat]
1494	rs2287174	2810327_GIT2	-0.145232562	-3.885516912	0.000179889	0.057592431	0.023208805	12	G	A	0.07025	242	chr12	108875408	108875422	chr12	108958453	[Metabolic syndrome],[Metabolite levels (MHPG)]
1495	rs7608196	610324_DDX1	0.053623834	3.883251344	0.000181359	0.057933312	0.017403921	2	A	C	0.3182	242	chr2	15687660	15687685	chr2	16011384	[Chronic kidney disease],[Hair morphology],[Pulmonary function],[Pulmonary function (interaction)],[Wilms tumor]
1496	rs7262667	2070403_CABLES2	0.061875531	3.883139747	0.000181431	0.057950582	0.124054944	20	G	A	0.4669	242	chr20	60397245	60397294	chr20	59546670	[Prostate cancer]
1497	rs4147566	3610139_GSTM1	0.542880191	3.882777785	0.000181667	0.058004367	0.166371082	1	A	G	0.09167	240	chr1	110034608	110034657	chr1	110033610	[Bladder cancer]
1498	rs3118625	6040114_PPP2R4	-0.074985509	-3.882337131	0.000181955	0.058057623	0.04936863	9	C	A	0.314	242	chr9	130950973	130951022	chr9	130913077	[Hypersomnia (HLA-DQB1*06:02 negative)]
1499	rs7559180	7150274_SP3	-0.108611744	-3.882259227	0.000182006	0.058068521	0.063880425	2	A	C	0.1777	242	chr2	174482033	174482082	chr2	173819822	["Autism spectrum disorder, attention deficit-hyperactivity disorder, bipolar disorder, major depressive disorder, and schizophrenia (combined)"],[Bipolar disorder],[Heart failure]
1500	rs2327459	4780491_TMEM170B	0.23436304	3.882241011	0.000182018	0.058070831	0.068026493	6	A	C	0.06198	242	chr6	11691506	11691555	chr6	11808424	[Reading and spelling]
1501	rs7632646	1850561_LMOD3	0.178418971	3.882188705	0.000182052	0.05807607	0.004473927	3	C	A	0.1008	238	chr3	69239594	69239643	chr3	68379178	[Alzheimer's disease (late onset)]
1502	rs13210447	1030167_SAMD3	-0.152448707	-3.881803592	0.000182304	0.058145696	0.077225132	6	A	T	0.1942	242	chr6	130530749	130530753	chr6	130823775	[Height],[PR interval]
1503	rs12628514	7050747_PRR5	-0.217159534	-3.881496674	0.000182505	0.058183631	0.009118717	22	A	G	0.06667	240	chr22	43489193	43489215	chr22	43838455	[Electroencephalographic traits in alcoholism]
1504	rs12602891	510341_VEZF1	0.048543337	3.880845987	0.000182931	0.05828468	0.021727718	17	G	A	0.4	240	chr17	53404044	53404093	chr17	53625120	[Multiple sclerosis--Brain Glutamate Levels]
1505	rs3930541	1260025_CDK5RAP1	-0.064560913	-3.880526103	0.000183141	0.058337894	0.020916863	20	G	A	0.1333	240	chr20	31410494	31410509	chr20	31545710	[Hair color]
1506	rs8056929	6270619_ZNF689	-0.107902168	-3.880476629	0.000183174	0.058341092	0.031707948	16	C	A	0.1322	242	chr16	30522267	30522316	chr16	30477512	[Systemic lupus erythematosus]
1507	rs13105579	4150255_FAM13A	0.092179326	3.879784625	0.000183629	0.058457739	0.130325695	4	G	A	0.4545	242	chr4	89868068	89868117	chr4	89915002	[Chronic obstructive pulmonary disease],[Interstitial lung disease ],[Pulmonary function],[Pulmonary function (interaction)],[Response to antipsychotic therapy (extrapyramidal side effects)]
1508	rs12514418	4260414_H2AFY	0.065664003	3.879724223	0.000183669	0.058461443	0.06972608	5	A	G	0.4711	242	chr5	134705205	134705254	chr5	133805130	[AIDS progression],[Colorectal cancer],[Immune response to anthrax vaccine ],[Obesity-related traits]
1509	rs8034421	6840328_SMAD3	-0.091134317	-3.879512867	0.000183808	0.058493708	0.049312934	15	A	G	0.3208	240	chr15	65274286	65274335	chr15	65289626	[Asthma],[Corneal structure],[Coronary heart disease],[Crohn's disease],[Inflammatory bowel disease],[Self-reported allergy]
1510	rs1886884	2640224_VEGFA	-0.079594923	-3.879459242	0.000183844	0.05849911	0.134783312	6	A	G	0.4917	242	chr6	43861770	43861819	chr6	44300136	[Adiponectin levels],[Age-related macular degeneration],[Chronic kidney disease],[Coronary heart disease],[Sexual dimorphism in anthropometric traits],[Thyroid hormone levels],[Type 2 diabetes],[Ulcerative colitis],[Urate levels],[Vascular endothelial growth factor levels],[Waist-hip ratio]
1511	rs2288054	2030376_GLG1	0.081457933	3.879374153	0.0001839	0.058510992	0.140418654	16	G	A	0.3306	242	chr16	73043419	73043454	chr16	73049234	[Breast cancer],[Testicular germ cell tumor]
1512	rs6027328	3710725_ATP5E	0.114664049	3.878498408	0.000184479	0.058654657	0.0157403	20	A	G	0.4545	242	chr20	57607346	57607395	chr20	58136936	[Mean platelet volume]
1513	rs8112960	5690440_ZNF626	-0.056641142	-3.87816029	0.000184703	0.058709357	0.077180944	19	A	G	0.3017	242	chr19	20636189	20636238	chr19	21567211	[Thiazide-induced adverse metabolic effects in hypertensive patients]
1514	rs3981	6560630_STX18	0.071199005	3.877761678	0.000184967	0.058754307	0.145912024	4	A	G	0.3099	242	chr4	4472277	4472326	chr4	4397328	[Alcohol dependence],[Congenital heart disease]
1515	rs10146791	990192_ATL1	0.084258751	3.877101197	0.000185406	0.058830257	0.11866784	14	G	A	0.3529	238	chr14	50164602	50164651	chr14	49268919	[Cognitive performance]
1516	rs17120121	7000672_AGL	-0.143697205	-3.875900561	0.000186206	0.059009378	0.005934997	1	A	C	0.06198	242	chr1	100161399	100161448	chr1	99475924	[Pulmonary function decline],[White matter integrity (interaction)]
1517	rs2526371	4730564_TRIM37	-0.115777672	-3.875477939	0.000186488	0.059080829	0.050254539	17	G	A	0.08403	238	chr17	54431130	54431179	chr17	53798544	[Testicular germ cell tumor]
1518	rs735750	130241_SMARCB1	-0.110737043	-3.874988663	0.000186816	0.059166504	0.15374306	22	G	A	0.3512	242	chr22	22497592	22497602	chr22	22517123	[IgG glycosylation]
1519	rs7937611	3520288_RCE1	0.146421214	3.874906273	0.000186871	0.059182185	0.147819747	11	G	A	0.06612	242	chr11	66370375	66370424	chr11	66639571	[Bipolar disorder],[Type 1 diabetes]
1520	rs9784019	3840593_SP110	0.101736383	3.873968337	0.0001875	0.059322978	0.049951735	2	G	A	0.1405	242	chr2	230751143	230751192	chr2	230743819	[Chronic lymphocytic leukemia],[Obesity-related traits]
1521	rs12029925	3890193_CLIC4	-0.112519424	-3.873123394	0.000188069	0.059460622	0.034181088	1	G	A	0.2893	242	chr1	25042879	25042928	chr1	24958627	[Height]
1522	rs3763072	830136_CETN3	0.103064505	3.872476415	0.000188506	0.059557833	0.014214636	5	A	G	0.3719	242	chr5	89741259	89741308	chr5	89805403	[Type 2 diabetes and other traits]
1523	rs459498	1690066_MX1	-0.210308903	-3.871957399	0.000188856	0.059638452	0.078128611	21	A	G	0.375	240	chr21	41752921	41752970	chr21	41716897	[IgG glycosylation]
1524	rs11987007	7000037_ZFAND1	0.106718157	3.87172123	0.000189016	0.059678353	0.012358699	8	A	G	0.1446	242	chr8	82776980	82777029	chr8	83677726	[Ovarian cancer]
1525	rs11264264	2750551_MTX1	-0.085770194	-3.870866304	0.000189596	0.059814435	0.062421802	1	G	A	0.3782	238	chr1	153450068	153450113	chr1	153037409	[Renal function-related traits (BUN)]
1526	rs3784334	6760703_MAP2K5	-0.143365349	-3.870217628	0.000190037	0.059908075	0.049530338	15	C	A	0.03719	242	chr15	65852104	65852144	chr15	66397438	[Body mass index],[Obesity],[Restless legs syndrome]
1527	rs11667034	3190609_SBNO2	0.193578245	3.869756779	0.000190351	0.059966424	0.114926477	19	A	G	0.05785	242	chr19	1107977	1108026	chr19	2054941	[Crohn's disease]
1528	rs28399271	6330278_MAP2K5	-0.092152313	-3.869248937	0.000190698	0.060040201	0.040554221	15	A	G	0.3099	242	chr15	65886319	65886368	chr15	65497065	[Body mass index],[Obesity],[Restless legs syndrome]
1529	rs4635020	5690373_GOT1	0.085785273	3.869242448	0.000190702	0.060040201	0.058622315	10	G	A	0.2562	242	chr10	101146885	101146934	chr10	100703080	[Aspartate aminotransferase ],[Crohn's disease],[Dental caries],[Inflammatory bowel disease],[Red blood cell traits],[Ulcerative colitis]
1530	rs7748938	2140524_HIST1H3D	0.090876845	3.869178817	0.000190746	0.060047424	0.05199199	6	G	A	0.2438	242	chr6	26305014	26305046	chr6	25308393	[Height]
1531	rs4644138	3800753_CDCA7L	-0.088201163	-3.868651576	0.000191106	0.060126875	0.131079968	7	A	G	0.2893	242	chr7	21908047	21908096	chr7	22849352	[Height],[Thyroid stimulating hormone]
1532	rs10019880	2940537_PPP3CA	0.166745769	3.867780388	0.000191704	0.060236887	0.167724914	4	G	A	0.1033	242	chr4	102164344	102164393	chr4	101208638	[Blood pressure],[Corneal structure],[Response to angiotensin II receptor blocker therapy],[Response to antipsychotic treatment]
1533	rs10919544	1710553_HSPA6	-0.184901103	-3.867457663	0.000191925	0.060286507	0.062243497	1	G	A	0.2208	240	chr1	159762023	159762072	chr1	159775387	[Helicobacter pylori serologic status],[Inflammatory bowel disease],[Ulcerative colitis]
1534	rs11672554	6580731_DNM2	-0.084047347	-3.867338134	0.000192008	0.06030471	0.120208962	19	G	A	0.4091	242	chr19	10803221	10803270	chr19	11724765	[Coronary heart disease]
1535	rs2017948	1570551_NCAPD3	-0.110009594	-3.866684458	0.000192457	0.06042164	0.041708844	11	G	A	0.08333	240	chr11	133527886	133527935	chr11	133428508	[Cognitive test performance]
1536	rs7279428	6400195_MRPS6	-0.152976808	-3.866408187	0.000192648	0.06046755	0.136281813	21	C	A	0.04959	242	chr21	34437081	34437130	chr21	35196274	[Coronary heart disease],[Myocardial infarction (early onset)]
1537	rs2868431	6040609_PNPT1	0.067270311	3.865646803	0.000193174	0.060579318	0.006387703	2	A	G	0.4504	242	chr2	55715981	55716030	chr2	55973471	[Amyotrophic lateral sclerosis],[Height],[IgG glycosylation]
1538	rs12146342	5870040_SUPV3L1	-0.119139105	-3.865516196	0.000193264	0.060590863	0.054570541	10	A	G	0.09917	242	chr10	70638607	70638656	chr10	71276528	[Immune reponse to smallpox (secreted IL-1beta)]
1539	rs3738815	7100326_ATP13A2	-0.092120267	-3.865433766	0.000193321	0.060604167	0.068777578	1	A	G	0.2521	242	chr1	17185182	17185231	chr1	17187289	[Height]
1540	rs343632	7400630_BCKDHB	0.071148548	3.865024782	0.000193604	0.060668518	0.138323734	6	A	G	0.3306	242	chr6	80967432	80967467	chr6	80694784	[Height],[Thiazide-induced adverse metabolic effects in hypertensive patients]
1541	rs2483408	2450148_PARP4	-0.100261977	-3.863712423	0.000194516	0.060866841	0.008269677	13	A	G	0.2231	242	chr13	23893269	23893318	chr13	24469233	[Obesity-related traits],[Sudden cardiac arrest]
1542	rs7250535	1850259_NFIC	-0.112561888	-3.863023403	0.000194996	0.060971137	0.054419369	19	G	A	0.2975	242	chr19	3400095	3400137	chr19	3656645	[Height],[Non-alcoholic fatty liver disease histology (other)]
1543	rs11211319	1090072_KIAA0494	-0.075823927	-3.862816168	0.000195141	0.061007174	0.085165457	1	G	A	0.4669	242	chr1	46913774	46913823	chr1	46838970	[Response to hepatitis C treatment]
1544	rs35454942	6110091_WSB1	-0.131283379	-3.862612412	0.000195283	0.061039052	0.002432458	17	A	G	0.2875	240	chr17	22664611	22664660	chr17	22389265	[Chronic myeloid leukemia],[Dental caries]
1545	rs998064	2710386_SRP72	0.08416769	3.861499952	0.000196062	0.06121829	0.000897653	4	G	A	0.2645	242	chr4	57063857	57063906	chr4	56692107	[Airflow obstruction ]
1546	rs58210492	2710187_ATXN7L2	0.067519972	3.861255695	0.000196233	0.061251743	0.059127337	1	A	C	0.281	242	chr1	109835862	109835862	chr1	110081780	[Chronic kidney disease],[Major depressive disorder]
1547	rs7259041	7000609_ARRDC2	-0.095480067	-3.860273933	0.000196924	0.061398055	0.107076345	19	G	A	0.2314	242	chr19	17985646	17985695	chr19	17984738	[Pulmonary function in asthmatics]
1548	rs12193827	2230241_F13A1	0.243241175	3.860111034	0.000197038	0.061424609	0.12859475	6	G	A	0.3058	242	chr6	6152156	6152182	chr6	6433576	[End-stage coagulation],[MRI atrophy measures]
1549	rs7959743	7650097_OASL	0.258886338	3.859398079	0.000197541	0.061550607	0.053336545	12	A	G	0.1281	242	chr12	119942793	119942842	chr12	119343800	[C-reactive protein],[Cardiovascular disease risk factors],[N-glycan levels],[Type 2 diabetes]
1550	rs506774	2120209_ATP9B	-0.081451105	-3.859155145	0.000197713	0.061591772	0.108125347	18	G	A	0.3445	238	chr18	75239105	75239154	chr18	74908769	[Prostate cancer]
1551	rs916570	5420520_MDC1	-0.072817385	-3.858165487	0.000198414	0.061732891	0.034647416	6	G	A	0.3802	242	chr6	30775730	30775779	chr6	30174010	[Arthritis (juvenile idiopathic)],[Hemostatic factors and hematological phenotypes],[IgG glycosylation],[Multiple sclerosis],[Neuroticism],[Primary biliary cirrhosis]
1552	rs9462027	1240102_UHRF1BP1	0.07499663	3.858095605	0.000198463	0.061743689	0.102225496	6	A	G	0.3833	240	chr6	34952984	34953033	chr6	34905219	[Fasting insulin-related traits (interaction with BMI)],[Pubertal anthropometrics],[Systemic lupus erythematosus],[Systemic lupus erythematosus and Systemic sclerosis]
1553	rs1334739	7210632_AKR1C3	0.305365948	3.857303993	0.000199026	0.061867666	0.063582026	10	A	G	0.2355	242	chr10	5137829	5137869	chr10	5195825	[Metabolic traits]
1554	rs11759580	5220296_CCR6	-0.136623301	-3.857226845	0.000199081	0.061875463	0.118939826	6	G	A	0.05372	242	chr6	167472319	167472368	chr6	167744637	[Crohn's disease],[Inflammatory bowel disease],[Rheumatoid arthritis],[Vitiligo]
1555	rs9268498	5050500_ZBTB9	0.123517814	3.856578654	0.000199543	0.061972591	0.103793404	6	G	A	0.07438	242	chr6	33425113	33425162	chr6	32483409	[Chronic obstructive pulmonary disease],[Obesity-related traits],[Self-reported allergy]
1556	rs10866666	6420376_BNIP1	-0.09833422	-3.85586389	0.000200053	0.062084661	0.073233218	5	A	G	0.1322	242	chr5	172523564	172523613	chr5	172969392	[Infantile hypertrophic pyloric stenosis]
1557	rs7607457	5570494_MRPL33	0.101393478	3.854551775	0.000200993	0.06230946	0.025811526	2	G	A	0.2314	242	chr2	27848129	27848148	chr2	28669598	[Fasting glucose-related traits (interaction with BMI)]
1558	rs11671983	3930379_P2RY11	-0.153012472	-3.853731683	0.000201583	0.062449468	0.031239656	19	G	C	0.1292	240	chr19	10086970	10087019	chr19	10070192	[Inflammatory bowel disease]
1559	rs11254963	1170609_ITIH5	-0.149512608	-3.852629727	0.000202378	0.062628312	0.064615879	10	A	G	0.04167	240	chr10	7655163	7655164	chr10	7115639	[Ovarian reserve]
1560	rs4884030	7160180_UCHL3	-0.094140889	-3.851201628	0.000203413	0.062881373	0.037056562	13	A	G	0.2708	240	chr13	75041597	75041644	chr13	75521693	[Diabetic retinopathy ]
1561	rs56098904	2100689_FLI1	0.162881616	3.85105132	0.000203522	0.062901081	0.066262054	11	A	G	0.1322	242	chr11	128187303	128187352	chr11	129160084	[Height],[Myopia (pathological)],[Rheumatoid arthritis]
1562	rs7496352	5690491_SLCO3A1	0.073844266	3.850070136	0.000204237	0.063063933	0.020566341	15	A	C	0.5	240	chr15	90491358	90491393	chr15	90101327	[Acute lymphoblastic leukemia (childhood)],[DNA methylation (variation)],[Inattentive symptoms],[Obesity-related traits],[Response to iloperidone treatment (QT prolongation)]
1563	rs6427530	3440369_CD84	0.149116221	3.848737763	0.00020521	0.063267354	0.151556844	1	G	A	0.1625	240	chr1	158782673	158782722	chr1	158788766	[Response to anti-TNF treatment in rheumatoid arthritis]
1564	rs4678523	1340634_GLB1	-0.070413256	-3.848287421	0.000205541	0.06331584	0.064954757	3	G	A	0.2603	242	chr3	33065765	33065814	chr3	33012725	[Atopic dermatitis],[Hepatocellular carcinoma]
1565	rs10813743	2640762_TAF1L	0.10156748	3.846617344	0.000206769	0.063590526	0.103012456	9	A	G	0.09167	240	chr9	32619556	32619605	chr9	32100072	[Immune response to anthrax vaccine ]
1566	rs7825859	3610709_PAG1	0.164731129	3.846455818	0.000206889	0.063617762	0.03918289	8	G	A	0.1033	242	chr8	82042828	82042877	chr8	82224265	[Myopia (pathological)],[Serum total protein level]
1567	rs10000185	7160707_TBC1D14	0.099007322	3.84642417	0.000206912	0.063620233	0.081086481	4	A	G	0.1694	242	chr4	7085392	7085441	chr4	7560658	[IgG glycosylation],[Mean platelet volume]
1568	rs7502514	1980382_MED24	-0.083339541	-3.845716078	0.000207435	0.063727673	0.031532433	17	A	G	0.314	242	chr17	35429059	35429108	chr17	35442370	[Multiple myeloma (hyperdiploidy)],[White blood cell count]
1569	rs583983	520706_UBE4A	-0.094342072	-3.845692739	0.000207453	0.063729618	0.026189871	11	A	G	0.25	240	chr11	117774786	117774835	chr11	117030335	[Fat distribution (HIV)]
1570	rs2301753	7550328_GABBR1	-0.13751688	-3.845646829	0.000207487	0.063735558	0.040162916	6	A	C	0.2458	240	chr6	29678515	29678564	chr6	30147219	[Crohn's disease],[Nasopharyngeal carcinoma]
1571	rs66591661	1690288_MYO9A	-0.10008417	-3.845536996	0.000207568	0.063758265	0.044082671	15	G	A	0.3866	238	chr15	69905755	69905804	chr15	70679360	[Height],[Metabolite levels (HVA/MHPG ratio)]
1572	rs1886618	580048_GBA	0.254225974	3.844001308	0.000208708	0.063988386	0.012463864	1	G	C	0.05372	242	chr1	153471703	153471726	chr1	154082268	[Parkinson's disease],[Renal function-related traits (BUN)]
1573	rs4850895	3170669_REV1	0.174506401	3.843910408	0.000208776	0.064003693	0.074376643	2	G	A	0.04959	242	chr2	99384072	99384121	chr2	99010904	[Bipolar disorder]
1574	rs62019205	6650452_DET1	0.115506117	3.843576605	0.000209025	0.064064167	0.08271996	15	C	G	0.1529	242	chr15	86857265	86857314	chr15	86298630	[Thyroid hormone levels]
1575	rs7503998	5890669_PRPSAP2	0.191303625	3.843476461	0.000209099	0.064082321	0.038179555	17	G	A	0.05372	242	chr17	18769259	18769265	chr17	18567633	[Pancreatic cancer]
1576	rs5003866	6840047_TLE3	-0.159793398	-3.843408593	0.00020915	0.064094034	0.081585588	15	G	A	0.1198	242	chr15	68129588	68129597	chr15	67569259	[Height]
1577	rs2106564	1260195_DLD	-0.151489086	-3.842493157	0.000209834	0.064236662	0.041694567	7	G	A	0.09746	236	chr7	107346975	107347024	chr7	108178715	[Ulcerative colitis]
1578	rs12938683	1400079_CRHR1	-0.127483099	-3.841177979	0.00021082	0.064460568	0.172649526	17	A	G	0.1417	240	chr17	41268623	41268672	chr17	42228106	[Bone mineral density (hip)],[Bone mineral density (spine)],[Head circumference (infant)],[Intracranial volume],[Parkinson's disease]
1579	rs666636	4570458_HERPUD1	0.128437771	3.840716129	0.000211167	0.06454777	0.01703755	16	A	G	0.07438	242	chr16	55534714	55534763	chr16	55159221	["Cholesterol, total"],[Age-related macular degeneration],[Cardiovascular disease risk factors],[HDL Cholesterol - Triglycerides (HDLC-TG)],[HDL cholesterol],[Hematological and biochemical traits],[LDL cholesterol],[Lipid metabolism phenotypes],[Lipoprotein-associated phospholipase A2 activity and mass],[Metabolic syndrome],[Metabolic syndrome (bivariate traits)],[Metabolite levels],[Triglyceride…
1580	rs16951122	4830487_CDYL2	0.090092168	3.840661433	0.000211209	0.064555603	0.122244207	16	A	G	0.1333	240	chr16	79195440	79195489	chr16	78305697	[Breast cancer]
1581	rs10506227	1770224_PRICKLE1	0.296306588	3.839977268	0.000211724	0.064667639	0.150160284	12	G	A	0.09091	242	chr12	41139375	41139424	chr12	42080698	[Heart failure],[Visceral adipose tissue/subcutaneous adipose tissue ratio]
1582	rs4916255	5690398_TNFSF4	0.241781302	3.839165527	0.000212338	0.064803842	0.12846047	1	C	A	0.07851	242	chr1	171419727	171419776	chr1	170647498	[Celiac disease],[Crohn's disease],[Diabetic retinopathy ],[Systemic lupus erythematosus],[Systemic lupus erythematosus and Systemic sclerosis]
1583	rs61836091	2900035_LYPLAL1	-0.118234196	-3.838778158	0.000212631	0.064869912	0.0516666	1	A	G	0.1529	242	chr1	217413913	217413946	chr1	217515361	[Adiponectin levels],[Adiposity],[Attention deficit hyperactivity disorder],[Fasting insulin-related traits (interaction with BMI)],[Height],[Hyperactive-impulsive symptoms],[Pulmonary function],[Sexual dimorphism in anthropometric traits],[Visceral adipose tissue/subcutaneous adipose tissue ratio],[Waist-hip ratio]
1584	rs4810179	6270040_ZNF831	-0.099276059	-3.838468575	0.000212866	0.064912331	0.001916796	20	G	A	0.2667	240	chr20	57267376	57267425	chr20	57652834	[Blood pressure],[Diastolic blood pressure],[Hypertension],[Inflammatory bowel disease],[Response to antipsychotic therapy (extrapyramidal side effects)],[Systolic blood pressure]
1585	rs28496577	3370246_IP6K2	0.063429711	3.837929582	0.000213275	0.064992582	0.031516524	3	C	A	0.343	242	chr3	48706676	48706677	chr3	48741256	[Inflammatory bowel disease]
1586	rs11669897	1010240_MIER2	-0.119366638	-3.837393635	0.000213683	0.065077216	0.056940624	19	A	C	0.09483	232	chr19	256734	256783	chr19	581833	[Non-small cell lung cancer]
1587	rs6725214	3440138_CLK1	0.299192375	3.837250657	0.000213792	0.065097417	0.009352658	2	A	C	0.04132	242	chr2	201428008	201428054	chr2	202426827	[Asthma (childhood onset)],[Breast size],[Heart rate variability traits],[Height],[Non-alcoholic fatty liver disease],[Obesity-related traits],[Vertical cup-disc ratio]
1588	rs1398240	6180491_ADAM28	0.134861953	3.836665931	0.000214237	0.065199685	0.08709684	8	C	A	0.4959	242	chr8	24249042	24249091	chr8	23557551	[Chronic kidney disease],[Height],[Migraine - clinic-based],[Subcutaneous adipose tissue],[Urate levels]
1589	rs6082225	6590445_RIN2	0.168703879	3.836166556	0.000214619	0.065284351	0.05435536	20	G	A	0.1157	242	chr20	19930636	19930685	chr20	20812490	[Bipolar disorder and schizophrenia],[Blood pressure],[Echocardiographic traits],[Obesity-related traits]
1590	rs9611266	6980546_CACNA1I	-0.27027681	-3.832942465	0.000217097	0.065835098	0.216230453	22	A	G	0.06612	242	chr22	38415607	38415656	chr22	38830798	[IgG glycosylation],[Schizophrenia]
1591	rs56350560	830634_USP24	-0.182720373	-3.832404795	0.000217513	0.065922816	0.044102753	1	G	A	0.04132	242	chr1	55304824	55304873	chr1	55018227	[LDL cholesterol],[Metabolite levels]
1592	rs16965033	5420646_CETP	0.161259664	3.832179202	0.000217688	0.065961216	0.076387799	16	C	A	0.06667	240	chr16	55575200	55575249	chr16	55604432	["Cholesterol, total"],[Age-related macular degeneration],[Biochemical measures],[Cardiovascular disease risk factors],[Cholesterol],[Coronary heart disease],[HDL Cholesterol - Triglycerides (HDLC-TG)],[HDL cholesterol],[Hematological and biochemical traits],[LDL cholesterol],[Lipid metabolism phenotypes],[Lipoprotein-associated phospholipase A2 activity and mass],[Metabolic syndrome],[Metabolic …
1593	rs10854122	770474_LPHN1	-0.09736713	-3.831983935	0.000217839	0.065992628	0.14126184	19	A	G	0.1942	242	chr19	14119892	14119941	chr19	13145603	[Mortality among heart failure patients]
1594	rs4439944	3130609_INPP5D	-0.086420959	-3.831303433	0.000218368	0.066112457	0.010111779	2	G	A	0.4167	240	chr2	233780262	233780311	chr2	233637020	[Coronary heart disease],[Crohn's disease]
1595	rs9295553	3370736_SOX4	0.106420359	3.830257332	0.000219182	0.066289744	0.045632642	6	A	G	0.219	242	chr6	21706556	21706605	chr6	22650885	[Bone mineral density],[Cardiac hypertrophy],[Crohn's disease],[Metabolite levels (HVA-5-HIAA Factor score)]
1596	rs58564725	1710730_RELL1	0.234205031	3.829990143	0.000219391	0.066331857	0.030681499	4	A	G	0.1405	242	chr4	37288976	37289025	chr4	37260451	[IgG glycosylation]
1597	rs1044782	5720091_RAB6A	-0.102498799	-3.827797023	0.000221109	0.066686344	0.079026422	11	A	G	0.4256	242	chr11	73064833	73064882	chr11	73725331	[Obesity-related traits]
1598	rs12214384	6960129_NT5DC1	0.179480353	3.82593808	0.000222576	0.067024962	0.096047573	6	A	G	0.06667	240	chr6	116565665	116565714	chr6	116478323	[Age-related macular degeneration],[Dental caries]
1599	rs10057900	10414_PTTG1	0.256778988	3.825315103	0.000223069	0.067145763	0.124228493	5	A	G	0.06198	242	chr5	159781951	159781988	chr5	159192722	[Insulin-related traits],[Systemic lupus erythematosus]
1600	rs16897900	3780181_FLOT1	-0.099570778	-3.824899948	0.000223399	0.067222198	0.07722187	6	A	C	0.4333	240	chr6	30803814	30803863	chr6	30863872	[Ulcerative colitis]
1601	rs692386	5220484_MLX	-0.145518746	-3.824732415	0.000223532	0.067258326	0.094418918	17	G	A	0.0875	240	chr17	37977638	37977687	chr17	38293088	[Crohn's disease]
1602	rs2283839	430438_MIAT	-0.205061838	-3.822677186	0.000225171	0.067626333	0.075694124	22	C	A	0.4587	242	chr22	25401941	25401990	chr22	25299061	[Fat distribution (HIV)],[Obesity-related traits],[RR interval (heart rate)]
1603	rs12435475	2760427_PYGL	-0.141800019	-3.822469385	0.000225337	0.067666502	0.045201303	14	G	A	0.2375	240	chr14	50441973	50442022	chr14	51416445	[Acute lymphoblastic leukemia (childhood)]
1604	rs7197022	2480075_ATF7IP2	-0.09574932	-3.822252769	0.000225511	0.06769649	0.094636032	16	A	G	0.2667	240	chr16	10484683	10484732	chr16	10639681	[Response to antipsychotic treatment]
1605	rs13141534	3420647_FBXO8	-0.080328748	-3.821194557	0.00022636	0.06787552	0.008836558	4	A	G	0.3843	242	chr4	175395036	175395085	chr4	174661811	[Multiple myeloma (IgH translocation)],[Obesity-related traits],[Thiazide-induced adverse metabolic effects in hypertensive patients],[Type 1 diabetes nephropathy]
1606	rs9896969	5900397_NME2	-0.111726024	-3.82082813	0.000226655	0.067932864	0.095282947	17	A	G	0.2562	242	chr17	46598740	46598789	chr17	47286550	[Height]
1607	rs6997671	6960014_MTMR9	0.074437359	3.819603403	0.000227644	0.068143782	0.006734387	8	A	G	0.1875	240	chr8	11184850	11184899	chr8	10311540	[Response to antipsychotic therapy (extrapyramidal side effects)],[Retinal vascular caliber]
1608	rs59962157	7400286_HMGA1	0.16243511	3.819477304	0.000227746	0.068144798	0.068677398	6	A	C	0.07438	242	chr6	34321559	34321608	chr6	33737917	[Body mass index],[Height]
1609	rs13374732	4670711_MTR	0.17066741	3.819470646	0.000227751	0.068144798	0.056729413	1	G	A	0.07025	242	chr1	235130373	235130422	chr1	234403452	[Homocysteine levels]
1610	rs11206469	6370196_MRPL37	-0.06735745	-3.819423892	0.000227789	0.068151203	0.08991415	1	A	G	0.3512	242	chr1	54456581	54456630	chr1	55161362	[Migraine]
1611	rs72265699	870711_POL3S	0.087456514	3.819131809	0.000228025	0.06820228	0.099406377	16	A	G	0.2208	240	chr16	31002380	31002429	chr16	30974132	[Parkinson's disease],[Psoriasis]
1612	rs7142788	5670301_RIN3	0.084517534	3.818908833	0.000228206	0.068251397	0.033488338	14	G	A	0.3512	242	chr14	92224716	92224765	chr14	92437155	[Dialysis-related mortality],[Paget's disease],[Parkinson's disease]
1613	rs3788412	4890397_EWSR1	-0.120565928	-3.818495113	0.000228541	0.06832714	0.114675156	22	G	A	0.2355	242	chr22	28025774	28025823	chr22	28080186	[Breast cancer]
1614	rs6078557	430025_CSNK2A1	-0.083683153	-3.818070824	0.000228886	0.068392404	0.050850043	20	A	G	0.3264	242	chr20	464341	464390	chr20	1240449	[IgG glycosylation]
1615	rs17019385	620543_SLC4A7	0.129263867	3.817454942	0.000229387	0.068488966	0.010384291	3	A	G	0.1653	242	chr3	27389301	27389350	chr3	27100601	[Blood pressure],[Breast cancer],[Diastolic blood pressure],[Systolic blood pressure]
1616	rs7221875	4900240_FBXL20	0.07840201	3.816702759	0.000230001	0.068620058	0.09660927	17	A	G	0.4669	242	chr17	34670485	34670534	chr17	34796854	[Primary biliary cirrhosis]
1617	rs11653786	510593_LOC100131744	-0.073717149	-3.815018177	0.00023138	0.068899574	0.103955048	17	C	A	0.3388	242	chr17	29421809	29421858	chr17	29482283	[Hypothyroidism]
1618	rs9494071	2030324_SGK1	-0.168269806	-3.814782843	0.000231574	0.068927478	0.073493366	6	C	A	0.1612	242	chr6	134532626	134532675	chr6	135185292	[Body mass index (interaction)],[Immune reponse to smallpox (secreted IFN-alpha)]
1619	rs61739929	6380709_SETD4	-0.12044353	-3.814070349	0.00023216	0.069050824	0.118316766	21	G	A	0.08264	242	chr21	36339763	36339812	chr21	36663799	[Obesity-related traits]
1620	rs59591412	7200707_PRMT6	-0.087559082	-3.813588597	0.000232557	0.069106247	0.12850678	1	A	G	0.2458	240	chr1	107402956	107403005	chr1	107424454	[AIDS],[Intelligence],[Non-obstructive azoospermia],[Obesity (early onset extreme)],[Sex hormone-binding globulin levels],[Waist-to-hip circumference ratio (interaction)],[Working memory]
1621	rs11891205	150040_ZNF142	0.060926848	3.813068983	0.000232986	0.069190978	0.094619768	2	G	A	0.2456	228	chr2	219211161	219211210	chr2	219596503	[Amyotrophic lateral sclerosis],[Height]
1622	rs17126934	1470386_CPNE8	-0.116523919	-3.812526833	0.000233435	0.069243151	0.0356338	12	A	G	0.1033	242	chr12	37332555	37332604	chr12	37807641	[Drug-induced liver injury (flucloxacillin)],[Heart rate],[IgG glycosylation]
1623	rs7503015	4220180_WDR68	-0.118898783	-3.812183854	0.000233719	0.069301694	0.018975779	17	A	G	0.1033	242	chr17	59020208	59020257	chr17	59832112	[Height]
1624	rs4766972	2600184_TRIAP1	-0.108263371	-3.811973165	0.000233894	0.069328098	0.004716814	12	A	C	0.1074	242	chr12	119366232	119366281	chr12	119548029	[Insulin resistance/response]
1625	rs56148654	4670671_ACP6	-0.129275134	-3.811168261	0.000234563	0.069438678	0.056466486	1	G	A	0.1033	242	chr1	145585960	145585992	chr1	146227889	[Cognitive performance]
1626	rs4805303	7510014_UQCRFS1	-0.042869925	-3.810804411	0.000234865	0.069495351	0.100709321	19	A	G	0.5	242	chr19	34390316	34390365	chr19	34106471	[Adverse response to chemotherapy (neutropenia/leucopenia) (paclitaxel + carboplatin)],[Femoral neck bone geometry and menarche (age at onset)],[Lentiform nucleus volume ]
1627	rs9299419	630626_ZNF169	-0.078825065	-3.810302616	0.000235284	0.069595989	0.140644961	9	G	A	0.4042	240	chr9	96103286	96103335	chr9	96106405	[Body mass index]
1628	rs6664262	5570152_ATP1A1	-0.093773385	-3.808740177	0.000236591	0.069831698	0.071798621	1	G	A	0.4298	242	chr1	116743578	116743627	chr1	116046764	[Word reading]
1629	rs9651619	240608_TP53I11	0.144851243	3.807853597	0.000237336	0.069988496	0.075514099	11	A	G	0.1529	242	chr11	44911207	44911256	chr11	45031095	[IgG glycosylation]
1630	rs1255989	4260497_MAX	0.117497274	3.807780053	0.000237398	0.070000115	0.134357898	14	A	G	0.07851	242	chr14	64638791	64638810	chr14	63727979	[Anthropometric traits],[Blood trace element (Zn levels)],[Mean corpuscular volume],[Obesity-related traits],[Red blood cell traits]
1631	rs6814515	1660719_SC4MOL	-0.087118366	-3.807395456	0.000237722	0.070059116	0.04624833	4	G	A	0.2273	242	chr4	166483102	166483151	chr4	166187523	[Insulin-related traits]
1632	rs1192622	3370195_SDHB	-0.071655526	-3.807121863	0.000237952	0.070115476	0.050708676	1	A	G	0.1446	242	chr1	17221715	17221764	chr1	18209855	[Height]
1633	rs4630621	730273_KIAA0427	0.080189691	3.806441033	0.000238527	0.070227278	0.087899936	18	G	A	0.3264	242	chr18	44643282	44643331	chr18	44995172	[Response to taxane treatment (docetaxel)]
1634	rs59942146	4070091_RORC	-0.159481703	-3.805993646	0.000238906	0.070309888	0.110092453	1	A	G	0.1116	242	chr1	150045524	150045573	chr1	149240935	[Inflammatory bowel disease]
1635	rs73525271	6380463_OSTF1	-0.137425809	-3.805772929	0.000239093	0.070348278	0.044829132	9	G	A	0.0625	240	chr9	76945597	76945646	chr9	75948582	[Schizophrenia],[Total ventricular volume]
1636	rs2303914	2570202_TAF1B	0.074197353	3.805097368	0.000239666	0.070466933	0.141595635	2	A	C	0.4628	242	chr2	9977306	9977355	chr2	9901137	[Prostate cancer],[Self-rated health]
1637	rs11106235	4730369_BTG1	0.190256734	3.804615044	0.000240076	0.070557474	0.082954486	12	C	A	0.04959	242	chr12	91061324	91061373	chr12	90588161	[Biochemical measures],[Heart failure],[Sudden cardiac arrest]
1638	rs6667613	1820682_RNASEL	-0.138081644	-3.80400605	0.000240594	0.070658174	0.099433091	1	G	A	0.07025	242	chr1	180809983	180810032	chr1	180440508	[Multiple sclerosis]
1639	rs10906657	6330441_SUV39H2	0.064626573	3.803156611	0.000241319	0.070779297	0.145541119	10	G	A	0.3223	242	chr10	14985983	14986032	chr10	14466622	[Migraine]
1640	rs13395553	2450400_RASGRP3	-0.156888255	-3.80209802	0.000242226	0.070958261	0.059941425	2	A	G	0.2875	240	chr2	33642941	33642990	chr2	34057747	[Hypertension (young onset)],[Systemic lupus erythematosus]
1641	rs584976	2260477_PTGS2	0.109463245	3.801314994	0.000242898	0.071106784	0.043900078	1	A	G	0.2273	242	chr1	184908064	184908113	chr1	184459841	[Knee osteoarthritis],[Schizophrenia]
1642	rs16980701	6510446_PRKD2	-0.139700103	-3.800057861	0.000243982	0.071326734	0.009780092	19	A	G	0.124	242	chr19	51869820	51869832	chr19	51950514	[Chronic lymphocytic leukemia],[Type 1 diabetes]
1643	rs7412746	610750_MCL1	-0.087618781	-3.799110419	0.000244801	0.071499217	0.043116857	1	A	G	0.322	236	chr1	148813922	148813971	chr1	149127095	[Melanoma],[Rhegmatogenous retinal detachment]
1644	rs12579591	7330138_CSAD	0.102415607	3.798871847	0.000245008	0.071547873	0.066024767	12	G	A	0.4876	242	chr12	51838507	51838556	chr12	52382855	[Obesity-related traits]
1645	rs4596009	3710020_EDAR	-0.113965703	-3.798288291	0.000245515	0.071660511	0.079224243	2	G	C	0.2333	240	chr2	108877680	108877729	chr2	109398204	[Alzheimer's disease (late onset)]
1646	rs11532602	7200703_KAT2B	-0.177400889	-3.797819217	0.000245923	0.071732661	0.015548518	3	G	A	0.1198	242	chr3	20164793	20164802	chr3	19686818	[Bipolar disorder and schizophrenia]
1647	rs1060445	1570139_HPS1	0.14797783	3.797171012	0.000246488	0.071861873	0.103604619	10	A	G	0.4958	240	chr10	100190979	100191028	chr10	100208756	[Obesity-related traits]
1648	rs7935572	1190386_RAB1B	-0.134511705	-3.796464046	0.000247105	0.07198624	0.002313071	11	A	G	0.08264	242	chr11	65801075	65801124	chr11	65940499	[Bipolar disorder]
1649	rs1903003	5360273_SNCA	-0.209929621	-3.796305165	0.000247244	0.072016608	0.124692684	4	G	A	0.4661	236	chr4	90866610	90866659	chr4	90105320	[Parkinson's disease]
1650	rs1195968	6250050_PYGM	-0.068678107	-3.796160229	0.000247371	0.07203838	0.107956667	11	A	G	0.4458	240	chr11	64270625	64270674	chr11	64703434	[Urate levels]
1651	rs9560025	510554_ARHGEF7	0.064364158	3.795826465	0.000247663	0.072101572	0.080908029	13	A	G	0.3263	236	chr13	110755871	110755920	chr13	110723199	[Bilirubin levels],[Menarche (age at onset)],[Menopause (age at onset)]
1652	rs1702340	4180204_NCOR2	-0.073877434	-3.795207258	0.000248206	0.072222532	0.039953825	12	G	A	0.3333	240	chr12	123375223	123375272	chr12	123467805	[Adverse response to chemotherapy (neutropenia/leucopenia) (all antimetabolite drugs)],[Cognitive performance],[HDL cholesterol]
1653	rs17400154	3830041_PMEPA1	-0.07132825	-3.794879783	0.000248494	0.072269088	0.218027496	20	A	G	0.4835	242	chr20	55657565	55657614	chr20	55095359	[Response to fenofibrate (adiponectin levels)]
1654	rs4726080	3120279_PRKAG2	-0.085053148	-3.794303581	0.000249001	0.072367323	0.012363436	7	A	G	0.2686	242	chr7	150885198	150885219	chr7	150980934	[Bipolar disorder (age of onset and psychomotor symptoms)],[Chronic kidney disease],[Hematocrit],[Hemoglobin],[Red blood cell traits],[Urate levels]
1655	rs6599398	7210767_GAK	0.060032945	3.793175935	0.000249996	0.072548305	0.01988083	4	G	C	0.4076	238	chr4	833106	833155	chr4	1654394	[Parkinson's disease],[Parkinson's disease (familial)]
1656	rs3813204	2750324_PRKCZ	-0.112980201	-3.790030705	0.000252791	0.073127683	0.074845112	1	A	G	0.1322	242	chr1	2087496	2087531	chr1	1110877	[Height],[Reasoning]
1657	rs1983698	2710523_REM2	-0.148670365	-3.789761173	0.000253032	0.073176974	0.116045847	14	A	G	0.1833	240	chr14	22426538	22426587	chr14	22720390	[Ankle-brachial index ],[C-reactive protein],[Cytomegalovirus antibody response],[Immune response to smallpox vaccine (IL-6)]
1658	rs11832661	1990358_METTL1	-0.170299527	-3.789178173	0.000253554	0.073275434	0.095892142	12	G	A	0.05417	240	chr12	56448761	56448810	chr12	55990376	[Multiple sclerosis]
1659	rs9688520	2030228_ATG5	0.087905906	3.789016017	0.000253699	0.073305224	0.021769867	6	A	G	0.1488	242	chr6	106739130	106739179	chr6	107489939	[Longevity],[Systemic lupus erythematosus],[Systemic lupus erythematosus and Systemic sclerosis]
1660	rs55832239	5340504_AKAP7	-0.136627784	-3.785397033	0.000256963	0.073942958	0.009719798	6	G	A	0.1625	240	chr6	131646060	131646109	chr6	131908348	[Migraine - clinic-based],[Migraine with aura],[Multiple myeloma (IgH translocation)]
1661	rs7011074	2750598_ANKRD46	0.109715256	3.784915457	0.0002574	0.074038011	0.049440166	8	A	G	0.1901	242	chr8	101602463	101602512	chr8	102145394	[Atrioventricular conduction]
1662	rs7096880	3290753_CTBP2	-0.090591831	-3.784747298	0.000257553	0.074066588	0.05463689	10	C	A	0.2331	236	chr10	126839075	126839093	chr10	126323864	[Insulin resistance/response],[Prostate cancer]
1663	rs2509765	150139_ZNF706	-0.056456906	-3.784486063	0.000257791	0.074112307	0.049405708	8	G	A	0.3388	242	chr8	102278489	102278538	chr8	102559556	[Reasoning]
1664	rs668556	6370739_MACF1	-0.081917355	-3.783998467	0.000258235	0.074200481	0.034126896	1	C	G	0.4333	240	chr1	39724028	39724053	chr1	39686950	[HDL cholesterol]
1665	rs12149449	2900129_FTO	0.085759882	3.782707373	0.000259415	0.074440314	0.073444088	16	A	G	0.2727	242	chr16	52705539	52705588	chr16	53589055	[Adiposity],[Biomedical quantitative traits],[Body mass in chronic obstructive pulmonary disease],[Body mass index],[Breast cancer],[Dietary macronutrient intake],[Melanoma],[Menarche (age at onset)],[Metabolic syndrome],[Obesity],[Obesity (early onset extreme)],[Obesity (extreme)],[Obesity-related traits],[Osteoarthritis],[Sex hormone-binding globulin levels],[Subcutaneous adipose tissue],[Type …
1666	rs2836370	4220605_ETS2	-0.090128431	-3.782398399	0.000259698	0.074499789	0.188462864	21	G	A	0.3708	240	chr21	39118265	39118314	chr21	38692234	[Neonatal lupus],[Non-small cell lung cancer]
1667	rs17016131	4230564_ATP2B1	0.146979336	3.782364656	0.000259729	0.074502017	0.062976843	12	G	A	0.07438	242	chr12	88506058	88506107	chr12	87788670	[Biomedical quantitative traits],[Blood pressure],[Coronary heart disease],[Diastolic blood pressure],[Hypertension],[Magnesium levels],[Systolic blood pressure]
1668	rs7175837	6760192_CHP	-0.12677281	-3.781783875	0.000260262	0.074595673	0.048245515	15	A	G	0.1405	242	chr15	39361044	39361093	chr15	40087595	[Metabolite levels (MHPG)]
1669	rs1110109	2680722_HIF1A	-0.072361618	-3.781725769	0.000260315	0.074602386	0.038984972	14	A	G	0.4959	242	chr14	61284383	61284432	chr14	61678130	[Select biomarker traits]
1670	rs7551237	3830095_DFFB	-0.116452087	-3.780930486	0.000261047	0.07476215	0.096076268	1	G	A	0.1446	242	chr1	3790409	3790458	chr1	3791833	[Blood trace element (Cu levels)]
1671	rs10926423	2470743_KMO	0.187369197	3.7808032	0.000261164	0.074788857	0.143809188	1	G	A	0.09504	242	chr1	239825300	239825349	chr1	239405181	[Obesity-related traits]
1672	rs6597974	4180068_LSP1	-0.104071824	-3.780592699	0.000261358	0.074834101	0.017391021	11	G	A	0.4875	240	chr11	1861818	1861830	chr11	875695	[Breast cancer],[Inflammatory bowel disease],[Ulcerative colitis]
1673	rs239967	2000014_PPP1R12B	0.087856522	3.779552931	0.000262318	0.075033215	0.089742988	1	A	G	0.3718	234	chr1	200803573	200803582	chr1	199959494	[Obesity-related traits]
1674	rs17765431	7050626_PCNX	0.172518348	3.779303856	0.000262549	0.07508365	0.104059254	14	A	C	0.09091	242	chr14	70646545	70646594	chr14	69692701	[Alcohol dependence],[Alzheimer's disease (late onset)]
1675	rs7916482	3190239_GRK5	0.070153644	3.779106743	0.000262732	0.075115175	0.050649583	10	A	G	0.2893	242	chr10	121193207	121193254	chr10	122164552	[Obesity-related traits],[Type 2 diabetes]
1676	rs8006849	5670280_LOC728755	-0.079072875	-3.778914266	0.00026291	0.075145489	0.05312412	14	G	A	0.4669	242	chr14	27212203	27212215	chr14	27801842	[Diabetes related insulin traits]
1677	rs73076251	3850414_GNL3	0.121678991	3.778305609	0.000263475	0.075260348	0.024524007	3	G	A	0.1364	242	chr3	52703127	52703159	chr3	53210570	[Adiponectin levels],[Bipolar disorder],[Bipolar disorder (mood-incongruent)],[Osteoarthritis]
1678	rs2341903	7610433_SLC1A5	-0.151341948	-3.778150424	0.000263619	0.075287735	0.038389987	19	C	A	0.1736	242	chr19	51970080	51970129	chr19	51351356	[Chronic lymphocytic leukemia]
1679	rs11994131	110161_EFR3A	-0.071436132	-3.778092211	0.000263674	0.075298304	0.06336784	8	A	G	0.4587	242	chr8	133025013	133025062	chr8	132937403	[Eye color],[IgG glycosylation],[Response to cholinesterase inhibitors in Alzheimer's disease]
1680	rs3134745	2640301_TNF	-0.155034307	-3.777453919	0.000264268	0.07542792	0.142609799	6	A	G	0.2355	242	chr6	31545889	31545938	chr6	31350741	[AIDS progression],[Crohn's disease],[Neonatal lupus]
1681	rs2419077	360377_TGFA	0.124394375	3.776494829	0.000265163	0.075610657	0.146913192	2	A	C	0.325	240	chr2	70528300	70528349	chr2	71501933	[Longevity],[Neutrophil count],[Obesity-related traits]
1682	rs10740506	6110195_ZCCHC24	0.072633064	3.77617154	0.000265465	0.0756709	0.122623313	10	A	G	0.4444	234	chr10	80812400	80812449	chr10	80836085	[Height]
1683	rs1908084	7570475_COX7C	0.201452253	3.775329279	0.000266255	0.075826499	0.009631242	5	G	A	0.06198	242	chr5	85949563	85949612	chr5	86234143	[Blood trace element (Cu levels)]
1684	rs742994	1500168_RCN1	-0.116669428	-3.774147767	0.000267366	0.076029721	0.071637331	11	G	A	0.219	242	chr11	32083535	32083584	chr11	32289953	[Metabolite levels (HVA/5-HIAA ratio)],[Tuberculosis]
1685	rs4654279	540452_SMYD3	0.089921239	3.773612385	0.000267871	0.076137315	0.148707087	1	A	G	0.2974	232	chr1	243979356	243979405	chr1	244752734	[Migraine - clinic-based],[Migraine with aura],[Obesity-related traits]
1686	rs2801883	650008_ANKRD16	-0.076932857	-3.773534704	0.000267944	0.076149162	0.103150658	10	G	A	0.4708	240	chr10	5960142	5960191	chr10	5129003	[Breast cancer],[Obesity-related traits]
1687	rs11252921	3450274_ANKRD16	0.060553657	3.773214038	0.000268247	0.076208997	0.234388407	10	A	G	0.4076	238	chr10	5960204	5960253	chr10	5110227	[Breast cancer],[Obesity-related traits]
1688	rs10957702	2680082_RPL7	-0.134159205	-3.772204706	0.000269203	0.076389513	0.025560194	8	G	A	0.3708	240	chr8	74366409	74366450	chr8	75306307	[Corneal curvature],[Crohn's disease]
1689	rs540025	1450102_U2AF1	-0.139680753	-3.772124183	0.000269279	0.076403035	0.069106534	21	G	A	0.3	240	chr21	43386408	43386428	chr21	43576002	[Corneal structure],[Primary biliary cirrhosis]
1690	rs8059496	6380364_SLC7A6	-0.083459239	-3.77149237	0.00026988	0.076512274	0.087270932	16	A	G	0.275	240	chr16	66891726	66891775	chr16	67673150	[Metabolic traits]
1691	rs569689	5080592_VWA5A	0.105944938	3.771294069	0.000270068	0.076547077	0.107514051	11	G	A	0.3223	242	chr11	123522625	123522674	chr11	123471724	[Aging (time to death)]
1692	rs4833010	620441_TLR10	0.242052127	3.771285734	0.000270076	0.076547077	0.101419355	4	A	G	0.09583	240	chr4	38451118	38451167	chr4	37880817	[Alcohol consumption],[Allergic sensitization],[Helicobacter pylori serologic status],[Self-reported allergy]
1693	rs59668758	1510722_RNF130	0.127196152	3.770185409	0.000271125	0.076748256	0.036438079	5	G	A	0.1208	240	chr5	179431263	179431308	chr5	179435584	[Coronary heart disease]
1694	rs28990	4200523_LRRC37B	-0.122132395	-3.769404244	0.000271872	0.076905497	0.036784257	17	A	G	0.07851	242	chr17	27404439	27404460	chr17	28294006	[Height]
1695	rs311899	5290082_RPLP1	-0.092957363	-3.768855043	0.000272398	0.077000149	0.071010587	15	G	A	0.1488	242	chr15	67533042	67533091	chr15	67165193	[Atrial fibrillation],[Chronic lymphocytic leukemia],[Height],[Rheumatoid arthritis]
1696	rs12599580	5220196_CTCF	-0.068287292	-3.768700577	0.000272546	0.077033298	0.045169121	16	A	G	0.2769	242	chr16	66229981	66230030	chr16	66508114	[HDL cholesterol]
1697	rs11711421	6840301_NT5DC2	-0.15990602	-3.767609738	0.000273595	0.077236978	0.171293299	3	A	G	0.3319	238	chr3	52533652	52533701	chr3	52536819	[Bipolar disorder]
1698	rs1204170	6270373_CCDC90A	-0.10447409	-3.766800029	0.000274376	0.07737834	0.147350649	6	A	G	0.3926	242	chr6	13900175	13900203	chr6	13945023	[Breast cancer]
1699	rs2107321	3710215_MLST8	-0.092296918	-3.765841419	0.000275303	0.077567833	0.021632985	16	G	A	0.314	242	chr16	2199197	2199246	chr16	2747264	[Height]
1700	rs12511310	4860239_WDR1	-0.117738344	-3.765532596	0.000275603	0.077608866	0.043839147	4	G	A	0.281	242	chr4	9708465	9708514	chr4	10526013	[Cardiovascular disease risk factors],[Urate levels],[Uric acid levels]
1701	rs10947433	4780446_LEMD2	-0.135649299	-3.765391323	0.00027574	0.077631587	0.031702063	6	A	G	0.05785	242	chr6	33847066	33847115	chr6	33797607	[Alzheimer's disease (age of onset)],[Crohn's disease],[Obesity-related traits],[Phosphorus levels]
1702	rs10273683	1410113_ARL4A	-0.135941367	-3.765198205	0.000275927	0.077668049	0.044043534	7	G	A	0.0875	240	chr7	12693798	12693847	chr7	11830184	[Adverse response to chemotherapy (neutropenia/leucopenia) (5-fluorouracil)],[Bipolar disorder and schizophrenia],[Sudden cardiac arrest]
1703	rs58739944	5960358_PELO	-0.109026848	-3.765042418	0.000276079	0.077693077	0.150775947	5	A	C	0.3512	242	chr5	52133371	52133420	chr5	52140456	[Alzheimer's disease biomarkers],[Presence of antiphospholipid antibodies],[Response to platinum-based agents]
1704	rs61186121	6660768_IRF2BP2	0.134403811	3.763799716	0.000277288	0.077920833	0.100634213	1	A	G	0.07851	242	chr1	232809873	232809922	chr1	233197107	["Cholesterol, total"],[Bipolar disorder],[Coronary heart disease],[IgG glycosylation],[LDL cholesterol],[Life threatening arrhythmia]
1705	rs72894741	6370500_AGRN	-0.187250819	-3.761882374	0.000279165	0.078287371	0.061077959	1	A	G	0.09917	242	chr1	977430	977479	chr1	1873310	[Body mass index]
1706	rs12202788	5360424_RPS6KA2	0.106813304	3.761440352	0.000279599	0.078359599	0.169192058	6	A	G	0.2645	242	chr6	166823992	166824041	chr6	166798084	[Dental caries],[Inflammatory bowel disease]
1707	rs62363993	10050_PAPD4	-0.087389158	-3.759989814	0.000281029	0.078631261	0.023739104	5	A	G	0.1375	240	chr5	79017369	79017418	chr5	79434133	[Adiponectin levels],[IgG glycosylation],[Major depressive disorder]
1708	rs1259299	5550369_ADPRH	-0.095815826	-3.758735194	0.000282271	0.078867194	0.060836948	3	G	A	0.2875	240	chr3	120791062	120791111	chr3	121630554	[Vitiligo]
1709	rs9395776	4210129_ELOVL5	-0.141924913	-3.75865248	0.000282353	0.078879508	0.067631696	6	A	G	0.1033	242	chr6	53240603	53240652	chr6	52260199	[Glaucoma]
1710	rs3735714	4180343_YWHAZ	-0.062345671	-3.758612825	0.000282393	0.078886964	0.080190654	8	A	G	0.405	242	chr8	102000462	102000511	chr8	102748498	[Attention deficit hyperactivity disorder and conduct disorder]
1711	rs11121910	3850136_CLCN6	0.144405064	3.758060738	0.000282941	0.078987458	0.144032742	1	G	A	0.07438	242	chr1	11825352	11825401	chr1	12427744	[Natriuretic peptide levels],[Systolic blood pressure]
1712	rs10858101	2070195_SNAPC4	0.061203287	3.756293049	0.000284704	0.079306757	0.067594237	9	G	A	0.343	242	chr9	138389893	138389942	chr9	137456376	[Crohn's disease],[Ulcerative colitis]
1713	rs1535912	4060619_RECK	0.063121609	3.756262312	0.000284735	0.079312109	0.105251713	9	C	A	0.4298	242	chr9	36113685	36113734	chr9	35984554	[IgG glycosylation]
1714	rs12307812	6250707_RAN	-0.103949536	-3.755796015	0.000285202	0.0793736	0.044249158	12	A	G	0.1653	242	chr12	129927033	129927082	chr12	129057156	[Panic disorder],[Response to amphetamines]
1715	rs7900838	5220189_PIK3AP1	0.109189892	3.755508805	0.00028549	0.079433789	0.051227486	10	G	A	0.4208	240	chr10	98362041	98362090	chr10	97738030	[IgG glycosylation]
1716	rs7190823	5900332_CHMP1A	-0.077600588	-3.755404937	0.000285594	0.079449738	0.024872097	16	A	G	0.4917	242	chr16	88238463	88238512	chr16	88393544	[Height],[Homocysteine levels]
1717	rs7778271	7100328_CLDN15	0.172776842	3.755284326	0.000285715	0.079476306	0.097610298	7	G	A	0.08264	242	chr7	100664063	100664112	chr7	100661074	[QT interval]
1718	rs11231073	450553_AHNAK	-0.103984472	-3.755138647	0.000285861	0.07950043	0.025227492	11	A	C	0.4958	238	chr11	62040123	62040172	chr11	61917900	[Chronic obstructive pulmonary disease-related biomarkers]
1719	rs10165752	5340646_ASAP2	-0.167119341	-3.754521318	0.000286482	0.079609582	0.040696384	2	A	C	0.09504	242	chr2	9462599	9462648	chr2	9849439	[IgG glycosylation],[Multiple sclerosis]
1720	rs13107806	6590224_WFS1	-0.068620695	-3.754180752	0.000286825	0.079669688	0.105381374	4	A	G	0.4292	240	chr4	6355789	6355838	chr4	6321972	[Type 2 diabetes],[Type 2 diabetes and other traits]
1721	rs11231823	1240243_ATL3	-0.122314834	-3.753857036	0.000287151	0.079733263	0.08968766	11	G	A	0.1116	242	chr11	63153293	63153342	chr11	64106888	[Brain structure]
1722	rs16988966	3780100_OSBP2	0.309285837	3.752565096	0.000288457	0.080003084	0.145654117	22	G	A	0.1542	240	chr22	29633500	29633549	chr22	29408457	[Adverse response to chemotherapy (neutropenia/leucopenia) (gemcitabine)]
1723	rs2227309	5290465_CASP7	-0.088341412	-3.752070898	0.000288958	0.080093838	0.050766887	10	A	G	0.219	242	chr10	115479621	115479670	chr10	115479157	[Vitiligo]
1724	rs16832565	4210491_TBCE	0.129926705	3.750387816	0.00029067	0.080427038	0.159266072	1	G	A	0.08333	240	chr1	233667313	233667362	chr1	233572002	[Adiposity]
1725	rs2075166	7200292_SCAMP3	-0.061746639	-3.74933929	0.000291742	0.08065903	0.099009213	1	A	G	0.1695	236	chr1	153492474	153492523	chr1	154482186	[Crohn's disease]
1726	rs11076322	6980048_GOT2	0.107687614	3.748865785	0.000292227	0.080746553	0.035978768	16	A	G	0.1625	240	chr16	57298741	57298790	chr16	58099538	[Aortic root size],[QT interval]
1727	rs3799339	4570440_QKI	0.069643282	3.74831022	0.000292797	0.080859258	0.075422566	6	G	A	0.343	242	chr6	163836224	163836225	chr6	163646416	[Major depressive disorder],[Response to TNF antagonist treatment],[Visceral adipose tissue adjusted for BMI]
1728	rs7156154	4560129_LGMN	-0.101501509	-3.748166888	0.000292944	0.080883788	0.236934034	14	A	G	0.2438	242	chr14	92240242	92240291	chr14	92397154	[IgG glycosylation]
1729	rs10151267	6220543_HIF1A	0.096909317	3.747936597	0.000293181	0.080934811	0.032221456	14	A	G	0.2769	242	chr14	61282171	61282220	chr14	62131673	[Select biomarker traits]
1730	rs9398301	4860050_FYN	0.120691302	3.747327365	0.000293808	0.081061259	0.111309521	6	G	C	0.45	240	chr6	112127413	112127462	chr6	112631465	[Inflammatory bowel disease]
1731	rs11079804	3180600_PNPO	0.102226933	3.747241924	0.000293897	0.081073022	0.059734384	17	A	G	0.1792	240	chr17	43380480	43380529	chr17	43375697	[Epilepsy (generalized)]
1732	rs4382429	3130066_PINX1	-0.092524888	-3.746850165	0.000294301	0.081126629	0.075464914	8	G	A	0.1488	242	chr8	10660268	10660317	chr8	10510048	[Carotid intima media thickness],[Retinal vascular caliber],[Triglycerides]
1733	rs6591216	3930070_SF3B2	-0.076283338	-3.74683994	0.000294311	0.081126629	0.056615311	11	A	C	0.2934	242	chr11	65592276	65592325	chr11	65928197	[Bipolar disorder]
1734	rs17762258	4670458_SEPT4	-0.215972715	-3.74664799	0.000294509	0.08116296	0.032940227	17	G	A	0.157	242	chr17	53952663	53952712	chr17	53258828	[Testicular germ cell tumor]
1735	rs12625742	4670021_NPEPL1	-0.106736418	-3.746585976	0.000294574	0.081175227	0.146059037	20	A	C	0.2417	240	chr20	56724178	56724227	chr20	56813043	[Bipolar disorder]
1736	rs7194011	4830050_ZC3H7A	0.095586883	3.746480673	0.000294682	0.081193014	0.156972827	16	G	A	0.4008	242	chr16	11752441	11752490	chr16	12633764	[QT interval]
1737	rs12107513	2940435_TFRC	0.153124673	3.746458718	0.000294705	0.081193014	0.063985516	3	A	G	0.1042	240	chr3	197260755	197260804	chr3	196279669	[Mean corpuscular hemoglobin],[Mean corpuscular volume],[Pancreatic cancer],[Red blood cell traits]
1738	rs2509897	2030309_SERPING1	-0.219514071	-3.74596003	0.000295221	0.081278096	0.011615229	11	C	G	0.3235	238	chr11	57138571	57138620	chr11	57119193	[Obesity-related traits]
1739	rs74174308	3360291_TICAM1	0.121740607	3.745872385	0.000295312	0.081297692	0.083085805	19	A	G	0.07438	242	chr19	4767315	4767364	chr19	5286735	[Vitiligo]
1740	rs61995576	6840075_NP	0.148104419	3.745680267	0.000295511	0.081330911	0.092982954	14	G	A	0.06612	242	chr14	20014881	20014930	chr14	20079159	[Asthma (toluene diisocyanate-induced)],[Central corneal thickness],[Corneal structure],[Creutzfeldt-Jakob disease],[Creutzfeldt-Jakob disease (variant)],[Menopause (age at onset)],[Phospholipid levels (plasma)],[Platelet aggregation],[Prion diseases],[Response to antipsychotic therapy (extrapyramidal side effects)]
1741	rs2967636	1170673_TNFSF14	0.072767153	3.745584347	0.00029561	0.081352496	0.02367513	19	G	A	0.2417	240	chr19	6615570	6615619	chr19	7018773	[Multiple sclerosis]
1742	rs7185008	3610440_MAF	0.137588157	3.745579393	0.000295615	0.081352496	0.086921044	16	A	G	0.1529	242	chr16	78185938	78185951	chr16	78501239	[Cognitive performance],[Corneal astigmatism],[Dental caries],[Height],[IgG glycosylation],[Liver enzyme levels (gamma-glutamyl transferase)],[Multiple sclerosis],[Obesity],[Obesity-related traits],[Presence of antiphospholipid antibodies],[Renal function-related traits (urea)],[Thyroid function],[Thyroid hormone levels],[Thyroid volume],[Type 2 diabetes],[Urate levels]
1743	rs13114216	3130059_ELF2	0.055404856	3.745015961	0.0002962	0.081468386	0.019528991	4	A	G	0.4174	242	chr4	140198715	140198764	chr4	139769409	[Obesity-related traits]
1744	rs20567	6100719_AP3D1	-0.09629729	-3.743778899	0.000297488	0.081716032	0.035983652	19	A	G	0.2397	242	chr19	2101638	2101687	chr19	2061746	[Body mass index]
1745	rs12767995	1410408_ARID5B	0.145075269	3.743410434	0.000297872	0.081797471	0.134078696	10	C	A	0.1322	242	chr10	63526263	63526312	chr10	63613298	[Acute lymphoblastic leukemia (childhood)],[Corneal structure],[Diastolic blood pressure],[IgG glycosylation],[Rheumatoid arthritis],[Serum total protein level],[Systemic lupus erythematosus]
1746	rs8052440	4210167_CIITA	0.218884706	3.743345911	0.00029794	0.081805726	0.193464244	16	A	G	0.06198	242	chr16	10926233	10926282	chr16	10914205	[Celiac disease],[Ulcerative colitis]
1747	rs8138531	5570445_PRR5	0.238949526	3.742474047	0.000298851	0.081976409	0.015745599	22	A	G	0.07851	242	chr22	43511838	43511887	chr22	43319795	[Electroencephalographic traits in alcoholism]
1748	rs12752855	5890138_TRIM58	-0.185317141	-3.742291622	0.000299043	0.082002085	0.040280635	1	G	A	0.2025	242	chr1	246106118	246106167	chr1	245110084	[Mean corpuscular volume],[Platelet counts],[Red blood cell traits]
1749	rs10110042	4540239_DEFA1	-1.298326335	-3.74154172	0.00029983	0.082120236	0.116647946	8	G	A	0.05785	242	chr8	6837554	6837602	chr8	6031705	[Endometriosis]
1750	rs9486375	6220288_PRDM1	-0.175351892	-3.741248106	0.000300138	0.082179472	0.127979804	6	G	A	0.178	236	chr6	106664294	106664343	chr6	107063988	[Adverse response to chemotherapy (neutropenia/leucopenia) (all antimicrotubule drugs)],[Adverse response to chemotherapy (neutropenia/leucopenia) (paclitaxel)],[Age-related macular degeneration],[Crohn's disease],[Inflammatory bowel disease],[Primary tooth development (time to first tooth eruption)],[Systemic lupus erythematosus],[Ulcerative colitis]
1751	rs16936813	4920193_RPL27A	0.102076486	3.740977231	0.000300423	0.082224972	0.036455185	11	A	G	0.08678	242	chr11	8661326	8661375	chr11	8171309	[Body mass index],[Obesity]
1752	rs907686	50070_ANKRD16	-0.077831117	-3.74031218	0.000301124	0.082338986	0.12743406	10	G	A	0.4628	242	chr10	5943823	5943872	chr10	5940699	[Breast cancer],[Obesity-related traits]
1753	rs9553887	6560181_MTIF3	0.108959923	3.740304686	0.000301132	0.08233934	0.059052937	13	A	G	0.1901	242	chr13	26909392	26909410	chr13	26179800	[Body mass index],[Weight]
1754	rs7104630	7150519_ARNTL	-0.08508075	-3.740287118	0.000301151	0.082340792	0.043100178	11	G	A	0.1983	242	chr11	13359355	13359377	chr11	12410929	[Menarche (age at onset)],[Obesity-related traits],[Plasminogen activator inhibitor type 1 levels (PAI-1)],[Schizophrenia]
1755	rs6453351	5870338_S100Z	-0.09599198	-3.739706768	0.000301764	0.082459501	0.083578334	5	A	G	0.2792	240	chr5	76207054	76207081	chr5	77130159	[Thiazide-induced adverse metabolic effects in hypertensive patients]
1756	rs9442593	7560541_SLC2A5	0.153938141	3.739296864	0.000302197	0.082552257	0.129635022	1	G	A	0.3	240	chr1	9019938	9019987	chr1	9388314	[Response to antidepressant treatment (citalopram)]
1757	rs13073003	2140753_RPL14	0.143236289	3.739121594	0.000302383	0.082589655	0.014045724	3	G	A	0.3875	240	chr3	40478551	40478600	chr3	40479330	[Major depressive disorder],[Vascular endothelial growth factor levels]
1758	rs73136352	5910113_VCAN	0.429045786	3.738604532	0.000302931	0.082687784	0.068418139	5	A	G	0.04545	242	chr5	82912585	82912634	chr5	82586139	[Major depressive disorder]
1759	rs28667487	5570730_TICAM1	0.110321903	3.738071222	0.000303497	0.082802455	0.110907365	19	A	C	0.314	242	chr19	4767045	4767094	chr19	4501383	[Vitiligo]
1760	rs12098097	4810343_ETV3	-0.093251599	-3.737772918	0.000303815	0.082854517	0.114885429	1	C	G	0.4917	242	chr1	155369941	155369990	chr1	156286854	[Attention deficit hyperactivity disorder and conduct disorder],[Renal sinus fat ]
1761	rs870327	4290014_FLAD1	-0.05571317	-3.737134367	0.000304495	0.08296914	0.076846488	1	A	C	0.3636	242	chr1	153232057	153232106	chr1	153061901	[Prostate cancer]
1762	rs33992219	4780519_ZC3HC1	-0.065956317	-3.73575231	0.000305972	0.083249562	0.151393611	7	C	A	0.1322	242	chr7	129445420	129445469	chr7	128946734	[Coronary heart disease]
1763	rs56831958	5360379_RAB2A	-0.088042514	-3.735605602	0.000306129	0.083274136	0.112434582	8	A	G	0.4628	242	chr8	61695857	61695882	chr8	61673677	[Response to amphetamines]
1764	rs58836187	4250458_CFL1	0.068401412	3.735503945	0.000306238	0.083281945	0.06314336	11	A	G	0.2479	242	chr11	65379024	65379073	chr11	65343061	[Breast cancer],[DNA methylation (variation)]
1765	rs1378906	780270_TIMP2	0.080616511	3.734709067	0.000307091	0.083453776	0.034657071	17	A	G	0.3375	240	chr17	74361066	74361115	chr17	74763865	[Dupuytren's disease],[Obesity-related traits]
1766	rs2761557	3180039_RGL1	0.114175456	3.733465619	0.000308431	0.083728307	0.066446091	1	A	G	0.2603	242	chr1	182164150	182164199	chr1	181846222	[Attention deficit hyperactivity disorder and conduct disorder],[Chronic obstructive pulmonary disease-related biomarkers],[Response to antidepressants],[Systemic lupus erythematosus]
1767	rs314224	4570438_CD68	0.110171109	3.732637968	0.000309325	0.083888858	0.040345967	17	G	A	0.2667	240	chr17	7425907	7425956	chr17	6927884	[Sex hormone-binding globulin levels]
1768	rs3759579	7570706_MARK3	0.062952044	3.732276337	0.000309717	0.08396711	0.055798614	14	G	A	0.4835	242	chr14	103039500	103039549	chr14	102921025	[Bone mineral density]
1769	rs11638513	6900475_ABHD2	-0.105592457	-3.732257381	0.000309738	0.08396711	0.046076977	15	A	G	0.2562	242	chr15	87539764	87539813	chr15	86865823	[Obesity-related traits]
1770	rs58171948	5550343_PDCL	-0.156852809	-3.731905056	0.00031012	0.084051169	0.137326286	9	A	G	0.04583	240	chr9	124621582	124621631	chr9	123905469	[Obesity-related traits]
1771	rs11219179	3420180_ZNF202	-0.093539487	-3.731568537	0.000310485	0.084126378	0.061207634	11	G	A	0.1033	242	chr11	123100521	123100570	chr11	122883931	[Response to antipsychotic therapy (extrapyramidal side effects)]
1772	rs2755146	7050706_PDHX	0.098713493	3.731549145	0.000310506	0.084126594	0.065266078	11	A	G	0.1333	240	chr11	34973707	34973756	chr11	34309426	[Systemic lupus erythematosus],[Thiazide-induced adverse metabolic effects in hypertensive patients]
1773	rs4811528	3370112_RPN2	0.114211087	3.731421945	0.000310644	0.084153859	0.094354473	20	G	A	0.2731	238	chr20	35298509	35298526	chr20	36220843	[Hippocampal atrophy]
1774	rs41164	1500136_MTMR3	0.098046048	3.731125436	0.000310967	0.084209243	0.135449732	22	G	A	0.2686	242	chr22	28756106	28756155	chr22	28742465	[Crohn's disease],[IgA nephropathy],[Inflammatory bowel disease],[Inflammatory bowel disease (early onset)],[Lung cancer],[Nephropathy]
1775	rs12277078	4200025_OAF	-0.13318414	-3.731071185	0.000311026	0.084223394	0.110617682	11	A	C	0.1983	242	chr11	119605657	119605706	chr11	118635898	[Stroke (pediatric)]
1776	rs7341630	7330102_CSMD1	-0.055558226	-3.731018526	0.000311083	0.08423254	0.113237267	8	A	C	0.4174	242	chr8	2783335	2783384	chr8	2712345	["Autism spectrum disorder, attention deficit-hyperactivity disorder, bipolar disorder, major depressive disorder, and schizophrenia (combined)"],[Adverse response to chemotherapy (neutropenia/leucopenia) (carboplatin)],[Alzheimer's disease (cognitive decline)],[Cognitive performance],[Coronary heart disease],[Disc degeneration (lumbar)],[Eating disorders (purging via substances) ],[Emphysema-rel…
1777	rs9904250	3710719_MRPL45	0.086011194	3.730417731	0.000311737	0.08434629	0.045937321	17	A	G	0.157	242	chr17	33732424	33732473	chr17	34469943	[Ovarian cancer]
1778	rs7701897	4540739_FGF18	0.131527607	3.730171754	0.000312006	0.084406184	0.081655618	5	C	A	0.075	240	chr5	170816529	170816578	chr5	170700122	[Height],[Quantitative traits]
1779	rs2652080	3930154_H2AFY	0.102471311	3.730095651	0.000312089	0.084423151	0.082908995	5	A	G	0.3802	242	chr5	134724799	134724816	chr5	134640592	[AIDS progression],[Colorectal cancer],[Immune response to anthrax vaccine ],[Obesity-related traits]
1780	rs11063072	1570348_CCND2	-0.135358775	-3.729800597	0.000312411	0.084472227	0.160473547	12	G	A	0.1074	242	chr12	4284268	4284317	chr12	4259419	[Acute lymphoblastic leukemia (childhood)],[Colorectal cancer],[Major depressive disorder],[Obesity-related traits],[QT interval (interaction)],[Red blood cell count],[Red blood cell traits]
1781	rs6780286	20162_FOXP1	-0.20120602	-3.729665939	0.000312558	0.08450056	0.075924133	3	A	G	0.04545	242	chr3	71089175	71089224	chr3	71928441	[Attention deficit hyperactivity disorder],[IgG glycosylation],[Migraine - clinic-based],[QT interval],[Subcutaneous adipose tissue]
1782	rs8072714	4250538_STAT3	-0.150487152	-3.728785892	0.000313522	0.084655607	0.020842948	17	A	G	0.06612	242	chr17	37719380	37719429	chr17	37064742	[Crohn's disease],[Inflammatory bowel disease],[Multiple sclerosis]
1783	rs27303	2690544_LNPEP	0.095133483	3.727970997	0.000314416	0.084807867	0.115724005	5	G	A	0.2583	240	chr5	96348092	96348130	chr5	96399906	[Inflammatory bowel disease]
1784	rs34092336	5270386_CDC42	-0.189767734	-3.72768073	0.000314735	0.084857032	0.060252577	1	A	G	0.09917	242	chr1	22291588	22291637	chr1	23260619	[Immune response to smallpox vaccine (IL-6)]
1785	rs7898983	4040097_KLF6	0.095969111	3.727243507	0.000315217	0.084916966	0.067229178	10	G	A	0.1901	242	chr10	3811452	3811501	chr10	4682213	[Asthma (bronchodilator response)],[Attention deficit hyperactivity disorder and conduct disorder],[Body mass index],[Bone mineral density],[Capecitabine sensitivity],[Crohn's disease],[Economic and political preferences (environmentalism)],[Longevity],[Multiple myeloma (IgH translocation)],[Reading and spelling],[Sex hormone-binding globulin levels],[Word reading]
1786	rs3858840	1430762_TGDS	-0.091969459	-3.727092961	0.000315383	0.084946965	0.033207058	13	A	G	0.2645	242	chr13	94024706	94024755	chr13	93071225	[Beta-trace protein levels],[Corneal structure]
1787	rs178273	3180398_MAPK1	0.12083788	3.726144067	0.00031643	0.085122389	0.037943518	22	A	G	0.1125	240	chr22	20457168	20457217	chr22	19661663	[Inflammatory bowel disease],[Multiple sclerosis]
1788	rs10818924	5860463_NEK6	0.07857855	3.725386478	0.000317269	0.085268798	0.118991452	9	G	A	0.3554	242	chr9	126154389	126154438	chr9	125953683	[Cognitive performance]
1789	rs35986918	5910609_IL4R	-0.156738109	-3.725069552	0.000317621	0.085333872	0.0926077	16	C	A	0.2934	242	chr16	27283393	27283442	chr16	27163478	[IgE levels ],[Self-reported allergy]
1790	rs9525778	5260754_TSC22D1	0.153246629	3.724801233	0.000317919	0.085384443	0.085469327	13	A	G	0.3678	242	chr13	43908708	43908757	chr13	42932633	[Antineutrophil cytoplasmic antibody-associated vasculitis ]
1791	rs10928521	3840079_RAB3GAP1	0.08527008	3.723734431	0.000319106	0.085632349	0.061873306	2	C	G	0.4008	242	chr2	135643839	135643888	chr2	135336655	["Cholesterol, total"],[Corneal structure]
1792	rs1571802	5550402_PHF19	0.137718065	3.72358971	0.000319267	0.085653985	0.102627995	9	T	A	0.1417	240	chr9	122672024	122672044	chr9	123414717	[Celiac disease and Rheumatoid arthritis],[Rheumatoid arthritis]
1793	rs552313	4200709_GNAL	0.126965201	3.723488434	0.00031938	0.085671654	0.133808522	18	G	A	0.075	240	chr18	11871528	11871577	chr18	12429077	[Dental caries],[QT interval (interaction)],[Schizophrenia]
1794	rs10064961	5390202_TMED9	0.130187299	3.723286913	0.000319605	0.085717215	0.136080342	5	G	A	0.1792	240	chr5	176955426	176955475	chr5	176242326	[Obesity-related traits]
1795	rs6599012	1770170_CTDSPL	-0.204740387	-3.72302825	0.000319894	0.085765146	0.063534242	3	A	G	0.2917	240	chr3	38000522	38000571	chr3	38048168	[Prostate cancer]
1796	rs2791319	4640066_VAMP3	0.123725613	3.722913503	0.000320023	0.085786601	0.071674922	1	C	A	0.1042	240	chr1	7763820	7763869	chr1	8206605	[Crohn's disease],[Periodontal microbiota]
1797	rs1157344	6100768_CYFIP2	-0.065375634	-3.722749585	0.000320206	0.08581726	0.066721455	5	G	A	0.3884	242	chr5	156727901	156727904	chr5	156769016	[IgG glycosylation]
1798	rs1343002	5260215_OPTN	0.160564349	3.722352584	0.00032065	0.085893823	0.089299831	10	A	G	0.1983	242	chr10	13220117	13220166	chr10	13895003	[Paget's disease]
1799	rs6445266	3780132_CADPS	-0.110407533	-3.721442097	0.000321671	0.086067406	0.056276696	3	C	A	0.07438	242	chr3	62359434	62359483	chr3	62357448	[Breast size],[Economic and political preferences (environmentalism)],[IgG glycosylation]
1800	rs131654	2570026_MAPK1	-0.071191003	-3.720870532	0.000322314	0.086181955	0.02983733	22	C	A	0.1736	242	chr22	20453432	20453481	chr22	20247190	[Inflammatory bowel disease],[Multiple sclerosis]
1801	rs58356743	4860180_RAB11FIP2	0.165216525	3.720807122	0.000322385	0.086190967	0.014611923	10	G	A	0.06612	242	chr10	119754953	119755002	chr10	119160644	[Airflow obstruction ],[Conduct disorder (case status)],[Metabolite levels (MHPG)],[Obesity-related traits]
1802	rs6021494	1400427_KCNG1	0.186775348	3.720144132	0.000323133	0.086332225	0.101625047	20	G	A	0.2167	240	chr20	49053694	49053743	chr20	49894738	[QT interval (interaction)]
1803	rs849935	4150753_FKBP14	-0.094504539	-3.719475521	0.000323888	0.086480172	0.030849419	7	G	A	0.2397	242	chr7	30019664	30019713	chr7	29466391	[Estradiol levels]
1804	rs12444403	1660681_CCDC102A	-0.117090228	-3.719154817	0.000324251	0.086525095	0.052608762	16	G	A	0.2727	242	chr16	56103755	56103804	chr16	56915077	[Cataracts in type 2 diabetes]
1805	rs1614329	2970324_ZER1	0.081598493	3.718778222	0.000324677	0.086599513	0.011984513	9	A	C	0.3099	242	chr9	130532105	130532154	chr9	131314858	[Eating disorders (purging via substances) ]
1806	rs73148162	1410091_BTD	0.155178235	3.71874716	0.000324712	0.086603765	0.084241993	3	A	G	0.05833	240	chr3	15661837	15661886	chr3	15581838	[Coronary heart disease]
1807	rs399023	6100673_TUBA1C	-0.115183284	-3.718501212	0.000324991	0.086651527	0.139031454	12	C	A	0.157	242	chr12	47953213	47953262	chr12	48625219	[Prostate cancer]
1808	rs140643	4150646_EXOC1	-0.069956734	-3.717880116	0.000325696	0.08677469	0.017560614	4	A	G	0.3554	242	chr4	56463276	56463325	chr4	56791359	[Alzheimer's disease],[Cervical cancer]
1809	rs4901463	5260044_GMFB	0.154494694	3.717136791	0.000326542	0.086916875	0.026201717	14	G	A	0.06198	242	chr14	54011032	54011081	chr14	53435293	[Dental caries]
1810	rs7250088	3170332_DPP9	-0.083583571	-3.716774694	0.000326955	0.086984239	0.083859249	19	C	G	0.4703	236	chr19	4626532	4626581	chr19	3656677	[Interstitial lung disease ]
1811	rs72768767	4670092_TRAP1	-0.196046296	-3.716340446	0.000327451	0.087061953	0.060164145	16	A	G	0.09917	242	chr16	3648842	3648867	chr16	2759480	[Metabolite levels (HVA/5-HIAA ratio)]
1812	rs8125955	6350086_ITPA	0.094455257	3.715722493	0.000328158	0.087182842	0.072520792	20	C	A	0.1364	242	chr20	3152376	3152425	chr20	2967957	[Chronic Hepatitis C infection],[IFN-related cytopenia],[Response to hepatitis C treatment],[Ribavirin-induced anemia]
1813	rs220693	3140646_CD2AP	-0.063325339	-3.715056955	0.000328921	0.087299463	0.028839715	6	G	A	0.2934	242	chr6	47593202	47593251	chr6	46918923	[Alzheimer's disease (late onset)]
1814	rs73558370	3440692_CHMP7	-0.138846931	-3.715051984	0.000328926	0.087299463	0.133924158	8	G	A	0.1387	238	chr8	23175016	23175065	chr8	23179421	[Attention deficit hyperactivity disorder]
1815	rs8035791	3710053_APBA2	0.109345848	3.714471978	0.000329592	0.08741105	0.064828348	15	A	G	0.1345	238	chr15	27197462	27197511	chr15	27035781	[Temperament]
1816	rs13027879	3360343_RSAD2	0.255776411	3.713884137	0.000330269	0.087543832	0.024882629	2	A	C	0.1446	242	chr2	6954552	6954601	chr2	6132106	[Venous thromboembolism (gene x gene interaction)]
1817	rs11681644	1990397_SP110	0.100979866	3.711948077	0.000332506	0.087925334	0.031572944	2	G	A	0.4669	242	chr2	230759010	230759059	chr2	231201304	[Chronic lymphocytic leukemia],[Obesity-related traits]
1818	rs152112	5690487_MED7	-0.062471941	-3.71168163	0.000332815	0.087984625	0.017035692	5	A	G	0.2851	242	chr5	156498803	156498852	chr5	156577202	[IgG glycosylation]
1819	rs73446806	4920070_RPL21	-0.153084907	-3.710911088	0.00033371	0.088133332	0.019173357	13	A	G	0.2042	240	chr13	26723694	26723722	chr13	27021179	[Electrocardiographic traits]
1820	rs71442754	2030523_PTPN11	-0.119749572	-3.71034704	0.000334367	0.0882692	0.00589505	12	C	A	0.07851	242	chr12	111431969	111432018	chr12	112289996	[Blood pressure],[Coronary heart disease],[Hematological parameters],[Hypothyroidism],[Platelet counts],[Retinal vascular caliber],[Tetralogy of Fallot],[Type 1 diabetes],[Urate levels]
1821	rs9365344	7320731_MAP3K4	0.058131459	3.710031074	0.000334735	0.088341246	0.030907326	6	G	A	0.4298	242	chr6	161455419	161455468	chr6	162239135	[Aging]
1822	rs17091855	770255_TCL1B	0.279912428	3.709711122	0.000335109	0.088414567	0.103564637	14	A	G	0.1983	242	chr14	95228587	95228636	chr14	94688854	[Adverse response to aromatase inhibitors],[Tuberculosis]
1823	rs17709375	7570139_FBXO38	-0.126338854	-3.708489054	0.000336539	0.088621001	0.024879014	5	G	A	0.07083	240	chr5	147787472	147787478	chr5	148613400	[Periodontal microbiota]
1824	rs633153	3290382_TSC1	-0.08311453	-3.707992111	0.000337122	0.088731412	0.041127452	9	G	A	0.4835	242	chr9	134757026	134757075	chr9	134852453	[Migraine without aura],[Psoriasis]
1825	rs10772649	1030348_CDKN1B	-0.172129309	-3.70790064	0.000337229	0.088750313	0.013698968	12	A	C	0.09917	242	chr12	12766376	12766425	chr12	13346982	[Systemic lupus erythematosus]
1826	rs12818851	6560291_FAR2	-0.148178406	-3.70744547	0.000337765	0.088842316	0.085222117	12	A	C	0.1933	238	chr12	29377858	29377907	chr12	29039177	[Bipolar disorder],[Obesity-related traits]
1827	rs12554866	7560180_SUSD1	0.110392501	3.706730458	0.000338607	0.089001843	0.069352742	9	G	A	0.3625	240	chr9	113843244	113843293	chr9	114003167	[Amyotrophic lateral sclerosis],[Obesity-related traits],[Venous thromboembolism]
1828	rs1806516	4150408_P2RY2	-0.153353289	-3.706555365	0.000338813	0.089039222	0.094823369	11	G	A	0.3292	240	chr11	72624553	72624602	chr11	72681701	[Body mass index (asthmatics)],[Crohn's disease],[Insomnia (caffeine-induced)]
1829	rs17097224	430270_TAF7	-0.213455207	-3.706469695	0.000338915	0.089058276	0.02304277	5	G	A	0.06667	240	chr5	140678877	140678926	chr5	140708718	[Pulmonary function decline]
1830	rs71371874	1510343_CHD3	-0.100020188	-3.706169434	0.000339269	0.089121368	0.086048258	17	G	A	0.3306	242	chr17	7755930	7755979	chr17	8700224	[Fasting insulin-related traits (interaction with BMI)]
1831	rs7778271	1300717_CLDN15	0.126542646	3.705746673	0.000339769	0.089213158	0.111473328	7	G	A	0.08264	242	chr7	100664344	100664393	chr7	100661074	[QT interval]
1832	rs2901117	2340008_PDZD8	0.126028886	3.704054561	0.000341777	0.089560936	0.078704266	10	G	A	0.09091	242	chr10	119043947	119043996	chr10	118417769	[Bipolar disorder and schizophrenia],[Cardiac repolarization],[Pulmonary function in asthmatics]
1833	rs6121980	4180717_OSBPL2	0.130713217	3.703953585	0.000341897	0.089585926	0.147808276	20	A	G	0.07438	242	chr20	60304447	60304496	chr20	60303075	[Prostate cancer]
1834	rs20567	4210612_AP3D1	-0.093971417	-3.703218583	0.000342773	0.089738863	0.027360782	19	A	G	0.2397	242	chr19	2101637	2101686	chr19	2061746	[Body mass index]
1835	rs1923896	6580521_UBAC2	-0.06838576	-3.702970336	0.000343069	0.089786238	0.078383014	13	G	A	0.1736	242	chr13	98836525	98836574	chr13	98816288	[Basal cell carcinoma ],[Inflammatory bowel disease]
1836	rs59472144	2750154_ELMO1	-0.105774289	-3.702507058	0.000343623	0.089899015	0.011694204	7	A	T	0.1529	242	chr7	37019515	37019564	chr7	37336433	[Alzheimer's disease (cognitive decline)],[Anticoagulant levels],[Breast size],[Celiac disease],[Celiac disease and Rheumatoid arthritis],[IgG glycosylation],[Primary biliary cirrhosis],[QT interval],[Response to treatment for acute lymphoblastic leukemia],[Type 2 diabetes nephropathy]
1837	rs11264452	2260010_RIT1	0.088547406	3.702363919	0.000343794	0.089932475	0.058329419	1	A	C	0.3264	242	chr1	154136984	154137033	chr1	154407556	[Conduct disorder (interaction)],[Inflammatory bowel disease]
1838	rs1704186	7380221_SPATS2L	-0.161158803	-3.701703127	0.000344586	0.090080867	0.041681157	2	A	C	0.1292	240	chr2	201051039	201051088	chr2	200477784	[Asthma (bronchodilator response)],[Exercise (leisure time)],[Response to treatment for acute lymphoblastic leukemia]
1839	rs6497085	7040240_CHD2	-0.065402482	-3.70110172	0.000345308	0.090208982	0.082927842	15	A	C	0.3375	240	chr15	91290327	91290376	chr15	91904450	[IgG glycosylation]
1840	rs12127880	1050309_HLX	0.147961249	3.7010411	0.00034538	0.090219903	0.079190083	1	A	G	0.2851	242	chr1	219124719	219124768	chr1	218970388	[Dupuytren's disease],[F-cell distribution],[Heart failure],[Mortality among heart failure patients],[Obesity-related traits]
1841	rs930707	2810615_GRB10	0.159932491	3.701014736	0.000345412	0.09022304	0.126772764	7	A	G	0.07438	242	chr7	50625509	50625558	chr7	50587172	[Acute lymphoblastic leukemia (childhood)],[Bone mineral density],[Fasting glucose-related traits (interaction with BMI)],[Systemic sclerosis]
1842	rs12741299	4540370_RAB7L1	0.153423974	3.700885222	0.000345568	0.09024667	0.096593629	1	A	G	0.09504	242	chr1	204004997	204005046	chr1	204181139	[Parkinson's disease],[Prostate-specific antigen levels],[Pubertal anthropometrics]
1843	rs823114	4390564_NUCKS1	-0.097089673	-3.699272829	0.000347512	0.090580672	0.129405946	1	A	G	0.405	242	chr1	203954016	203954030	chr1	203986155	[Parkinson's disease],[Prostate-specific antigen levels],[Pubertal anthropometrics],[Pulmonary function decline],[White blood cell types]
1844	rs10991990	620731_SPTLC1	0.079954045	3.699245519	0.000347545	0.090584374	0.039529797	9	A	G	0.1281	242	chr9	93833672	93833721	chr9	93371025	[Bipolar disorder and schizophrenia]
1845	rs692403	2970121_MXD3	-0.102462354	-3.698358068	0.000348619	0.090771318	0.090693377	5	G	A	0.3182	242	chr5	176667071	176667120	chr5	176167681	[Activated partial thromboplastin time],[Obesity-related traits]
1846	rs4817794	940500_CLDN14	0.089811558	3.698321988	0.000348663	0.090777014	0.093736375	21	A	C	0.35	240	chr21	36755944	36755944	chr21	36615450	[Kidney stones],[QT interval]
1847	rs2121897	2480450_GALM	0.127482063	3.698113416	0.000348916	0.090823966	0.030186751	2	A	G	0.4132	242	chr2	38814645	38814694	chr2	38366589	[5-HTT brain serotonin transporter levels]
1848	rs3788372	4490671_MIF	-0.073886585	-3.697598385	0.000349541	0.090912597	0.11887154	22	G	A	0.4669	242	chr22	22567114	22567131	chr22	23224856	[Liver enzyme levels (gamma-glutamyl transferase)]
1849	rs61867586	6400176_IRF7	0.223861099	3.697575684	0.000349569	0.090915976	0.023302248	11	A	C	0.07083	240	chr11	602640	602644	chr11	1338636	[Systemic lupus erythematosus and Systemic sclerosis]
1850	rs17779870	3360681_TNFAIP3	0.163127643	3.695072125	0.000352625	0.09143645	0.051621195	6	G	A	0.1198	242	chr6	138245727	138245776	chr6	138198118	[Cardiac Troponin-T levels],[Celiac disease],[Inflammatory bowel disease],[Multiple sclerosis],[Psoriasis],[Rheumatoid arthritis],[Systemic lupus erythematosus],[Systemic lupus erythematosus and Systemic sclerosis],[Ulcerative colitis]
1851	rs72760279	6200184_MEGF9	0.201109266	3.69447027	0.000353363	0.091553898	0.048182764	9	G	A	0.04959	242	chr9	122461480	122461529	chr9	123064741	[Response to statin therapy]
1852	rs4824087	3940692_SBF1	0.06391691	3.694261961	0.000353619	0.091598223	0.057776494	22	A	G	0.3843	242	chr22	49232217	49232266	chr22	48496693	[IgG glycosylation]
1853	rs1065497	5690066_XBP1	0.125952197	3.694217672	0.000353674	0.091610417	0.109824009	22	A	G	0.3667	240	chr22	27520966	27521015	chr22	27609991	[Esophageal cancer (squamous cell)]
1854	rs13173354	2710307_MFAP3	0.086691274	3.694092888	0.000353827	0.091640623	0.059443394	5	A	G	0.1364	242	chr5	153414486	153414535	chr5	153449082	[Body mass index]
1855	rs2858942	6250553_ITFG3	0.076441967	3.69366855	0.000354349	0.091733883	0.026685848	16	A	C	0.2583	240	chr16	255781	255830	chr16	165653	[Mean corpuscular hemoglobin],[Mean corpuscular volume],[Red blood cell traits]
1856	rs1435990	770537_ZNF407	-0.11068227	-3.693336235	0.000354759	0.091813364	0.051314365	18	G	A	0.1033	242	chr18	70906373	70906422	chr18	71291887	[Estradiol levels],[IgG glycosylation]
1857	rs11230061	5050544_MS4A3	-0.383111428	-3.693024423	0.000355143	0.091872584	0.122235478	11	A	G	0.125	240	chr11	59594827	59594876	chr11	59248249	[Vitamin B12 levels]
1858	rs56379529	6200162_SLAIN2	0.07297602	3.692490008	0.000355803	0.091976454	0.012795667	4	A	G	0.3361	238	chr4	48122572	48122621	chr4	47185843	[Crohn's disease]
1859	rs2075937	6480692_NCF4	-0.088811607	-3.692332473	0.000355998	0.092017257	0.0552563	22	G	A	0.4504	242	chr22	35601693	35601742	chr22	35660028	[Atopic dermatitis]
1860	rs728854	5050148_CDRT4	-0.1009034	-3.692024072	0.00035638	0.092075762	0.06909605	17	G	A	0.281	242	chr17	15339502	15339551	chr17	15299391	[Pulmonary function]
1861	rs16973357	2940196_KIAA0174	0.115899301	3.691714206	0.000356764	0.092133576	0.04922463	16	G	A	0.04959	242	chr16	70520253	70520302	chr16	70182408	[Attention deficit hyperactivity disorder and conduct disorder]
1862	rs11684144	460386_PTMA	-0.11710542	-3.69162904	0.000356869	0.092143168	0.057013551	2	A	C	0.2686	242	chr2	232286266	232286315	chr2	232245695	[Eating disorders (purging via substances) ],[Height]
1863	rs1017239	6200494_CFDP1	0.137874951	3.691476288	0.000357059	0.092176129	0.069336064	16	G	A	0.2479	242	chr16	73896441	73896490	chr16	73915708	[Pulmonary function],[Pulmonary function (interaction)]
1864	rs1011731	4070136_PIGC	-0.063799492	-3.690758505	0.00035795	0.092331998	0.062284835	1	A	G	0.4708	240	chr1	170677731	170677780	chr1	170613171	[Waist-hip ratio]
1865	rs17645143	3180088_FAM40A	0.101636088	3.690718111	0.000358	0.09234304	0.125170482	1	G	A	0.2397	242	chr1	110398468	110398517	chr1	109637280	[Visceral adipose tissue/subcutaneous adipose tissue ratio]
1866	rs4686849	1710630_ST6GAL1	-0.073043596	-3.69056198	0.000358194	0.092379733	0.115659772	3	C	A	0.4463	242	chr3	188278587	188278636	chr3	188281122	[Drug-induced liver injury (flucloxacillin)],[Esophageal cancer (squamous cell)],[IgG glycosylation],[Type 2 diabetes]
1867	rs11685771	1400377_KIDINS220	0.092584199	3.689504275	0.000359512	0.09262568	0.004858133	2	G	A	0.4132	242	chr2	8786942	8786991	chr2	9769561	[Neutrophil count]
1868	rs689970	5420564_NFIL3	0.107461405	3.689317837	0.000359745	0.092666356	0.102040175	9	G	A	0.2645	242	chr9	93211451	93211500	chr9	92421665	[Inflammatory bowel disease]
1869	rs1154174	7400468_AP1G2	0.104084609	3.689054973	0.000360074	0.092716586	0.096270376	14	G	A	0.2562	242	chr14	23099000	23099049	chr14	23049480	[Sudden cardiac arrest]
1870	rs12537619	4230674_FZD1	0.157851356	3.688625386	0.000360611	0.092793576	0.170350333	7	G	A	0.04545	242	chr7	90735450	90735499	chr7	90601344	[Dental caries]
1871	rs4698149	2760500_CD38	-0.2189287	-3.688543766	0.000360713	0.092816039	0.145854724	4	G	A	0.3802	242	chr4	15459377	15459426	chr4	16056411	[Parkinson's disease]
1872	rs2175391	4780133_GBA	0.093705579	3.688357415	0.000360947	0.092849247	0.046054909	1	C	A	0.3884	242	chr1	153471494	153471515	chr1	153892226	[Parkinson's disease],[Renal function-related traits (BUN)]
1873	rs8995	5860376_BAD	-0.064777136	-3.688080687	0.000361294	0.092912269	0.050311743	11	A	C	0.4752	242	chr11	63794211	63794256	chr11	63351648	[Mean platelet volume],[Sarcoidosis]
1874	rs4414511	1990300_SOCS1	0.153126331	3.686301747	0.000363532	0.09329057	0.085373327	16	G	A	0.3554	242	chr16	11255957	11256006	chr16	11406673	[Bulimia nervosa],[Celiac disease],[Crohn's disease and psoriasis],[Inflammatory bowel disease]
1875	rs3742624	7160626_PPP2R5E	0.132048158	3.685980116	0.000363938	0.093348595	0.065245206	14	G	A	0.1818	242	chr14	62911363	62911412	chr14	62911644	[Response to antineoplastic agents]
1876	rs17567355	1990092_CYB561D1	0.126590973	3.685716027	0.000364271	0.093412937	0.076925815	1	A	G	0.05785	242	chr1	109844314	109844363	chr1	109474543	[Chronic kidney disease],[Major depressive disorder],[Obesity-related traits]
1877	rs2615918	940398_EIF3M	0.096359958	3.685237023	0.000364877	0.09352411	0.054544916	11	A	G	0.219	242	chr11	32579919	32579944	chr11	33384468	[Attention deficit hyperactivity disorder]
1878	rs1625595	3290270_ZDHHC24	0.078066964	3.684238699	0.000366143	0.093748263	0.028837857	11	A	G	0.4208	240	chr11	66063430	66063479	chr11	65834705	[Bipolar disorder]
1879	rs830574	2450608_ACO1	0.144313266	3.683552523	0.000367016	0.093890596	0.078145213	9	A	G	0.09917	242	chr9	32440622	32440671	chr9	33218189	[Asthma],[IgG glycosylation]
1880	rs67116579	4810292_CR2	0.107005247	3.683344029	0.000367281	0.093945011	0.208299595	1	G	A	0.2273	242	chr1	205729383	205729432	chr1	206519311	[Alzheimer's disease biomarkers],[Celiac disease],[Hypertriglyceridemia],[Inflammatory bowel disease],[Obesity-related traits],[Periodontitis],[Smooth-surface caries ],[Total ventricular volume],[Type 2 diabetes],[Ulcerative colitis]
1881	rs8040668	3060128_CHSY1	0.09020238	3.683309486	0.000367325	0.093952409	0.102428424	15	A	G	0.4587	242	chr15	99533553	99533602	chr15	99564233	[Corneal astigmatism],[Corneal structure]
1882	rs1037929	1690630_FAM43A	-0.11162054	-3.683244793	0.000367408	0.093957989	0.111706595	3	A	G	0.3554	242	chr3	195890991	195891040	chr3	195856289	[Attention deficit hyperactivity disorder (time to onset)]
1883	rs352150	1820440_TLR9	-0.113272945	-3.682920809	0.000367821	0.094036153	0.033871444	3	G	A	0.1458	240	chr3	52230280	52230329	chr3	52185035	[Bipolar disorder]
1884	rs1568297	1450427_RTP4	0.119204702	3.68248117	0.000368382	0.094135699	0.046935773	3	A	T	0.4463	242	chr3	188571617	188571666	chr3	188557711	[Obesity-related traits]
1885	rs12032929	6590296_NME7	0.090046247	3.681866832	0.000369168	0.094274556	0.117061528	1	C	A	0.1488	242	chr1	167368678	167368679	chr1	167302109	[D-dimer levels],[Venous thromboembolism]
1886	rs11631171	3940440_AKAP13	0.106386372	3.681292354	0.000369904	0.094377378	0.007871753	15	C	A	0.09504	242	chr15	84093272	84093321	chr15	83369539	[Central corneal thickness],[Corneal structure],[Interstitial lung disease ]
1887	rs59626596	4670193_PRF1	0.505767715	3.68060315	0.000370789	0.094527632	0.094914431	10	A	G	0.06356	236	chr10	72027389	72027438	chr10	72106578	[Obesity (extreme)]
1888	rs12468806	840369_LBH	-0.084389613	-3.680569673	0.000370832	0.094532797	0.083795286	2	A	T	0.3967	242	chr2	30308056	30308105	chr2	30282865	[Celiac disease and Rheumatoid arthritis],[Height],[vWF and FVIII levels]
1889	rs6026285	6250017_TH1L	0.066942705	3.680276099	0.00037121	0.09460969	0.048849739	20	A	G	0.376	242	chr20	57002634	57002683	chr20	56466119	[Response to diuretic therapy in hypertension]
1890	rs6915565	5550603_USP49	0.079514198	3.680064695	0.000371482	0.094651929	0.012775938	6	A	G	0.1777	242	chr6	41873670	41873719	chr6	42300560	[Mean corpuscular hemoglobin],[Mean corpuscular volume],[Red blood cell count]
1891	rs11853311	1240241_SLCO3A1	-0.077129522	-3.679237631	0.000372548	0.09485768	0.145243278	15	A	G	0.2066	242	chr15	90198184	90198233	chr15	90478448	[Acute lymphoblastic leukemia (childhood)],[DNA methylation (variation)],[Inattentive symptoms],[Obesity-related traits],[Response to iloperidone treatment (QT prolongation)]
1892	rs10992431	6840064_BICD2	0.137589047	3.679108257	0.000372715	0.094878885	0.062158473	9	A	G	0.2833	240	chr9	94513983	94514032	chr9	94518084	[Visceral adipose tissue/subcutaneous adipose tissue ratio]
1893	rs11242046	7000475_HINT1	-0.157509096	-3.678900362	0.000372984	0.094926057	0.004714512	5	A	G	0.1116	242	chr5	130526228	130526268	chr5	130197317	["Autism spectrum disorder, attention deficit-hyperactivity disorder, bipolar disorder, major depressive disorder, and schizophrenia (combined)"]
1894	rs16862278	1230593_SP3	-0.181164057	-3.678303103	0.000373757	0.095058942	0.025591299	2	G	A	0.03306	242	chr2	174481637	174481686	chr2	174582119	["Autism spectrum disorder, attention deficit-hyperactivity disorder, bipolar disorder, major depressive disorder, and schizophrenia (combined)"],[Bipolar disorder],[Heart failure]
1895	rs10536710	4230528_BTBD1	-0.070799085	-3.677873922	0.000374313	0.095139748	0.026336664	15	G	A	0.4167	240	chr15	81476784	81476833	chr15	81506414	[Kawasaki disease]
1896	rs746049	630110_SUOX	-0.118035336	-3.677805584	0.000374402	0.095158395	0.102530134	12	A	G	0.2562	242	chr12	54685480	54685529	chr12	55635306	[Alopecia areata],[Asthma],[Polycystic ovary syndrome],[Type 1 diabetes],[Type 1 diabetes autoantibodies],[Vitiligo]
1897	rs2387769	5220482_CA11	0.123495707	3.676681396	0.000375863	0.095381812	0.099713006	19	A	G	0.1074	242	chr19	53834095	53834122	chr19	54333042	[Bipolar disorder],[Retinal vascular caliber],[Tumor biomarkers]
1898	rs3093662	3170064_MICB	-0.181145862	-3.676236416	0.000376443	0.095490042	0.064253079	6	G	A	0.07917	240	chr6	31586763	31586812	chr6	31652168	[AIDS progression],[Allergic sensitization],[Behcet's disease],[Crohn's disease],[Dengue shock syndrome ],[Hodgkin's lymphoma],[Metabolic syndrome],[Neonatal lupus],[Pulmonary function],[White blood cell types]
1899	rs11113291	6400014_RFX4	0.107698081	3.676059268	0.000376674	0.095508979	0.04530234	12	A	G	0.4091	242	chr12	105651039	105651088	chr12	106288168	[Cognitive test performance],[Heart rate]
1900	rs2184451	50128_ALG14	-0.077157517	-3.675320571	0.000377639	0.095676515	0.027016165	1	A	G	0.4793	242	chr1	95265283	95265332	chr1	94343213	[Palmitic acid (16:0) plasma levels],[Phospholipid levels (plasma)],[Stearic acid (18:0) plasma levels]
1901	rs477838	2230114_PRRG4	-0.094054771	-3.674580802	0.000378608	0.095840815	0.007390146	11	G	A	0.3967	242	chr11	32832368	32832417	chr11	32057857	[Parkinson's disease (age of onset)]
1902	rs72792933	3170482_MARCH8	0.247669312	3.674578544	0.000378611	0.095840815	0.120211457	10	C	A	0.1818	242	chr10	45273122	45273171	chr10	44295516	[Mean corpuscular hemoglobin],[Mean corpuscular volume]
1903	rs13407496	1500491_PDE6D	-0.075128699	-3.674314651	0.000378957	0.095905047	0.064500389	2	A	G	0.2686	242	chr2	232305624	232305673	chr2	232293714	[Eating disorders (purging via substances) ],[Height]
1904	rs73182265	2490181_SFRS10	0.114726664	3.67391761	0.000379478	0.095995295	0.058233147	3	A	G	0.1736	242	chr3	187117247	187117296	chr3	187617919	[Body mass index],[Weight]
1905	rs180019	3840400_GMPR	0.14010526	3.673202279	0.000380419	0.096169618	0.012764958	6	G	A	0.4669	242	chr6	16403382	16403396	chr6	16405694	[Gambling],[LDL cholesterol],[Major depressive disorder],[Response to statin therapy (LDL-C)]
1906	rs4272237	6290725_FYN	-0.13138704	-3.672319517	0.000381584	0.096375363	0.049244204	6	A	G	0.2603	242	chr6	112142316	112142339	chr6	112685561	[Inflammatory bowel disease]
1907	rs10195948	240441_IL1R2	-0.128403075	-3.672315364	0.000381589	0.096375363	0.064711926	2	A	G	0.2833	240	chr2	101974814	101974863	chr2	102492168	["Autism spectrum disorder, attention deficit-hyperactivity disorder, bipolar disorder, major depressive disorder, and schizophrenia (combined)"],[Ankylosing spondylitis],[Inflammatory bowel disease],[Ulcerative colitis]
1908	rs1404874	1710546_CHST12	0.105686523	3.672260282	0.000381662	0.096391786	0.075482368	7	C	A	0.438	242	chr7	2440612	2440661	chr7	3211424	[Multiple sclerosis]
1909	rs11049905	2340594_CCDC91	-0.081018013	-3.672069494	0.000381914	0.096431856	0.008691814	12	A	G	0.1694	242	chr12	28528279	28528328	chr12	28949354	[Attention deficit hyperactivity disorder],[Breast Cancer in BRCA1 mutation carriers],[Breast cancer],[Breast size],[Height],[Hyperactive-impulsive symptoms],[IgG glycosylation],[Obesity-related traits]
1910	rs7582880	520053_OXER1	0.224850797	3.671566569	0.00038258	0.096543247	0.133415793	2	A	C	0.1694	242	chr2	42843355	42843404	chr2	43796620	[Attention deficit hyperactivity disorder],[Hyperactive-impulsive symptoms]
1911	rs2239487	3120075_TIA1	0.116831593	3.670880998	0.000383488	0.096713129	0.078067669	2	A	G	0.09504	242	chr2	70292390	70292439	chr2	71027586	[Obesity-related traits]
1912	rs2288698	7160382_UBXN2A	-0.091184689	-3.669849129	0.00038486	0.096945696	0.101377962	2	A	C	0.15	240	chr2	24076863	24076912	chr2	23713721	[Obesity-related traits]
1913	rs2254514	4860762_INPP4B	-0.086811399	-3.669597223	0.000385196	0.097004915	0.061267027	4	A	G	0.2355	242	chr4	143222645	143222694	chr4	142859988	[Asthma]
1914	rs2310173	1740451_IL1R2	-0.164303528	-3.669387298	0.000385476	0.097057733	0.047832945	2	A	C	0.3319	238	chr2	102011139	102011188	chr2	102030060	["Autism spectrum disorder, attention deficit-hyperactivity disorder, bipolar disorder, major depressive disorder, and schizophrenia (combined)"],[Ankylosing spondylitis],[Inflammatory bowel disease],[Ulcerative colitis]
1915	rs3792119	650753_AFF3	-0.20314664	-3.669239752	0.000385673	0.097087662	0.058918593	2	A	G	0.09091	242	chr2	99530275	99530324	chr2	99538513	[Educational attainment],[Rheumatoid arthritis],[Type 1 diabetes],[Type 1 diabetes nephropathy]
1916	rs12801645	7160373_FUT4	0.092570366	3.668791762	0.000386271	0.097193064	0.018342474	11	A	G	0.1818	242	chr11	93922289	93922338	chr11	94113065	[Response to angiotensin II receptor blocker therapy],[Response to angiotensin II receptor blocker therapy (opposite direction w/ diuretic therapy)]
1917	rs9331222	7380372_ZMYM4	0.062006163	3.668753094	0.000386322	0.097198211	0.033098978	1	A	C	0.4132	242	chr1	35659816	35659865	chr1	34989560	[Endometrial cancer]
1918	rs35440853	2480612_DCTD	0.082530228	3.667260597	0.000388322	0.097549544	0.106553595	4	G	A	0.376	242	chr4	184048954	184049003	chr4	183919577	[Obesity-related traits],[Wegener's granulomatosis]
1919	rs7531376	7320687_POU2F1	-0.128253389	-3.666928535	0.000388768	0.097608471	0.081186091	1	A	G	0.1303	238	chr1	165651657	165651671	chr1	166226003	[Liver enzyme levels]
1920	rs9912456	4890403_MPDU1	-0.069480992	-3.666478718	0.000389374	0.097711957	0.039015501	17	A	G	0.4959	242	chr17	7431905	7431954	chr17	6452793	[IgA nephropathy]
1921	rs3819599	5820386_AIRE	-0.081698643	-3.665819738	0.000390262	0.097832912	0.023508005	21	A	G	0.2479	242	chr21	44542391	44542440	chr21	44038674	[Rheumatoid arthritis]
1922	rs16972106	2070093_LIG4	-0.10128797	-3.665420179	0.000390801	0.09790965	0.100649175	13	G	A	0.1008	238	chr13	107659784	107659833	chr13	107639628	["Autism spectrum disorder, attention deficit-hyperactivity disorder, bipolar disorder, major depressive disorder, and schizophrenia (combined)"],[Attention deficit hyperactivity disorder and conduct disorder]
1923	rs1543042	3850131_YWHAQ	0.105494653	3.665335204	0.000390916	0.097926598	0.032647176	2	A	G	0.1542	240	chr2	9641975	9642024	chr2	9197082	[Heart rate variability traits],[Self-rated health]
1924	rs1040749	5900445_ARFGAP1	0.117589878	3.665143664	0.000391175	0.097979698	0.090486543	20	A	G	0.1111	234	chr20	61391358	61391407	chr20	62215880	[Cardiovascular disease risk factors]
1925	rs10493015	6620601_ZBTB40	-0.121641149	-3.664151291	0.000392519	0.098200148	0.027644606	1	G	A	0.3058	242	chr1	22727280	22727329	chr1	22660811	[Bone mineral density],[Bone mineral density (hip)],[Bone mineral density (spine)],[Dupuytren's disease],[Endometriosis],[Inflammatory bowel disease],[Ulcerative colitis]
1926	rs12745664	1450301_SLAMF6	0.10136526	3.663941236	0.000392805	0.098233637	0.078056507	1	G	A	0.4622	238	chr1	158721949	158721998	chr1	159637609	[Cognitive performance],[Graves' disease]
1927	rs3821750	6420538_VPS8	-0.104570612	-3.663630173	0.000393227	0.098305749	0.177346146	3	G	A	0.1529	242	chr3	186252952	186253001	chr3	186248995	[Major depressive disorder],[vWF and FVIII levels]
1928	rs1051189	4220181_DAD1	0.0871141	3.663495304	0.00039341	0.098328571	0.05075507	14	A	G	0.1125	240	chr14	22113868	22113917	chr14	22103678	[Allergic sensitization],[Celiac disease],[Longevity],[Self-reported allergy],[Type 1 diabetes],[Type 1 diabetes autoantibodies],[Ulcerative colitis]
1929	rs2585331	7210372_RPS29	0.059575591	3.662942254	0.000394163	0.098446859	0.023972465	14	A	C	0.3926	242	chr14	49120092	49120134	chr14	48235978	[Post-traumatic stress disorder (asjusted for relatedness)],[Visceral adipose tissue/subcutaneous adipose tissue ratio],[Visceral fat]
1930	rs10843268	2000768_FAR2	0.088541173	3.66276535	0.000394404	0.098488263	0.106182405	12	A	G	0.4708	240	chr12	29366103	29366124	chr12	28922143	[Bipolar disorder],[Obesity-related traits]
1931	rs34239630	4060471_FAH	-0.106103837	-3.661981171	0.000395474	0.098652246	0.029796508	15	A	G	0.2851	242	chr15	78260453	78260502	chr15	78228943	[Type 2 diabetes]
1932	rs9870672	5220767_FLNB	0.11543835	3.661977989	0.000395479	0.098652246	0.121253077	3	A	G	0.314	242	chr3	58132673	58132722	chr3	57379920	[Adverse response to chemotherapy (neutropenia/leucopenia) (carboplatin)],[Eating disorders (purging via substances) ]
1933	rs10467589	3120332_OR7E156P	-0.103077957	-3.661975299	0.000395482	0.098652246	0.131667717	13	G	A	0.157	242	chr13	63212370	63212377	chr13	64086444	[Asthma],[Bone mineral density],[IgG glycosylation],[Pancreatic cancer],[QT interval]
1934	rs2285824	6560438_CREBBP	0.122726204	3.660136908	0.000398002	0.099054045	0.01910276	16	A	G	0.06723	238	chr16	3843564	3843613	chr16	2886434	[Metabolite levels (HVA/5-HIAA ratio)],[Obesity-related traits],[QT interval (interaction)]
1935	rs2977489	5890072_TRAPPC9	-0.101630749	-3.659423656	0.000398984	0.099219047	0.048289933	8	A	G	0.157	242	chr8	140811934	140811983	chr8	141641241	[Obesity-related traits],[Response to amphetamines]
1936	rs4968281	6840577_KPNB1	0.076611931	3.658175821	0.000400707	0.099507966	0.032774517	17	A	G	0.2438	242	chr17	43115788	43115837	chr17	42305121	[Ankylosing spondylitis],[Multiple sclerosis]
1937	rs7038649	5290474_SMARCA2	0.09394778	3.658036984	0.000400899	0.099534297	0.016463906	9	G	A	0.2025	242	chr9	2086683	2086732	chr9	2193640	["Autism spectrum disorder, attention deficit-hyperactivity disorder, bipolar disorder, major depressive disorder, and schizophrenia (combined)"],[Dupuytren's disease],[Gambling],[Response to taxane treatment (docetaxel)]
1938	rs10828415	1410037_PIP4K2A	0.167724469	3.657033851	0.00040229	0.099770661	0.068229843	10	A	G	0.1074	242	chr10	22865085	22865134	chr10	23522856	[Obesity-related traits]
1939	rs1934084	5390273_IGSF8	-0.067168885	-3.6569557	0.000402398	0.09978918	0.130939221	1	G	A	0.4412	238	chr1	158327881	158327930	chr1	158262690	[Response to antipsychotic treatment]
1940	rs11042962	6420403_LSP1	-0.090956431	-3.656287471	0.000403328	0.099932065	0.028240835	11	A	G	0.3583	240	chr11	1865321	1865369	chr11	2150086	[Breast cancer],[Inflammatory bowel disease],[Ulcerative colitis]
