# Supplementary material for: Expression Quantitative Trait Loci (eQTL) Mapping in Puerto Rican Children
Source: PLoS One. 2015 Mar 27;10(3):e0122464. doi: 10.1371/journal.pone.0122464 (PMC4376710; doi:10.1371/journal.pone.0122464)
Supplement: S7 Table — (CSV) [file pone.0122464.s008.csv]

index	SNP	gene	beta	t.stat	p.value	FDR	R2	CHR	A1	A2	MAF	NCHROBS	chrmProbe	s1	s2	chrm_snp	pos	Disease / Trait
14	rs1063355	7160474_HLA-DQB1	-1.475645807	-18.09079537	6.75E-34	9.66E-29	0.754776352	6	A	C	0.4339	242	chr6	32736001	32736004	chr6	32735692	[Allergic sensitization],[Asthma],[Celiac disease],[Chronic hepatitis B infection],[Coronary heart disease],[Crohn's disease],[Drug-induced liver injury (amoxicillin-clavulanate)],[Epstein-Barr virus immune response (EBNA-1)],[Follicular lymphoma],[Graves' disease],[HPV seropositivity],[Height],[Hepatitis B],[Hepatocellular carcinoma (hepatitis B virus related)],[Hypothyroidism],[IgA nephropathy]…
32	rs9276	1050360_HLA-DPB1	0.725287269	14.06919855	8.16E-26	3.30E-21	0.634013589	6	A	G	0.1694	242	chr6	33054752	33054801	chr6	33161555	[Aspirin exacerbated respiratory disease in asthmatics],[Asthma],[Chronic hepatitis B infection],[Hepatitis B],[Hepatitis B (viral clearance)],[Hepatitis B vaccine response],[Nephropathy],[Systemic sclerosis],[Wegener's granulomatosis]
100	rs698207	3780554_CRBN	-0.441881241	-10.18913577	2.54E-17	2.67E-13	0.093981754	3	G	A	0.09244	238	chr3	3191953	3192002	chr3	3179733	[Asthma (childhood onset)],[Bipolar disorder],[Callous-unemotional behaviour],[Disc degeneration (lumbar)],[IgG glycosylation],[Immune response to smallpox vaccine (IL-6)],[Pancreatic cancer],[Response to amphetamines],[White matter integrity]
242	rs7192	2570564_HLA-DRA	0.182496272	7.357619122	4.51E-11	1.30E-07	0.212790185	6	A	C	0.3182	242	chr6	32412513	32412562	chr6	32519624	["Cholesterol, total"],[Anti-cyclic Citrullinated Peptide Antibody],[Asthma],[Complement C3 and C4 levels],[Crohn's disease],[Cystic fibrosis severity],[Hematological parameters],[Hepatitis B vaccine response],[Hepatitis C induced liver cirrhosis],[Hodgkin's lymphoma],[LDL cholesterol],[Lymphoma],[Multiple sclerosis],[Multiple sclerosis (OCB status)],[Non-obstructive azoospermia],[Parkinson's dis…
254	rs9963424	510224_LPIN2	0.166445294	7.218272632	8.94E-11	2.40E-07	0.176808152	18	G	A	0.438	242	chr18	2919444	2919493	chr18	3049507	[Body mass index (asthmatics)],[Type 2 diabetes]
279	rs8067378	1500112_ORMDL3	-0.207973543	-6.998141119	2.61E-10	6.25E-07	0.236124984	17	G	A	0.4669	242	chr17	35331072	35331121	chr17	35304874	[Asthma],[Crohn's disease],[Hematological parameters],[Inflammatory bowel disease],[Primary biliary cirrhosis],[Type 1 diabetes],[Type 1 diabetes autoantibodies],[Ulcerative colitis],[White blood cell count]
302	rs2290400	6270615_GSDMB	-0.224568026	-6.797237208	6.89E-10	1.49E-06	0.199825353	17	G	A	0.4458	240	chr17	35314497	35314546	chr17	35319766	[Asthma],[Cervical cancer],[Crohn's disease],[Inflammatory bowel disease],[Primary biliary cirrhosis],[Rheumatoid arthritis],[Self-reported allergy],[Type 1 diabetes],[Type 1 diabetes autoantibodies],[Ulcerative colitis],[White blood cell count]
470	rs11950562	7050180_SLC22A5	-0.120172807	-5.563341062	2.07E-07	0.000230668	0.083590611	5	C	A	0.425	240	chr5	131758857	131758906	chr5	131680428	[Asthma],[Crohn's disease],[Fibrinogen],[Height],[IgG glycosylation],[Inflammatory bowel disease]
482	rs2290400	5390608_GSDMB	-0.189561212	-5.491406936	2.84E-07	0.000303896	0.146796586	17	G	A	0.4458	240	chr17	35315636	35315685	chr17	35319766	[Asthma],[Cervical cancer],[Crohn's disease],[Inflammatory bowel disease],[Primary biliary cirrhosis],[Rheumatoid arthritis],[Self-reported allergy],[Type 1 diabetes],[Type 1 diabetes autoantibodies],[Ulcerative colitis],[White blood cell count]
527	rs2710706	4590064_CDK2	0.125618445	5.282650355	7.04E-07	0.000667645	0.054904437	12	A	C	0.1583	240	chr12	54652439	54652488	chr12	53724359	[Asthma],[Type 1 diabetes],[Vitiligo]
601	rs17772583	1400253_RAD50	-0.161040302	-5.032419253	2.04E-06	0.00166411	0.145721007	5	G	A	0.1818	242	chr5	131954817	131954866	chr5	131981409	[Asthma],[IgE levels ]
624	rs2227315	6040598_GSDMB	0.157609085	4.951361704	2.86E-06	0.00221176	0.087023384	17	A	G	0.2815	238	chr17	35327227	35327276	chr17	35423240	[Asthma],[Cervical cancer],[Crohn's disease],[Inflammatory bowel disease],[Primary biliary cirrhosis],[Rheumatoid arthritis],[Self-reported allergy],[Type 1 diabetes],[Type 1 diabetes autoantibodies],[Ulcerative colitis],[White blood cell count]
685	rs73574266	3420402_KIAA1271	-0.200980469	-4.813667812	5.04E-06	0.003554081	0.139634749	20	A	G	0.1446	242	chr20	3796792	3796841	chr20	3820566	[Asthma]
832	rs7593743	620072_DNAJC27	0.122760411	4.485269897	1.88E-05	0.010411888	0.029722984	2	A	G	0.1157	242	chr2	25020199	25020248	chr2	25048090	[Body mass index],[Body mass index (non-asthmatics)],[Height],[Obesity],[Pubertal anthropometrics],[Type 1 diabetes]
861	rs17132413	4880386_SLC25A46	-0.191652431	-4.440624926	2.24E-05	0.011953478	0.01637682	5	G	A	0.07438	242	chr5	110126114	110126163	chr5	110195432	[Allergic rhinitis],[Allergic sensitization],[Asthma],[Cardiac structure and function],[IgE grass sensitization]
934	rs17878498	830519_IL5RA	-0.191904285	-4.334800695	3.38E-05	0.016483449	0.127664167	3	A	C	0.1736	242	chr3	3108948	3108997	chr3	3127930	[Asthma (childhood onset)],[Immune response to smallpox vaccine (IL-6)],[Oleic acid (18:1n-9) plasma levels],[QT interval]
1016	rs1861867	1710474_CHD9	0.103189091	4.243440664	4.79E-05	0.021623736	0.005337718	16	A	G	0.3458	240	chr16	51918192	51918241	chr16	52406062	[Asthma (childhood onset)],[Bipolar disorder],[IgG glycosylation],[Tetralogy of Fallot],[Type 2 diabetes]
1099	rs1475908	5490470_MX2	0.20091899	4.165797271	6.42E-05	0.027053071	0.177030124	21	A	G	0.1807	238	chr21	41702511	41702560	chr21	41853927	[Airflow obstruction ],[Cardiac repolarization],[Conduct disorder (case status)],[Melanoma],[Metabolite levels (MHPG)],[Obesity-related traits],[Pulmonary function in asthmatics]
1101	rs1015166	4200452_HLA-DOA	-0.199523822	-4.164393314	6.46E-05	0.02717019	0.195797256	6	A	G	0.2066	242	chr6	33080184	33080233	chr6	32906709	[Asthma],[IgG glycosylation],[Platelet counts],[Wegener's granulomatosis]
1168	rs7906772	4810753_EMX2OS	-0.162735984	-4.10246182	8.14E-05	0.032338757	0.059051798	10	A	G	0.06612	242	chr10	119244647	119244696	chr10	118912172	[Bipolar disorder and schizophrenia],[Cardiac repolarization],[Pulmonary function in asthmatics]
1206	rs13393590	3800050_ADCY3	-0.12128778	-4.079543276	8.86E-05	0.034486323	0.101372693	2	G	A	0.2851	242	chr2	24895600	24895649	chr2	25001180	[Body mass index],[Body mass index (non-asthmatics)],[Height],[Inflammatory bowel disease],[Obesity],[Pubertal anthropometrics],[Type 1 diabetes]
1208	rs13356883	1770114_PDE4D	0.225173294	4.078249825	8.90E-05	0.034604174	0.046634877	5	G	A	0.05372	242	chr5	58302551	58302600	chr5	58672295	[Adverse response to chemotherapy (neutropenia/leucopenia) (gemcitabine)],[Asthma],[Breast cancer],[Esophageal cancer],[Immune response to smallpox vaccine (IL-6)],[Neuroticism],[Obesity-related traits],[Response to antipsychotic treatment],[Sleepiness]
1261	rs62208400	4890292_TSHZ2	0.293589815	4.033636094	0.000104989	0.039049553	0.167753401	20	C	G	0.04959	242	chr20	51306317	51306366	chr20	51803134	[Attention deficit hyperactivity disorder],[Body mass index (non-asthmatics)],[Hemoglobin]
1357	rs396746	1340475_BRD2	0.119221306	3.967370896	0.000133801	0.046587307	0.070042107	6	A	C	0.1471	238	chr6	33056979	33057028	chr6	33665023	[Asthma],[IgG glycosylation],[Response to treatment for acute lymphoblastic leukemia]
1378	rs13192436	1190039_HLA-DPA1	0.134431044	3.953828633	0.000140555	0.0482715	0.13024761	6	A	G	0.2395	238	chr6	33144417	33144466	chr6	33707957	[Aspirin exacerbated respiratory disease in asthmatics],[Asthma],[Chronic hepatitis B infection],[Hepatitis B],[Hepatitis B (viral clearance)],[Nephropathy],[Systemic sclerosis]
1425	rs4382936	540440_FCHSD2	0.125479702	3.921464778	0.000158039	0.052568962	0.086033124	11	C	A	0.3833	240	chr11	72225502	72225551	chr11	72630048	[Body mass index (asthmatics)],[Crohn's disease],[Insomnia (caffeine-induced)]
1453	rs17083258	2470136_TLE4	-0.143984469	-3.90665326	0.000166716	0.054570391	0.059542923	9	C	A	0.1198	242	chr9	81530777	81530826	chr9	82200505	[Asthma (childhood onset)],[Bipolar disorder],[Menopause (age at onset)]
1509	rs8034421	6840328_SMAD3	-0.091134317	-3.879512867	0.000183808	0.058493708	0.049312934	15	A	G	0.3208	240	chr15	65274286	65274335	chr15	65289626	[Asthma],[Corneal structure],[Coronary heart disease],[Crohn's disease],[Inflammatory bowel disease],[Self-reported allergy]
1547	rs7259041	7000609_ARRDC2	-0.095480067	-3.860273933	0.000196924	0.061398055	0.107076345	19	G	A	0.2314	242	chr19	17985646	17985695	chr19	17984738	[Pulmonary function in asthmatics]
1587	rs6725214	3440138_CLK1	0.299192375	3.837250657	0.000213792	0.065097417	0.009352658	2	A	C	0.04132	242	chr2	201428008	201428054	chr2	202426827	[Asthma (childhood onset)],[Breast size],[Heart rate variability traits],[Height],[Non-alcoholic fatty liver disease],[Obesity-related traits],[Vertical cup-disc ratio]
1740	rs61995576	6840075_NP	0.148104419	3.745680267	0.000295511	0.081330911	0.092982954	14	G	A	0.06612	242	chr14	20014881	20014930	chr14	20079159	[Asthma (toluene diisocyanate-induced)],[Central corneal thickness],[Corneal structure],[Creutzfeldt-Jakob disease],[Creutzfeldt-Jakob disease (variant)],[Menopause (age at onset)],[Phospholipid levels (plasma)],[Platelet aggregation],[Prion diseases],[Response to antipsychotic therapy (extrapyramidal side effects)]
1785	rs7898983	4040097_KLF6	0.095969111	3.727243507	0.000315217	0.084916966	0.067229178	10	G	A	0.1901	242	chr10	3811452	3811501	chr10	4682213	[Asthma (bronchodilator response)],[Attention deficit hyperactivity disorder and conduct disorder],[Body mass index],[Bone mineral density],[Capecitabine sensitivity],[Crohn's disease],[Economic and political preferences (environmentalism)],[Longevity],[Multiple myeloma (IgH translocation)],[Reading and spelling],[Sex hormone-binding globulin levels],[Word reading]
1828	rs1806516	4150408_P2RY2	-0.153353289	-3.706555365	0.000338813	0.089039222	0.094823369	11	G	A	0.3292	240	chr11	72624553	72624602	chr11	72681701	[Body mass index (asthmatics)],[Crohn's disease],[Insomnia (caffeine-induced)]
1832	rs2901117	2340008_PDZD8	0.126028886	3.704054561	0.000341777	0.089560936	0.078704266	10	G	A	0.09091	242	chr10	119043947	119043996	chr10	118417769	[Bipolar disorder and schizophrenia],[Cardiac repolarization],[Pulmonary function in asthmatics]
1838	rs1704186	7380221_SPATS2L	-0.161158803	-3.701703127	0.000344586	0.090080867	0.041681157	2	A	C	0.1292	240	chr2	201051039	201051088	chr2	200477784	[Asthma (bronchodilator response)],[Exercise (leisure time)],[Response to treatment for acute lymphoblastic leukemia]
1879	rs830574	2450608_ACO1	0.144313266	3.683552523	0.000367016	0.093890596	0.078145213	9	A	G	0.09917	242	chr9	32440622	32440671	chr9	33218189	[Asthma],[IgG glycosylation]
1896	rs746049	630110_SUOX	-0.118035336	-3.677805584	0.000374402	0.095158395	0.102530134	12	A	G	0.2562	242	chr12	54685480	54685529	chr12	55635306	[Alopecia areata],[Asthma],[Polycystic ovary syndrome],[Type 1 diabetes],[Type 1 diabetes autoantibodies],[Vitiligo]
1913	rs2254514	4860762_INPP4B	-0.086811399	-3.669597223	0.000385196	0.097004915	0.061267027	4	A	G	0.2355	242	chr4	143222645	143222694	chr4	142859988	[Asthma]
1933	rs10467589	3120332_OR7E156P	-0.103077957	-3.661975299	0.000395482	0.098652246	0.131667717	13	G	A	0.157	242	chr13	63212370	63212377	chr13	64086444	[Asthma],[Bone mineral density],[IgG glycosylation],[Pancreatic cancer],[QT interval]
